# Supplementary material for: Gut microbiota regulates blood‐cerebrospinal fluid barrier function and Aβ pathology
Source: EMBO J. 2023 Jul 10;42(17):e111515. doi: 10.15252/embj.2022111515 (PMC10476279; doi:10.15252/embj.2022111515)
Supplement: Supplementary file 3 — Dataset EV1 [file EMBJ-42-e111515-s016.xlsx]

## Sheet: AB_vs_SPF
logFC	AveExpr	t	P.Value	adj.P.Val	B	gene
-1.1452	1.6832	-8.67388	3.88152e-09	5.53156e-05	10.5456	Tm6sf1
-1.43143	3.67809	-7.44073	6.8639e-08	0.000489087	8.01261	Mt2
-0.906209	6.80283	-6.8848	2.67195e-07	0.000805988	6.79294	Apod
-1.20603	1.63242	-6.85391	2.88477e-07	0.000805988	6.72382	Slfn2
-1.3927	2.26115	-6.73451	3.88323e-07	0.000805988	6.45542	Oas2
-1.56538	1.59225	-6.73081	3.91926e-07	0.000805988	6.44708	H19
-1.21779	2.87887	-6.72677	3.95896e-07	0.000805988	6.43797	C4b
-3.79768	-0.903842	-6.54895	6.18306e-07	0.00100537	6.03439	Tmem252
-0.583331	3.6759	-6.53842	6.34926e-07	0.00100537	6.01034	Prkcdbp
0.70078	3.91755	6.39273	9.17404e-07	0.00130739	5.67634	Gnmt
0.652787	5.66405	6.25355	1.30666e-06	0.00169284	5.35472	Insig1
-1.34098	2.53117	-6.19418	1.52037e-06	0.00180557	5.2168	Cd14
-1.23618	3.47803	-5.84539	3.72659e-06	0.00381703	4.39846	Cebpd
-0.66835	4.04299	-5.8118	4.06484e-06	0.00381703	4.31898	Sbspon
-0.557606	3.919	-5.76563	4.58126e-06	0.00381703	4.20954	Pmp22
-1.16332	3.52635	-5.74306	4.85739e-06	0.00381703	4.15596	Gjb6
-1.15349	3.07997	-5.73103	5.01141e-06	0.00381703	4.12738	Igfbp6
-0.866552	1.65976	-5.6963	5.48424e-06	0.00381703	4.04481	Slc52a3
-0.483255	3.21171	-5.69084	5.56261e-06	0.00381703	4.03182	C1rl
0.371864	7.23829	5.67273	5.83068e-06	0.00381703	3.9887	Ate1
-1.11685	3.25263	-5.67111	5.85522e-06	0.00381703	3.98485	Adamts9
-0.436609	8.45579	-5.66867	5.89254e-06	0.00381703	3.97903	Igfbp7
-0.568037	4.36463	-5.54352	8.16263e-06	0.00487447	3.6803	Itgb4
-2.01763	1.72749	-5.52681	8.5263e-06	0.00487447	3.64032	Slc6a13
-0.473203	5.93026	-5.52569	8.5511e-06	0.00487447	3.63766	Tmem229b
-0.695478	2.81584	-5.4626	1.00826e-05	0.00552643	3.48649	Nfkb2
-0.636165	2.40668	-5.44218	1.06354e-05	0.00561352	3.4375	Icosl
0.317784	5.18914	5.41993	1.12725e-05	0.005619	3.3841	Rgs3
-0.946116	3.14757	-5.413	1.14787e-05	0.005619	3.36745	Oasl2
-0.369302	5.75866	-5.40152	1.18287e-05	0.005619	3.33988	Adamts10
-0.816198	3.5676	-5.38506	1.23497e-05	0.00567726	3.3003	Litaf
-1.39775	1.97081	-5.35317	1.34252e-05	0.00594099	3.22361	Rbp4
0.901433	2.76866	5.34263	1.38008e-05	0.00594099	3.19827	Snai1
-0.604326	3.7464	-5.32291	1.45329e-05	0.00594099	3.15078	Nos3
0.345946	7.8247	5.31283	1.49221e-05	0.00594099	3.1265	Cyb5b
-0.590772	5.21958	-5.31064	1.50078e-05	0.00594099	3.12124	Ndrg1
-0.733421	4.872	-5.28545	1.60325e-05	0.00606834	3.06055	S1pr1
-1.01372	2.31808	-5.28193	1.61811e-05	0.00606834	3.05208	Fam216b
-1.06969	0.130665	-5.24758	1.77073e-05	0.00647044	2.96924	Cdk15
-0.588069	3.15646	-5.22536	1.87708e-05	0.00661453	2.91563	Dgat2
-0.487837	5.82757	-5.22014	1.90299e-05	0.00661453	2.90303	Mrap2
-0.683968	4.67061	-5.20681	1.97076e-05	0.00663648	2.87086	Ctss
-1.58357	-0.228884	-5.20074	2.00245e-05	0.00663648	2.8562	Plaur
-0.698528	3.00461	-5.17769	2.12744e-05	0.0068905	2.80053	Ramp3
-1.49258	3.87031	-5.15545	2.25546e-05	0.00706139	2.7468	Aqp4
-1.51548	4.72106	-5.15145	2.27931e-05	0.00706139	2.73713	Fn1
0.801053	2.5022	5.14218	2.33554e-05	0.00708164	2.71472	Dll4
-2.36566	0.17972	-5.12335	2.45409e-05	0.00728608	2.66918	Medag
0.228848	8.65218	5.05456	2.94089e-05	0.00855319	2.50273	Nptn
0.336814	4.90384	5.038	3.0719e-05	0.00875554	2.46263	Homez
-0.489758	4.30135	-5.00387	3.36066e-05	0.00939074	2.37996	Steap3
-1.01137	0.849042	-4.9874	3.50966e-05	0.00951134	2.34004	C5ar1
-0.455104	5.97572	-4.97544	3.62192e-05	0.00951134	2.31107	Mmp2
0.565663	5.39664	4.9626	3.74652e-05	0.00951134	2.27994	Nsdhl
0.40888	6.21247	4.96259	3.74666e-05	0.00951134	2.27991	Sytl2
-5.01593	0.238668	-4.95416	3.83074e-05	0.00951134	2.25949	Fat2
0.584447	3.11148	4.95351	3.83735e-05	0.00951134	2.2579	Dok4
6.50845	3.71446	4.95019	3.87101e-05	0.00951134	2.24986	Tmem181b-ps
0.531981	5.25394	4.93008	4.0816e-05	0.00985879	2.20111	Fdps
-0.978847	3.26971	-4.91521	4.2447e-05	0.00993587	2.16504	Cdh1
0.429836	8.3942	4.91348	4.2641e-05	0.00993587	2.16085	Scd1
0.403672	5.41213	4.90425	4.36914e-05	0.00993587	2.13845	Lss
0.633335	5.69813	4.894	4.4887e-05	0.00993587	2.1136	Cyp51
-1.69451	2.38083	-4.8931	4.49942e-05	0.00993587	2.1114	Aldh1a1
-1.12166	5.34158	-4.88346	4.61511e-05	0.00993587	2.08803	Ackr4
-1.40401	3.33174	-4.88115	4.64338e-05	0.00993587	2.08241	Angptl4
-1.33368	-0.525132	-4.87887	4.67127e-05	0.00993587	2.0769	Ankrd66
-0.403206	6.37408	-4.86655	4.82549e-05	0.0101129	2.047	Clic4
-0.46508	6.42634	-4.85361	4.99292e-05	0.0103122	2.0156	Vim
-0.881029	4.97922	-4.84409	5.11975e-05	0.0104231	1.99251	Cdkn1a
0.27619	8.02224	4.83343	5.26567e-05	0.0105692	1.96664	Vldlr
-0.511207	5.86931	-4.81258	5.56312e-05	0.0110111	1.91605	Nfkbia
-3.23994	-1.34303	-4.79984	5.75322e-05	0.0110317	1.88512	Kcnk12
-0.649803	2.64483	-4.79796	5.7817e-05	0.0110317	1.88057	Rassf4
0.892626	1.70133	4.79639	5.80576e-05	0.0110317	1.87675	Arr3
1.15777	3.08018	4.78848	5.92812e-05	0.011116	1.85755	Tnfsf10
-1.88202	-0.132595	-4.78112	6.04423e-05	0.0111865	1.83969	Tlr8
-0.4636	7.68294	-4.76346	6.33222e-05	0.0115693	1.79683	Col1a2
-0.996796	1.36056	-4.73428	6.83853e-05	0.0122796	1.72601	D17H6S56E-5
0.252669	5.63943	4.73126	6.89333e-05	0.0122796	1.71867	Abhd6
-0.657271	4.52013	-4.72639	6.9823e-05	0.0122845	1.70686	C1qa
-0.878623	4.35808	-4.71835	7.13186e-05	0.0123947	1.68734	Nbl1
0.354357	4.03409	4.67879	7.91588e-05	0.0132212	1.59131	Rdh11
0.538878	4.20018	4.67308	8.03597e-05	0.0132212	1.57745	Tbx2
-1.01146	2.14408	-4.67242	8.04987e-05	0.0132212	1.57586	Maff
0.455593	6.72112	4.66986	8.10429e-05	0.0132212	1.56966	Cadm2
-1.57409	0.210786	-4.66852	8.1331e-05	0.0132212	1.56639	Clec3b
0.767278	0.536911	4.66708	8.16409e-05	0.0132212	1.56289	Gm14137
0.539944	6.52953	4.65553	8.41641e-05	0.0133649	1.53486	Kdr
0.423905	5.53468	4.65445	8.44037e-05	0.0133649	1.53225	Polr3k
0.201648	6.77764	4.64663	8.61621e-05	0.0134934	1.51326	Iars
-0.486501	5.41525	-4.64152	8.733e-05	0.0135276	1.50087	Adam15
-0.827359	5.01405	-4.62117	9.21422e-05	0.0140158	1.45148	Lyz2
-1.31665	0.605808	-4.61991	9.24483e-05	0.0140158	1.44843	Fibin
0.856313	1.01495	4.60402	9.64024e-05	0.0144614	1.40987	Akr1c14
-0.65965	2.21014	-4.58958	0.00010014	0.0148655	1.37485	Nupr1
0.676559	2.16324	4.57866	0.000103064	0.0151419	1.34835	Ano1
-0.377427	4.36751	-4.57176	0.000104956	0.0152625	1.3316	Hmgn2
-0.562794	6.37558	-4.56756	0.000106122	0.0152762	1.32143	Vtn
0.206761	9.66473	4.55604	0.000109394	0.0155898	1.29347	Slc31a1
-0.535103	4.21395	-4.54856	0.00011157	0.0157425	1.27534	Sulf2
-0.610546	2.95607	-4.5441	0.000112889	0.0157724	1.26452	S100a10
-1.04252	3.03572	-4.53662	0.000115135	0.0159161	1.24638	Megf11
-1.3211	1.17622	-4.53328	0.000116151	0.0159161	1.23829	Pamr1
-1.42108	-0.124354	-4.5285	0.000117623	0.0159642	1.2267	Fam183b
-0.408282	3.97701	-4.51166	0.000122956	0.0163108	1.18588	Tlr2
0.310482	8.73049	4.50799	0.000124151	0.0163108	1.17698	Sh3d19
-0.902173	2.15745	-4.50447	0.000125309	0.0163108	1.16843	Htra3
-0.669901	4.25814	-4.50439	0.000125334	0.0163108	1.16825	Acot1
-1.20007	0.185802	-4.50268	0.000125899	0.0163108	1.1641	Zfp474
-0.423901	5.29719	-4.49182	0.000129551	0.0164234	1.13778	Rassf2
-4.3525	1.43392	-4.48813	0.000130816	0.0164234	1.12884	Cbln3
-0.825745	1.52098	-4.48794	0.000130883	0.0164234	1.12837	AI607873
1.63427	3.2852	4.48446	0.000132086	0.0164234	1.11994	Sult1c2
-0.346065	5.64362	-4.48318	0.000132531	0.0164234	1.11685	Fstl1
-0.874192	1.27171	-4.47526	0.000135325	0.0166115	1.09765	Lhpp
0.252708	6.92737	4.47163	0.000136625	0.0166115	1.08885	Cdv3
0.262717	5.64924	4.46908	0.000137545	0.0166115	1.08267	Gzf1
-0.482654	4.5846	-4.46394	0.000139417	0.016657	1.07022	Spsb1
1.20261	1.42945	4.46148	0.000140322	0.016657	1.06427	Hlx
-1.47491	4.57896	-4.45813	0.000141566	0.016657	1.05615	Nnat
0.660162	6.56686	4.45537	0.000142597	0.016657	1.04946	Oca2
0.566211	5.54939	4.44461	0.000146694	0.0169146	1.02339	Rbm3
-1.53464	0.351711	-4.44336	0.000147176	0.0169146	1.02037	Aspg
0.344424	6.09621	4.43121	0.000151957	0.0172065	0.990947	Id4
-1.68257	1.41274	-4.43078	0.000152131	0.0172065	0.989895	Ccdc153
-1.22555	1.45918	-4.42313	0.000155224	0.0174181	0.971373	Dnah10
-2.16945	0.520032	-4.41875	0.000157021	0.017482	0.96078	Slc22a6
-0.59269	5.06124	-4.4063	0.00016225	0.0179242	0.930631	Akap12
0.587351	4.40543	4.3963	0.000166571	0.01826	0.906442	Tmem27
0.321258	6.89749	4.39225	0.000168354	0.0183146	0.896644	Tbcd
-0.532409	5.71489	-4.38106	0.000173381	0.0187186	0.869568	Mt1
-1.57409	-0.79084	-4.37728	0.000175116	0.0187637	0.860408	Dmkn
-2.12116	2.08338	-4.36469	0.000181006	0.0192501	0.829965	Slc13a3
0.23121	6.25773	4.35528	0.00018554	0.0193857	0.807199	Slc35a1
0.205405	7.39622	4.35397	0.00018618	0.0193857	0.804033	Mapre1
-0.591874	6.43199	-4.35272	0.000186793	0.0193857	0.801008	Fbln5
0.275831	5.50215	4.35083	0.000187722	0.0193857	0.796441	Epb4.1l5
-0.899221	1.35778	-4.34738	0.000189429	0.0194212	0.788115	Nfkbie
0.288744	7.28729	4.34387	0.000191187	0.0194615	0.779613	Nrp1
-0.305647	5.11871	-4.34004	0.000193118	0.0195186	0.770369	Gcnt2
0.82277	2.5051	4.33145	0.000197525	0.019782	0.74961	Bmp2
-0.644723	4.35613	-4.32651	0.000200108	0.019782	0.737658	C1qc
-3.69165	-1.85982	-4.32467	0.000201077	0.019782	0.733212	Cdh15
0.498282	4.28581	4.32222	0.000202377	0.019782	0.727285	Fam110b
-1.36298	-0.290371	-4.32168	0.000202664	0.019782	0.725979	Ttc34
-1.71326	0.671313	-4.31234	0.000207692	0.0200801	0.703434	Smoc2
-1.12347	1.17125	-4.3104	0.000208753	0.0200801	0.698748	Fam179a
-1.29575	0.816229	-4.3041	0.000212238	0.0200801	0.683517	Ccdc180
-0.864078	2.0215	-4.3035	0.000212572	0.0200801	0.68207	3930402G23Rik
-1.07268	3.28982	-4.30316	0.000212763	0.0200801	0.681242	Vwf
-0.563122	3.44826	-4.2936	0.000218167	0.0204546	0.658171	Lgals9
-0.79961	2.06588	-4.27864	0.000226906	0.0211349	0.622045	Rab7b
-0.383009	4.59309	-4.26515	0.00023508	0.0217541	0.589494	Rcn3
-0.548378	8.4402	-4.26205	0.000237002	0.0217637	0.582007	Sod3
0.382085	5.98731	4.26006	0.000238238	0.0217637	0.577221	Plk2
0.418023	4.0347	4.24414	0.0002484	0.0225474	0.538809	Gpsm2
0.413931	3.39954	4.23364	0.000255329	0.0229795	0.513509	Trmt5
-0.762604	2.71094	-4.23207	0.000256384	0.0229795	0.509717	Ust
-1.83399	-0.980004	-4.2219	0.000263309	0.0233183	0.485211	Pkib
-1.71681	1.96562	-4.22034	0.00026439	0.0233183	0.481444	8430408G22Rik
-0.485819	5.65245	-4.21935	0.000265073	0.0233183	0.479071	Col17a1
-0.730286	1.67975	-4.21597	0.000267433	0.0233815	0.470922	Fcgr2b
-0.814568	0.949906	-4.21027	0.000271459	0.0235888	0.457185	Slfn8
0.220037	5.43407	4.20602	0.000274496	0.0237082	0.446954	Tars
-0.599131	3.71937	-4.19917	0.000279471	0.0238054	0.430443	Clec2d
0.379351	5.97781	4.19616	0.000281679	0.0238054	0.423209	Pcyt2
-0.258752	9.24964	-4.19591	0.000281863	0.0238054	0.422607	Sparc
-1.0524	0.258622	-4.19441	0.000282978	0.0238054	0.418978	Oas1a
0.907007	3.66289	4.19306	0.000283975	0.0238054	0.415744	Mafb
0.301891	8.1997	4.19076	0.00028569	0.0238092	0.410208	Arsg
0.550267	2.8472	4.18496	0.000290063	0.0240331	0.396243	Hinfp
-2.3823	-0.265385	-4.18111	0.000293003	0.0241363	0.386974	Pi16
-0.340468	3.10487	-4.17851	0.000295009	0.0241619	0.380702	Mtmr11
0.464342	6.36543	4.17323	0.000299111	0.0243579	0.368009	Msmo1
0.369597	6.02097	4.16975	0.000301848	0.0244411	0.359636	Upf2
-0.565861	6.78482	-4.16138	0.000308535	0.0247194	0.339498	Nnt
-3.13954	-1.25384	-4.16111	0.000308754	0.0247194	0.338844	Mybpc1
0.67974	6.89937	4.15424	0.000314351	0.0250269	0.322334	Acss1
-0.552675	2.28671	-4.13839	0.000327661	0.0258936	0.284222	Arhgap24
-1.31638	1.19277	-4.13698	0.000328871	0.0258936	0.280834	Cd86
-0.370355	5.8131	-4.1242	0.000340046	0.0266263	0.250131	Zmiz1
-0.900018	9.49096	-4.11806	0.000345548	0.0269093	0.235383	A2m
0.299619	5.22158	4.11176	0.000351287	0.0272076	0.220247	Zfp84
0.440554	9.36985	4.10441	0.000358094	0.0275848	0.202617	Sostdc1
-0.998448	0.979221	-4.09988	0.000362356	0.0276969	0.191747	Lrrc71
-0.665189	4.62696	-4.09874	0.000363436	0.0276969	0.189012	Tgm2
0.197189	6.09275	4.08941	0.000372405	0.0282295	0.166618	Csrp2bp
0.457296	6.19826	4.086	0.000375735	0.0283312	0.158441	Smc6
-0.663581	7.03173	-4.08201	0.000379668	0.028407	0.148875	Pcsk2
-1.52481	2.52742	-4.08095	0.000380726	0.028407	0.146319	Aldh1a2
0.651884	2.00717	4.07201	0.00038971	0.0287106	0.124899	Efna1
-0.588527	2.64053	-4.07145	0.000390279	0.0287106	0.123558	Slc9a9
-1.16943	0.15642	-4.0709	0.00039084	0.0287106	0.122239	Cd109
-1.27852	2.86661	-4.06196	0.000400065	0.0288413	0.100813	Inhbb
-0.665913	4.40125	-4.06159	0.000400457	0.0288413	0.099914	C1qb
-1.7147	3.70645	-4.0611	0.00040097	0.0288413	0.0987379	B4galnt3
-0.481333	3.88579	-4.06007	0.000402046	0.0288413	0.0962766	Kcnip3
-0.549264	2.86365	-4.05796	0.000404262	0.0288413	0.091229	Fblim1
0.235005	7.2895	4.05749	0.000404762	0.0288413	0.0900947	Pcca
0.903704	4.76133	4.05203	0.000410565	0.02909	0.0770231	Btg2
-0.640971	3.28043	-4.05038	0.000412335	0.02909	0.0730728	Mpp6
0.173247	7.76801	4.04551	0.00041761	0.0293171	0.0613986	Nrd1
2.05484	3.63237	4.0297	0.000435187	0.0302832	0.0235449	Fos
-0.521396	4.67389	-4.02931	0.000435623	0.0302832	0.0226271	Plek2
0.254152	5.00356	4.02431	0.000441337	0.0304456	0.0106629	Fam98a
-0.937009	0.740507	-4.02354	0.000442231	0.0304456	0.00880521	Scml4
0.446639	5.64115	4.01923	0.000447221	0.0305892	-0.0014962	Tmprss11a
-1.12003	1.12867	-4.01804	0.000448611	0.0305892	-0.00434422	Lamc2
-3.52894	1.19274	-4.01169	0.000456092	0.0309513	-0.0195273	Grm4
-0.31936	4.24273	-4.00342	0.000466028	0.0314757	-0.0393084	Sat1
0.516833	7.35438	3.9991	0.000471298	0.0316814	-0.0496287	Ap1s2
0.27783	5.22886	3.99328	0.000478485	0.0320135	-0.0635187	Otud1
-1.04835	0.230821	-3.98859	0.000484367	0.0322557	-0.0747322	Tmem132e
0.213496	9.06624	3.9838	0.000490441	0.0325082	-0.0861686	Elovl7
0.193499	5.35903	3.98142	0.000493485	0.0325586	-0.0918479	Srpk1
0.820369	3.49321	3.97653	0.000499815	0.0328242	-0.103542	Esm1
-0.488229	3.74455	-3.97362	0.000503601	0.0329212	-0.110468	Srgn
-1.30748	-0.0478912	-3.96747	0.000511721	0.0330768	-0.125143	Adgrg3
-3.36385	1.21773	-3.96681	0.000512604	0.0330768	-0.126725	Cbln1
0.27712	5.11344	3.96287	0.000517885	0.0330768	-0.136129	Zfp507
0.314978	5.37936	3.9621	0.000518918	0.0330768	-0.137957	Amer2
-0.729318	1.70407	-3.96188	0.000519216	0.0330768	-0.138485	Uhrf1
-0.703543	1.83085	-3.96137	0.000519908	0.0330768	-0.139707	Ntng2
-0.468155	3.88784	-3.95131	0.000533681	0.0335872	-0.163693	3632451O06Rik
-0.662071	2.34348	-3.95044	0.000534897	0.0335872	-0.165781	P2rx4
0.210985	7.11572	3.95036	0.000535001	0.0335872	-0.165959	Apmap
0.320505	7.05428	3.937	0.000553905	0.0346215	-0.197811	Mitf
-0.547335	5.693	-3.93188	0.000561319	0.0349317	-0.210007	Ifitm3
1.27964	0.278114	3.9264	0.000569362	0.0352782	-0.223055	9530020I12Rik
-0.373739	7.35166	-3.90542	0.000601219	0.0369392	-0.272978	Mgp
0.373312	5.39777	3.90534	0.000601354	0.0369392	-0.273184	Hmgcr
3.717	1.10026	3.90124	0.00060778	0.0371737	-0.28293	Snca
-0.275594	9.54955	-3.8995	0.000610533	0.0371825	-0.287073	Glul
-1.09303	0.474079	-3.89224	0.000622131	0.0376638	-0.304325	Mall
-0.526091	3.09034	-3.88861	0.00062802	0.0376638	-0.312962	Cyp27a1
0.393685	3.75189	3.88859	0.000628045	0.0376638	-0.312999	Kctd7
-0.453185	5.5997	-3.888	0.000629007	0.0376638	-0.314402	Fmod
-0.451338	3.89787	-3.88201	0.000638845	0.0380928	-0.328628	Shb
0.813685	3.29454	3.87525	0.000650137	0.0386046	-0.344688	Tcf21
-0.753928	1.46087	-3.85203	0.000690437	0.0407708	-0.399803	Col6a3
-0.955563	0.180342	-3.85096	0.000692339	0.0407708	-0.402323	Sh2b2
0.344852	8.01452	3.83709	0.000717644	0.042087	-0.435212	Sfrp1
0.608099	2.37091	3.83508	0.000721391	0.0421334	-0.439982	Has3
0.366052	10.5077	3.82764	0.000735389	0.0423955	-0.457586	Col9a3
0.479505	5.63916	3.82624	0.000738062	0.0423955	-0.46091	Kpna4
-0.75799	1.15869	-3.82552	0.000739431	0.0423955	-0.462608	Igfals
-1.28384	-0.180693	-3.82525	0.000739962	0.0423955	-0.463266	Tnc
0.226309	5.00401	3.82483	0.000740753	0.0423955	-0.464244	Dnttip2
-0.584178	1.93708	-3.8198	0.00075045	0.0427786	-0.476156	Enpp1
0.325001	6.65773	3.81749	0.000754941	0.0428632	-0.481621	Elovl6
0.164778	5.93825	3.80672	0.000776255	0.0438984	-0.507117	Tmem167b
0.483171	3.86459	3.79416	0.000801828	0.0447226	-0.536796	Mvd
0.34523	7.00759	3.79292	0.000804397	0.0447226	-0.539724	Thumpd3
0.205955	5.0632	3.79247	0.000805333	0.0447226	-0.540789	Zfp317
-0.447328	3.12906	-3.79227	0.000805757	0.0447226	-0.541271	Rarres2
-0.624407	2.85796	-3.7919	0.000806519	0.0447226	-0.542137	Angptl1
0.478169	3.34671	3.79015	0.000810187	0.0447518	-0.546291	Olfr570
-0.466863	5.13107	-3.78796	0.000814766	0.044831	-0.551451	Sema7a
-0.562702	2.83433	-3.78373	0.000823709	0.0451293	-0.561445	Eya2
-1.35397	1.01423	-3.78241	0.000826521	0.0451293	-0.564564	Serpind1
-0.926021	5.2481	-3.7779	0.000836189	0.0454829	-0.575209	Cpxm2
-0.71037	3.68739	-3.76946	0.000854601	0.0463077	-0.595144	C920025E04Rik
-1.0983	3.65417	-3.7661	0.000862035	0.0465336	-0.603071	Chn2
1.02301	6.69095	3.75497	0.000887101	0.0477059	-0.629301	Pisd-ps1
0.276211	7.43051	3.7531	0.000891383	0.047756	-0.633707	Setd5
-0.689438	1.70877	-3.75088	0.000896516	0.0478511	-0.638961	Pde3b
-1.29396	3.01686	-3.73873	0.000925001	0.0490755	-0.667578	Kbtbd11
-1.12073	0.686769	-3.73817	0.000926342	0.0490755	-0.668904	Cbr2
-0.362542	2.42291	-3.73608	0.000931337	0.0491573	-0.673822	Dgka
0.257318	4.18348	3.73038	0.000945083	0.0496988	-0.687225	Thumpd1
-0.933901	6.65457	-3.72748	0.000952167	0.0498872	-0.694055	Gpx3
-1.15003	1.38544	-3.72544	0.000957184	0.0499021	-0.698862	Kcng4
0.581049	5.24923	3.72452	0.000959454	0.0499021	-0.701029	Mfsd7c
-2.27564	-0.903657	-3.72113	0.000967845	0.0501555	-0.708993	Kif26b
-1.6612	-0.367354	-3.71828	0.000974963	0.0502873	-0.715694	Serpina3n
-0.827622	3.31041	-3.7167	0.000978927	0.0502873	-0.719405	Gbp3
-0.886572	0.420902	-3.71449	0.000984516	0.0502873	-0.724611	Mthfd1l
0.325613	2.99063	3.7121	0.000990583	0.0502873	-0.730229	Polr3g
0.327816	6.00665	3.71067	0.00099424	0.0502873	-0.733598	Ibtk
-0.580124	2.95859	-3.71066	0.000994242	0.0502873	-0.7336	C2
-1.37333	1.50337	-3.71033	0.00099509	0.0502873	-0.734379	Wnt4
-0.563433	5.57053	-3.70788	0.00100139	0.0504269	-0.740151	Phlda3
-0.718394	2.12039	-3.70562	0.00100721	0.0504872	-0.745452	Tunar
0.290566	6.09239	3.70467	0.00100967	0.0504872	-0.747682	Scg5
0.255332	5.63596	3.70271	0.00101478	0.0505652	-0.752296	Suclg2
0.334389	6.69006	3.69769	0.00102795	0.0507354	-0.764085	Akap17b
-0.923887	0.536301	-3.69695	0.00102991	0.0507354	-0.765827	Pf4
-0.275636	9.12255	-3.69552	0.00103368	0.0507354	-0.769164	Tubb4b
0.247343	5.68008	3.6953	0.00103428	0.0507354	-0.769699	Rhpn2
-0.197312	9.38447	-3.69465	0.001036	0.0507354	-0.771213	Gaa
0.30744	3.94031	3.68895	0.00105128	0.0510861	-0.784603	Samd1
-3.3194	0.0167245	-3.68722	0.00105596	0.0510861	-0.788659	Slc1a6
-1.54622	1.37325	-3.68674	0.00105727	0.0510861	-0.78979	Slc25a18
-0.390106	4.49831	-3.68665	0.0010575	0.0510861	-0.789989	Ccnd1
0.293946	9.03832	3.67724	0.00108335	0.0520728	-0.812061	Gpm6a
0.317162	8.3394	3.67656	0.00108523	0.0520728	-0.81365	Prps2
-0.197428	7.64238	-3.67233	0.00109708	0.0523339	-0.823572	Hnrnpl
0.423594	3.46254	3.672	0.00109802	0.0523339	-0.824355	Zfp30
-2.47793	1.47336	-3.66464	0.00111893	0.0531527	-0.841592	Plch2
-1.54747	1.86317	-3.66329	0.0011228	0.0531595	-0.844749	Prg4
0.398293	5.492	3.65944	0.00113396	0.05351	-0.853784	Hey2
-2.95516	0.219674	-3.65664	0.00114211	0.0537171	-0.860333	Neurod1
0.318185	6.66476	3.65407	0.00114967	0.0538863	-0.866356	Dhcr24
0.202822	5.4598	3.65284	0.00115328	0.0538863	-0.869217	Epg5
-0.881731	-0.219454	-3.65033	0.00116073	0.0540572	-0.875099	Tnfsf13
-3.20334	-0.613089	-3.63863	0.00119601	0.0555192	-0.902454	Pcp2
0.14462	9.57528	3.63651	0.00120252	0.0556401	-0.907412	Nsg2
-0.241086	6.25136	-3.63293	0.0012136	0.055971	-0.915786	Tacc2
-0.482391	2.90684	-3.63128	0.00121874	0.0560268	-0.919646	Tnfrsf1b
0.197959	6.27942	3.62676	0.0012329	0.0564429	-0.930191	Riok3
0.250227	4.73412	3.62587	0.00123572	0.0564429	-0.932276	Morc3
-0.5383	4.97852	-3.61993	0.00125462	0.0570239	-0.946141	Ptn
-0.780818	2.13077	-3.61832	0.0012598	0.0570239	-0.9499	Crispld2
-0.59185	1.59087	-3.61769	0.00126184	0.0570239	-0.951376	Ndufb4
-0.259983	4.59788	-3.61647	0.00126578	0.0570239	-0.954225	Frmd8
-1.02902	0.330413	-3.61563	0.00126851	0.0570239	-0.956188	Prr5
-0.788532	1.63358	-3.61388	0.00127418	0.0570239	-0.96026	Slc22a4
0.244387	5.43531	3.61219	0.0012797	0.0570239	-0.96421	Cldn12
-0.354712	4.94557	-3.61196	0.00128045	0.0570239	-0.964741	Usp11
-0.662387	0.915618	-3.61031	0.00128587	0.057087	-0.968598	Il2rb
0.182715	6.60946	3.60527	0.00130255	0.0576097	-0.980363	Pnpla6
-1.35328	-0.791027	-3.60431	0.00130573	0.0576097	-0.982587	Ltbp2
0.244617	4.3649	3.59447	0.00133896	0.0588936	-1.00552	Pde12
-0.315006	4.34294	-3.59304	0.00134387	0.0589276	-1.00886	Rab4a
-1.52622	0.595772	-3.5918	0.00134814	0.0589336	-1.01176	Pik3r5
-0.144042	7.10076	-3.58805	0.00136108	0.059297	-1.02048	Tbc1d9b
0.222984	5.9596	3.58699	0.00136477	0.059297	-1.02295	Zzz3
0.32741	5.92885	3.58469	0.00137282	0.0594023	-1.02831	Mpv17l
-0.381426	5.62244	-3.58317	0.00137814	0.0594023	-1.03184	Celsr1
-1.1886	4.35412	-3.58273	0.0013797	0.0594023	-1.03288	Gfap
-0.64393	3.37397	-3.58105	0.00138562	0.0594772	-1.03678	Acer2
-0.49292	2.41963	-3.57933	0.00139171	0.0595592	-1.04078	Fas
-0.834445	1.2218	-3.57131	0.00142047	0.0604928	-1.05944	Ifi204
-0.372861	3.48698	-3.5702	0.00142448	0.0604928	-1.06201	Cfap57
0.383823	5.55617	3.56888	0.00142929	0.0604928	-1.06509	Slc6a15
-2.91415	-0.341187	-3.56749	0.00143436	0.0604928	-1.06831	Ppp1r17
-1.99564	1.84071	-3.56544	0.00144189	0.0604928	-1.07309	Pvalb
-0.696097	3.67857	-3.56482	0.00144416	0.0604928	-1.07453	Adamts15
0.249596	8.05459	3.56477	0.00144435	0.0604928	-1.07464	Slc39a12
0.280983	7.05222	3.56392	0.00144748	0.0604928	-1.07662	Baiap2l1
-0.51721	2.29648	-3.56099	0.00145831	0.0605927	-1.08342	Nrros
0.298223	5.589	3.55971	0.00146308	0.0605927	-1.0864	Zfp191
-0.568774	1.92105	-3.5576	0.00147095	0.0605927	-1.09129	Ccdc33
-0.360675	7.77697	-3.55684	0.00147381	0.0605927	-1.09306	B4galt6
0.36374	4.24333	3.55683	0.00147383	0.0605927	-1.09307	Ddit4l
-0.513141	4.11035	-3.55642	0.00147538	0.0605927	-1.09403	Col6a2
-0.257406	7.07313	-3.55127	0.00149488	0.0612169	-1.106	Alas1
-1.55388	0.427524	-3.54789	0.00150779	0.0615688	-1.11385	Trim67
-1.08087	-0.340133	-3.54647	0.00151323	0.0616145	-1.11713	Ccr1
-0.861734	-0.228027	-3.54274	0.00152767	0.0619438	-1.12579	Msr1
0.398722	4.37871	3.54206	0.0015303	0.0619438	-1.12736	Smad9
-1.42661	1.25844	-3.54102	0.00153436	0.0619438	-1.12977	Kcnk2
-2.65912	1.15039	-3.53625	0.0015531	0.0625233	-1.14084	Grin2c
-1.06611	3.05143	-3.5303	0.0015768	0.0628661	-1.15464	Nr4a3
0.238561	4.84267	3.53026	0.00157694	0.0628661	-1.15472	Ippk
-0.299978	5.49142	-3.52944	0.00158024	0.0628661	-1.15663	Ctsh
-0.339995	2.91762	-3.5289	0.00158242	0.0628661	-1.15789	3110082I17Rik
-0.296391	6.06524	-3.52859	0.00158367	0.0628661	-1.15861	Gucd1
0.287642	4.25582	3.52718	0.00158934	0.0628948	-1.16186	Nphp3
-0.376866	5.56512	-3.5261	0.0015937	0.0628948	-1.16436	2410004P03Rik
0.293743	3.16228	3.52513	0.00159764	0.0628948	-1.16661	Scfd2
-0.921988	-0.311236	-3.5222	0.00160958	0.0630465	-1.17339	1700024G13Rik
-1.31926	0.0789821	-3.52202	0.00161034	0.0630465	-1.17382	Myo1g
0.357529	4.61735	3.51786	0.00162743	0.0635409	-1.18344	Csnk1g1
0.328661	3.5048	3.51189	0.00165231	0.0643363	-1.19727	Tab3
-1.70716	3.10597	-3.50982	0.001661	0.0644428	-1.20205	Cacna1a
-1.00342	2.86043	-3.50909	0.00166409	0.0644428	-1.20374	Fcrls
0.30177	4.71794	3.50736	0.00167142	0.0645461	-1.20774	Zfp770
-0.520766	1.78318	-3.50632	0.00167582	0.0645461	-1.21014	P2rx7
0.297167	6.90171	3.50296	0.00169017	0.0649235	-1.21791	Unc13b
-0.484439	4.40037	-3.50089	0.00169909	0.0650906	-1.2227	Aff1
-0.354495	5.0021	-3.49932	0.00170584	0.065174	-1.22631	Kazn
-0.2365	5.38608	-3.49448	0.00172692	0.0657117	-1.2375	Ggcx
-0.395938	3.81613	-3.49371	0.00173032	0.0657117	-1.23929	Fbln7
0.514009	5.24914	3.49293	0.00173374	0.0657117	-1.24109	Hspb6
-1.67348	1.52715	-3.48761	0.00175727	0.0664267	-1.25336	Mpp3
-0.886233	-0.509346	-3.48607	0.00176417	0.0665109	-1.25693	Plac8
-2.13279	-1.3261	-3.48341	0.0017761	0.0667841	-1.26307	Gpr132
-1.00622	-0.391008	-3.48195	0.00178268	0.0668338	-1.26644	Csf2rb2
0.154733	7.96183	3.48104	0.0017868	0.0668338	-1.26854	Ap3d1
0.346969	3.40161	3.47953	0.00179363	0.0669138	-1.27201	Tmem200c
-0.500353	3.82921	-3.47805	0.00180039	0.0669713	-1.27543	Tppp3
0.348627	6.46942	3.47566	0.00181131	0.0669713	-1.28094	Cpeb2
0.249957	4.60673	3.47517	0.00181355	0.0669713	-1.28206	Phospho2
-0.318303	5.1932	-3.47505	0.00181412	0.0669713	-1.28235	Nsmce4a
-1.54618	2.773	-3.47305	0.00182333	0.0669713	-1.28696	Ank1
1.11695	0.808838	3.46996	0.00183764	0.0669713	-1.29408	Ankrd63
0.211674	5.86093	3.46915	0.00184143	0.0669713	-1.29595	Vkorc1l1
-1.3705	0.994633	-3.468	0.0018468	0.0669713	-1.2986	Ptprr
-0.436223	2.962	-3.46733	0.0018499	0.0669713	-1.30013	1700013F07Rik
-0.555285	2.8881	-3.46661	0.00185331	0.0669713	-1.30181	Il4ra
0.315175	5.18386	3.46585	0.00185686	0.0669713	-1.30355	Traf4
0.170943	6.06443	3.46536	0.00185916	0.0669713	-1.30468	Ss18
0.245494	4.27678	3.46307	0.00186998	0.0669713	-1.30996	Socs6
-0.479284	3.01829	-3.46263	0.00187204	0.0669713	-1.31096	Plek
0.319479	4.1874	3.46227	0.00187377	0.0669713	-1.3118	Plscr4
0.301127	3.32346	3.46208	0.00187465	0.0669713	-1.31223	Fastkd3
-0.28321	3.76109	-3.46199	0.00187507	0.0669713	-1.31243	Rasip1
-0.460072	4.1184	-3.4593	0.00188789	0.0672607	-1.31863	Fxyd5
-0.245215	7.61637	-3.45697	0.00189906	0.0674038	-1.324	Lasp1
0.195982	5.18458	3.45395	0.0019136	0.0674038	-1.33094	C2cd5
0.235806	4.13491	3.45315	0.00191748	0.0674038	-1.33278	Fam133b
-0.607428	4.0739	-3.45276	0.00191939	0.0674038	-1.33369	Htra1
0.338641	4.07023	3.45272	0.00191958	0.0674038	-1.33378	Zfp790
-1.64543	0.342016	-3.45257	0.00192028	0.0674038	-1.33411	Tmem212
-0.499507	5.32981	-3.45008	0.00193243	0.0676637	-1.33985	Col3a1
-1.11363	0.279594	-3.43752	0.00199473	0.0695512	-1.36871	Bcl3
0.188469	5.11406	3.43725	0.0019961	0.0695512	-1.36934	Hira
-0.728025	1.42924	-3.42795	0.00204356	0.0710021	-1.39071	Igsf11
-0.349359	4.03971	-3.42633	0.0020519	0.0710021	-1.39442	Fbln2
0.816427	0.195023	3.42618	0.00205269	0.0710021	-1.39477	A730020E08Rik
0.236232	9.56856	3.42199	0.00207452	0.0715837	-1.40439	Folr1
-0.622457	2.9183	-3.41834	0.00209371	0.0719958	-1.41276	Plekhh1
0.343246	5.74031	3.41779	0.00209657	0.0719958	-1.414	D3Ertd254e
-0.617051	2.07347	-3.41407	0.00211637	0.0721328	-1.42254	Ldlrad2
-0.332302	5.4614	-3.41403	0.00211658	0.0721328	-1.42263	Anxa2
0.132032	8.41313	3.41325	0.00212076	0.0721328	-1.42443	Dynll2
0.187539	6.53833	3.41324	0.00212081	0.0721328	-1.42445	Hid1
-3.84702	-0.105666	-3.41094	0.00213312	0.0723787	-1.42971	Gabra6
0.268403	6.00958	3.40779	0.00215014	0.0727829	-1.43693	Phlpp2
0.148275	8.73851	3.40597	0.00216003	0.0729446	-1.44111	Sdha
-2.3004	0.209383	-3.4044	0.00216855	0.0730592	-1.44468	St8sia5
-0.366702	5.29847	-3.39849	0.00220108	0.0739801	-1.45821	Thbd
-0.230751	5.67527	-3.39228	0.00223577	0.0749691	-1.47242	Fam214b
0.261429	4.69823	3.39121	0.00224178	0.0749945	-1.47487	Dgke
-1.40035	0.448953	-3.38793	0.00226041	0.0754406	-1.48238	Dnah5
-1.38354	1.10554	-3.38685	0.00226655	0.0754686	-1.48485	Clec2l
-2.32014	2.6328	-3.38551	0.0022742	0.0755469	-1.48791	Rgs8
-1.07191	0.503779	-3.38131	0.00229833	0.0760811	-1.4975	Csf2rb
-0.595533	2.63713	-3.38086	0.00230096	0.0760811	-1.49854	Fcgr3
-1.2358	0.571072	-3.37898	0.00231187	0.0762648	-1.50283	Slc30a10
0.18469	8.21253	3.37353	0.00234376	0.0768974	-1.51528	Tmem72
-0.627923	1.61607	-3.37254	0.00234961	0.0768974	-1.51754	Gli2
-0.619862	1.90928	-3.3721	0.00235218	0.0768974	-1.51853	Pkp3
0.231351	8.19121	3.37192	0.00235326	0.0768974	-1.51895	Tspan33
0.387887	4.83933	3.37111	0.00235802	0.0768974	-1.52078	Dhcr7
-0.385441	4.37751	-3.36993	0.00236504	0.0769502	-1.52348	Rasa3
-0.647362	3.07115	-3.36697	0.00238269	0.0772023	-1.53024	Glrx
0.18766	7.13054	3.36682	0.00238362	0.0772023	-1.53059	Hexim1
-0.9539	0.0132864	-3.36409	0.00239997	0.0775556	-1.5368	Col22a1
0.56574	6.70174	3.36206	0.0024123	0.0776061	-1.54145	Ide
0.548169	3.30314	3.36166	0.00241472	0.0776061	-1.54236	Pcdh18
0.482367	3.12602	3.36095	0.002419	0.0776061	-1.54397	Bend4
0.194992	5.66679	3.35882	0.00243195	0.0776061	-1.54881	Ric8b
-2.27442	-0.874972	-3.35768	0.00243893	0.0776061	-1.55142	Slc6a12
0.228978	5.77112	3.35757	0.00243961	0.0776061	-1.55167	Slc9a6
0.61869	5.50368	3.35756	0.00243966	0.0776061	-1.55169	Col27a1
0.610116	2.90385	3.35247	0.00247104	0.0784134	-1.56329	Stard4
-0.445008	2.94447	-3.35117	0.00247913	0.0784134	-1.56626	Il34
-0.89471	0.927143	-3.35009	0.00248585	0.0784134	-1.56871	Rgs16
0.24455	5.2802	3.34868	0.00249468	0.0784134	-1.57193	Sc5d
0.223968	7.73264	3.34702	0.00250508	0.0784134	-1.57571	Fgfr2
0.258941	7.51692	3.34685	0.00250616	0.0784134	-1.5761	Acsl6
-0.683948	2.83437	-3.34627	0.00250981	0.0784134	-1.57742	Dpysl3
0.16992	6.35209	3.34562	0.0025139	0.0784134	-1.5789	Sec24b
-0.586529	7.63148	-3.34538	0.00251537	0.0784134	-1.57943	Txnip
0.211665	7.1688	3.34464	0.00252006	0.0784134	-1.58112	Abca7
0.591659	3.92674	3.33943	0.00255319	0.079252	-1.59297	Clec14a
0.124879	7.35011	3.33866	0.00255813	0.079252	-1.59473	Hacd3
-1.61005	-0.185685	-3.33507	0.00258126	0.079795	-1.60289	P2ry1
0.235802	4.43395	3.33011	0.00261351	0.0804566	-1.61416	Klhl20
-0.929152	3.32865	-3.33004	0.00261395	0.0804566	-1.61431	Map3k6
0.264463	9.3313	3.32765	0.00262968	0.0807663	-1.61975	Slc29a4
-0.452959	3.34112	-3.32512	0.00264639	0.0811047	-1.6255	Ifitm1
0.231847	7.09392	3.31794	0.00269438	0.0823982	-1.6418	Sfpq
-0.468783	3.39711	-3.31525	0.00271256	0.0827768	-1.6479	Tsnaxip1
-0.388682	3.66743	-3.31414	0.00272013	0.0827771	-1.65043	Pyroxd2
-1.39375	-0.727925	-3.31354	0.00272419	0.0827771	-1.65178	Chst8
-0.185458	4.68195	-3.31209	0.00273409	0.082901	-1.65507	Nckipsd
0.349404	6.93007	3.31042	0.00274553	0.0830713	-1.65885	Dcaf12l1
-0.216681	7.25237	-3.30783	0.00276333	0.0833907	-1.66471	Tuba1a
1.06734	0.259983	3.30719	0.00276779	0.0833907	-1.66618	Nlrp5-ps
0.338795	2.17977	3.30601	0.00277598	0.083461	-1.66885	Ttc32
-0.576467	3.434	-3.30321	0.00279547	0.0838275	-1.6752	Apoc1
0.263376	6.49515	3.30193	0.00280444	0.0838275	-1.6781	Pfkfb2
-0.609369	6.59249	-3.30173	0.00280582	0.0838275	-1.67855	Cd74
0.36838	3.18304	3.30017	0.00281676	0.0838702	-1.68207	Ccdc142
0.313637	6.88402	3.29985	0.00281902	0.0838702	-1.6828	Acat1
-0.689383	1.53679	-3.29839	0.00282934	0.0840019	-1.68611	Pdlim1
0.254728	7.29321	3.29634	0.00284382	0.0842564	-1.69074	Fyco1
0.183634	6.28496	3.29521	0.00285186	0.0843191	-1.6933	Agpat6
-0.185426	7.23838	-3.29027	0.00288727	0.0851895	-1.70448	Tubb5
-1.90287	-0.925906	-3.28895	0.00289681	0.0852942	-1.70747	Lyve1
0.182604	5.2592	3.28613	0.00291727	0.0856378	-1.71385	Pno1
-0.712917	-0.0919742	-3.28536	0.00292284	0.0856378	-1.71558	Hk1os
0.315183	6.50454	3.28441	0.00292984	0.0856378	-1.71774	Nqo1
0.258063	4.98571	3.28404	0.00293251	0.0856378	-1.71857	Tmppe
-2.50144	-1.05595	-3.28314	0.00293911	0.0856548	-1.72061	Epha8
0.200166	4.27496	3.2814	0.0029519	0.085852	-1.72454	2610008E11Rik
0.377284	7.95746	3.28043	0.00295906	0.0858851	-1.72674	Cdr2
-1.62834	-0.542527	-3.27913	0.00296868	0.085989	-1.72968	Mrgprf
1.59823	1.83973	3.27831	0.00297471	0.0859891	-1.73152	Sult1c1
0.175299	5.47825	3.27488	0.00300024	0.0864122	-1.73926	Ikbkb
-2.3711	-0.247457	-3.27472	0.00300148	0.0864122	-1.73963	Olfm3
-0.240848	6.31991	-3.27274	0.00301634	0.0866649	-1.7441	Lrrn2
-2.31339	-0.242286	-3.26698	0.00305996	0.0877192	-1.75711	Ryr1
-0.258956	4.50167	-3.26547	0.00307147	0.0877192	-1.76051	Ehd2
0.553748	3.63537	3.26547	0.00307149	0.0877192	-1.76052	Pon1
-0.399953	5.08387	-3.26277	0.0030922	0.088134	-1.7666	Slc7a5
-0.228231	7.83794	-3.26155	0.0031016	0.0882253	-1.76935	Usp2
-0.884679	-0.54437	-3.2602	0.00311201	0.0883451	-1.77238	Alox5
0.198867	6.08687	3.2584	0.00312602	0.0883692	-1.77645	Srsf3
0.170239	5.13253	3.25773	0.00313125	0.0883692	-1.77796	Mtfp1
-0.491127	4.34853	-3.2577	0.00313146	0.0883692	-1.77802	Ly6c1
-2.13463	2.79539	-3.25649	0.00314093	0.0884613	-1.78076	Kcnc1
-0.696874	1.46144	-3.25521	0.00315095	0.0885683	-1.78364	Slc11a1
-0.246877	6.06257	-3.25331	0.00316585	0.0887949	-1.78791	Tap2
0.268334	7.21402	3.25188	0.00317714	0.0887949	-1.79113	Slc37a2
-1.82949	-0.352622	-3.25181	0.0031777	0.0887949	-1.79129	Kcnj16
0.394277	2.24667	3.25073	0.00318623	0.0888591	-1.79372	Rbm12b1
-1.23678	-0.655216	-3.24649	0.00321999	0.089552	-1.80326	Prr15l
-1.54404	3.40181	-3.24604	0.00322365	0.089552	-1.80429	Gpr37l1
-0.633135	3.23911	-3.24472	0.00323422	0.0896233	-1.80725	Nos1
-1.61204	0.450892	-3.24415	0.00323879	0.0896233	-1.80853	Plxnb3
-1.35388	1.57934	-3.24193	0.00325677	0.089934	-1.81354	Il16
-0.662091	1.99759	-3.24099	0.00326436	0.089934	-1.81565	Wfdc1
1.21216	-0.42323	3.23907	0.00327995	0.089934	-1.81996	Tlx2
-1.14329	1.43676	-3.23789	0.00328959	0.089934	-1.82261	Wdfy4
-2.52028	-0.883029	-3.23787	0.00328972	0.089934	-1.82265	Dao
0.253048	4.13148	3.23658	0.00330032	0.089934	-1.82556	Dvl2
0.250885	7.72259	3.23623	0.00330317	0.089934	-1.82634	Golgb1
0.227742	6.38298	3.23562	0.00330822	0.089934	-1.82772	Bdh1
-0.653416	1.65982	-3.2356	0.00330836	0.089934	-1.82776	Abca8b
0.572978	4.59699	3.23465	0.00331621	0.089934	-1.82991	Arhgap28
-0.716371	2.87598	-3.23425	0.00331944	0.089934	-1.83079	Ifi27l2a
0.161772	6.02036	3.23091	0.00334709	0.0904474	-1.83829	Las1l
0.658223	0.748743	3.2302	0.003353	0.0904474	-1.83989	Adra2b
0.183328	7.71022	3.22967	0.00335742	0.0904474	-1.84108	Uso1
-0.522176	4.87024	-3.22881	0.00336465	0.0904652	-1.84303	Ndn
0.202766	6.03171	3.22807	0.00337078	0.0904652	-1.84467	Msantd4
0.246655	3.78399	3.22587	0.00338928	0.0907714	-1.84963	Zfp27
0.363967	6.80357	3.2252	0.00339493	0.0907714	-1.85113	Peak1
0.494023	2.58739	3.22245	0.00341811	0.0910644	-1.85729	Six1
0.210062	5.23297	3.22239	0.00341869	0.0910644	-1.85744	Rdh13
-0.196897	5.11653	-3.22105	0.00343006	0.0910644	-1.86044	Mov10
-0.364913	3.28892	-3.22089	0.00343145	0.0910644	-1.86081	Afap1l1
-1.38858	0.503899	-3.22008	0.00343833	0.0910773	-1.86262	Adamtsl3
0.109358	6.77235	3.21917	0.00344604	0.0911123	-1.86465	Gosr2
-0.55916	1.79833	-3.21528	0.00347948	0.091826	-1.87338	Hist1h4h
0.314367	4.28494	3.21371	0.00349303	0.0920133	-1.87689	Ralgps2
0.175051	6.78685	3.21099	0.00351668	0.0924176	-1.883	Usp47
-0.205976	8.86568	-3.21046	0.00352135	0.0924176	-1.88419	Pcolce
-0.677619	4.55193	-3.20868	0.00353689	0.0926548	-1.88818	Trp53i11
0.666694	0.922358	3.20778	0.00354481	0.092692	-1.8902	Zfp939
-0.316323	6.03101	-3.20576	0.00356258	0.0929858	-1.89472	Col5a1
-1.44819	-0.248843	-3.20471	0.00357186	0.092991	-1.89707	Asgr1
0.14528	7.66294	3.20426	0.00357582	0.092991	-1.89807	Slc25a12
-0.809506	0.00341522	-3.20305	0.00358653	0.0930995	-1.90078	Lilrb4a
-0.467178	5.48104	-3.20136	0.00360155	0.0931728	-1.90455	Adamtsl4
0.217498	4.5032	3.19973	0.00361614	0.0931728	-1.90821	Ccdc55
-1.33041	0.572302	-3.19886	0.003624	0.0931728	-1.91017	Wnt6
-0.745342	4.48404	-3.19843	0.0036278	0.0931728	-1.91112	Mlc1
-0.898239	0.879443	-3.19841	0.00362797	0.0931728	-1.91116	Atp13a5
-0.473246	1.49187	-3.19718	0.00363905	0.0931728	-1.91392	D930015E06Rik
-0.812304	2.29054	-3.19641	0.00364604	0.0931728	-1.91565	Fam20c
1.23161	0.896399	3.19639	0.00364614	0.0931728	-1.91568	Clcnka
0.282527	7.36827	3.19582	0.00365135	0.0931728	-1.91696	Hmgcs1
-0.41597	2.42005	-3.19544	0.00365473	0.0931728	-1.9178	Tmie
0.30559	5.71293	3.19423	0.00366577	0.0931791	-1.92053	Gpc6
0.270456	3.76962	3.19316	0.00367549	0.0931791	-1.92292	Ing5
-0.731331	0.112937	-3.19307	0.00367624	0.0931791	-1.92311	Scd3
-0.266718	3.08463	-3.19253	0.00368113	0.0931791	-1.92431	Fchsd1
-0.22056	5.54066	-3.19146	0.00369095	0.093262	-1.92671	Tmem184a
2.32219	0.129373	3.19012	0.00370322	0.0933987	-1.92971	Il1b
-0.787607	1.17555	-3.18944	0.00370947	0.0933987	-1.93124	Kif19a
-0.863887	0.408159	-3.18773	0.00372517	0.0936286	-1.93505	Gcnt1
-0.591159	2.10718	-3.18606	0.00374055	0.0938495	-1.93877	Iqca
-0.277628	5.39639	-3.18473	0.00375293	0.0938639	-1.94176	Abhd14a
0.249517	3.13245	3.18458	0.00375429	0.0938639	-1.94209	Tbc1d25
0.226329	6.21379	3.18213	0.00377712	0.0942693	-1.94756	Ept1
-0.939777	2.76445	-3.17928	0.00380376	0.0946481	-1.95391	Dnm3
0.645269	1.08152	3.17909	0.00380558	0.0946481	-1.95435	Alox12
-0.392108	5.38712	-3.17672	0.00382795	0.0947306	-1.95964	H2-D1
-0.27731	5.28151	-3.17596	0.00383514	0.0947306	-1.96133	Lipe
0.390007	4.43375	3.1756	0.00383851	0.0947306	-1.96213	Itga7
0.192216	4.17333	3.17549	0.00383959	0.0947306	-1.96238	Shpk
0.273212	4.46341	3.17522	0.00384214	0.0947306	-1.96298	Kansl1l
-1.66719	-0.746346	-3.17202	0.0038726	0.0951592	-1.97011	Pirb
0.206846	5.17645	3.17195	0.0038733	0.0951592	-1.97028	Ikbip
-0.341198	4.86109	-3.1713	0.00387955	0.0951592	-1.97173	Col6a1
0.593695	5.42396	3.16907	0.00390096	0.0954554	-1.9767	Ldlr
-1.31067	3.0878	-3.16799	0.00391134	0.0954554	-1.9791	Cntn2
-0.554048	3.28598	-3.16716	0.00391934	0.0954554	-1.98095	Scara3
-0.342089	5.08666	-3.16711	0.00391989	0.0954554	-1.98107	Cdkl4
-0.905581	1.22405	-3.16581	0.00393241	0.0954554	-1.98395	Ubash3b
0.200478	4.39881	3.16562	0.00393429	0.0954554	-1.98438	Mmab
-1.03382	1.98688	-3.16496	0.00394071	0.0954554	-1.98585	Rasd1
-0.66182	1.45433	-3.16323	0.00395759	0.0954554	-1.98972	Dhx58
-1.47871	3.12634	-3.16321	0.00395772	0.0954554	-1.98974	S100b
0.176859	6.47629	3.16259	0.00396377	0.0954554	-1.99112	Mtch2
-0.626108	2.70745	-3.16244	0.00396531	0.0954554	-1.99147	D8Ertd82e
0.161457	6.2569	3.16172	0.00397229	0.0954621	-1.99306	Aco1
-1.33046	-0.236728	-3.16019	0.00398733	0.0956623	-1.99647	Tnfrsf11b
-0.298596	6.60961	-3.15788	0.00401013	0.0959431	-2.00162	Islr
0.391599	4.74823	3.15764	0.0040125	0.0959431	-2.00215	Cd200
0.835547	0.356979	3.15686	0.00402023	0.0959468	-2.00389	A330033J07Rik
-1.14632	2.70341	-3.1562	0.00402672	0.0959468	-2.00535	Adam23
0.824588	1.5203	3.15462	0.00404247	0.0959468	-2.00887	Ier5l
0.180487	4.7851	3.15454	0.00404327	0.0959468	-2.00905	Fbxo22
0.277503	4.62612	3.15368	0.00405191	0.0959468	-2.01098	Mrm1
-1.83061	-0.877846	-3.15346	0.00405407	0.0959468	-2.01146	Cnpy1
0.249735	3.97978	3.15289	0.00405978	0.0959468	-2.01273	Ipp
-1.91026	0.410178	-3.15126	0.00407606	0.0961654	-2.01634	Abcc8
-0.460083	1.69631	-3.15013	0.00408746	0.0961654	-2.01886	Bace2
-1.22156	0.168438	-3.14995	0.00408928	0.0961654	-2.01926	Ppp1r32
-0.296413	4.48019	-3.14908	0.00409803	0.0962125	-2.02119	Rnase4
-0.560171	5.95513	-3.1484	0.00410493	0.0962161	-2.02271	Rhob
-0.776707	3.41776	-3.14545	0.00413483	0.0967578	-2.02926	Bcl6
0.300129	6.48127	3.1386	0.00420518	0.0982426	-2.04448	Cep350
-0.99696	1.31869	-3.13629	0.00422913	0.0985361	-2.0496	Tmem100
-0.331419	3.88829	-3.13606	0.00423157	0.0985361	-2.05012	Smoc1
0.237869	6.90819	3.13522	0.00424031	0.0985785	-2.05198	Kat2b
0.425041	6.91871	3.13404	0.00425263	0.0987039	-2.0546	Fam84b
0.4357	2.77904	3.13265	0.00426726	0.0988824	-2.0577	D030028A08Rik
0.318569	4.33594	3.13085	0.00428613	0.0991586	-2.06168	Tlcd1
0.262366	4.35586	3.12961	0.00429923	0.0992292	-2.06443	Gtf2ird2
0.149602	5.83182	3.12924	0.00430311	0.0992292	-2.06524	Ncbp1
0.254537	4.58913	3.12748	0.00432182	0.0994995	-2.06915	Sdad1
0.209582	7.21156	3.12471	0.00435139	0.0999123	-2.0753	Mtdh
-0.538994	2.77415	-3.12448	0.00435377	0.0999123	-2.0758	Filip1l
0.268406	4.50447	3.12189	0.00438163	0.10039	-2.08155	D10Wsu102e
-0.362495	8.39734	-3.12015	0.00440037	0.100658	-2.08539	Cldn1
-1.35266	0.160925	-3.11753	0.00442881	0.101053	-2.0912	Ephb2
-1.82695	-0.284939	-3.11724	0.00443198	0.101053	-2.09185	Crhr1
-0.37414	4.92155	-3.1166	0.00443891	0.101053	-2.09326	Enho
0.427805	1.9813	3.11517	0.00445449	0.101245	-2.09641	Mars2
0.364026	3.01866	3.11375	0.00447009	0.101438	-2.09956	Zfp128
-0.359903	7.26173	-3.11131	0.0044969	0.101877	-2.10495	Slc7a8
-1.12607	2.24539	-3.1107	0.00450373	0.101877	-2.10632	Lin7a
-0.410196	3.83525	-3.10752	0.004539	0.102512	-2.11335	Mcam
-0.147397	7.82218	-3.10462	0.0045714	0.103081	-2.11976	Fgfr1
0.176608	7.12582	3.10088	0.0046135	0.103866	-2.12802	Lrpprc
0.207796	5.94473	3.09931	0.00463126	0.103955	-2.13148	Wdr47
0.208737	3.86822	3.09924	0.00463205	0.103955	-2.13164	Zbtb2
-1.24373	4.08716	-3.09737	0.00465337	0.104182	-2.13578	Car8
-0.247607	7.39874	-3.09671	0.00466086	0.104182	-2.13722	Crip2
-0.953665	-0.0855943	-3.09622	0.00466643	0.104182	-2.1383	Hk3
-1.62221	-0.549543	-3.09579	0.00467142	0.104182	-2.13926	Gdpd2
0.219843	5.02612	3.08812	0.00475995	0.105917	-2.15617	Nim1k
0.337325	7.41601	3.08777	0.00476408	0.105917	-2.15695	Wipf3
0.370099	1.79519	3.08641	0.00478002	0.106106	-2.15996	C030039L03Rik
-0.311366	3.01258	-3.08522	0.00479387	0.106248	-2.16257	Sh3bgr
-1.16197	-0.313156	-3.08408	0.00480737	0.106382	-2.1651	Vdr
0.20596	5.51349	3.08271	0.00482346	0.10642	-2.16811	Ddx21
0.201303	4.82595	3.08266	0.00482402	0.10642	-2.16821	Pigu
0.15301	5.77691	3.08069	0.00484739	0.106762	-2.17256	Tia1
-1.99664	0.685605	-3.08009	0.00485454	0.106762	-2.17389	Gabrd
0.163908	5.55186	3.07664	0.00489558	0.107499	-2.18147	Knop1
0.169321	4.41112	3.07567	0.0049073	0.107571	-2.18362	Elac2
0.61543	0.828013	3.07511	0.00491395	0.107571	-2.18484	Rhbdl2
-1.38043	0.195343	-3.07445	0.00492192	0.10758	-2.1863	Ranbp3l
-0.910717	-0.317742	-3.07336	0.0049351	0.107703	-2.18871	Rsph14
-1.65904	0.87918	-3.0725	0.00494548	0.107765	-2.1906	Timp4
0.307553	8.55968	3.07074	0.00496678	0.107813	-2.19447	Sowahc
-1.41782	1.74946	-3.06867	0.00499195	0.107813	-2.19901	Inpp5j
0.190312	5.66421	3.06824	0.00499724	0.107813	-2.19997	Tmem38b
-0.369621	1.85454	-3.06774	0.00500334	0.107813	-2.20106	Pgpep1l
-0.22897	6.44182	-3.06755	0.00500565	0.107813	-2.20148	Tpm4
-1.28748	1.16727	-3.06717	0.0050103	0.107813	-2.20232	Ablim3
-0.343139	6.71671	-3.06708	0.00501139	0.107813	-2.20251	Dnah6
0.481108	1.99829	3.06701	0.00501219	0.107813	-2.20266	Ptges3l
-0.386581	4.68884	-3.06672	0.00501578	0.107813	-2.2033	Ly6a
-0.265063	6.15702	-3.06507	0.00503599	0.107971	-2.20692	Mgll
0.142083	7.53537	3.0639	0.00505044	0.107971	-2.2095	Immt
0.156178	6.58565	3.06384	0.00505122	0.107971	-2.20963	Alg2
0.424998	4.93839	3.06272	0.00506502	0.107971	-2.21209	Pisd
-0.339461	5.07612	-3.06268	0.00506547	0.107971	-2.21217	Ehd3
-0.420833	3.64524	-3.06155	0.00507951	0.107971	-2.21466	Icam1
0.137369	6.58235	3.06103	0.00508604	0.107971	-2.21582	Fbxo18
-0.628895	3.22251	-3.06074	0.0050896	0.107971	-2.21645	Gjb2
-0.903761	1.8007	-3.06019	0.00509643	0.107971	-2.21765	Adamts2
-0.22783	4.81652	-3.05999	0.00509892	0.107971	-2.21809	Ggact
0.588001	2.67566	3.05925	0.00510808	0.108005	-2.21971	Pcdh12
-0.251088	5.30672	-3.05718	0.00513395	0.108391	-2.22425	Dnali1
0.43654	5.07918	3.05525	0.00515826	0.108743	-2.2285	Tmem41b
-0.25814	4.37422	-3.05355	0.00517968	0.10898	-2.23223	Lmf1
0.189919	4.95841	3.05315	0.0051848	0.10898	-2.23312	Nat10
0.486798	4.34303	3.05136	0.00520745	0.109295	-2.23704	Hes1
-0.255216	4.28171	-3.04939	0.00523249	0.109659	-2.24135	Plod2
0.206399	4.99456	3.04874	0.00524083	0.109673	-2.24278	Phf10
-0.26677	3.69243	-3.04675	0.00526635	0.110045	-2.24715	Gramd1c
0.290637	6.57117	3.04391	0.0053029	0.11049	-2.25337	Dot1l
0.219145	4.3954	3.04389	0.00530315	0.11049	-2.25341	Polr3b
-0.593658	3.64759	-3.04291	0.00531582	0.110592	-2.25556	Lrig1
-0.40285	4.24827	-3.0413	0.00533675	0.110783	-2.25909	Slc24a3
0.2129	4.07579	3.04101	0.00534052	0.110783	-2.25973	Tmem251
0.340754	6.34933	3.03883	0.00536893	0.11121	-2.2645	Rfx3
-0.183578	5.13529	-3.03503	0.00541879	0.11208	-2.27281	Pex14
0.250642	5.30219	3.03378	0.00543536	0.11226	-2.27555	Six5
0.248628	4.42655	3.03266	0.00545012	0.112402	-2.27799	Ccdc167
-0.467617	6.44414	-3.02984	0.0054877	0.113013	-2.28416	Irs2
-0.41806	3.52229	-3.02859	0.00550448	0.113195	-2.28691	St3gal1
0.19753	6.59325	3.02589	0.00554075	0.113777	-2.29281	Tfdp2
-0.300071	6.22102	-3.02349	0.0055732	0.114174	-2.29806	Clip3
0.224131	6.60529	3.02327	0.00557612	0.114174	-2.29853	Nfib
-0.596243	2.76879	-3.0224	0.00558795	0.114252	-2.30043	Cfap46
0.181548	7.25826	3.02162	0.00559859	0.114306	-2.30214	Ubxn4
1.05611	4.4829	3.02008	0.00561956	0.11457	-2.3055	Rlbp1
-0.506925	3.57358	-3.01626	0.005672	0.115472	-2.31384	Lox
-0.234259	5.68864	-3.01518	0.00568684	0.115472	-2.31619	Slc25a22
-0.978145	1.6928	-3.01485	0.00569143	0.115472	-2.31691	Zdhhc14
-1.69219	1.43526	-3.0145	0.00569622	0.115472	-2.31767	Spon1
0.284745	3.36264	3.01331	0.0057128	0.115511	-2.32028	Hcfc2
-0.747524	1.88545	-3.01252	0.00572368	0.115511	-2.32199	Nkd1
0.199627	6.13987	3.01224	0.00572768	0.115511	-2.32262	Ppt2
-0.56562	2.03552	-3.01203	0.00573057	0.115511	-2.32307	Phkg1
-1.63501	-0.584543	-3.0109	0.00574629	0.115664	-2.32553	Mfap5
-0.385133	3.01288	-3.00829	0.00578276	0.116191	-2.33121	Tgfb1
0.259112	4.23691	3.00787	0.00578877	0.116191	-2.33214	Fastkd1
-0.566555	2.6378	-3.00641	0.00580924	0.116438	-2.33531	Relb
0.449892	4.76473	3.0042	0.00584047	0.116818	-2.34013	Spry2
0.188018	5.71494	3.00372	0.00584727	0.116818	-2.34117	Eny2
-0.328085	4.45756	-3.0013	0.00588177	0.116818	-2.34645	Adgrg1
-0.275085	6.32884	-3.00049	0.00589329	0.116818	-2.34821	H6pd
0.281837	4.44897	3.00029	0.00589611	0.116818	-2.34864	Rcor3
-0.663873	3.33659	-2.99984	0.00590262	0.116818	-2.34963	Tagln
0.286543	3.29338	2.99904	0.00591402	0.116818	-2.35136	C130046K22Rik
0.227267	6.15685	2.99904	0.00591403	0.116818	-2.35136	Fam210a
-0.823649	-0.515489	-2.99896	0.00591514	0.116818	-2.35153	Samd3
0.512166	6.52923	2.99878	0.00591782	0.116818	-2.35194	Dnajb9
0.178918	8.3255	2.99873	0.00591845	0.116818	-2.35203	Hadha
-2.0212	0.296652	-2.99817	0.00592654	0.116818	-2.35326	Lingo3
-0.573765	1.75387	-2.99701	0.00594319	0.116919	-2.35578	Irf5
0.279535	4.41171	2.99603	0.00595732	0.116919	-2.35791	Esco1
0.321715	5.97193	2.99601	0.00595764	0.116919	-2.35796	Ypel5
0.839643	0.670421	2.99554	0.0059645	0.116919	-2.35899	Foxl2
0.209198	5.67618	2.99487	0.00597422	0.116949	-2.36045	Fbxo38
0.166846	6.04755	2.99362	0.00599228	0.116988	-2.36316	Polg
0.38454	4.70355	2.99359	0.00599267	0.116988	-2.36322	Lyst
-0.380153	1.39436	-2.9916	0.00602166	0.117216	-2.36755	Slc25a45
0.175337	6.30041	2.99137	0.00602498	0.117216	-2.36805	Dusp11
0.207407	4.83758	2.9911	0.00602901	0.117216	-2.36864	Upf3b
-1.92369	-1.50214	-2.98939	0.00605406	0.117543	-2.37237	Rims4
-0.457088	4.08287	-2.9878	0.00607735	0.117834	-2.37581	Sh3bp5
-0.438315	4.35664	-2.98478	0.00612198	0.118539	-2.38238	Prex1
-0.732019	0.742915	-2.9835	0.00614093	0.118583	-2.38515	Chit1
0.143422	7.46955	2.98346	0.00614152	0.118583	-2.38523	Kpnb1
-0.583839	6.28545	-2.98295	0.00614922	0.118583	-2.38636	Tsc22d3
-0.603707	0.733547	-2.98138	0.00617254	0.118796	-2.38975	Spag17
0.326177	7.04258	2.98091	0.00617963	0.118796	-2.39078	Fasn
0.554915	1.62169	2.97972	0.00619738	0.118796	-2.39336	Wdr5b
-0.402089	3.53196	-2.97945	0.0062015	0.118796	-2.39395	Smim3
-0.797187	0.692005	-2.97811	0.00622155	0.118796	-2.39685	Col2a1
-0.438539	7.58361	-2.97797	0.00622366	0.118796	-2.39715	Hopx
0.300717	4.27594	2.97782	0.00622603	0.118796	-2.39749	Lca5
-0.497286	3.18338	-2.97671	0.00624273	0.118796	-2.39989	Inpp5d
0.252884	5.82488	2.9761	0.00625196	0.118796	-2.40122	Qser1
-0.56139	4.05661	-2.97602	0.00625318	0.118796	-2.4014	Tmcc3
0.366913	6.98258	2.97556	0.00626007	0.118796	-2.40238	Zfp579
-0.167634	6.45475	-2.97505	0.00626784	0.118796	-2.4035	Rapgef1
0.171837	5.35738	2.97457	0.00627513	0.118796	-2.40454	Golga1
0.194113	7.19716	2.97396	0.00628431	0.118796	-2.40585	Bpnt1
0.226594	7.84375	2.9739	0.00628531	0.118796	-2.40599	Slc6a17
0.198476	8.38678	2.97205	0.00631345	0.119069	-2.41	P4hb
0.313205	4.24333	2.97144	0.00632285	0.119069	-2.41133	Klhl36
-2.37779	-0.0593762	-2.97131	0.00632481	0.119069	-2.41161	Gng13
0.248002	2.6266	2.97009	0.00634352	0.119135	-2.41426	Snhg17
0.308444	6.76095	2.96999	0.00634505	0.119135	-2.41447	Osbp
-0.300842	5.29284	-2.96479	0.00642522	0.120132	-2.42573	Postn
-0.330045	4.76285	-2.96448	0.00643009	0.120132	-2.42641	Gas1
0.187177	5.18635	2.96412	0.00643554	0.120132	-2.42717	Bms1
-0.305969	4.98653	-2.96403	0.00643695	0.120132	-2.42737	Adprh
0.184628	5.22277	2.96382	0.00644029	0.120132	-2.42783	Rbm18
0.27489	3.87861	2.96297	0.00645347	0.12022	-2.42966	Wdr17
-0.202805	5.1001	-2.9616	0.00647487	0.120461	-2.43263	Sh2b3
0.232062	3.9125	2.9605	0.00649207	0.120624	-2.43501	Proser3
-1.26556	0.852525	-2.95981	0.00650296	0.120669	-2.43651	Cdhr3
0.4328	3.56654	2.95836	0.00652574	0.120934	-2.43964	Tmem181a
-0.329078	4.50776	-2.95649	0.00655527	0.121324	-2.44369	Acot2
0.275447	5.96719	2.95594	0.00656404	0.121328	-2.44489	Samd8
-0.187207	5.1713	-2.9543	0.00658992	0.121649	-2.44842	Bop1
0.25036	4.04582	2.9536	0.00660106	0.121697	-2.44993	Cep85
-1.11308	0.469652	-2.95269	0.00661566	0.121809	-2.45191	Sfrp4
0.149097	7.36037	2.95147	0.00663505	0.122008	-2.45453	Ctage5
0.373353	6.6381	2.94902	0.00667438	0.122341	-2.45983	Gmnc
0.210006	7.88869	2.9488	0.00667791	0.122341	-2.4603	Mroh1
-0.649595	5.38528	-2.94874	0.00667895	0.122341	-2.46044	H2-Aa
-0.1713	8.67536	-2.94639	0.00671695	0.122857	-2.46552	Itm2c
0.802777	3.94422	2.94535	0.00673373	0.122857	-2.46776	Pisd-ps2
-0.374945	5.83153	-2.94507	0.00673835	0.122857	-2.46837	Hist1h1c
0.351243	3.47466	2.94487	0.00674155	0.122857	-2.46879	Zfp943
-0.704308	3.2473	-2.9442	0.00675249	0.122899	-2.47025	Hepacam
-0.337901	5.98641	-2.9428	0.0067753	0.122992	-2.47327	Plekhb1
0.279984	4.56115	2.94252	0.00677977	0.122992	-2.47386	Acaca
-1.40492	-0.639094	-2.94193	0.0067895	0.122992	-2.47514	Bbox1
0.120806	8.39153	2.94177	0.00679213	0.122992	-2.47549	Hnrnpu
-1.976	2.69943	-2.93901	0.00683731	0.123389	-2.48143	Mir124a-1hg
-0.775265	2.41693	-2.93873	0.00684196	0.123389	-2.48204	Fgl2
0.18903	6.25888	2.93871	0.00684233	0.123389	-2.48208	Hsd17b4
0.16682	6.75583	2.93811	0.00685223	0.123389	-2.48338	Sypl
0.185526	4.60437	2.9378	0.00685736	0.123389	-2.48405	Natd1
-0.356674	4.43796	-2.93496	0.00690442	0.124079	-2.49017	Hydin
-0.440026	4.17418	-2.9327	0.00694196	0.124597	-2.49503	Flnc
0.155835	4.57532	2.93081	0.00697373	0.12501	-2.49912	Snx12
-0.565197	1.05691	-2.92959	0.00699423	0.12511	-2.50174	Ccl9
0.165989	7.20959	2.92943	0.00699686	0.12511	-2.50208	Hnrnpm
0.174286	7.38542	2.92803	0.00702055	0.125225	-2.50511	Yme1l1
0.580508	4.66647	2.92758	0.00702814	0.125225	-2.50607	Chrna4
-0.826497	-0.647529	-2.92748	0.00702968	0.125225	-2.50627	Stra6l
-0.224417	4.17494	-2.92666	0.00704366	0.125317	-2.50805	Rhog
-0.802057	3.1386	-2.92499	0.00707201	0.125665	-2.51164	Stc1
0.636575	3.34891	2.92191	0.0071245	0.12644	-2.51826	Sox18
-0.795312	0.804671	-2.92067	0.00714581	0.12666	-2.52093	Gabrg1
-3.11041	-2.19889	-2.91851	0.00718292	0.12716	-2.52557	Crtam
-0.362951	3.61718	-2.91756	0.00719936	0.127293	-2.52761	Fam47e
0.22939	5.67048	2.9165	0.00721775	0.12746	-2.5299	Prkar2a
0.189048	6.10701	2.91467	0.00724957	0.12775	-2.53383	Dpy19l1
-0.457512	1.37549	-2.91452	0.00725208	0.12775	-2.53414	Pcbd1
-1.86935	0.294766	-2.91278	0.00728243	0.128126	-2.53788	Syndig1
-2.00981	1.82201	-2.90863	0.00735541	0.129222	-2.54679	Gria4
0.313311	4.39236	2.90821	0.00736288	0.129222	-2.5477	Heatr3
0.477477	1.00757	2.90585	0.00740461	0.129795	-2.55276	Il12rb2
0.280602	6.36852	2.90418	0.00743439	0.130157	-2.55635	Abca5
-0.760676	4.64421	-2.90214	0.00747069	0.130632	-2.5607	Cacna1g
-0.644245	5.19158	-2.90069	0.00749675	0.130904	-2.56382	H2-Eb1
0.16155	3.76637	2.89987	0.00751157	0.130904	-2.56558	Rbm4b
0.203723	6.05074	2.89974	0.00751379	0.130904	-2.56585	Smc3
0.727847	2.05724	2.89901	0.00752695	0.130973	-2.56741	Mcoln3
-0.214135	6.34795	-2.89745	0.00755519	0.131304	-2.57076	Lrrc8a
-0.398494	3.90687	-2.89569	0.00758706	0.131524	-2.57452	Chd7
0.204561	4.57248	2.89498	0.0076	0.131524	-2.57604	Nop14
-0.596445	1.21506	-2.89476	0.00760406	0.131524	-2.57652	Pxdc1
0.182824	7.07124	2.89472	0.00760477	0.131524	-2.5766	Mapk6
-0.519938	3.94636	-2.89253	0.00764477	0.131807	-2.58129	Laptm5
0.513165	2.91177	2.89225	0.00764999	0.131807	-2.5819	Cidea
-0.444695	3.09965	-2.89197	0.007655	0.131807	-2.58249	Abcb1a
-0.313736	3.75344	-2.8918	0.00765817	0.131807	-2.58286	Armc3
0.269996	6.32117	2.89083	0.00767591	0.131953	-2.58493	Sqle
-0.643278	1.70696	-2.88933	0.00770363	0.132158	-2.58815	Plin5
-0.757293	0.162566	-2.88895	0.00771068	0.132158	-2.58896	Olfml2b
-0.651931	0.274977	-2.88812	0.00772592	0.132158	-2.59073	Nrm
-0.245408	7.24479	-2.88802	0.0077278	0.132158	-2.59095	Fam107a
-1.55794	0.190264	-2.88705	0.00774579	0.132158	-2.59302	Igsf21
-2.42834	-1.32615	-2.88689	0.00774864	0.132158	-2.59335	Grid2ip
-0.481945	4.69113	-2.88667	0.00775275	0.132158	-2.59383	Synpo
0.276538	10.1906	2.88534	0.00777747	0.132421	-2.59667	Scd2
-1.3164	1.58013	-2.88407	0.00780109	0.132665	-2.59938	Ntrk3
-0.425998	5.48517	-2.88302	0.00782087	0.132843	-2.60164	Tbc1d8
0.255757	4.33401	2.8819	0.00784181	0.132871	-2.60403	Ngdn
-0.63665	1.69854	-2.88146	0.00784998	0.132871	-2.60496	Gbp6
0.289639	1.94581	2.8812	0.00785481	0.132871	-2.60551	2900076A07Rik
-0.537188	2.11139	-2.8804	0.00786985	0.132871	-2.60722	Anxa1
-0.654343	1.96163	-2.88005	0.0078765	0.132871	-2.60797	Mpzl2
-0.93934	-0.678153	-2.87995	0.00787847	0.132871	-2.6082	Artn
-0.166727	6.0422	-2.8792	0.00789249	0.132887	-2.60979	Slc25a17
-1.20657	-0.384219	-2.87885	0.00789907	0.132887	-2.61053	St8sia2
0.357781	4.18903	2.87825	0.0079105	0.132887	-2.61182	Mfsd12
-0.205837	8.40827	-2.87792	0.00791672	0.132887	-2.61252	Whrn
0.1746	4.61291	2.87727	0.00792899	0.132893	-2.61391	Exoc8
-1.41998	0.953693	-2.87692	0.00793573	0.132893	-2.61467	Fjx1
-0.662962	5.80252	-2.876	0.0079532	0.132905	-2.61663	Tubb4a
-0.217169	6.38418	-2.8759	0.00795511	0.132905	-2.61684	Mmd
0.17256	9.23431	2.87516	0.00796921	0.132936	-2.61843	Ddx17
0.214045	3.72791	2.87439	0.00798375	0.132936	-2.62005	Trmt10c
-0.476693	4.33668	-2.87433	0.00798491	0.132936	-2.62018	Myl9
0.153886	7.46801	2.87251	0.00801964	0.133084	-2.62406	Atp6v0a2
0.204927	6.06179	2.87234	0.00802299	0.133084	-2.62443	Zc3h7a
-0.963343	0.792365	-2.87219	0.00802589	0.133084	-2.62475	Ada
0.124007	6.3174	2.87191	0.00803115	0.133084	-2.62534	Yipf5
0.56522	3.15573	2.86939	0.00807971	0.133733	-2.63072	Mid1
-1.28706	-0.15201	-2.86536	0.00815784	0.134869	-2.63931	Zfp385c
-0.675679	1.20454	-2.86475	0.00816971	0.134909	-2.64061	Klf5
-1.71552	1.09316	-2.86273	0.00820912	0.135403	-2.64491	Wscd2
0.13739	7.31486	2.8621	0.00822152	0.135434	-2.64625	Mfn1
-0.438423	3.58511	-2.86156	0.00823203	0.135434	-2.64739	Garnl3
-3.16512	-1.1802	-2.86118	0.00823951	0.135434	-2.64821	Grid2
0.139299	5.54782	2.85993	0.00826426	0.135684	-2.65088	Cdk7
-0.441606	2.12272	-2.85606	0.00834072	0.136782	-2.6591	Tmem106a
-0.369018	7.0466	-2.85457	0.00837053	0.137113	-2.66228	Col4a1
0.199659	6.35184	2.85353	0.00839115	0.137293	-2.66448	Xpo7
0.315921	5.81753	2.8523	0.00841583	0.137539	-2.6671	Uap1l1
0.572205	1.01642	2.85161	0.00842961	0.137606	-2.66856	BC051142
-0.645072	4.1831	-2.84902	0.00848193	0.138302	-2.67408	Alcam
-1.79651	2.74284	-2.84653	0.0085324	0.138896	-2.67937	Calb1
-0.923892	0.0847355	-2.84626	0.00853785	0.138896	-2.67994	Ctla2b
-0.163668	5.27518	-2.84506	0.00856216	0.139003	-2.68248	Sun2
-0.782493	0.972492	-2.84439	0.0085759	0.139003	-2.68391	Tlr7
0.143738	8.02357	2.84411	0.00858169	0.139003	-2.68451	Smpdl3a
0.249906	4.57042	2.84383	0.00858736	0.139003	-2.6851	Nudcd1
-1.66313	-0.121652	-2.84335	0.00859722	0.139003	-2.68612	March4
-0.260598	7.06835	-2.84246	0.00861534	0.139003	-2.688	Per1
-0.406292	2.02245	-2.8419	0.00862687	0.139003	-2.68919	Nostrin
-0.273744	5.17624	-2.84187	0.00862741	0.139003	-2.68925	Csf1r
0.226816	4.45712	2.84149	0.00863529	0.139003	-2.69006	Plekha8
-0.549701	2.85798	-2.84116	0.00864195	0.139003	-2.69075	Ppp1r3g
0.251027	9.36482	2.83981	0.0086699	0.139295	-2.69363	Snrnp70
1.00804	2.97534	2.83804	0.00870635	0.139723	-2.69737	Ier2
-0.475656	2.84119	-2.83713	0.00872536	0.139871	-2.69931	Myo16
0.449503	2.39299	2.83608	0.00874713	0.140053	-2.70153	Mex3a
-0.975228	0.679847	-2.83563	0.00875637	0.140053	-2.70247	Cdh4
-0.91533	-0.453718	-2.83063	0.00886114	0.14157	-2.71308	Gsto2
-0.267327	5.10773	-2.82997	0.00887511	0.141634	-2.71448	Tcea3
0.678857	1.132	2.82888	0.00889794	0.141668	-2.71677	Snai2
0.128737	5.91132	2.82852	0.00890571	0.141668	-2.71755	Slc11a2
0.272793	4.07459	2.82845	0.00890705	0.141668	-2.71768	Tm7sf2
0.308062	6.87665	2.82765	0.00892403	0.141685	-2.71938	Slc30a4
-0.558465	5.57748	-2.82716	0.0089344	0.141685	-2.72042	Ddit4
0.200691	6.15886	2.82656	0.00894719	0.141685	-2.72169	Cebpg
-0.45031	1.51015	-2.8264	0.00895056	0.141685	-2.72202	Prss36
0.237804	6.8275	2.82606	0.00895784	0.141685	-2.72275	Aldh1l1
0.160786	5.51197	2.82484	0.00898386	0.141786	-2.72533	E430025E21Rik
-0.433858	0.91057	-2.82483	0.00898412	0.141786	-2.72536	4930539J05Rik
0.200615	5.04683	2.82219	0.00904061	0.14252	-2.73094	D230025D16Rik
-0.37692	2.02951	-2.82108	0.00906431	0.142735	-2.73328	Acy1
-0.255257	5.28583	-2.82036	0.00907976	0.142821	-2.73479	Daam2
0.156389	7.46698	2.81965	0.00909512	0.142905	-2.7363	Sumo3
-0.667066	3.96274	-2.81881	0.00911331	0.143033	-2.73808	Mapk8ip2
-0.252442	4.70156	-2.81675	0.00915803	0.143375	-2.74244	Morn4
0.154766	7.65184	2.81644	0.00916464	0.143375	-2.74308	Gbas
0.234739	4.98126	2.81606	0.009173	0.143375	-2.7439	Tbc1d15
-0.711302	3.76	-2.81583	0.00917801	0.143375	-2.74438	Acta2
2.21194	-0.852638	2.81549	0.00918543	0.143375	-2.7451	G530011O06Rik
-0.215794	4.61754	-2.81293	0.00924135	0.143896	-2.75051	Tnip1
-0.180751	9.26118	-2.81276	0.00924499	0.143896	-2.75086	Prelp
0.246746	4.80803	2.81227	0.00925561	0.143896	-2.75188	Gnpda1
-0.268333	4.77576	-2.81211	0.00925916	0.143896	-2.75222	Pdlim7
-0.937192	-0.18767	-2.81052	0.00929423	0.14414	-2.75559	Gm5127
-2.42484	0.00894036	-2.81048	0.00929514	0.14414	-2.75567	Syt2
-0.25522	4.3365	-2.80988	0.0093083	0.144188	-2.75693	Rhoj
0.241579	3.36455	2.80789	0.00935221	0.144711	-2.76112	Eif4ebp3
0.176285	4.33143	2.80428	0.00943256	0.145476	-2.76874	Nup54
0.238379	4.82979	2.80407	0.0094373	0.145476	-2.76919	Dzip1l
0.180858	6.43442	2.80388	0.00944156	0.145476	-2.76959	Srek1
-0.875842	0.941705	-2.80383	0.00944254	0.145476	-2.76968	Ccdc37
0.245168	7.0814	2.8013	0.00949945	0.146123	-2.77503	Rnf152
0.109155	6.65944	2.80071	0.00951262	0.146123	-2.77626	Usp48
-0.353751	3.27516	-2.80059	0.00951528	0.146123	-2.77651	1700028P14Rik
0.141748	6.95334	2.79977	0.00953387	0.146251	-2.77825	Cul4a
0.133946	5.61534	2.79923	0.00954589	0.146278	-2.77937	Tceb3
-0.380082	4.05909	-2.79757	0.00958363	0.146699	-2.78288	Entpd1
-1.08039	1.8885	-2.79597	0.00961984	0.147095	-2.78624	Dio2
0.206861	4.2306	2.79464	0.00965008	0.147382	-2.78903	Zfp326
-0.837536	-0.127421	-2.79381	0.00966916	0.147382	-2.79079	Slfn3
0.199675	5.50256	2.79367	0.00967225	0.147382	-2.79107	Gmps
0.169158	9.7644	2.79314	0.00968457	0.147382	-2.7922	Stk39
0.157324	5.26359	2.79288	0.00969036	0.147382	-2.79274	Hps5
0.233121	5.69723	2.79217	0.00970671	0.147474	-2.79424	Me2
0.228565	6.32456	2.79078	0.0097387	0.147802	-2.79716	Wwp1
-0.491697	2.13026	-2.78947	0.0097689	0.147964	-2.79992	Gm867
0.297192	3.77037	2.78918	0.00977559	0.147964	-2.80053	Syde2
0.344963	4.54534	2.78897	0.00978049	0.147964	-2.80097	Mylip
-1.65601	2.49065	-2.78795	0.00980399	0.148162	-2.80311	Kcna2
0.39208	4.26404	2.7872	0.00982138	0.148267	-2.80468	9830147E19Rik
-1.03807	-0.649427	-2.78585	0.00985278	0.148584	-2.80752	Musk
0.23039	5.63415	2.7849	0.00987493	0.148761	-2.80952	Sfi1
-0.193167	5.9597	-2.78376	0.00990155	0.149004	-2.81191	Rhoc
-1.12294	2.89345	-2.78206	0.00994133	0.149445	-2.81548	Csdc2
0.445818	2.52031	2.78101	0.00996586	0.149656	-2.81767	Tmem52
-0.774465	-0.0106652	-2.78011	0.00998722	0.149657	-2.81957	Bard1
-0.812949	0.315883	-2.77983	0.00999381	0.149657	-2.82016	Ndnf
-0.719567	0.803193	-2.77967	0.00999746	0.149657	-2.82049	Fam166b
0.255635	4.02463	2.77773	0.0100435	0.150189	-2.82457	Taf1a
-0.5505	4.44574	-2.77698	0.0100613	0.150297	-2.82614	Gja1
-0.274804	4.66096	-2.77467	0.010116	0.150957	-2.83097	Tmsb10
0.216979	5.38496	2.77389	0.0101347	0.151078	-2.83261	Me3
-0.588732	2.99627	-2.77273	0.0101626	0.151334	-2.83505	Trim62
0.346074	2.93742	2.76913	0.0102492	0.152464	-2.84259	Foxf2
0.249875	4.83888	2.76757	0.0102868	0.152864	-2.84584	Zfp518b
0.171931	6.93813	2.76518	0.0103448	0.153567	-2.85084	Grb10
-0.731062	0.24135	-2.76187	0.0104258	0.154549	-2.85777	Mgmt
0.339866	9.30685	2.76157	0.0104333	0.154549	-2.85841	Aqp1
-0.231212	4.83366	-2.76073	0.0104538	0.154549	-2.86015	Rps6ka4
0.20664	6.75556	2.76071	0.0104543	0.154549	-2.8602	Bod1
-0.242581	4.52987	-2.75988	0.0104748	0.154663	-2.86194	Tpst2
0.274468	5.16669	2.75952	0.0104838	0.154663	-2.8627	St3gal6
0.144027	7.60746	2.75907	0.0104949	0.154667	-2.86364	Sec14l1
-1.1123	1.95885	-2.75798	0.0105217	0.154877	-2.8659	Adam7
0.266678	7.04278	2.75754	0.0105327	0.154877	-2.86683	Trpm7
-0.692981	2.0248	-2.75717	0.0105417	0.154877	-2.86759	Efcab7
-1.62837	4.01414	-2.75536	0.0105868	0.155379	-2.87138	Adcy1
0.481854	3.92409	2.75242	0.0106603	0.156296	-2.87752	C130074G19Rik
-1.29085	0.296182	-2.75107	0.0106942	0.156632	-2.88034	Cytip
-0.338954	2.26561	-2.74869	0.0107542	0.15728	-2.88531	Rpl37rt
0.126543	8.08146	2.74844	0.0107605	0.15728	-2.88583	Vcp
0.291449	6.01447	2.74748	0.0107848	0.157309	-2.88783	Larp4
0.196123	3.96683	2.7474	0.0107867	0.157309	-2.88799	Qtrtd1
-0.728835	0.492945	-2.74701	0.0107967	0.157309	-2.88881	Il3ra
-0.960269	0.2999	-2.74638	0.0108127	0.157309	-2.89012	Lrrc36
0.241856	6.30772	2.74612	0.0108193	0.157309	-2.89067	Tmem50b
-0.638696	2.00549	-2.74575	0.0108287	0.157309	-2.89144	Itgam
0.184145	7.16997	2.74285	0.0109026	0.158222	-2.89748	Cers4
-0.991189	0.0596886	-2.74159	0.0109348	0.158527	-2.90009	Ptpn22
0.129367	6.68948	2.74109	0.0109478	0.158554	-2.90115	Pdxdc1
-0.52768	4.19321	-2.74022	0.0109701	0.158716	-2.90295	Soga1
0.133905	6.16774	2.73823	0.0110215	0.159166	-2.9071	Usp20
0.30929	2.9047	2.73815	0.0110236	0.159166	-2.90727	Sp140
-0.674673	0.606897	-2.73521	0.0110999	0.160107	-2.91339	Tead4
0.113981	6.38148	2.73431	0.0111234	0.16028	-2.91527	Fermt2
0.413317	1.82381	2.73329	0.0111498	0.16028	-2.91737	Macrod2
0.169642	6.71365	2.73265	0.0111667	0.16028	-2.91871	Impact
0.219272	6.12184	2.7322	0.0111784	0.16028	-2.91964	Gtf3c4
-0.696364	1.25477	-2.73215	0.0111797	0.16028	-2.91975	Mpped2
-0.238124	3.05793	-2.7314	0.0111994	0.16028	-2.92131	Tinf2
0.221147	3.67337	2.73137	0.0112004	0.16028	-2.92138	Zfp143
0.718255	-0.223679	2.73113	0.0112064	0.16028	-2.92186	Nxpe2
0.225168	4.11221	2.7307	0.0112177	0.16028	-2.92276	Ice2
-0.96387	1.24937	-2.73034	0.0112274	0.16028	-2.92352	Kcnk3
-0.423769	4.45931	-2.73002	0.0112357	0.16028	-2.92417	Ptgis
0.138567	6.28005	2.72922	0.0112569	0.160345	-2.92585	Ggnbp2
-0.135965	5.58219	-2.72875	0.0112692	0.160345	-2.92682	Zdhhc3
0.242313	5.76904	2.72857	0.011274	0.160345	-2.92719	Zfp148
0.253045	5.86602	2.72591	0.0113445	0.161075	-2.93272	Tpp2
0.136769	5.29233	2.72566	0.011351	0.161075	-2.93323	Sfmbt1
0.383185	3.76017	2.72516	0.0113643	0.161075	-2.93427	Fam110a
-1.59683	3.61328	-2.72493	0.0113705	0.161075	-2.93475	Slc6a1
0.127434	6.68414	2.72382	0.0114001	0.161333	-2.93706	Arfip2
0.249452	4.3062	2.72285	0.011426	0.16154	-2.93907	Telo2
-0.177471	7.3327	-2.72238	0.0114386	0.161558	-2.94005	Nrbp2
-0.418118	2.54668	-2.72082	0.0114804	0.161896	-2.94328	Ccdc81
-0.966574	1.3856	-2.72064	0.0114853	0.161896	-2.94366	Arhgef33
0.31785	4.04959	2.7197	0.0115107	0.162006	-2.94562	Zfp568
-1.40318	0.324733	-2.71951	0.0115158	0.162006	-2.94601	Prdm8
-0.282126	7.38093	-2.71732	0.0115748	0.162675	-2.95054	B2m
-0.421753	1.46949	-2.71566	0.01162	0.163149	-2.95399	Gm19461
0.276882	5.52251	2.7145	0.0116516	0.163432	-2.9564	Btaf1
-1.03134	-0.798835	-2.71343	0.0116806	0.163678	-2.9586	Kdm4d
0.196136	5.9034	2.7116	0.0117307	0.16368	-2.9624	Fdft1
-2.10442	0.589431	-2.71116	0.0117427	0.16368	-2.9633	Mmp24
-1.54484	-0.555656	-2.71114	0.0117433	0.16368	-2.96334	AI118078
0.361235	3.12954	2.7111	0.0117445	0.16368	-2.96344	Kctd14
-0.329861	3.46251	-2.7109	0.01175	0.16368	-2.96385	Frmd4a
-0.573219	0.173969	-2.71058	0.0117587	0.16368	-2.96451	Gm16548
-0.685774	0.0588311	-2.71049	0.0117612	0.16368	-2.96469	Crygn
0.107476	9.7685	2.71006	0.011773	0.163685	-2.96558	Ddx5
-0.709798	1.34776	-2.70917	0.0117976	0.163867	-2.96743	Pax6
-0.3089	4.93314	-2.7077	0.011838	0.164269	-2.97046	S100a16
-0.390473	3.35664	-2.70719	0.0118522	0.164305	-2.97152	Mrc1
-2.35496	-1.07988	-2.70663	0.0118678	0.164361	-2.97268	Myt1
-0.242058	4.35811	-2.70587	0.0118887	0.164491	-2.97425	Erbb2
0.142118	6.33042	2.70351	0.0119545	0.165113	-2.97914	Aagab
0.114275	8.33544	2.70343	0.0119568	0.165113	-2.9793	Ctnnal1
0.218188	6.93386	2.70165	0.0120065	0.165515	-2.98298	Cnot1
-0.893673	0.291942	-2.70156	0.0120092	0.165515	-2.98318	Cmbl
-1.01813	-0.592551	-2.70027	0.0120453	0.165853	-2.98584	Myb
0.283992	4.92118	2.69657	0.0121497	0.16667	-2.99348	BC021891
-1.14078	1.5832	-2.69638	0.012155	0.16667	-2.99387	Kcnd2
-1.44594	4.49192	-2.69614	0.0121619	0.16667	-2.99437	Slc1a3
-2.49869	0.152045	-2.69604	0.0121646	0.16667	-2.99456	Wif1
-0.312627	3.83931	-2.69579	0.0121719	0.16667	-2.99509	Gpt2
0.237829	4.10612	2.69507	0.0121923	0.16667	-2.99658	Snx8
0.141071	9.10838	2.69459	0.0122058	0.16667	-2.99756	Ddb1
-1.42728	3.11034	-2.69413	0.0122191	0.16667	-2.99852	Syt7
0.214391	4.17777	2.69372	0.0122308	0.16667	-2.99937	Kansl2
0.144051	7.03181	2.69352	0.0122363	0.16667	-2.99977	Ralgapb
0.155425	4.98496	2.69345	0.0122384	0.16667	-2.99992	Lig3
-0.489114	7.17595	-2.69322	0.012245	0.16667	-3.00039	Igfbp5
0.367271	3.8271	2.69179	0.0122858	0.167066	-3.00334	Hsd17b7
-1.46897	-0.834966	-2.69073	0.0123163	0.16719	-3.00553	Pax3
-0.838774	1.36319	-2.68988	0.0123407	0.16719	-3.00729	Slco4a1
0.118394	7.90123	2.6896	0.0123487	0.16719	-3.00786	Ppp6r1
0.203751	5.45867	2.68959	0.012349	0.16719	-3.00788	Ppat
-0.568034	5.05199	-2.68943	0.0123536	0.16719	-3.00821	H2-Ab1
-0.461406	2.12099	-2.68808	0.0123924	0.16728	-3.01098	Fkbp7
0.344347	2.28414	2.68798	0.0123954	0.16728	-3.01119	Zc3h8
0.234253	4.72265	2.6876	0.0124064	0.16728	-3.01198	Pcyt1b
0.530004	0.761398	2.68747	0.0124101	0.16728	-3.01224	Zfp493
0.183082	5.74083	2.68716	0.012419	0.16728	-3.01288	Galc
0.353863	4.13528	2.6863	0.0124441	0.167461	-3.01467	Med4
-0.181528	6.5748	-2.68523	0.0124751	0.167719	-3.01687	Lrrc23
0.219617	5.67395	2.6841	0.0125079	0.167842	-3.01919	Exoc5
0.376047	6.57099	2.68405	0.0125093	0.167842	-3.01929	Slc24a5
0.241278	3.62817	2.6837	0.0125195	0.167842	-3.02002	Zfp870
0.249282	5.07571	2.68271	0.0125485	0.168072	-3.02206	Amer1
-0.415466	3.86651	-2.68141	0.0125863	0.16836	-3.02472	Itih2
0.177317	5.95272	2.681	0.0125985	0.16836	-3.02558	Paip2b
-0.551041	1.19986	-2.68055	0.0126117	0.16836	-3.0265	F13a1
0.207225	4.55938	2.67969	0.0126371	0.16836	-3.02828	Pex1
0.275864	6.85103	2.67965	0.0126381	0.16836	-3.02835	Luzp1
0.331478	4.76461	2.67921	0.012651	0.16836	-3.02926	Thsd7a
-0.414871	3.64456	-2.67915	0.0126527	0.16836	-3.02937	Lims2
-0.320978	7.10709	-2.67725	0.0127088	0.168949	-3.03329	Tmsb4x
0.333286	2.54255	2.67649	0.0127315	0.169006	-3.03486	Zfp39
0.268577	7.77871	2.67618	0.0127404	0.169006	-3.03549	Serp1
-0.598277	2.98345	-2.6759	0.0127487	0.169006	-3.03606	Fgf1
0.195423	5.83499	2.6742	0.0127993	0.169423	-3.03956	Otud7b
0.130963	5.71583	2.67405	0.0128039	0.169423	-3.03988	Eif4e
-0.299482	3.63465	-2.67327	0.0128269	0.169551	-3.04147	Prkch
0.263057	3.36477	2.67292	0.0128374	0.169551	-3.04219	Zfp87
0.120845	5.89995	2.67188	0.0128685	0.169625	-3.04433	Tmem57
-0.332114	3.82891	-2.67174	0.0128726	0.169625	-3.04461	Gpsm1
0.230033	2.30908	2.67137	0.0128837	0.169625	-3.04537	Zfp605
-0.968707	1.21239	-2.67081	0.0129005	0.169625	-3.04652	Srgap1
0.14382	5.84701	2.67075	0.0129025	0.169625	-3.04666	Nolc1
0.28061	4.35107	2.67003	0.0129239	0.169749	-3.04813	Zbtb1
-0.460164	1.46262	-2.66918	0.0129496	0.169931	-3.04989	Radil
0.255638	3.4161	2.66679	0.0130216	0.170601	-3.05479	Dph1
0.15944	5.41909	2.66669	0.0130246	0.170601	-3.05499	Nsmaf
0.38894	3.44923	2.66566	0.0130558	0.170616	-3.0571	Nabp1
-1.78166	-0.667037	-2.66566	0.0130559	0.170616	-3.05711	Klhdc8a
0.294582	3.56884	2.66544	0.0130624	0.170616	-3.05755	4921524J17Rik
-0.698825	1.21334	-2.66468	0.0130855	0.170616	-3.05911	Slc15a3
-1.39059	1.30576	-2.66444	0.0130927	0.170616	-3.0596	Srrm3
-0.236349	5.8133	-2.66428	0.0130976	0.170616	-3.05993	Lypla2
0.190408	5.75647	2.66313	0.0131326	0.17071	-3.06229	Zfp110
-0.263383	5.88903	-2.6631	0.0131336	0.17071	-3.06236	Npnt
-1.60456	-0.603268	-2.66287	0.0131407	0.17071	-3.06284	St18
0.138621	6.72317	2.66196	0.0131684	0.170826	-3.06469	Dlg1
-0.314273	3.79615	-2.66179	0.0131737	0.170826	-3.06505	Tgfb1i1
0.193491	5.21527	2.66107	0.0131956	0.170955	-3.06652	Myh7
0.95725	3.9301	2.65843	0.0132766	0.171848	-3.07192	Junb
-1.13129	-0.0387463	-2.65754	0.0133042	0.172049	-3.07376	Gpr68
0.16046	5.02549	2.65694	0.0133225	0.17213	-3.07497	Zfp869
0.235506	7.79123	2.65567	0.013362	0.172484	-3.07759	Cnst
0.266899	5.19104	2.65463	0.013394	0.17274	-3.0797	Zfx
0.233411	6.21872	2.65309	0.0134421	0.173197	-3.08287	Snap23
0.12673	7.52918	2.65271	0.0134537	0.173197	-3.08363	Pgrmc2
0.164554	7.00295	2.6516	0.0134884	0.173486	-3.0859	Aebp2
-1.02154	0.915048	-2.64966	0.0135494	0.174114	-3.08989	Car7
0.256979	6.83717	2.64858	0.0135831	0.174303	-3.09208	Prpf4b
-0.478734	3.94672	-2.64831	0.0135918	0.174303	-3.09265	Hcn2
0.296714	5.82238	2.64786	0.013606	0.174303	-3.09357	Kif16b
-0.11582	7.82061	-2.64763	0.013613	0.174303	-3.09403	Itgb5
-1.34775	2.40741	-2.64708	0.0136306	0.174371	-3.09516	Sphkap
0.344961	4.69239	2.64563	0.0136764	0.174704	-3.09813	Gabra4
-0.303689	4.12504	-2.64548	0.0136811	0.174704	-3.09843	Cited2
0.191419	7.83842	2.64463	0.0137081	0.174891	-3.10017	Lynx1
0.272285	5.64002	2.64102	0.0138229	0.176075	-3.10753	Spty2d1
0.255053	4.24757	2.64042	0.0138421	0.176075	-3.10876	Acnat1
-0.215945	3.1378	-2.64014	0.0138513	0.176075	-3.10934	Arpin
0.171429	5.39457	2.63984	0.0138608	0.176075	-3.10995	Nup205
-1.48694	0.196124	-2.63905	0.013886	0.176075	-3.11155	Adra2a
0.139895	6.02234	2.63871	0.0138969	0.176075	-3.11224	Pcmt1
-0.513803	1.62796	-2.63844	0.0139057	0.176075	-3.11281	Tekt4
0.306209	3.8946	2.63821	0.0139131	0.176075	-3.11327	Zfp942
0.13827	5.10832	2.63808	0.0139172	0.176075	-3.11353	Trmt1
-1.46327	1.75393	-2.63714	0.0139477	0.176075	-3.11546	Bcat1
-1.51664	-1.53182	-2.63707	0.0139497	0.176075	-3.11559	Cnn1
-0.589894	2.95065	-2.63656	0.0139662	0.176075	-3.11663	St8sia1
0.122829	5.21703	2.63651	0.013968	0.176075	-3.11675	Cyp2j6
-0.856081	-0.0853544	-2.63633	0.0139738	0.176075	-3.11711	Ncf4
0.23581	6.92575	2.63582	0.0139901	0.176124	-3.11814	Kif3b
0.714829	3.18326	2.633	0.0140815	0.177099	-3.12389	Hic1
1.00709	-0.55139	2.63267	0.0140924	0.177099	-3.12457	Bhlha15
-1.46351	2.24402	-2.63146	0.014132	0.17744	-3.12704	Acsbg1
0.616583	1.67878	2.62984	0.0141848	0.177947	-3.13034	Prdm1
-0.162998	6.92216	-2.62802	0.0142444	0.178537	-3.13403	Agpat1
-0.227372	4.62192	-2.62672	0.0142873	0.178918	-3.13669	Pcyox1l
-0.344174	3.84553	-2.62543	0.0143299	0.179019	-3.13931	Aim1
-1.79109	1.64174	-2.62506	0.0143421	0.179019	-3.14006	Cnr1
-1.32506	1.71571	-2.62496	0.0143454	0.179019	-3.14026	Cadps2
0.118277	6.092	2.62495	0.0143457	0.179019	-3.14028	Cdadc1
0.13392	6.12716	2.62414	0.0143725	0.179197	-3.14193	Fbxl17
0.26785	4.09665	2.6231	0.0144073	0.179342	-3.14406	Katnbl1
-0.185017	6.2048	-2.62304	0.0144093	0.179342	-3.14418	Unc45a
-0.825651	0.737148	-2.6197	0.0145207	0.180571	-3.15097	Ms4a7
-1.11337	2.8315	-2.61743	0.0145966	0.181357	-3.15557	Gm996
-1.51246	1.99468	-2.61617	0.0146393	0.181606	-3.15815	Reln
0.146152	5.74692	2.61598	0.0146455	0.181606	-3.15851	Arnt
0.389813	6.27315	2.61537	0.0146662	0.181606	-3.15976	Rgs5
0.402165	3.3704	2.61525	0.0146704	0.181606	-3.16001	Coro6
-0.17337	9.67403	-2.61495	0.0146804	0.181606	-3.16061	Slc13a4
-0.3209	3.58229	-2.6139	0.0147161	0.181835	-3.16275	Trabd2b
0.144463	5.95889	2.61365	0.0147244	0.181835	-3.16325	Rnf4
0.107224	6.04957	2.61204	0.014779	0.182278	-3.16651	Pi4kb
-0.204426	5.67891	-2.61184	0.0147859	0.182278	-3.16692	Zfp423
0.246155	3.87338	2.61046	0.014833	0.182638	-3.16972	Ctbs
0.146545	8.11094	2.61023	0.0148407	0.182638	-3.17018	Tmem237
-1.7814	-0.823819	-2.60834	0.0149055	0.183254	-3.17402	Ptchd1
-1.22351	0.750833	-2.60802	0.0149165	0.183254	-3.17467	C3
-0.27	2.65803	-2.60735	0.0149396	0.183267	-3.17603	Trpv2
-0.944006	2.50262	-2.60724	0.0149433	0.183267	-3.17625	Podxl2
-0.359347	2.96727	-2.60685	0.0149566	0.183273	-3.17704	Scnn1a
-0.286604	3.69963	-2.60539	0.0150072	0.183614	-3.18001	Anxa3
-0.881796	0.458761	-2.6053	0.0150102	0.183614	-3.18019	Runx3
-0.479655	2.48284	-2.60432	0.0150441	0.183869	-3.18217	Dnah1
0.254879	6.19225	2.60395	0.0150569	0.183869	-3.18292	Atf7
0.804616	1.53368	2.60173	0.0151338	0.184468	-3.18741	Mex3b
-0.303128	3.32624	-2.60086	0.0151642	0.184468	-3.18918	Ppp1r18
-0.259785	4.00154	-2.60048	0.0151776	0.184468	-3.18996	Mns1
0.220215	5.99462	2.6003	0.0151836	0.184468	-3.1903	Soat1
-1.74778	2.79004	-2.60011	0.0151902	0.184468	-3.19069	Rnf112
-0.188249	6.20616	-2.60009	0.0151913	0.184468	-3.19075	Klhl26
0.570007	2.02176	2.59986	0.0151991	0.184468	-3.1912	Syt15
0.229339	5.61643	2.59923	0.015221	0.184468	-3.19247	Ehd4
0.248094	6.01648	2.59919	0.0152224	0.184468	-3.19255	Fn3k
0.16548	6.46107	2.59821	0.0152568	0.18467	-3.19453	Zfyve27
-0.338905	2.83386	-2.59789	0.015268	0.18467	-3.19518	1700026D08Rik
0.865795	-0.351353	2.5975	0.0152819	0.18467	-3.19599	Cyb5r2
-1.06044	0.795151	-2.59724	0.0152909	0.18467	-3.1965	Aif1
0.257299	7.3605	2.59681	0.0153061	0.184674	-3.19738	Sgk3
-0.196797	6.66677	-2.59634	0.0153226	0.184674	-3.19833	Klf13
0.428686	1.96287	2.59613	0.0153301	0.184674	-3.19876	Idi1
0.169365	5.35	2.59516	0.0153641	0.184927	-3.20071	R3hcc1l
0.256452	4.95078	2.59464	0.0153827	0.184994	-3.20177	Rbm14
0.194411	6.23028	2.59288	0.0154447	0.185584	-3.20531	Ubn1
-1.46319	-1.07491	-2.59105	0.01551	0.185975	-3.20902	Ccdc121
-0.748427	3.42815	-2.59072	0.0155217	0.185975	-3.20969	Paqr8
0.365677	4.40589	2.59059	0.0155261	0.185975	-3.20994	Dyrk2
-0.305777	3.93445	-2.5905	0.0155295	0.185975	-3.21013	Prkag2
-0.921533	-0.189832	-2.58977	0.0155555	0.18613	-3.2116	Ifitm10
-0.982759	0.480198	-2.58883	0.0155891	0.186376	-3.2135	Tmc7
-0.362735	2.16767	-2.58813	0.015614	0.186396	-3.21491	Mrps36
0.443645	4.37902	2.58805	0.0156169	0.186396	-3.21507	Col4a6
0.341509	3.75516	2.5876	0.015633	0.186431	-3.21597	Arhgef15
-0.293707	4.50131	-2.58719	0.0156476	0.18645	-3.2168	Inpp5f
0.29529	4.71734	2.58647	0.0156738	0.186606	-3.21827	Tbccd1
-0.606919	1.11794	-2.58544	0.0157106	0.186888	-3.22033	Cfap221
0.250259	3.47759	2.58466	0.0157387	0.187066	-3.22191	Pex12
0.179903	8.08911	2.58159	0.01585	0.18807	-3.2281	Arfgef2
-0.589329	1.05522	-2.58144	0.0158556	0.18807	-3.22841	Traf1
0.199504	6.66583	2.581	0.0158714	0.18807	-3.22929	Prpf38b
-1.02759	1.75117	-2.58088	0.0158759	0.18807	-3.22954	Cxcl14
0.213136	7.50085	2.58009	0.0159044	0.188235	-3.23112	Tex2
-0.357499	3.8649	-2.57977	0.0159163	0.188235	-3.23177	Cxcl16
-0.36153	3.33594	-2.57733	0.0160054	0.189014	-3.23669	Tpm2
0.174677	7.77692	2.57724	0.0160087	0.189014	-3.23686	Pabpn1
0.333273	1.58743	2.57603	0.016053	0.189381	-3.2393	Zfp551
-1.1909	-0.638775	-2.5756	0.0160688	0.18941	-3.24016	Emilin2
0.230353	4.663	2.57392	0.0161309	0.18988	-3.24355	Ago4
-0.172601	6.91849	-2.5735	0.0161465	0.18988	-3.2444	Ap2a2
0.139513	5.62917	2.57334	0.0161522	0.18988	-3.24471	Eif4e2
0.195085	4.59574	2.57297	0.0161658	0.18988	-3.24545	Tada2a
0.168306	6.00908	2.57272	0.0161753	0.18988	-3.24597	Mgat2
-0.13353	5.74093	-2.57088	0.0162433	0.190522	-3.24966	Ncaph2
-1.39188	4.4735	-2.56945	0.0162967	0.190901	-3.25254	Gpm6b
0.183464	5.93051	2.5693	0.0163025	0.190901	-3.25285	Nup50
-1.96672	-0.881674	-2.56775	0.0163602	0.19142	-3.25596	Tfap2b
-0.28522	6.89738	-2.56662	0.0164024	0.19168	-3.25822	Ly6e
0.218248	2.61228	2.56644	0.0164093	0.19168	-3.25859	Haus6
0.197282	6.69303	2.5658	0.0164335	0.191697	-3.25988	Slain2
-1.0499	0.458381	-2.56568	0.0164377	0.191697	-3.26011	Pgm5
-0.705897	2.40121	-2.5652	0.0164558	0.191751	-3.26108	Pde4d
-1.12034	-0.603594	-2.5648	0.0164709	0.19177	-3.26188	Kcnmb1
0.366626	2.36174	2.56413	0.0164962	0.191908	-3.26323	Gabrb1
0.159722	5.57222	2.56339	0.0165242	0.192073	-3.26472	Mphosph8
-0.105412	7.09836	-2.5629	0.0165426	0.192073	-3.2657	Pja1
0.347112	6.71648	2.56268	0.0165508	0.192073	-3.26614	Podxl
-0.148451	5.70542	-2.55996	0.0166542	0.192974	-3.27161	Dnaaf5
-0.375276	2.67314	-2.55992	0.0166555	0.192974	-3.27168	Pcdhga10
0.327089	5.50106	2.55894	0.0166931	0.193157	-3.27365	Rc3h1
0.107141	6.56427	2.55826	0.016719	0.193157	-3.27502	Dnajc7
0.256626	2.3058	2.55816	0.0167228	0.193157	-3.27522	Lipt1
0.191832	7.2505	2.55808	0.0167258	0.193157	-3.27537	Arl4a
0.131875	7.07312	2.55773	0.0167391	0.193157	-3.27607	Sbno1
-0.978269	1.49424	-2.55699	0.0167674	0.193327	-3.27755	Pcsk6
0.19411	7.20823	2.55457	0.0168604	0.194243	-3.28241	Slc30a5
0.159565	7.91338	2.5536	0.0168977	0.194515	-3.28435	Cbx5
0.306957	2.8092	2.55247	0.0169413	0.19472	-3.28661	Trmt12
-0.878023	0.503183	-2.55217	0.0169528	0.19472	-3.28721	Dpp4
-2.29173	-2.05458	-2.55181	0.0169668	0.19472	-3.28793	Cabp7
-0.200706	5.6052	-2.55172	0.0169702	0.19472	-3.28811	Ccdc124
-0.677232	0.80845	-2.54893	0.0170785	0.195137	-3.2937	Mreg
0.235474	4.38674	2.54804	0.0171133	0.195137	-3.29548	Wwox
0.198255	7.29804	2.54802	0.017114	0.195137	-3.29552	Ubr3
-0.168078	5.37302	-2.54798	0.0171156	0.195137	-3.2956	Cryz
-0.613036	0.358982	-2.54758	0.0171312	0.195137	-3.2964	Zbtb7c
-0.768346	1.52905	-2.54659	0.0171697	0.195137	-3.29837	Bhlhe22
-0.18679	4.21859	-2.54641	0.0171769	0.195137	-3.29874	Ppp3cc
0.972306	-0.32571	2.54635	0.0171792	0.195137	-3.29886	Gm11944
-1.36137	2.41726	-2.54597	0.0171942	0.195137	-3.29962	Kcna1
-0.346085	2.71661	-2.54583	0.0171997	0.195137	-3.2999	B3galnt1
0.194961	5.45101	2.54547	0.0172138	0.195137	-3.30062	Ckap4
-0.260924	4.07208	-2.54546	0.0172143	0.195137	-3.30065	Ube2s
-2.46501	-2.54623	-2.54489	0.0172364	0.195137	-3.30177	Hes3
-0.238606	3.68032	-2.54484	0.0172384	0.195137	-3.30187	Gpr75
0.18188	6.22229	2.54483	0.0172388	0.195137	-3.30189	Neu1
0.262066	4.17876	2.54461	0.0172475	0.195137	-3.30234	Impa2
0.150511	5.57407	2.54415	0.0172657	0.195137	-3.30326	Amigo1
0.178148	4.42838	2.54386	0.0172769	0.195137	-3.30383	Usp39
0.154975	7.14982	2.54374	0.0172818	0.195137	-3.30408	Sec24c
-0.345968	2.97376	-2.54345	0.0172933	0.195137	-3.30467	2810433D01Rik
-0.893265	-0.406028	-2.54343	0.0172941	0.195137	-3.3047	4933407L21Rik
0.119528	7.75317	2.54254	0.0173288	0.195168	-3.30647	Arf4
-1.27043	0.292914	-2.54251	0.0173301	0.195168	-3.30653	Crabp2
0.238363	4.59857	2.54231	0.0173379	0.195168	-3.30693	Nfxl1
0.419697	1.63612	2.54142	0.0173734	0.195413	-3.30872	Zfp418
0.133971	5.48168	2.53947	0.0174507	0.196033	-3.31262	Wdr77
-0.322787	1.84448	-2.53933	0.0174561	0.196033	-3.31288	Wdr93
0.253716	4.99354	2.53852	0.0174883	0.196241	-3.3145	Phtf2
0.193612	6.37939	2.53809	0.0175053	0.196277	-3.31536	Stxbp3
-0.57199	2.02707	-2.53708	0.0175456	0.196437	-3.31737	Itgb2
-0.357541	3.56385	-2.53656	0.0175667	0.196437	-3.31843	Nrtn
-0.688214	0.166812	-2.53645	0.0175707	0.196437	-3.31863	Havcr2
-0.969766	0.700687	-2.53622	0.0175802	0.196437	-3.3191	Kcnma1
0.20821	6.81156	2.53601	0.0175885	0.196437	-3.31951	Spcs2
0.210856	4.25325	2.53527	0.0176183	0.196615	-3.321	D6Wsu163e
0.148896	6.93955	2.53146	0.0177715	0.198011	-3.32859	Asah1
-0.401658	1.75983	-2.53126	0.0177794	0.198011	-3.32898	Arsk
0.274186	2.9322	2.53105	0.017788	0.198011	-3.3294	Slc18a1
-0.398311	1.32958	-2.53078	0.0177989	0.198011	-3.32994	Chek2
0.202433	6.01502	2.5295	0.0178507	0.198352	-3.33249	Atg2b
0.117562	8.52708	2.52934	0.0178574	0.198352	-3.33282	2610507B11Rik
0.143675	7.60843	2.52748	0.0179329	0.198859	-3.33652	Trim35
0.187342	5.22613	2.52698	0.0179534	0.198859	-3.33752	4932438H23Rik
0.239213	5.47807	2.52675	0.0179627	0.198859	-3.33797	Txndc11
-1.55984	-0.27077	-2.52666	0.0179664	0.198859	-3.33815	Kcnn2
0.164578	4.95535	2.5265	0.0179728	0.198859	-3.33846	Smad2
-0.837877	2.70852	-2.52597	0.0179945	0.198891	-3.33952	Slc47a1
0.325344	5.31628	2.52567	0.0180067	0.198891	-3.34012	Hook1
0.197436	4.23414	2.52541	0.0180175	0.198891	-3.34064	Slc38a7
0.218967	6.98831	2.52331	0.0181036	0.199655	-3.34482	Slmap
0.147122	7.45019	2.52304	0.0181148	0.199655	-3.34536	Sucla2
0.164944	4.59874	2.52195	0.0181596	0.199994	-3.34753	Memo1
0.170949	6.69563	2.51981	0.0182478	0.20081	-3.35177	Dync1li2
0.208244	3.12124	2.51793	0.0183257	0.201487	-3.3555	Pola1
-0.514841	1.76797	-2.51718	0.0183572	0.201487	-3.35701	Slco2a1
0.324444	7.51326	2.51698	0.0183654	0.201487	-3.3574	Atp11c
0.169839	6.7341	2.51592	0.0184095	0.201487	-3.3595	Hadhb
0.19164	6.53252	2.51584	0.018413	0.201487	-3.35967	Pitpnc1
0.325512	5.02816	2.51583	0.0184136	0.201487	-3.35969	Ier5
-1.67518	-0.771509	-2.51564	0.0184214	0.201487	-3.36006	Slc14a1
0.159053	6.95308	2.51561	0.0184224	0.201487	-3.36011	Celf1
-0.355961	4.5182	-2.51489	0.0184528	0.201553	-3.36156	Nmnat2
-0.460319	4.19215	-2.51479	0.0184567	0.201553	-3.36174	Socs3
0.569712	2.36122	2.51426	0.0184789	0.20164	-3.36279	Btnl9
0.198997	5.34581	2.51266	0.0185461	0.202219	-3.36597	Ino80d
-1.12134	0.460054	-2.51063	0.0186316	0.202841	-3.37	Hapln2
0.159039	7.06494	2.51063	0.0186316	0.202841	-3.37	Pnn
0.235726	4.03277	2.51029	0.018646	0.202843	-3.37068	Tsr1
0.245384	2.62563	2.5089	0.0187048	0.203178	-3.37344	Harbi1
0.214633	5.36294	2.50889	0.0187053	0.203178	-3.37346	4930402H24Rik
-0.586895	2.56212	-2.50809	0.0187391	0.203365	-3.37504	Gm7120
-0.478669	3.07605	-2.50781	0.0187511	0.203365	-3.3756	Lpar1
0.361419	3.91272	2.50611	0.0188233	0.203866	-3.37896	Lrrc38
0.249706	7.22765	2.50605	0.0188259	0.203866	-3.37908	Appl2
-0.531879	0.872803	-2.50344	0.0189372	0.204791	-3.38424	Fgfbp1
-0.682511	-0.378965	-2.50338	0.01894	0.204791	-3.38437	Gm17455
0.148563	5.19715	2.50223	0.0189893	0.205027	-3.38665	Wdr61
-0.29667	6.20602	-2.50171	0.0190116	0.205027	-3.38768	Pmepa1
-0.164904	6.11469	-2.50108	0.0190387	0.205027	-3.38892	Chpf
0.221485	5.60751	2.50103	0.0190412	0.205027	-3.38903	Pank1
0.216195	4.334	2.50072	0.0190542	0.205027	-3.38963	Fut11
-1.80989	1.92301	-2.50066	0.0190571	0.205027	-3.38977	Gabbr2
-1.01912	-0.202447	-2.50053	0.0190626	0.205027	-3.39002	Pou2f2
0.490046	1.17155	2.49829	0.0191594	0.205913	-3.39445	9130008F23Rik
-0.587237	2.42336	-2.49794	0.0191746	0.205921	-3.39514	Tyrobp
-0.258737	4.24335	-2.49745	0.0191956	0.205992	-3.3961	Stom
-1.06396	0.043631	-2.49691	0.019219	0.206087	-3.39717	Lrrc10b
0.179938	6.32178	2.49638	0.0192423	0.206182	-3.39823	Yipf6
0.470655	3.94033	2.495	0.0193023	0.206382	-3.40095	Spry4
0.150307	5.89603	2.49493	0.0193054	0.206382	-3.40109	Nde1
-0.576428	5.44976	-2.49468	0.0193164	0.206382	-3.40159	Wdfy1
-0.422567	2.33215	-2.49462	0.0193189	0.206382	-3.4017	Pde8a
0.145979	5.71415	2.49428	0.0193336	0.206384	-3.40237	Sec23ip
0.0960997	6.16982	2.49306	0.019387	0.206767	-3.40478	Becn1
0.721006	0.717142	2.4928	0.0193985	0.206767	-3.4053	Edar
-0.594947	1.90739	-2.491	0.0194776	0.207455	-3.40886	Ifi47
-0.453367	3.28232	-2.49024	0.0195109	0.207654	-3.41035	Tnfrsf21
-0.166542	5.37662	-2.48858	0.019584	0.208277	-3.41362	1110051M20Rik
0.156866	5.00582	2.48799	0.0196101	0.208399	-3.41479	Inafm2
0.193915	6.0369	2.48747	0.0196331	0.208488	-3.41581	Vps54
0.184707	5.60842	2.48699	0.0196545	0.20856	-3.41676	Pard3
0.148693	6.85623	2.48621	0.019689	0.20877	-3.41829	Ppp6r3
0.374599	3.37849	2.48554	0.0197188	0.208807	-3.41962	Gm14403
0.223413	4.97617	2.48531	0.019729	0.208807	-3.42007	Ccdc149
-1.06648	-0.744182	-2.48515	0.0197364	0.208807	-3.4204	Fabp4
-0.641393	-0.0420438	-2.48418	0.0197795	0.209108	-3.4223	Tpx2
0.236875	5.20816	2.48279	0.0198418	0.209468	-3.42505	Ccdc93
-1.63464	2.99387	-2.48229	0.0198641	0.209468	-3.42603	Nptx1
-0.374699	2.30718	-2.48221	0.0198675	0.209468	-3.42618	Ctla2a
0.243973	3.73145	2.4821	0.0198723	0.209468	-3.4264	Tagap1
0.338217	7.61203	2.48073	0.0199341	0.20994	-3.42911	Npr3
-0.323411	5.03047	-2.47997	0.0199683	0.20994	-3.43061	Ampd3
-0.504056	0.575977	-2.47974	0.0199784	0.20994	-3.43105	Il2rg
0.231191	3.94947	2.47973	0.019979	0.20994	-3.43108	Tbc1d31
-0.514345	0.793947	-2.47947	0.0199908	0.20994	-3.43159	Trib3
0.11987	7.43761	2.4789	0.0200165	0.210055	-3.43271	Ccdc47
0.327602	6.70726	2.47799	0.0200573	0.210328	-3.43449	Gramd1b
-0.214312	6.60406	-2.47764	0.0200732	0.21034	-3.43518	Ptgfrn
-0.83901	2.28985	-2.47698	0.0201032	0.210443	-3.43649	Ddah1
0.168512	6.41605	2.47677	0.0201125	0.210443	-3.43689	Tbpl1
-1.31959	3.68691	-2.47584	0.0201546	0.210664	-3.43872	Cadm3
-0.558472	1.91263	-2.47563	0.0201645	0.210664	-3.43915	Fam92b
-0.132224	10.3161	-2.47525	0.0201816	0.210664	-3.43989	Gas6
0.144542	9.13397	2.47493	0.020196	0.210664	-3.44051	Huwe1
-0.348352	1.36309	-2.47459	0.0202117	0.210664	-3.44119	L3hypdh
1.41955	4.90128	2.47435	0.0202224	0.210664	-3.44165	Egr1
-1.15319	0.447975	-2.47356	0.0202585	0.210777	-3.44321	Cd72
-0.170101	5.51647	-2.47347	0.0202627	0.210777	-3.44339	Osbpl5
-0.683263	1.87603	-2.47303	0.0202829	0.210832	-3.44426	Sla
0.229336	5.21017	2.47239	0.0203121	0.210923	-3.44552	Mospd2
0.129057	8.51585	2.47173	0.0203422	0.210923	-3.44681	Ahcyl1
0.418496	2.84563	2.47149	0.0203533	0.210923	-3.44729	Fam198b
0.239879	4.68138	2.47119	0.0203669	0.210923	-3.44787	4632415L05Rik
-0.367747	5.79548	-2.47042	0.0204023	0.210923	-3.44939	Ccdc88c
-0.294406	5.04147	-2.46991	0.0204256	0.210923	-3.45039	Stab1
-1.3557	2.91261	-2.46977	0.0204322	0.210923	-3.45067	Prkcg
-0.261264	5.10452	-2.46967	0.0204368	0.210923	-3.45086	Efhc1
-1.30106	0.792686	-2.46908	0.0204637	0.210923	-3.45201	Fut9
-0.504142	1.83881	-2.46902	0.0204667	0.210923	-3.45214	Selplg
0.131147	7.15036	2.46871	0.0204809	0.210923	-3.45275	Aar2
-0.25499	4.38408	-2.46866	0.0204832	0.210923	-3.45285	Ccpg1os
-2.40911	-2.2362	-2.46842	0.0204942	0.210923	-3.45332	Uncx
0.176722	4.51609	2.46819	0.0205047	0.210923	-3.45376	Tada1
0.230036	3.59368	2.468	0.0205136	0.210923	-3.45414	Fam118a
-0.144619	7.28624	-2.46758	0.020533	0.210971	-3.45497	Csrp1
-1.03047	3.09786	-2.46678	0.0205701	0.211199	-3.45654	Adam11
-1.23506	3.21662	-2.46643	0.0205861	0.211211	-3.45722	Stmn2
0.203908	4.65236	2.46588	0.0206116	0.21132	-3.4583	Dcaf10
0.543554	0.573117	2.46459	0.0206716	0.211657	-3.46084	Gm14322
0.229621	5.17109	2.46402	0.0206979	0.211657	-3.46195	2610002M06Rik
-0.396437	3.0701	-2.46374	0.0207107	0.211657	-3.46249	Tsku
0.175102	5.78764	2.46361	0.0207171	0.211657	-3.46276	Clec16a
-0.517825	4.29892	-2.46345	0.0207246	0.211657	-3.46307	Adamtsl2
-1.04978	-0.191643	-2.46326	0.0207335	0.211657	-3.46345	Il20rb
0.243861	11.0942	2.46237	0.0207749	0.211672	-3.46519	Atp2b3
0.141001	5.84564	2.46221	0.0207821	0.211672	-3.46549	Traf3ip1
-0.657933	3.10011	-2.46198	0.0207931	0.211672	-3.46595	Nova2
0.568241	9.68868	2.46195	0.0207944	0.211672	-3.46601	Trf
-0.37715	2.00277	-2.46082	0.0208474	0.211895	-3.46823	Gsdmd
0.432553	1.5211	2.46031	0.0208712	0.211895	-3.46922	Rasl12
-0.411508	3.40084	-2.46015	0.0208788	0.211895	-3.46954	6820408C15Rik
0.181477	5.58854	2.46013	0.0208797	0.211895	-3.46958	Usp16
0.203089	5.26177	2.45969	0.0209001	0.211895	-3.47043	Macrod1
0.125695	5.5505	2.45932	0.0209176	0.211895	-3.47116	Rfwd3
0.124453	4.77041	2.45926	0.0209204	0.211895	-3.47128	Dtx2
0.237592	3.64885	2.45833	0.020964	0.212061	-3.4731	Ankrd16
0.172943	4.68779	2.45819	0.0209708	0.212061	-3.47338	Mfsd6
0.255104	4.95418	2.45754	0.0210011	0.212061	-3.47464	Ctif
-0.288645	2.54586	-2.45736	0.02101	0.212061	-3.47501	Xylb
-1.11734	1.34483	-2.45721	0.021017	0.212061	-3.4753	Clstn2
0.166072	7.51534	2.45702	0.021026	0.212061	-3.47567	Endod1
-2.22313	-1.27544	-2.45667	0.0210423	0.212074	-3.47635	Wnt7a
-0.806457	4.88677	-2.45588	0.0210797	0.212223	-3.4779	Errfi1
0.149757	5.65918	2.45573	0.0210868	0.212223	-3.47819	Zmym5
-0.425813	0.792978	-2.45413	0.0211628	0.212838	-3.48133	Prickle4
0.183332	7.6037	2.45177	0.0212747	0.213344	-3.48593	Rragd
-0.356055	3.57505	-2.45089	0.0213171	0.213344	-3.48766	1500009C09Rik
0.200938	9.17886	2.45073	0.0213247	0.213344	-3.48797	Emb
-0.386682	3.77944	-2.45065	0.0213287	0.213344	-3.48814	Fyn
0.24964	6.24402	2.45063	0.0213294	0.213344	-3.48817	Otud4
-1.00678	1.29404	-2.45042	0.0213395	0.213344	-3.48858	Gpr37
0.174036	5.39542	2.45033	0.0213438	0.213344	-3.48876	Mkks
-1.0565	-0.869874	-2.45018	0.021351	0.213344	-3.48905	Alk
0.181471	7.66599	2.44998	0.0213603	0.213344	-3.48943	Firre
0.274086	4.19096	2.44993	0.0213629	0.213344	-3.48953	Slc41a2
-0.290691	3.53912	-2.44955	0.021381	0.213375	-3.49027	Parvb
0.171562	5.99803	2.44863	0.021425	0.213666	-3.49207	Zzef1
-1.14	3.2253	-2.44823	0.0214444	0.213709	-3.49286	Scn2b
-1.09253	1.25507	-2.4478	0.0214653	0.213768	-3.49371	Gjc3
-0.107702	6.26975	-2.44679	0.021514	0.213796	-3.49568	Nudcd3
0.42665	0.941421	2.44652	0.021527	0.213796	-3.49621	Mblac1
-0.442691	1.50142	-2.44651	0.0215271	0.213796	-3.49621	Vill
-0.126439	9.76248	-2.44649	0.0215281	0.213796	-3.49625	Timp2
0.596512	0.0410254	2.44535	0.0215834	0.214195	-3.49849	Pcdhb12
0.196537	3.49684	2.4449	0.021605	0.214236	-3.49936	Trnt1
0.195457	6.27226	2.44443	0.0216278	0.214236	-3.50028	Ythdf3
0.337103	3.73183	2.44433	0.0216326	0.214236	-3.50047	Msx1os
-0.319289	5.58325	-2.44349	0.0216734	0.214492	-3.50212	Dpep1
0.126021	6.66519	2.44265	0.0217142	0.214721	-3.50376	Eprs
-0.166096	5.64106	-2.44212	0.0217399	0.214721	-3.50479	Prkcd
-0.239251	3.69133	-2.44142	0.0217743	0.214721	-3.50617	Dydc2
0.267665	7.17768	2.44134	0.0217778	0.214721	-3.5063	Flrt2
0.523214	0.679507	2.44104	0.0217926	0.214721	-3.5069	4930506C21Rik
0.207491	5.94301	2.4409	0.0217994	0.214721	-3.50717	Sptlc2
0.203037	7.4072	2.44085	0.0218021	0.214721	-3.50728	Rdx
-0.790379	-0.633858	-2.4402	0.0218335	0.214882	-3.50853	Slc22a2
-1.07398	3.66062	-2.4397	0.0218583	0.214977	-3.50952	Sez6l2
-0.62899	1.0632	-2.43789	0.0219466	0.215449	-3.51303	Isg15
0.159771	5.68176	2.43779	0.0219515	0.215449	-3.51323	Gabpb2
0.1744	7.58512	2.4376	0.021961	0.215449	-3.5136	Sec63
0.961247	4.60173	2.43748	0.0219667	0.215449	-3.51383	Nr4a1
0.213636	5.63315	2.437	0.0219904	0.215533	-3.51477	Dhrs11
-0.267711	3.54652	-2.43549	0.0220648	0.216025	-3.51771	Dennd4b
0.21294	7.44934	2.43512	0.0220832	0.216025	-3.51844	Trak2
-0.65973	0.593519	-2.43486	0.0220961	0.216025	-3.51895	Gper1
-0.145187	6.64189	-2.43441	0.0221182	0.216025	-3.51982	Sirt2
-0.38328	3.37596	-2.43406	0.0221354	0.216025	-3.5205	Lrrk1
0.176301	6.58959	2.43385	0.0221459	0.216025	-3.52091	Zfp664
0.131653	12.4036	2.43383	0.0221467	0.216025	-3.52094	Psap
0.188154	5.23078	2.43277	0.0221994	0.216389	-3.52301	Ndufaf4
-0.589836	2.49736	-2.43247	0.0222144	0.216389	-3.5236	Slc1a4
-0.425004	2.29778	-2.43175	0.0222503	0.216591	-3.525	Hkdc1
-0.432653	3.01654	-2.43008	0.0223332	0.21725	-3.52824	Sec14l4
0.246925	5.29526	2.42933	0.0223709	0.217418	-3.52971	Slc25a36
0.179335	5.53537	2.42889	0.0223925	0.217418	-3.53055	Phf20
0.234714	6.41007	2.42882	0.0223963	0.217418	-3.5307	Rnf150
-0.183946	6.54196	-2.42807	0.0224339	0.217635	-3.53216	Peg13
0.134415	7.64959	2.42753	0.0224607	0.217747	-3.5332	Pgk1
-0.279131	8.07784	-2.42694	0.0224906	0.217889	-3.53436	Ccdc108
0.223404	6.3433	2.42619	0.0225283	0.218105	-3.53581	Cog2
0.295562	2.56541	2.42569	0.0225533	0.218199	-3.53678	Erg
0.186542	3.92823	2.42524	0.0225761	0.218271	-3.53766	Tex10
-0.582273	4.30904	-2.42493	0.0225918	0.218275	-3.53827	Tfrc
0.197404	5.618	2.4241	0.0226332	0.218527	-3.53986	Kctd2
-0.270247	2.93584	-2.42361	0.0226583	0.218608	-3.54082	Rccd1
-0.372712	2.0117	-2.42332	0.0226728	0.218608	-3.54138	Cyp2j9
-0.342298	4.90521	-2.42303	0.0226876	0.218608	-3.54195	Cntfr
0.172018	6.83138	2.42058	0.0228119	0.219511	-3.5467	Clcn3
-0.512965	3.61266	-2.42058	0.0228121	0.219511	-3.54671	Arhgap26
0.122365	5.54474	2.42014	0.0228342	0.219575	-3.54755	Pank2
0.260265	3.92517	2.41984	0.0228498	0.219577	-3.54815	Tirap
-0.137605	7.30232	-2.41944	0.0228701	0.219624	-3.54892	Nxn
0.355744	3.83513	2.41735	0.0229767	0.220411	-3.55297	Lonrf1
0.441161	2.76532	2.41723	0.022983	0.220411	-3.5532	Cyyr1
0.118039	6.16798	2.41609	0.0230414	0.220704	-3.55541	Rrn3
-2.22972	0.631673	-2.41574	0.0230594	0.220704	-3.55609	Grm1
0.249502	4.73033	2.41573	0.02306	0.220704	-3.55611	Atad2b
0.254429	5.37323	2.41498	0.0230983	0.220922	-3.55756	Prob1
-0.975285	3.4501	-2.41433	0.0231317	0.221093	-3.55881	Aatk
0.199321	4.19646	2.41375	0.023162	0.221095	-3.55995	Tasp1
0.126137	6.58118	2.41341	0.0231791	0.221095	-3.5606	Rnf145
-1.52861	0.264107	-2.41324	0.0231883	0.221095	-3.56094	Hcn1
0.501755	1.04743	2.41276	0.0232127	0.221095	-3.56186	Pik3r6
-0.77056	2.6467	-2.41272	0.0232148	0.221095	-3.56193	Prune2
-0.844179	-0.436406	-2.41249	0.0232271	0.221095	-3.56239	Mycl
-0.34566	2.80745	-2.41221	0.0232416	0.221095	-3.56293	Zmynd12
-0.284527	4.95973	-2.41193	0.023256	0.221095	-3.56348	Tln2
-0.172053	5.48015	-2.40989	0.0233616	0.221727	-3.56742	Epb4.1l3
-1.66834	0.655544	-2.40948	0.0233829	0.221727	-3.56821	Rims1
0.156691	5.28353	2.40947	0.0233834	0.221727	-3.56823	Asb1
-1.61483	-0.139941	-2.40945	0.0233848	0.221727	-3.56828	Amer3
0.200585	5.38279	2.40836	0.0234414	0.222117	-3.57038	Ppp6c
0.310264	6.66599	2.40658	0.0235346	0.222811	-3.57383	Pon3
0.164352	5.45657	2.40636	0.023546	0.222811	-3.57425	Svip
-0.583301	0.817189	-2.40525	0.023604	0.222914	-3.57639	Kif11
-0.20871	3.83393	-2.40513	0.0236104	0.222914	-3.57662	Arrb2
-0.440091	2.22475	-2.40513	0.0236105	0.222914	-3.57663	Gdf5
0.205615	4.28505	2.40441	0.0236481	0.222914	-3.57801	Lmbr1
0.586239	0.771401	2.40418	0.0236604	0.222914	-3.57846	Adamts7
-0.213721	6.01419	-2.40402	0.0236688	0.222914	-3.57877	Mxi1
0.156866	4.4334	2.40336	0.0237035	0.222914	-3.58005	4933427D14Rik
0.345702	3.19842	2.40331	0.0237061	0.222914	-3.58014	Pdp2
-1.62446	-0.418864	-2.40331	0.0237062	0.222914	-3.58014	Galnt13
-1.29019	2.10392	-2.40318	0.0237133	0.222914	-3.5804	Apba2
0.154279	6.87348	2.40203	0.0237738	0.223336	-3.58262	Stt3a
-0.8049	1.01086	-2.39885	0.0239425	0.224773	-3.58876	4833422C13Rik
0.223036	3.71473	2.39826	0.0239738	0.224918	-3.5899	3110052M02Rik
0.151427	5.01474	2.3977	0.0240034	0.225035	-3.59097	Larp1b
-0.453894	2.76856	-2.39735	0.0240224	0.225035	-3.59166	Col9a2
0.152407	6.06387	2.39714	0.0240336	0.225035	-3.59206	Bace1
0.556431	0.587206	2.39613	0.0240875	0.225353	-3.59401	Zfp951
-0.580948	1.33845	-2.39577	0.0241068	0.225353	-3.5947	Tnfrsf11a
0.220915	3.01044	2.39557	0.0241172	0.225353	-3.59508	Trp53rka
0.150658	6.70785	2.39503	0.0241461	0.225353	-3.59612	AI314180
-1.29106	0.911814	-2.39485	0.0241557	0.225353	-3.59646	Kirrel3
-0.29053	3.37071	-2.3947	0.0241639	0.225353	-3.59676	Snhg18
-0.247009	3.52595	-2.39427	0.0241873	0.225353	-3.5976	Rimkla
-0.432444	1.47956	-2.39414	0.0241941	0.225353	-3.59784	Cubn
0.1156	6.85536	2.39336	0.024236	0.225457	-3.59935	Luc7l3
0.192487	6.57838	2.39321	0.0242443	0.225457	-3.59964	Mdm4
0.125929	6.4687	2.39286	0.024263	0.225457	-3.60031	Rab3gap2
0.184319	5.53176	2.39276	0.0242685	0.225457	-3.60051	Vps33a
0.216923	5.37374	2.3924	0.0242876	0.225487	-3.60119	Gxylt1
-0.323688	3.75059	-2.39211	0.0243034	0.225487	-3.60175	Kctd13
-0.58299	1.08252	-2.39172	0.0243242	0.225533	-3.6025	Spi1
0.154883	7.02489	2.39064	0.0243828	0.225914	-3.60459	Glb1
0.193546	5.14948	2.39037	0.024397	0.225914	-3.60509	Vps13a
-0.227236	6.04017	-2.38978	0.0244294	0.226067	-3.60624	Mtcl1
0.223751	4.4538	2.38898	0.0244728	0.226291	-3.60779	Utp20
-0.149809	6.24606	-2.38874	0.0244854	0.226291	-3.60823	Tnfrsf1a
0.575721	0.320956	2.3879	0.0245315	0.226301	-3.60987	Pebp4
-0.420437	0.924205	-2.38771	0.0245417	0.226301	-3.61023	1500026H17Rik
0.197252	6.14621	2.38744	0.024556	0.226301	-3.61073	Smad5
0.150912	5.7254	2.38722	0.0245682	0.226301	-3.61116	Eya3
-0.561406	1.58453	-2.38716	0.0245713	0.226301	-3.61127	Siglec1
-1.15176	3.21291	-2.38697	0.0245817	0.226301	-3.61164	Scg3
0.308562	6.41669	2.38657	0.0246035	0.226355	-3.61241	Iqgap2
0.127602	6.37467	2.3855	0.0246618	0.226741	-3.61446	Iars2
0.496271	1.54344	2.38507	0.0246855	0.226741	-3.6153	Phf11c
-2.16029	-0.741966	-2.38493	0.0246931	0.226741	-3.61557	Cacng5
-0.623678	0.650837	-2.38434	0.0247254	0.226758	-3.6167	Opn3
-0.809186	1.46097	-2.38432	0.0247268	0.226758	-3.61675	Pllp
-1.40712	1.45832	-2.38382	0.0247541	0.226858	-3.6177	Neurod2
-0.765513	-0.491464	-2.38347	0.0247735	0.226858	-3.61839	C1ql1
-0.17373	4.91109	-2.38325	0.0247855	0.226858	-3.61881	Atp5sl
-1.57164	-0.655642	-2.3823	0.0248376	0.227189	-3.62063	Col6a5
-0.270085	2.4619	-2.38185	0.0248626	0.227272	-3.6215	Krt1
-0.489049	0.570441	-2.38136	0.0248895	0.227372	-3.62244	Mrln
0.164157	4.93261	2.38063	0.0249294	0.227393	-3.62383	Sms
-0.434555	0.274248	-2.38046	0.024939	0.227393	-3.62416	Pcdhb9
0.156488	5.39779	2.37989	0.0249701	0.227393	-3.62525	Usp15
0.137247	6.83631	2.3798	0.0249753	0.227393	-3.62543	Tmem127
0.286778	5.17068	2.37972	0.02498	0.227393	-3.62559	Acsl4
0.0823108	9.40708	2.37929	0.0250036	0.227393	-3.62641	Reep5
-0.844909	1.99459	-2.37918	0.0250095	0.227393	-3.62661	Auts2
-0.416692	3.72138	-2.37888	0.0250263	0.227393	-3.62719	Sncg
0.163421	7.45184	2.37863	0.0250402	0.227393	-3.62768	Icmt
0.14342	6.24839	2.37843	0.0250514	0.227393	-3.62806	Pafah2
0.119091	9.04198	2.37712	0.0251242	0.227909	-3.63058	Ndrg2
-0.743376	0.391814	-2.37593	0.02519	0.228346	-3.63285	Ccl6
0.139336	5.39208	2.37542	0.0252186	0.228346	-3.63383	Bysl
0.136284	4.53691	2.37539	0.0252204	0.228346	-3.6339	Utp18
0.14509	5.12311	2.37349	0.0253264	0.22916	-3.63753	Zfp68
0.113198	7.31965	2.37262	0.0253752	0.229456	-3.6392	Pcx
0.220684	4.65959	2.37135	0.0254464	0.229772	-3.64163	6330416G13Rik
0.267832	1.96292	2.37127	0.0254513	0.229772	-3.6418	Vsig10l
0.221714	5.11237	2.37082	0.0254765	0.229772	-3.64266	Smad7
-0.141701	8.81878	-2.37081	0.0254772	0.229772	-3.64268	Ephx1
0.538151	2.09123	2.3702	0.0255115	0.229772	-3.64385	Slc2a4
0.380833	3.37519	2.36996	0.025525	0.229772	-3.6443	Fat4
0.222575	7.2689	2.36987	0.0255299	0.229772	-3.64447	Nus1
0.14751	7.25179	2.36971	0.0255392	0.229772	-3.64479	Mcfd2
0.150413	6.79782	2.36861	0.0256009	0.230182	-3.64688	Numb
-0.477495	0.871976	-2.36797	0.0256372	0.230208	-3.64811	Fbxl21
0.207417	6.96199	2.36788	0.0256422	0.230208	-3.64827	Itsn1
-0.736855	1.04836	-2.36768	0.0256536	0.230208	-3.64866	Pde1c
0.582408	-0.0321294	2.36742	0.0256684	0.230208	-3.64916	Adgrg2
0.12699	6.81115	2.36708	0.0256878	0.230237	-3.64982	Pccb
0.195192	5.67896	2.3665	0.0257204	0.230263	-3.65091	Rnf19a
-0.215337	5.07269	-2.36633	0.0257301	0.230263	-3.65124	Irf2
-0.321389	3.73584	-2.3659	0.0257545	0.230263	-3.65206	Tmem37
0.174577	4.53107	2.36589	0.0257553	0.230263	-3.65209	Scrn3
0.193581	5.24772	2.36433	0.0258443	0.230582	-3.65508	Adgrv1
0.167645	5.16257	2.36407	0.0258589	0.230582	-3.65557	Zfp280d
0.234594	4.21508	2.36405	0.0258604	0.230582	-3.65562	Zfp809
0.138	6.64196	2.36396	0.0258653	0.230582	-3.65578	Tmem135
0.296367	4.59589	2.36384	0.0258719	0.230582	-3.656	D930048N14Rik
0.23322	4.47974	2.36317	0.0259103	0.23078	-3.65729	Tigar
0.322914	7.02044	2.36283	0.0259297	0.230808	-3.65794	Pdgfra
0.142118	4.03033	2.36217	0.0259675	0.231001	-3.6592	AU019823
0.688315	4.61534	2.36175	0.0259919	0.231073	-3.66001	Ngfr
0.152035	6.48871	2.36086	0.0260426	0.23138	-3.6617	Samm50
-0.280106	3.93341	-2.35895	0.0261528	0.232119	-3.66536	Csf2ra
0.131733	6.53043	2.35885	0.0261584	0.232119	-3.66554	Zfp740
0.113511	8.27321	2.35815	0.0261991	0.232228	-3.66689	Pcbp2
-0.164155	6.11269	-2.35744	0.0262398	0.232228	-3.66824	Mtss1
-0.162855	5.21738	-2.35742	0.0262412	0.232228	-3.66828	Xpnpep1
0.136083	9.90033	2.35734	0.0262455	0.232228	-3.66843	Cab39l
-0.379583	6.06079	-2.35723	0.0262522	0.232228	-3.66864	Clstn3
-0.98557	0.708438	-2.35619	0.0263124	0.232617	-3.67063	Plekhd1
0.190384	5.90996	2.35409	0.0264344	0.233526	-3.67463	Msi1
-0.166957	6.0128	-2.35365	0.0264598	0.233526	-3.67547	Rbm42
-0.730506	0.221699	-2.35325	0.0264834	0.233526	-3.67624	Ms4a6d
0.175313	6.59388	2.35309	0.0264927	0.233526	-3.67654	Pdcd6
-1.2544	-0.858612	-2.35301	0.0264972	0.233526	-3.67669	Slc10a6
-0.44366	1.58166	-2.3521	0.0265505	0.233851	-3.67843	Gsap
0.233693	4.95426	2.35164	0.0265776	0.233867	-3.67931	Zbtb34
0.256098	5.38455	2.35151	0.0265852	0.233867	-3.67956	Rfx7
0.324642	5.07326	2.3509	0.026621	0.234038	-3.68072	Spry1
-1.54377	1.2242	-2.35061	0.0266378	0.234042	-3.68127	Scn1a
-0.938773	1.36521	-2.35032	0.026655	0.234048	-3.68183	Mog
-0.264658	3.66731	-2.35003	0.026672	0.234053	-3.68238	Akap7
0.613835	0.494895	2.34954	0.0267003	0.23411	-3.6833	Tdrd9
-0.458147	1.18167	-2.34936	0.0267113	0.23411	-3.68365	Kcnd1
0.120015	5.73344	2.34885	0.0267413	0.234229	-3.68463	Cpped1
0.744817	0.175822	2.34842	0.0267666	0.234306	-3.68544	Rsg1
0.305936	4.75432	2.346	0.0269091	0.235375	-3.69004	Alx4
-0.67558	4.15383	-2.34579	0.0269217	0.235375	-3.69045	Slc7a11
0.240698	3.37546	2.34441	0.0270038	0.235865	-3.69308	4933421O10Rik
-0.76162	-0.366659	-2.34429	0.0270108	0.235865	-3.6933	Prdm6
0.169643	6.10544	2.34341	0.0270631	0.236176	-3.69498	Slc35e1
-0.433703	1.48871	-2.34165	0.0271682	0.236949	-3.69833	Unc13d
-1.10342	2.70848	-2.34127	0.0271904	0.236997	-3.69904	Ptprz1
0.193896	6.0809	2.34063	0.0272287	0.237125	-3.70025	Atp11b
0.140092	4.79086	2.3404	0.0272427	0.237125	-3.7007	Gyg
-0.879312	2.18907	-2.34018	0.0272557	0.237125	-3.70111	Lgi3
0.219039	7.09059	2.33992	0.0272716	0.237125	-3.70161	Stxbp4
-0.179045	6.48902	-2.33852	0.0273555	0.23771	-3.70427	Hsdl2
-0.152456	8.56424	-2.33808	0.0273817	0.237792	-3.7051	Ddr1
-0.183029	5.84523	-2.33607	0.027503	0.238591	-3.70892	Mrpl38
0.17003	3.67506	2.336	0.0275072	0.238591	-3.70905	Zfp830
0.135959	4.3588	2.33572	0.0275241	0.238593	-3.70959	Mterf3
0.217376	5.73886	2.33327	0.0276727	0.239571	-3.71424	Derl2
-0.362288	2.08468	-2.33319	0.0276772	0.239571	-3.71438	Meig1
-1.9974	-0.000434814	-2.33285	0.0276978	0.239571	-3.71502	Tmem63c
-0.882538	5.43616	-2.33275	0.0277043	0.239571	-3.71522	Fkbp5
-0.333184	2.2401	-2.33163	0.027772	0.239984	-3.71733	Nat9
-0.468381	4.04257	-2.33141	0.0277857	0.239984	-3.71776	Cnn2
-0.371532	3.04519	-2.33107	0.0278063	0.240016	-3.7184	Cacnb2
-1.06272	3.08592	-2.33039	0.027848	0.240135	-3.7197	Slc4a4
0.276536	4.98828	2.3303	0.0278537	0.240135	-3.71987	Pdgfc
0.171052	6.25573	2.32904	0.0279306	0.24057	-3.72226	Smg5
0.160712	7.48225	2.32862	0.0279561	0.24057	-3.72304	Mccc1
0.445177	0.821702	2.32857	0.0279595	0.24057	-3.72315	Prss41
-0.531724	-0.0663045	-2.32837	0.0279717	0.24057	-3.72353	Exd1
0.17248	5.62104	2.32799	0.0279948	0.2406	-3.72424	Qsox2
0.151218	7.14489	2.32766	0.0280149	0.2406	-3.72486	Dcaf7
-0.165481	4.35247	-2.32723	0.0280417	0.2406	-3.72568	Elmod3
0.15039	4.55368	2.32721	0.0280427	0.2406	-3.72572	Riok2
0.152065	5.09169	2.32688	0.028063	0.240629	-3.72634	Rnf146
-0.861274	-0.0239811	-2.32567	0.0281376	0.241081	-3.72864	Nrg2
-0.680007	3.9106	-2.32547	0.0281495	0.241081	-3.729	Mal
0.146357	6.84008	2.32462	0.0282026	0.241256	-3.73063	Abcc1
0.212142	5.75526	2.32459	0.0282039	0.241256	-3.73067	Kat6b
-1.90049	-0.0165466	-2.32283	0.028313	0.242045	-3.734	Ndst3
0.166748	5.71374	2.32212	0.0283573	0.242278	-3.73535	Gfm1
0.157863	5.50871	2.31995	0.028492	0.243283	-3.73944	Sox2
0.116795	8.85166	2.31951	0.0285194	0.243344	-3.74028	Oxct1
-0.296227	3.25627	-2.31894	0.0285554	0.243344	-3.74137	Eci3
-0.223048	3.82299	-2.3189	0.0285578	0.243344	-3.74144	C1ra
-1.60681	-1.33429	-2.3184	0.028589	0.243344	-3.74238	Lcn2
0.325111	4.18362	2.31839	0.0285898	0.243344	-3.7424	Palm3
-1.8385	-1.32795	-2.31818	0.0286024	0.243344	-3.74279	Clvs1
0.253752	2.87844	2.31728	0.0286589	0.243344	-3.74449	Echdc1
-0.235635	9.19071	-2.31712	0.0286693	0.243344	-3.7448	Sgk1
0.160064	4.83363	2.3171	0.0286707	0.243344	-3.74484	Parg
-0.388264	0.863035	-2.31696	0.0286791	0.243344	-3.7451	2200002D01Rik
0.159305	5.19958	2.31684	0.0286869	0.243344	-3.74533	Fbxl4
0.229148	5.62525	2.31593	0.0287441	0.243684	-3.74705	Cfap74
-0.542346	1.51482	-2.31516	0.0287925	0.243949	-3.7485	Synpo2
0.435191	2.13081	2.31454	0.0288311	0.244048	-3.74966	4631405J19Rik
0.514207	1.20719	2.31443	0.0288384	0.244048	-3.74988	C030034I22Rik
0.314123	4.56954	2.31353	0.028895	0.244381	-3.75157	Cpeb3
0.1533	5.09573	2.31302	0.0289276	0.244383	-3.75254	Foxred1
-0.514768	1.96659	-2.31276	0.0289434	0.244383	-3.75302	Adrb3
-0.405383	1.78487	-2.31239	0.0289672	0.244383	-3.75372	Rassf5
0.16742	4.14756	2.31222	0.0289779	0.244383	-3.75404	Prr3
-0.417968	1.67714	-2.31217	0.0289809	0.244383	-3.75413	Kdf1
-0.440419	5.11582	-2.31183	0.0290025	0.244414	-3.75477	Cnp
-0.251943	2.69839	-2.31157	0.0290189	0.244414	-3.75526	4933404O12Rik
0.267705	4.86427	2.31094	0.0290591	0.244603	-3.75646	Vps13c
-0.177286	5.49652	-2.31068	0.0290756	0.244603	-3.75695	Smarcd2
-0.86388	1.69964	-2.31039	0.029094	0.244613	-3.75749	B4galnt1
-0.625006	1.87793	-2.31007	0.0291145	0.244641	-3.7581	Bdkrb1
0.690674	0.0135087	2.30831	0.0292263	0.245308	-3.76141	Ptgir
-0.229906	5.23719	-2.30828	0.0292283	0.245308	-3.76146	Arhgef2
0.177223	9.61295	2.30752	0.029277	0.245572	-3.7629	Ldhb
-0.588057	0.551288	-2.30623	0.0293595	0.246119	-3.76533	Gm1600
-0.251186	4.10824	-2.3057	0.0293938	0.246132	-3.76633	Gm973
0.125998	5.89266	2.30547	0.0294083	0.246132	-3.76676	Dcaf6
-0.253647	6.00487	-2.30517	0.0294274	0.246132	-3.76732	Sesn1
0.212706	7.51984	2.30513	0.0294301	0.246132	-3.7674	Pja2
0.191592	6.42392	2.30458	0.0294655	0.246283	-3.76844	Gapvd1
-0.349536	3.10691	-2.30429	0.029484	0.246293	-3.76898	Dyx1c1
-0.536966	1.06011	-2.30273	0.0295843	0.246744	-3.77191	Runx1
0.238325	2.92421	2.30254	0.029597	0.246744	-3.77228	Zufsp
-0.120781	5.98427	-2.30206	0.0296279	0.246744	-3.77318	Eml1
-1.1203	0.326107	-2.30204	0.0296291	0.246744	-3.77321	Rfx4
-0.249923	4.76377	-2.30189	0.0296385	0.246744	-3.77348	Rpl39
0.141426	5.87768	2.30184	0.0296418	0.246744	-3.77358	Pcyt1a
0.304477	6.9684	2.30116	0.0296863	0.246949	-3.77487	Mtmr4
-0.143985	5.35221	-2.30093	0.0297011	0.246949	-3.7753	Exd2
-0.780292	3.86161	-2.29984	0.0297719	0.247371	-3.77735	Sbk1
0.211644	5.29456	2.29961	0.0297866	0.247371	-3.77778	Paqr9
-1.0089	2.39813	-2.29926	0.0298092	0.247414	-3.77843	Pitpnm3
-1.39256	-0.568061	-2.29715	0.0299467	0.248411	-3.7824	Sorcs1
0.125186	5.52172	2.29626	0.0300049	0.248749	-3.78407	Nemf
0.147885	6.98964	2.29559	0.0300487	0.248967	-3.78533	Myo6
0.852298	0.638815	2.29395	0.0301558	0.249648	-3.7884	St8sia4
-0.152628	5.44932	-2.2938	0.0301659	0.249648	-3.78869	Eif2a
-0.195463	7.64957	-2.29267	0.0302405	0.250121	-3.79082	Foxj1
0.177502	6.57569	2.29192	0.0302898	0.250306	-3.79222	Dido1
-1.507	3.29365	-2.29154	0.0303149	0.250306	-3.79293	Chgb
0.115038	7.70562	2.2915	0.0303177	0.250306	-3.79301	Rab1
-0.671845	1.37561	-2.29111	0.0303432	0.250306	-3.79373	Efhd1
0.189554	7.07162	2.29097	0.0303527	0.250306	-3.794	Nfat5
-0.242528	6.14567	-2.29073	0.0303683	0.250306	-3.79445	Serping1
-0.208379	7.13992	-2.29023	0.0304015	0.250435	-3.79539	Hist1h2bc
-0.644902	1.2033	-2.28859	0.0305103	0.251186	-3.79847	Alox5ap
0.224971	4.79874	2.28781	0.030562	0.251319	-3.79992	Ttf1
-0.435323	2.10547	-2.28751	0.0305817	0.251319	-3.80048	Hcls1
0.233169	3.1495	2.28736	0.0305917	0.251319	-3.80076	4930452B06Rik
0.160345	7.56882	2.28671	0.0306347	0.251319	-3.80197	Papola
0.130529	4.70121	2.28657	0.0306445	0.251319	-3.80224	Bloc1s6
-0.260745	7.2979	-2.2862	0.0306691	0.251319	-3.80293	Pitpnm2
0.137806	5.86753	2.2859	0.030689	0.251319	-3.80349	Ncbp2
0.2455	2.87961	2.28572	0.0307007	0.251319	-3.80382	Rnf8
0.208355	4.38767	2.28552	0.0307141	0.251319	-3.8042	Guf1
-0.213192	7.00621	-2.28547	0.0307177	0.251319	-3.8043	Slc2a1
0.169582	7.04901	2.28543	0.0307205	0.251319	-3.80438	Sec16a
0.2348	3.38697	2.28497	0.0307509	0.251358	-3.80523	Zfp40
0.0963431	7.50219	2.2848	0.0307627	0.251358	-3.80556	Adipor2
0.171369	6.988	2.28457	0.0307782	0.251358	-3.80599	Acadm
0.231462	9.48332	2.28312	0.0308747	0.251773	-3.80869	Leng8
0.156849	5.78242	2.2831	0.0308763	0.251773	-3.80873	Ppig
0.146761	6.39502	2.28302	0.030882	0.251773	-3.80889	Ddx50
0.207708	4.12231	2.28256	0.0309127	0.251842	-3.80975	Gm38426
0.152811	6.30896	2.28236	0.0309258	0.251842	-3.81011	Rnf20
0.117953	6.7212	2.28129	0.0309977	0.251985	-3.81211	Fbxl5
0.164984	7.04724	2.28125	0.0310006	0.251985	-3.81219	Cul3
0.336071	4.36224	2.28118	0.0310054	0.251985	-3.81232	Adora2b
-0.407763	1.29165	-2.28105	0.0310141	0.251985	-3.81257	Tal1
-0.576307	1.92832	-2.28061	0.031044	0.252085	-3.8134	Ldoc1l
-0.39992	4.34676	-2.27928	0.0311332	0.252665	-3.81587	Tubb2a
0.126144	10.6497	2.27839	0.0311936	0.252905	-3.81753	Atp5b
0.160844	9.09705	2.27832	0.0311983	0.252905	-3.81766	Cd164
0.184029	6.88962	2.27803	0.0312182	0.252922	-3.81821	Arfgef1
-1.18971	3.54026	-2.27759	0.0312478	0.253019	-3.81903	Kcnj10
0.482454	1.07401	2.27655	0.0313187	0.253449	-3.82098	Platr22
-0.157439	4.1074	-2.27547	0.0313921	0.253898	-3.82299	Loh12cr1
-0.65804	3.92227	-2.27518	0.0314121	0.253916	-3.82354	Snph
-0.611888	1.77803	-2.27426	0.0314748	0.254189	-3.82525	Gem
-0.217261	5.26604	-2.27391	0.0314987	0.254189	-3.82591	Acap2
0.286735	4.26554	2.27375	0.0315094	0.254189	-3.8262	Lmo2
-0.258799	5.29834	-2.27347	0.0315288	0.254189	-3.82673	Fnbp1
0.169644	4.01333	2.27283	0.0315725	0.254189	-3.82792	Ska2
0.192144	5.56934	2.27273	0.0315788	0.254189	-3.82809	Setx
0.125784	6.28211	2.27269	0.0315822	0.254189	-3.82818	Wrnip1
0.168438	7.57024	2.27259	0.0315886	0.254189	-3.82836	Tmx4
0.371253	2.65426	2.27142	0.031669	0.254613	-3.83054	Lpar2
-0.939773	0.637474	-2.2713	0.031677	0.254613	-3.83076	Lrrtm3
0.146182	7.97723	2.27054	0.0317292	0.2547	-3.83218	Atp6v1b2
-0.629655	0.516488	-2.2704	0.0317388	0.2547	-3.83244	Ccdc42b
0.299545	4.95811	2.27011	0.031759	0.2547	-3.83298	Kbtbd7
-1.40264	-0.826743	-2.27011	0.0317592	0.2547	-3.83299	Fam180a
-0.361866	2.05248	-2.26949	0.0318019	0.254898	-3.83414	Cd59b
-1.05332	1.56288	-2.26859	0.0318639	0.255251	-3.83582	Panx2
0.245023	4.2961	2.26682	0.0319859	0.256085	-3.8391	Tek
-0.146978	5.18854	-2.26582	0.0320557	0.256499	-3.84098	Fhl1
0.189836	8.99207	2.26543	0.0320826	0.256571	-3.8417	Slc2a12
0.157976	7.13973	2.26484	0.0321234	0.256631	-3.84279	Fbxo33
0.344228	3.42025	2.2648	0.0321262	0.256631	-3.84287	Col7a1
-0.293447	4.46376	-2.26425	0.0321648	0.256796	-3.8439	Atxn1
0.184198	3.68781	2.26349	0.0322175	0.256941	-3.84531	Oxsm
0.177386	4.78501	2.26322	0.0322368	0.256941	-3.84582	Tti1
-2.06461	0.355854	-2.26281	0.032265	0.256941	-3.84657	Tmem145
-0.578694	0.28484	-2.26259	0.0322806	0.256941	-3.84699	Isg20
-0.45196	4.33532	-2.26253	0.0322845	0.256941	-3.84709	Fosl2
0.158718	4.7317	2.26244	0.0322912	0.256941	-3.84727	Esf1
0.150782	9.44293	2.2611	0.0323844	0.257462	-3.84975	Nfe2l1
0.428963	1.43205	2.26098	0.0323928	0.257462	-3.84997	Art4
0.187685	4.48974	2.25924	0.0325151	0.25829	-3.85321	Map3k1
-0.413425	3.48689	-2.25896	0.032535	0.258305	-3.85373	Phlda1
-1.09255	-0.585672	-2.25845	0.0325708	0.258445	-3.85468	Tox2
-1.19955	0.549813	-2.25744	0.0326418	0.258649	-3.85655	Adcy8
-0.39464	3.48702	-2.25736	0.0326476	0.258649	-3.8567	Lcp1
0.168924	7.26875	2.25731	0.0326511	0.258649	-3.85679	Dhx15
0.145843	6.81077	2.25699	0.0326738	0.258686	-3.85739	Tbc1d14
-0.259748	4.13625	-2.25639	0.0327162	0.258878	-3.8585	Slc6a9
0.232134	3.42614	2.25532	0.0327918	0.259332	-3.86048	Dcaf17
0.12238	10.2048	2.25488	0.0328229	0.259375	-3.8613	Atp5a1
0.129228	6.52885	2.25471	0.0328351	0.259375	-3.86162	Maz
-1.20977	1.37689	-2.25427	0.0328661	0.259375	-3.86243	Diras1
-0.848742	0.745407	-2.25422	0.0328701	0.259375	-3.86253	Slc8a3
0.211583	4.03643	2.25369	0.0329079	0.259399	-3.86352	Cdpf1
0.119394	6.72665	2.25366	0.0329095	0.259399	-3.86356	C2cd2l
-1.17667	1.55978	-2.25216	0.0330165	0.260098	-3.86635	Fam131b
0.263139	2.43873	2.25035	0.033146	0.260975	-3.86971	Mcph1
0.171597	4.64463	2.24999	0.0331719	0.261034	-3.87038	Mtif2
-0.173201	4.1018	-2.24949	0.0332076	0.261171	-3.8713	Gabpb1
-0.305518	2.73485	-2.24851	0.0332778	0.26153	-3.87311	Kif6
-0.922577	1.80665	-2.24816	0.0333027	0.26153	-3.87376	Myoc
-0.714212	0.415941	-2.24808	0.0333083	0.26153	-3.8739	Irx2
0.126875	6.95396	2.2469	0.0333932	0.261911	-3.87609	Usp8
0.148739	5.32929	2.24666	0.0334106	0.261911	-3.87653	Wdr41
0.111503	6.43673	2.24664	0.033412	0.261911	-3.87657	Afg3l2
-0.74384	0.444161	-2.24614	0.0334485	0.261922	-3.8775	Mylk2
-0.811461	0.900461	-2.24611	0.0334502	0.261922	-3.87755	Hectd2
0.127831	8.26115	2.24501	0.0335301	0.262404	-3.8796	Idh3a
0.205207	6.70376	2.24397	0.0336051	0.262809	-3.88151	Ankrd17
0.179766	4.47275	2.24378	0.0336188	0.262809	-3.88186	Atf1
0.153374	5.38548	2.24266	0.0336999	0.263299	-3.88393	Ctns
0.153294	5.33169	2.24147	0.0337869	0.263573	-3.88614	Ehmt1
-0.241796	6.17111	-2.24135	0.0337956	0.263573	-3.88636	Slc25a33
-0.310502	3.39002	-2.24128	0.0338003	0.263573	-3.88648	Nin
0.28409	6.74592	2.24116	0.0338093	0.263573	-3.88671	Pikfyve
0.146971	5.94077	2.24091	0.0338274	0.263573	-3.88717	Ube3c
0.134238	7.26991	2.24042	0.033863	0.263706	-3.88807	Cyb5r3
0.13157	6.17014	2.23981	0.0339076	0.263883	-3.8892	Pogz
0.197289	4.24226	2.2396	0.0339228	0.263883	-3.88958	Urb1
-0.24568	2.55112	-2.23884	0.0339785	0.264172	-3.89099	Agk
0.230363	5.78784	2.23853	0.0340012	0.264194	-3.89156	Prkaa1
-1.19547	0.360957	-2.2383	0.0340183	0.264194	-3.892	Adamts20
0.197925	5.85046	2.23798	0.0340418	0.264232	-3.89259	Usp12
-1.18588	1.73433	-2.23715	0.0341025	0.264559	-3.89411	Dgkg
0.157689	5.2422	2.23564	0.0342134	0.264997	-3.8969	Spg11
-0.154253	5.91574	-2.23546	0.0342268	0.264997	-3.89723	Cfap52
-0.908882	0.770889	-2.23536	0.034234	0.264997	-3.89741	Prrt3
-1.27693	0.0644083	-2.23518	0.0342472	0.264997	-3.89775	Ret
0.527627	0.43391	2.23512	0.0342519	0.264997	-3.89786	Ccdc166
0.145359	5.87879	2.23324	0.0343904	0.265924	-3.90132	Vps26a
-0.377591	3.43301	-2.23289	0.0344167	0.265983	-3.90198	Slc22a23
-0.513546	4.34285	-2.23145	0.0345235	0.266457	-3.90463	Cmip
-0.134081	6.23443	-2.23126	0.0345372	0.266457	-3.90497	Nr1h2
-1.11697	4.90689	-2.23124	0.0345391	0.266457	-3.90502	Dnm1
0.129653	7.96664	2.23105	0.0345529	0.266457	-3.90536	Scamp1
0.0985378	5.86533	2.23041	0.0346006	0.266681	-3.90654	Clk3
0.245411	5.34842	2.23006	0.0346263	0.266735	-3.90718	Atxn7
0.208051	9.87611	2.22974	0.0346505	0.266777	-3.90778	Cgnl1
0.389526	1.64247	2.22864	0.0347328	0.267266	-3.90981	Mybl2
0.206561	8.30554	2.22804	0.034777	0.267462	-3.9109	Trip12
0.124934	5.23262	2.22714	0.0348446	0.267837	-3.91256	Zfp131
0.139979	6.92362	2.22686	0.0348657	0.267855	-3.91308	Dpp7
-1.01549	1.07053	-2.22647	0.0348945	0.267893	-3.91379	Fa2h
0.111964	8.46986	2.22605	0.0349261	0.267893	-3.91456	Pomgnt1
-0.291772	5.06241	-2.22604	0.0349271	0.267893	-3.91459	Mdk
0.164866	3.98452	2.22489	0.0350134	0.268411	-3.9167	Toe1
0.245484	3.58898	2.22423	0.0350633	0.268633	-3.91792	Ppp1r14b
-1.06218	2.78853	-2.224	0.03508	0.268633	-3.91833	Rap1gap
0.226987	4.48039	2.22353	0.035116	0.268735	-3.91921	Pign
-0.223553	3.72946	-2.22329	0.0351336	0.268735	-3.91964	Hps1
0.270824	4.64665	2.22308	0.03515	0.268735	-3.92004	Zbtb40
0.23149	4.89316	2.2227	0.0351785	0.268809	-3.92073	1500011B03Rik
0.14415	5.13475	2.22213	0.0352217	0.268969	-3.92178	Fkbp3
-0.501842	0.798327	-2.22192	0.0352372	0.268969	-3.92216	Egln3
0.212475	3.44438	2.22134	0.0352814	0.269068	-3.92323	Gm10516
0.157647	4.64639	2.22115	0.0352954	0.269068	-3.92357	1200014J11Rik
-0.339732	4.72684	-2.22097	0.0353089	0.269068	-3.9239	Kndc1
0.292298	1.94446	2.22075	0.0353257	0.269068	-3.92431	1110002L01Rik
0.274261	1.75007	2.22033	0.0353577	0.269168	-3.92508	Zfp78
0.132968	4.59724	2.21957	0.0354155	0.269373	-3.92648	Zfp426
0.325689	1.44593	2.21931	0.035435	0.269373	-3.92695	A230103J11Rik
0.142766	5.36906	2.21907	0.0354532	0.269373	-3.92739	Srr
0.192774	5.48181	2.21876	0.0354771	0.269373	-3.92797	Erap1
0.0986157	7.21633	2.21855	0.035493	0.269373	-3.92835	Psmd1
0.177035	4.58623	2.21839	0.0355048	0.269373	-3.92864	Ak8
0.260118	4.86039	2.21824	0.0355169	0.269373	-3.92893	Pcgf3
0.144444	5.64853	2.2174	0.0355807	0.26957	-3.93046	Bcl2l13
-0.217706	4.12532	-2.2174	0.0355807	0.26957	-3.93046	1700016K19Rik
-1.40733	1.84613	-2.21658	0.0356434	0.269902	-3.93197	Scrt1
-0.178247	5.455	-2.21565	0.0357143	0.270295	-3.93367	Zyx
0.216948	3.42607	2.21488	0.0357732	0.270596	-3.93508	Zfp3
0.11878	9.2862	2.21433	0.0358156	0.270773	-3.93609	Kif1c
-0.401869	2.82568	-2.21334	0.0358914	0.271203	-3.9379	Pfkfb3
0.182349	6.20313	2.21271	0.0359399	0.271425	-3.93906	Klhl9
0.0887151	6.54211	2.21193	0.0359999	0.271539	-3.94049	Ube2k
0.178059	6.16484	2.21184	0.036007	0.271539	-3.94065	Arhgap12
-1.43623	0.351902	-2.21177	0.0360121	0.271539	-3.94078	Megf10
-1.13689	1.27938	-2.21069	0.036096	0.272027	-3.94276	Pcnxl2
-0.167392	4.94271	-2.20996	0.0361525	0.272309	-3.9441	Rhbdf1
0.11157	5.90355	2.20943	0.0361934	0.272405	-3.94507	Farsb
-0.346162	2.13526	-2.2093	0.0362034	0.272405	-3.94531	Sh3bp2
0.125855	7.53328	2.20852	0.0362637	0.272484	-3.94673	Tusc3
-0.485437	3.8227	-2.2085	0.0362655	0.272484	-3.94677	Ppfia4
-0.710116	0.312075	-2.20805	0.0363007	0.272484	-3.9476	Itgbl1
0.207509	6.16574	2.20793	0.0363094	0.272484	-3.94781	Rdh10
-1.28504	5.44758	-2.20783	0.0363174	0.272484	-3.94799	Atp1a3
0.194921	4.18801	2.20768	0.0363287	0.272484	-3.94826	Rev1
-0.407542	1.50197	-2.20704	0.0363792	0.272639	-3.94945	Vwa7
-0.523634	4.67758	-2.20693	0.0363876	0.272639	-3.94965	Nsg1
0.132103	4.07851	2.20643	0.0364265	0.272676	-3.95056	Mrpl1
-0.148212	5.35717	-2.20632	0.0364348	0.272676	-3.95075	Ggt5
-0.278284	2.50224	-2.20586	0.0364711	0.272676	-3.95161	Tgif2
0.26594	2.9373	2.20538	0.0365081	0.272676	-3.95247	Pot1b
-0.147228	4.36517	-2.20476	0.0365569	0.272676	-3.95361	Katnal2
0.866447	-0.564753	2.20463	0.036567	0.272676	-3.95385	Krtap7-1
-0.469182	3.18202	-2.20457	0.0365714	0.272676	-3.95395	Sema6b
-1.27111	1.66692	-2.20452	0.0365757	0.272676	-3.95405	Ina
-0.0915309	6.4197	-2.20363	0.0366454	0.272676	-3.95568	Wbp11
0.156521	3.93115	2.20353	0.0366532	0.272676	-3.95586	Fahd1
0.159105	5.7511	2.20335	0.0366668	0.272676	-3.95618	1600012H06Rik
0.150995	5.93372	2.20334	0.0366681	0.272676	-3.95621	Synrg
-2.04978	-1.1296	-2.20333	0.0366683	0.272676	-3.95622	Nxph4
0.168572	6.61927	2.20326	0.0366744	0.272676	-3.95636	Phf3
-0.702422	-0.56236	-2.20319	0.0366795	0.272676	-3.95648	Rnf125
0.243449	5.72386	2.20245	0.0367376	0.272949	-3.95783	Eif1a
-0.726166	1.08851	-2.20224	0.0367545	0.272949	-3.95822	Gli1
0.23837	3.0184	2.19986	0.0369412	0.274192	-3.96255	Trmt10b
0.129494	6.64459	2.19954	0.0369669	0.274233	-3.96315	Hiat1
0.163473	4.996	2.19877	0.0370278	0.274233	-3.96455	Mfsd11
-0.107789	8.49901	-2.1985	0.037049	0.274233	-3.96504	Sqstm1
0.222569	3.20089	2.19847	0.0370512	0.274233	-3.96509	Twistnb
-0.98685	-0.330651	-2.19846	0.0370518	0.274233	-3.96511	Ankrd34b
0.124594	7.25937	2.19811	0.0370799	0.274233	-3.96576	March8
-1.51976	-0.306859	-2.19777	0.0371069	0.274233	-3.96638	Gpr22
-0.146808	5.14417	-2.19773	0.0371096	0.274233	-3.96644	Rfng
-0.180962	6.3461	-2.19752	0.037127	0.274233	-3.96684	Rps25
-0.149027	5.20808	-2.19684	0.0371809	0.274233	-3.96808	Carhsp1
-1.27647	0.0742511	-2.19676	0.0371869	0.274233	-3.96822	Otud7a
0.134898	6.40227	2.19661	0.0371991	0.274233	-3.9685	Rab21
0.182598	6.56253	2.19621	0.0372307	0.274233	-3.96922	Mapk1ip1l
0.277783	5.71036	2.19583	0.0372609	0.274233	-3.96992	Slc20a1
0.098159	7.63159	2.19573	0.0372685	0.274233	-3.97009	Odc1
0.211877	5.61988	2.19569	0.0372717	0.274233	-3.97016	Abl2
-0.78678	0.194052	-2.19567	0.0372738	0.274233	-3.97021	Edn1
-0.91972	2.54902	-2.19537	0.0372977	0.274267	-3.97076	Neurl1a
0.317062	2.87924	2.1951	0.0373192	0.274284	-3.97125	Dach1
-0.135439	6.0429	-2.19466	0.0373541	0.274399	-3.97205	Zrsr1
-0.241507	5.00539	-2.19423	0.0373884	0.274497	-3.97283	Entpd3
0.156831	8.7726	2.19401	0.037406	0.274497	-3.97323	Zfp106
0.10694	6.71625	2.19348	0.0374481	0.274664	-3.9742	Aifm1
-0.222554	7.38438	-2.19221	0.0375494	0.275265	-3.9765	Col18a1
-1.81598	-1.41364	-2.19186	0.0375775	0.27533	-3.97714	Lgi2
0.587315	3.54119	2.1912	0.0376305	0.275576	-3.97834	Calcrl
-0.955799	3.37451	-2.18937	0.0377773	0.27651	-3.98167	Sh3gl2
-0.176825	4.56955	-2.18909	0.0378001	0.276516	-3.98218	Arsa
-0.190661	6.36873	-2.18888	0.037817	0.276516	-3.98256	Rps23
-0.143395	6.64468	-2.18836	0.037859	0.276682	-3.98351	Adarb1
-0.250512	3.84841	-2.1875	0.0379286	0.276923	-3.98508	Irak2
-0.167159	6.22846	-2.18747	0.0379309	0.276923	-3.98513	Atp2a3
0.105787	6.21097	2.18597	0.0380526	0.277511	-3.98787	Arf2
0.117849	5.89452	2.18572	0.0380726	0.277511	-3.98831	Ppm1b
-0.412941	2.6653	-2.18553	0.0380878	0.277511	-3.98865	Sebox
-1.26239	-0.0927713	-2.18543	0.0380965	0.277511	-3.98885	Gls2
0.200574	7.45988	2.18527	0.0381089	0.277511	-3.98913	Steap1
-0.144636	5.39911	-2.1843	0.0381883	0.277744	-3.9909	Inpp5e
0.221481	4.30609	2.18365	0.0382408	0.277744	-3.99208	Endov
-0.525581	0.188568	-2.1836	0.038245	0.277744	-3.99217	Tfr2
-0.308604	2.38362	-2.18353	0.0382509	0.277744	-3.9923	Arxes2
-0.324775	2.24139	-2.18334	0.0382658	0.277744	-3.99263	4932443I19Rik
0.24482	3.80406	2.18326	0.0382723	0.277744	-3.99278	A330048O09Rik
-0.17751	6.046	-2.1832	0.0382772	0.277744	-3.99289	Phldb1
0.2393	5.92516	2.18285	0.038306	0.277811	-3.99353	Tulp4
0.30012	6.01654	2.18212	0.0383657	0.277812	-3.99486	Mtmr10
0.189875	5.7213	2.18196	0.0383788	0.277812	-3.99515	Ccp110
0.140971	5.70571	2.18171	0.0383989	0.277812	-3.99559	Ap3m2
-0.194106	4.10335	-2.18158	0.0384099	0.277812	-3.99584	Cystm1
0.286423	0.861426	2.18122	0.0384388	0.277812	-3.99648	Styx
0.309041	2.47729	2.1811	0.0384491	0.277812	-3.99671	Depdc7
0.133597	4.62984	2.18103	0.0384547	0.277812	-3.99683	Katna1
-1.51461	-0.341776	-2.18094	0.038462	0.277812	-3.997	Tmem163
-1.47934	0.781416	-2.1794	0.0385885	0.278376	-3.9998	Galnt9
0.132706	6.8254	2.17894	0.0386263	0.278376	-4.00063	Gtf2ird1
-0.965078	-0.264873	-2.17878	0.0386389	0.278376	-4.00091	Mx1
0.137434	3.13861	2.17825	0.0386829	0.278376	-4.00188	Znhit6
-0.235195	3.3856	-2.17822	0.0386853	0.278376	-4.00193	Iqck
0.14362	4.61522	2.17811	0.0386943	0.278376	-4.00213	Hps3
-1.04676	2.07349	-2.17792	0.0387102	0.278376	-4.00248	Stx1b
-0.571618	4.75148	-2.17783	0.038717	0.278376	-4.00263	Rian
-1.33805	-1.15737	-2.17753	0.0387421	0.278376	-4.00318	Myh7b
0.197137	4.8467	2.17743	0.0387503	0.278376	-4.00336	Pmvk
0.213427	6.64156	2.17737	0.0387551	0.278376	-4.00347	Insr
-0.258394	3.91796	-2.17669	0.0388113	0.27864	-4.00471	Dapp1
0.167128	5.55986	2.17604	0.0388652	0.278886	-4.00589	Ikbkg
0.202287	4.70637	2.17558	0.0389032	0.278903	-4.00672	Cpeb1
-0.337825	3.24717	-2.17543	0.0389153	0.278903	-4.00699	Bambi
0.158331	5.35613	2.1753	0.0389263	0.278903	-4.00723	Rspry1
0.507167	0.591151	2.17503	0.0389479	0.278918	-4.0077	Cdc45
-1.49716	1.18789	-2.17419	0.0390178	0.279278	-4.00923	Kcnj9
-0.84976	1.72867	-2.17346	0.0390786	0.279573	-4.01056	Doc2b
0.159536	5.2442	2.17277	0.0391359	0.279796	-4.01181	Arhgap17
-0.304447	7.58722	-2.17241	0.0391658	0.279796	-4.01246	Tob1
0.131285	5.00019	2.17233	0.0391727	0.279796	-4.01261	Slc25a44
-0.228593	5.9397	-2.17209	0.0391921	0.279796	-4.01303	Pnpla2
0.363168	1.51204	2.17109	0.039276	0.279796	-4.01485	5830415F09Rik
0.324896	4.99568	2.17106	0.0392783	0.279796	-4.0149	Acss3
-0.180791	4.52114	-2.17094	0.0392881	0.279796	-4.01511	Zkscan17
[truncated: 12,252 more rows]

## Sheet: ABR_vs_AB
logFC	AveExpr	t	P.Value	adj.P.Val	B	gene
-0.647738	1.6003	-5.27999	1.62638e-05	0.121088	1.45299	Ybx2
0.490446	3.6759	5.26326	1.69937e-05	0.121088	1.42612	Prkcdbp
-0.33578	7.23829	-4.90419	4.3698e-05	0.183122	0.841067	Ate1
0.665748	6.80283	4.8426	5.13992e-05	0.183122	0.739205	Apod
0.314601	6.14345	4.73551	6.81653e-05	0.194285	0.56116	Hexb
0.99244	2.26115	4.59471	9.87949e-05	0.222784	0.325456	Oas2
-0.782307	0.536911	-4.55591	0.00010943	0.222784	0.260198	Gm14137
-0.452937	2.07123	-4.45224	0.000143777	0.256121	0.0852991	Neu3
0.389525	3.21171	4.39178	0.000168563	0.256274	-0.0170356	C1rl
3.0578	-1.34303	4.33716	0.000194589	0.256274	-0.109689	Kcnk12
0.512641	3.81613	4.3309	0.000197812	0.256274	-0.120306	Fbln7
-0.363241	5.30219	-4.2095	0.000272009	0.286079	-0.326789	Six5
-0.358101	4.25582	-4.20424	0.000275779	0.286079	-0.335737	Nphp3
1.90247	-0.980004	4.19308	0.000283961	0.286079	-0.354754	Pkib
0.798991	0.840921	4.17068	0.000301115	0.286079	-0.392935	Lrrc3
0.563285	4.67061	4.10554	0.000357043	0.318014	-0.504047	Ctss
1.10457	0.230821	4.02359	0.000442169	0.370667	-0.643956	Tmem132e
0.284866	8.59566	3.98799	0.000485127	0.37753	-0.704769	Clstn1
-0.274594	5.93421	-3.97382	0.000503338	0.37753	-0.728964	Wdr90
0.278453	4.70204	3.93686	0.000554096	0.394821	-0.792107	Sfxn1
0.719434	1.83085	3.87839	0.00064487	0.437621	-0.891998	Ntng2
-0.272238	4.73688	-3.85093	0.000692394	0.448514	-0.938892	2310015A10Rik
1.15625	1.17622	3.7987	0.000792496	0.491037	-1.02807	Pamr1
-0.575585	6.78414	-3.72906	0.000948304	0.563095	-1.14687	Igfbp3
0.879413	3.03572	3.66392	0.00112099	0.618556	-1.25783	Megf11
-0.368306	8.30309	-3.66131	0.00112851	0.618556	-1.26227	Ldha
0.434916	4.04299	3.62091	0.00125148	0.630931	-1.33099	Sbspon
-0.376073	2.80107	-3.58302	0.00137865	0.630931	-1.39537	Amigo3
0.394946	4.49831	3.5735	0.00141257	0.630931	-1.41155	Ccnd1
0.565069	1.65976	3.55636	0.00147561	0.630931	-1.44062	Slc52a3
-0.222866	5.33919	-3.55125	0.00149495	0.630931	-1.44929	Fuk
-0.271268	6.89749	-3.5509	0.00149628	0.630931	-1.44989	Tbcd
0.646521	1.78487	3.53088	0.00157446	0.630931	-1.48382	Rassf5
-0.208715	4.00443	-3.52451	0.00160016	0.630931	-1.49461	Ddx51
-0.198987	5.67934	-3.4786	0.00179786	0.630931	-1.57231	Trim26
0.874182	0.188568	3.47729	0.00180385	0.630931	-1.57453	Tfr2
-0.291532	6.57838	-3.47032	0.00183597	0.630931	-1.58631	Mdm4
0.532077	4.35664	3.46901	0.00184204	0.630931	-1.58851	Prex1
-0.308886	4.66418	-3.46653	0.00185368	0.630931	-1.59272	Tchp
-0.458307	6.6381	-3.46594	0.00185645	0.630931	-1.59372	Gmnc
-0.838769	0.02221	-3.43827	0.00199098	0.630931	-1.64043	Gad1os
-0.21052	5.18914	-3.43765	0.00199407	0.630931	-1.64147	Rgs3
-0.30068	4.35586	-3.43395	0.00201284	0.630931	-1.64773	Gtf2ird2
0.878838	5.2481	3.43277	0.00201884	0.630931	-1.64972	Cpxm2
0.535978	3.67784	3.42951	0.00203549	0.630931	-1.6552	Mtus2
0.692621	0.949906	3.42755	0.00204558	0.630931	-1.65851	Slfn8
0.625494	1.63242	3.40336	0.00217428	0.630931	-1.69928	Slfn2
0.468109	1.6832	3.39457	0.00222291	0.630931	-1.71407	Tm6sf1
0.420162	6.20602	3.39224	0.00223601	0.630931	-1.718	Pmepa1
-0.669728	2.5051	-3.37567	0.0023312	0.630931	-1.74588	Bmp2
-0.3598	2.17977	-3.36151	0.0024156	0.630931	-1.76967	Ttc32
0.640917	3.9321	3.35673	0.00244479	0.630931	-1.77771	Lrp11
0.972096	0.191912	3.35071	0.00248198	0.630931	-1.78781	Gzmb
0.160554	7.1534	3.34896	0.0024929	0.630931	-1.79075	Fuca2
0.800925	0.693696	3.34184	0.00253784	0.630931	-1.8027	Npb
-0.194367	4.96502	-3.34132	0.00254112	0.630931	-1.80357	Fbxl12
0.449467	4.27497	3.33549	0.00257852	0.630931	-1.81335	Ckmt1
-0.279463	6.17377	-3.33464	0.00258402	0.630931	-1.81478	Frmd4b
0.428594	6.37558	3.33033	0.00261209	0.630931	-1.82201	Vtn
-0.264972	9.3657	-3.31869	0.0026893	0.638755	-1.84151	Pcp4l1
0.161635	7.81342	3.30613	0.0027751	0.63981	-1.86254	Prnp
0.539665	2.95859	3.30492	0.00278354	0.63981	-1.86458	C2
0.185894	5.63641	3.28521	0.002924	0.653977	-1.89755	Tpm3
-0.185375	5.92726	-3.24658	0.00321927	0.653977	-1.96202	Zfp687
1.98703	-0.284939	3.24604	0.00322363	0.653977	-1.96293	Crhr1
0.43145	3.10588	3.23977	0.0032743	0.653977	-1.97339	Spns2
0.252548	5.40971	3.23695	0.00329729	0.653977	-1.97808	Tspan13
1.45024	-0.744182	3.23554	0.00330885	0.653977	-1.98042	Fabp4
0.398527	4.95973	3.23447	0.00331767	0.653977	-1.98221	Tln2
0.241984	4.84157	3.22341	0.00341003	0.653977	-2.00062	Siae
-0.262185	7.15769	-3.22259	0.00341697	0.653977	-2.00198	Rgl2
0.397565	3.10584	3.21768	0.00345885	0.653977	-2.01015	Fam13c
-0.215344	5.85495	-3.21073	0.00351894	0.653977	-2.0217	Ap1m1
-0.218572	6.59325	-3.20567	0.00356332	0.653977	-2.03011	Tfdp2
-0.244071	5.80673	-3.19147	0.00369087	0.653977	-2.0537	Pan2
-0.255881	5.66598	-3.18981	0.003706	0.653977	-2.05644	Fam189b
0.883128	0.492945	3.18684	0.00373338	0.653977	-2.06138	Il3ra
-0.203004	4.27496	-3.18624	0.00373887	0.653977	-2.06237	2610008E11Rik
0.680768	0.570441	3.17378	0.0038558	0.653977	-2.08303	Mrln
0.434462	5.06241	3.17356	0.00385796	0.653977	-2.0834	Mdk
-0.187841	4.10477	-3.17074	0.0038849	0.653977	-2.08807	Pcid2
0.785265	0.809775	3.16971	0.00389478	0.653977	-2.08978	Csf3r
-0.164686	5.38896	-3.16847	0.00390667	0.653977	-2.09182	Zfp446
0.94109	0.330413	3.16591	0.00393143	0.653977	-2.09606	Prr5
0.540269	1.59087	3.16181	0.00397148	0.653977	-2.10287	Ndufb4
0.668867	3.52635	3.16147	0.00397482	0.653977	-2.10343	Gjb6
-0.301931	4.19069	-3.1581	0.00400797	0.653977	-2.109	Rad50
0.202373	5.06243	3.15314	0.00405726	0.653977	-2.11721	Yaf2
0.29165	4.55252	3.15046	0.0040842	0.653977	-2.12165	Mxra7
0.194077	5.01073	3.14309	0.00415894	0.656175	-2.13382	Vopp1
-0.300012	8.06004	-3.14007	0.00419001	0.656175	-2.13881	Dock6
-0.320148	3.39954	-3.13504	0.00424219	0.657124	-2.14712	Trmt5
0.337157	3.52595	3.12894	0.00430633	0.657383	-2.15719	Rimkla
-0.255227	5.26377	-3.12424	0.00435635	0.657383	-2.16495	Zic4
0.448301	1.92482	3.11471	0.00445952	0.657383	-2.18066	Fhdc1
0.82767	1.25477	3.10908	0.00452162	0.657383	-2.18994	Mpped2
-0.310399	10.5077	-3.10753	0.00453885	0.657383	-2.1925	Col9a3
-0.319388	2.45211	-3.10544	0.00456215	0.657383	-2.19594	Cep112
0.2124	5.31397	3.09898	0.00463502	0.657383	-2.20658	Gusb
-0.340638	5.37323	-3.09561	0.00467345	0.657383	-2.21212	Prob1
-0.527549	2.94526	-3.08813	0.00475985	0.657383	-2.22442	Bbs10
-0.589822	1.88364	-3.07804	0.00487894	0.657383	-2.24101	H2-M5
2.06625	-1.50214	3.07422	0.00492473	0.657383	-2.24729	Rims4
-0.706147	-0.0436237	-3.06954	0.00498129	0.657383	-2.25496	Peg12
-0.108897	6.77235	-3.06915	0.00498606	0.657383	-2.2556	Gosr2
0.197481	9.24964	3.06601	0.0050245	0.657383	-2.26076	Sparc
-0.512727	2.52031	-3.06223	0.00507106	0.657383	-2.26695	Tmem52
-0.34691	2.25718	-3.06189	0.0050753	0.657383	-2.26751	Neil1
-0.289359	4.91941	-3.05924	0.00510831	0.657383	-2.27187	A430105I19Rik
-0.325633	6.3848	-3.05905	0.00511067	0.657383	-2.27218	Ednrb
-0.24828	6.09621	-3.05827	0.00512031	0.657383	-2.27344	Id4
0.422779	2.94447	3.04823	0.0052473	0.658933	-2.2899	Il34
-0.401775	4.8054	-3.0458	0.00527851	0.658933	-2.29388	Wnk4
1.26545	1.75117	3.04298	0.00531489	0.658933	-2.29849	Cxcl14
-0.157639	5.02677	-3.0302	0.00548296	0.658933	-2.31941	Ercc3
0.327422	3.74294	3.02432	0.00556198	0.658933	-2.32902	Acsl5
0.825567	-0.311236	3.01958	0.00562636	0.658933	-2.33675	1700024G13Rik
-0.234713	4.02505	-3.01954	0.00562694	0.658933	-2.33682	Ceacam1
-0.207861	4.35758	-3.01872	0.00563819	0.658933	-2.33816	Ccdc82
0.350353	6.89738	3.01852	0.0056409	0.658933	-2.33848	Ly6e
-0.571623	1.57183	-3.0162	0.00567284	0.658933	-2.34228	Chst3
-0.195874	5.25761	-3.01359	0.00570887	0.658933	-2.34653	Rexo1
0.271061	5.38609	3.01323	0.0057138	0.658933	-2.34711	Nipal2
-0.337275	3.16793	-3.00996	0.00575947	0.658933	-2.35246	Pold1
0.311406	6.42148	3.00851	0.00577971	0.658933	-2.35481	Slc39a4
-0.184287	6.88638	-3.00307	0.0058565	0.662389	-2.36368	Mapre3
0.682993	1.63358	2.99693	0.00594434	0.66703	-2.37368	Slc22a4
0.410833	2.32147	2.97985	0.00619549	0.683859	-2.40148	9330102E08Rik
-0.571528	4.96986	-2.97893	0.00620924	0.683859	-2.40297	Zfp36
0.723282	2.00549	2.977	0.00623828	0.683859	-2.4061	Itgam
0.545692	4.0739	2.96978	0.00634819	0.690596	-2.41784	Htra1
-0.232283	3.2702	-2.96067	0.00648948	0.696001	-2.43263	AW554918
-0.20627	5.39013	-2.95889	0.00651744	0.696001	-2.43551	Ercc6l2
-0.264144	2.92852	-2.95515	0.00657644	0.696001	-2.44157	3110057O12Rik
0.21287	6.82321	2.9541	0.00659323	0.696001	-2.44328	Tuba4a
-0.924799	-0.264608	-2.9495	0.00666678	0.69859	-2.45073	Gm4787
0.440435	2.21014	2.93391	0.00692181	0.701567	-2.47595	Nupr1
0.204236	5.83273	2.93309	0.0069356	0.701567	-2.47729	Epdr1
3.09957	0.238668	2.93106	0.00696943	0.701567	-2.48056	Fat2
0.562399	1.52098	2.92652	0.00704607	0.701567	-2.48791	AI607873
1.26199	0.637474	2.92022	0.00715357	0.701567	-2.49808	Lrrtm3
0.727333	3.93172	2.91883	0.00717748	0.701567	-2.50032	Rasl10b
0.785098	-0.527825	2.91626	0.00722198	0.701567	-2.50447	Tmsb15b1
0.717798	3.96274	2.90405	0.00743658	0.701567	-2.52414	Mapk8ip2
0.15168	8.65512	2.90051	0.00750007	0.701567	-2.52985	Smpd1
-0.367432	5.60532	-2.89592	0.00758291	0.701567	-2.53723	E530011L22Rik
-0.31908	4.63431	-2.89314	0.00763369	0.701567	-2.54172	Nek8
0.219861	4.76822	2.88676	0.00775103	0.701567	-2.55196	Snx10
-0.658216	1.29025	-2.886	0.00776516	0.701567	-2.55319	C4a
-0.30398	5.37735	-2.88029	0.00787209	0.701567	-2.56237	Rgs2
-0.246529	9.17886	-2.87878	0.00790053	0.701567	-2.5648	Emb
0.131528	7.82061	2.87871	0.00790172	0.701567	-2.5649	Itgb5
-0.164106	6.27942	-2.87856	0.00790459	0.701567	-2.56514	Riok3
0.280933	5.82757	2.87816	0.00791217	0.701567	-2.56578	Mrap2
0.317499	3.88829	2.87643	0.00794491	0.701567	-2.56856	Smoc1
0.701876	1.2218	2.87605	0.00795227	0.701567	-2.56918	Ifi204
0.214644	6.76665	2.87568	0.00795915	0.701567	-2.56976	Hexa
-1.06693	-0.817127	-2.87423	0.00798682	0.701567	-2.57209	G6b
0.751331	0.37887	2.86654	0.00813481	0.701567	-2.58442	Smco3
-0.518979	0.941421	-2.84926	0.00847698	0.701567	-2.6121	Mblac1
1.92687	0.685605	2.84591	0.00854487	0.701567	-2.61745	Gabrd
-0.211991	6.93922	-2.84538	0.00855574	0.701567	-2.61831	Akap8l
-0.605338	0.748743	-2.8442	0.00857966	0.701567	-2.62018	Adra2b
-0.405844	7.02044	-2.84322	0.00859971	0.701567	-2.62175	Pdgfra
0.47346	2.76109	2.83304	0.00881047	0.701567	-2.63801	Plbd1
-0.15882	6.87719	-2.8301	0.00887237	0.701567	-2.64271	Srrt
0.4364	0.648973	2.82857	0.0089047	0.701567	-2.64515	2810032G03Rik
-0.312024	2.47444	-2.82856	0.00890483	0.701567	-2.64516	Det1
0.528774	5.01405	2.8277	0.00892292	0.701567	-2.64652	Lyz2
-0.563853	3.34369	-2.82607	0.00895756	0.701567	-2.64913	Xirp1
-0.299013	4.30609	-2.82256	0.00903261	0.701567	-2.65473	Endov
-0.358658	3.26398	-2.8195	0.00909843	0.701567	-2.6596	Gale
-0.577959	0.994035	-2.8182	0.00912646	0.701567	-2.66167	Ifit1bl1
0.233665	3.73291	2.81658	0.00916157	0.701567	-2.66425	Pqlc2
-0.300339	5.16314	-2.81618	0.00917029	0.701567	-2.66489	Eln
0.509706	3.07692	2.81572	0.00918034	0.701567	-2.66562	B4galt5
-0.243819	4.99079	-2.81543	0.00918674	0.701567	-2.66609	Cep131
-0.250325	8.07061	-2.81501	0.00919585	0.701567	-2.66675	Dtx3
-0.457746	2.5022	-2.8133	0.00923305	0.701567	-2.66947	Dll4
-0.968282	-0.723521	-2.81188	0.00926425	0.701567	-2.67173	Gm10532
0.410819	2.16767	2.80642	0.0093848	0.701567	-2.68041	Mrps36
1.40366	1.52715	2.80075	0.00951181	0.701567	-2.68943	Mpp3
-0.28469	3.60965	-2.79783	0.00957766	0.701567	-2.69407	Eno3
0.273793	3.68032	2.79581	0.00962347	0.701567	-2.69727	Gpr75
0.845098	3.87031	2.79474	0.009648	0.701567	-2.69898	Aqp4
-0.2036	7.31305	-2.79429	0.00965823	0.701567	-2.69969	Top3b
0.272945	4.27333	2.79126	0.00972749	0.701567	-2.70449	P4htm
0.293951	6.56575	2.7903	0.00974963	0.701567	-2.70601	Phyhip
0.42592	3.70234	2.7883	0.00979579	0.701567	-2.70918	A230050P20Rik
1.53403	0.792686	2.78725	0.00982021	0.701567	-2.71085	Fut9
0.836645	3.33174	2.78483	0.00987641	0.701567	-2.71468	Angptl4
0.358218	5.13107	2.78272	0.00992581	0.701567	-2.71803	Sema7a
-0.212556	7.83279	-2.78262	0.00992823	0.701567	-2.7182	Polr1a
-0.19061	4.9825	-2.7821	0.00994045	0.701567	-2.71902	Plcd3
-0.264207	5.28413	-2.78198	0.00994316	0.701567	-2.71921	Cntrl
-0.188407	5.31893	-2.78128	0.00995969	0.701567	-2.72032	Gon4l
-0.220176	4.59574	-2.78028	0.00998327	0.701567	-2.72191	Tada2a
0.208845	4.45655	2.77999	0.00998995	0.701567	-2.72236	Papd7
-0.720564	0.377301	-2.77976	0.00999546	0.701567	-2.72273	Ager
-0.3125	4.39236	-2.77718	0.0100564	0.701567	-2.7268	Heatr3
1.85959	0.294766	2.77421	0.0101271	0.701567	-2.73151	Syndig1
1.17966	-0.202447	2.7712	0.0101992	0.701567	-2.73627	Pou2f2
-0.199131	4.23239	-2.76182	0.0104272	0.701567	-2.75111	Parp11
0.409296	0.752017	2.76118	0.0104428	0.701567	-2.75211	4933439K11Rik
-0.184034	5.74219	-2.75857	0.0105072	0.701567	-2.75623	Trim39
1.13386	-0.132595	2.75785	0.0105251	0.701567	-2.75738	Tlr8
1.00743	-0.436406	2.75646	0.0105594	0.701567	-2.75956	Mycl
1.07588	1.69964	2.75487	0.0105991	0.701567	-2.76208	B4galnt1
-0.197032	4.06564	-2.75277	0.0106516	0.701567	-2.76539	Cwc22
-0.726224	-0.454069	-2.7512	0.0106908	0.701567	-2.76786	Gm9199
-0.309032	5.55617	-2.75112	0.0106928	0.701567	-2.76799	Slc6a15
-0.255596	3.83703	-2.75024	0.0107149	0.701567	-2.76937	Zmat1
0.195379	6.48878	2.74818	0.010767	0.701567	-2.77262	Ifnar2
0.95035	0.877338	2.7465	0.0108095	0.701567	-2.77527	Zdhhc2
-0.529825	10.9073	-2.73743	0.0110423	0.701567	-2.78956	Neat1
0.69315	0.65734	2.72934	0.0112536	0.701567	-2.80228	Madcam1
1.06751	0.0789821	2.72859	0.0112735	0.701567	-2.80346	Myo1g
0.585667	1.19986	2.7277	0.0112969	0.701567	-2.80485	F13a1
0.227151	4.24273	2.72628	0.0113345	0.701567	-2.80708	Sat1
-0.396125	2.22571	-2.72354	0.0114076	0.701567	-2.8114	Cdk1
0.170706	8.01084	2.72334	0.0114129	0.701567	-2.8117	Pld3
-0.363565	2.03196	-2.72042	0.0114911	0.701567	-2.81629	Rbmx2
0.293978	2.65803	2.71804	0.0115555	0.701567	-2.82003	Trpv2
0.384068	3.09034	2.71799	0.0115568	0.701567	-2.82011	Cyp27a1
1.72019	0.410178	2.7169	0.0115861	0.701567	-2.82181	Abcc8
-0.741027	0.494895	-2.71564	0.0116205	0.701567	-2.82379	Tdrd9
0.811222	1.22405	2.71521	0.0116321	0.701567	-2.82447	Ubash3b
0.545192	3.67809	2.71332	0.0116835	0.701567	-2.82742	Mt2
-0.186769	5.23221	-2.71105	0.0117457	0.701567	-2.83098	Phf14
0.131063	6.8471	2.71005	0.0117732	0.701567	-2.83255	Cd99l2
0.401509	2.25166	2.70931	0.0117936	0.701567	-2.83371	Cys1
0.609275	2.07158	2.70438	0.0119303	0.701567	-2.84144	Tmem191c
-0.133094	6.48956	-2.70312	0.0119653	0.701567	-2.8434	Arglu1
0.860276	-0.340133	2.70251	0.0119824	0.701567	-2.84436	Ccr1
0.375676	6.58395	2.70101	0.0120246	0.701567	-2.84672	Olfm1
-0.209129	6.04532	-2.69786	0.0121131	0.701567	-2.85164	Znf512b
0.42076	4.39362	2.69444	0.0122101	0.701567	-2.85698	Tmod1
-0.214009	4.06129	-2.6929	0.0122542	0.701567	-2.8594	Pi4k2b
-0.199507	5.39309	-2.69059	0.0123203	0.701567	-2.863	Clasrp
0.154154	6.40629	2.68617	0.0124476	0.701567	-2.8699	Rnf130
1.12874	3.6821	2.68611	0.0124494	0.701567	-2.86999	Pak1
-0.170547	3.48634	-2.6857	0.0124615	0.701567	-2.87064	Zscan12
-0.323276	4.20018	-2.68405	0.0125093	0.701567	-2.87321	Tbx2
0.734169	1.34776	2.68289	0.0125432	0.701567	-2.87502	Pax6
-0.267313	3.29338	-2.67867	0.0126669	0.701567	-2.8816	C130046K22Rik
1.54145	-0.0868901	2.67795	0.0126882	0.701567	-2.88273	Mctp1
-0.275692	3.13262	-2.67702	0.0127157	0.701567	-2.88418	Ranbp17
0.416553	4.35613	2.67634	0.0127359	0.701567	-2.88524	C1qc
-0.380477	1.91211	-2.67511	0.0127722	0.701567	-2.88715	AA415398
-0.852924	1.07834	-2.67292	0.0128373	0.701567	-2.89056	Pde4c
0.213245	6.34405	2.6706	0.0129067	0.701567	-2.89417	6430548M08Rik
1.33931	2.07349	2.66796	0.0129861	0.701567	-2.89828	Stx1b
-0.250214	3.62817	-2.66461	0.0130875	0.701567	-2.90349	Zfp870
0.320663	4.85764	2.66372	0.0131147	0.701567	-2.90488	Olfml3
-0.16836	6.55368	-2.66264	0.0131476	0.701567	-2.90656	Ocrl
0.631017	0.315457	2.66252	0.0131514	0.701567	-2.90676	Lbx2
0.181909	8.02585	2.65806	0.0132882	0.701567	-2.91369	Ergic3
-0.22187	5.8031	-2.65246	0.0134617	0.701567	-2.92238	Rab36
-0.261682	5.62119	-2.65047	0.0135239	0.701567	-2.92547	Itga10
-0.16665	7.41977	-2.64861	0.0135822	0.701567	-2.92835	Furin
-0.325187	5.10464	-2.6481	0.0135984	0.701567	-2.92915	Slc2a4rg-ps
-0.128872	7.18217	-2.64576	0.0136722	0.701567	-2.93277	Golga2
-0.159632	5.24916	-2.6448	0.0137027	0.701567	-2.93426	Cdc23
0.652049	1.10201	2.64466	0.013707	0.701567	-2.93448	Fcgr1
-0.237034	3.38018	-2.64328	0.013751	0.701567	-2.93662	Tbc1d7
0.281254	2.76723	2.63823	0.0139125	0.701567	-2.94444	Slc29a3
-0.167554	6.11027	-2.63744	0.0139379	0.701567	-2.94567	Prr14
1.33934	3.10597	2.63637	0.0139722	0.701567	-2.94731	Cacna1a
0.552073	2.70047	2.63538	0.0140045	0.701567	-2.94886	Igdcc4
0.281239	3.8425	2.62756	0.0142598	0.701567	-2.96095	Snx30
-0.600412	7.50692	-2.62723	0.0142704	0.701567	-2.96145	Wfikkn2
0.479611	3.14757	2.62717	0.0142724	0.701567	-2.96155	Oasl2
-0.167958	5.22647	-2.6255	0.0143278	0.701567	-2.96414	Vars2
-0.734937	-0.186996	-2.62533	0.0143332	0.701567	-2.96439	Phf19
-0.140992	5.99183	-2.622	0.0144438	0.701567	-2.96954	Mta2
-0.22474	4.31854	-2.61902	0.0145432	0.701567	-2.97413	Sirt4
0.884529	-0.453718	2.61893	0.0145465	0.701567	-2.97428	Gsto2
0.217462	7.51797	2.61835	0.0145657	0.701567	-2.97516	Tmem33
-0.192708	5.50078	-2.61826	0.0145688	0.701567	-2.97531	Ssh3
-0.156096	5.54898	-2.61628	0.0146355	0.701567	-2.97836	Ciz1
0.132566	4.95995	2.61591	0.0146481	0.701567	-2.97894	Phkg2
-0.186705	4.67883	-2.613	0.0147466	0.701567	-2.98342	Thoc3
1.84471	1.47336	2.61201	0.0147801	0.701567	-2.98495	Plch2
-0.208017	5.58046	-2.61161	0.0147937	0.701567	-2.98556	Rbmx
-0.15222	5.32015	-2.6115	0.0147975	0.701567	-2.98573	Ttc5
-0.336084	6.98258	-2.60951	0.0148653	0.701567	-2.98879	Zfp579
0.53998	1.15869	2.60922	0.0148754	0.701567	-2.98925	Igfals
0.424373	2.02702	2.60741	0.0149375	0.701567	-2.99204	Txlnb
-0.368022	3.60327	-2.60533	0.0150091	0.701567	-2.99523	Ier3
-0.493009	2.27828	-2.60353	0.0150715	0.701567	-2.99801	9430038I01Rik
-0.679628	-0.131859	-2.60324	0.0150814	0.701567	-2.99845	Dmrtc1a
-0.246991	4.81144	-2.60127	0.0151501	0.701567	-3.00149	Klc3
0.383985	2.38362	2.60122	0.0151516	0.701567	-3.00156	Arxes2
0.492851	2.82568	2.59888	0.0152334	0.701567	-3.00516	Pfkfb3
0.350036	4.03282	2.59877	0.0152371	0.701567	-3.00532	Hmox1
0.394017	2.29648	2.59732	0.0152882	0.701567	-3.00757	Nrros
-0.347041	3.74038	-2.59712	0.015295	0.701567	-3.00786	Lig1
0.431465	1.10489	2.5928	0.0154476	0.701567	-3.01451	Tcf24
1.64134	-0.568061	2.59227	0.0154663	0.701567	-3.01531	Sorcs1
0.489782	2.87887	2.59026	0.0155381	0.701567	-3.01841	C4b
0.474616	4.34676	2.58984	0.0155529	0.701567	-3.01905	Tubb2a
0.411376	5.73574	2.58769	0.0156297	0.701567	-3.02235	Ywhah
-0.420367	3.81788	-2.58699	0.0156549	0.701567	-3.02342	Folr2
-0.260366	4.07459	-2.58467	0.0157384	0.701567	-3.02698	Tm7sf2
0.192692	5.48015	2.58408	0.0157599	0.701567	-3.02789	Epb4.1l3
-0.2884	8.57764	-2.5835	0.0157808	0.701567	-3.02878	Notch2
-0.234951	4.72265	-2.58085	0.0158771	0.701567	-3.03285	Pcyt1b
-0.270325	3.6715	-2.5778	0.0159884	0.701567	-3.03752	Tmem86b
1.81924	0.209383	2.57771	0.0159914	0.701567	-3.03765	St8sia5
0.578343	5.00489	2.57632	0.0160427	0.701567	-3.03979	Pacsin1
-0.203744	4.39095	-2.57395	0.0161298	0.701567	-3.04341	Sp2
0.829316	0.863018	2.57296	0.0161663	0.701567	-3.04492	Trpm2
-0.500103	1.70133	-2.57282	0.0161715	0.701567	-3.04514	Arr3
0.253744	3.97378	2.57197	0.0162029	0.701567	-3.04643	Tspan17
-0.196025	4.40605	-2.57009	0.0162728	0.701567	-3.04931	Ssbp1
0.576141	4.45707	2.56966	0.0162889	0.701567	-3.04997	Sorl1
-0.162553	5.3655	-2.56855	0.0163304	0.701567	-3.05167	Pld2
-0.298987	2.97322	-2.56726	0.0163787	0.701567	-3.05365	Rab10os
-0.218803	9.05891	-2.56491	0.0164667	0.701567	-3.05723	Steap2
-0.151031	5.75278	-2.56397	0.0165022	0.701567	-3.05867	Cc2d1b
-0.181968	6.44808	-2.56366	0.0165138	0.701567	-3.05914	Sidt2
0.173154	6.03468	2.56145	0.0165976	0.701567	-3.06253	Agpat5
0.490805	0.915618	2.56122	0.016606	0.701567	-3.06287	Il2rb
1.37542	1.27938	2.56065	0.016628	0.701567	-3.06375	Pcnxl2
-0.102303	6.78759	-2.55893	0.0166935	0.701567	-3.06637	Raf1
-0.217393	4.96937	-2.55852	0.016709	0.701567	-3.067	Cep89
0.396561	1.78318	2.55638	0.0167907	0.701567	-3.07026	P2rx7
0.409923	0.91057	2.55536	0.0168298	0.701567	-3.07181	4930539J05Rik
-0.390036	7.56089	-2.55383	0.0168889	0.701567	-3.07415	Mbd6
0.669137	0.258622	2.55334	0.0169076	0.701567	-3.0749	Oas1a
-0.548122	2.852	-2.55309	0.0169174	0.701567	-3.07528	Efhb
0.735218	0.394703	2.55162	0.016974	0.701567	-3.07751	Adrb2
-0.157436	4.60778	-2.55157	0.0169762	0.701567	-3.0776	Wdr59
0.491387	6.59249	2.54912	0.0170711	0.701567	-3.08133	Cd74
0.722196	0.166812	2.54838	0.0171	0.701567	-3.08246	Havcr2
0.970255	0.0905508	2.54691	0.0171574	0.701567	-3.0847	Rasgef1c
-0.189629	5.7946	-2.54639	0.0171776	0.701567	-3.08548	Krba1
0.22256	4.28171	2.54599	0.0171934	0.701567	-3.0861	Plod2
0.363672	3.63375	2.54316	0.0173047	0.701567	-3.09041	Prkab2
0.538528	0.849042	2.5426	0.0173266	0.701567	-3.09126	C5ar1
-0.190437	6.18627	-2.54229	0.017339	0.701567	-3.09173	Fastk
-0.386178	2.51359	-2.54204	0.0173488	0.701567	-3.09211	Mrap
0.351064	5.20571	2.53949	0.0174499	0.701567	-3.09599	Ncs1
-0.980616	-0.249394	-2.53742	0.017532	0.701567	-3.09913	Cep72
0.531827	3.18393	2.53729	0.0175372	0.701567	-3.09932	Faah
1.22295	0.17972	2.5358	0.017597	0.701567	-3.1016	Medag
-0.147875	6.53043	-2.53517	0.0176221	0.701567	-3.10255	Zfp740
1.57377	-0.724062	2.535	0.0176291	0.701567	-3.10282	Adra1d
-0.380921	3.41949	-2.5348	0.017637	0.701567	-3.10311	Agbl3
0.217162	6.18661	2.5346	0.017645	0.701567	-3.10342	Pin1
1.38102	1.30576	2.53345	0.0176914	0.701567	-3.10517	Srrm3
0.946256	1.01423	2.53089	0.0177945	0.701567	-3.10905	Serpind1
-0.182142	4.65683	-2.53024	0.0178207	0.701567	-3.11004	Tmem80
0.747361	0.627697	2.53023	0.0178213	0.701567	-3.11006	2810459M11Rik
0.14932	5.09991	2.53017	0.0178238	0.701567	-3.11015	Slc35f6
-0.384094	5.30914	-2.52988	0.0178353	0.701567	-3.11058	Sfrp5
-0.36476	1.49442	-2.52838	0.0178963	0.701567	-3.11287	Camkmt
1.02026	1.8885	2.52796	0.0179135	0.701567	-3.11351	Dio2
-0.265292	3.2016	-2.52758	0.0179288	0.701567	-3.11408	Zfp784
0.19909	6.38418	2.52424	0.0180653	0.701567	-3.11914	Mmd
0.498139	2.6653	2.52421	0.0180666	0.701567	-3.11919	Sebox
-0.14722	5.74692	-2.52292	0.0181198	0.701567	-3.12115	Arnt
-0.163769	5.9596	-2.52228	0.0181459	0.701567	-3.12212	Zzz3
-0.719331	-0.433283	-2.52096	0.0182003	0.701567	-3.12411	Cdk3-ps
-0.215238	3.76109	-2.51908	0.0182783	0.701567	-3.12697	Rasip1
-0.156821	6.33728	-2.51833	0.0183094	0.701567	-3.1281	Paf1
1.1629	4.33888	2.51818	0.0183155	0.701567	-3.12833	Prkcb
-0.126248	7.31486	-2.51803	0.0183219	0.701567	-3.12856	Mfn1
-0.3027	5.06219	-2.51662	0.0183804	0.701567	-3.13069	Slc25a10
0.257268	4.30135	2.51661	0.0183808	0.701567	-3.1307	Steap3
0.745565	-0.273012	2.51652	0.0183847	0.701567	-3.13085	Mctp2
-0.646571	-0.0321294	-2.51634	0.0183921	0.701567	-3.13111	Adgrg2
0.248611	3.24053	2.51548	0.0184282	0.701567	-3.13242	Lrrc20
-0.241787	4.41732	-2.51474	0.0184591	0.701567	-3.13354	Zfp692
-0.362702	5.07326	-2.51469	0.018461	0.701567	-3.13361	Spry1
-0.292914	2.73674	-2.51304	0.0185301	0.701829	-3.1361	Ccdc77
1.03963	2.73993	2.51164	0.0185889	0.701829	-3.13822	Shisa7
0.178679	7.14744	2.50821	0.0187343	0.701829	-3.14342	Tmed3
0.351787	2.95607	2.50677	0.0187951	0.701829	-3.14558	S100a10
0.166438	5.52171	2.50567	0.0188422	0.701829	-3.14725	Rgl1
-0.554607	1.07401	-2.5056	0.0188449	0.701829	-3.14735	Platr22
0.140161	11.4531	2.50094	0.019045	0.701829	-3.1544	Ctsd
0.45405	1.79833	2.49972	0.0190974	0.701829	-3.15623	Hist1h4h
-0.228903	5.21363	-2.4989	0.0191328	0.701829	-3.15747	Pld1
1.80591	0.655544	2.49713	0.0192095	0.701829	-3.16014	Rims1
0.358169	3.64524	2.49474	0.0193137	0.701829	-3.16374	Icam1
-0.351444	7.07597	-2.49388	0.019351	0.701829	-3.16503	Slc6a20a
0.744716	2.86043	2.49349	0.0193681	0.701829	-3.16562	Fcrls
0.780664	-0.127421	2.49324	0.0193793	0.701829	-3.16601	Slfn3
-0.251503	2.73365	-2.49175	0.0194443	0.701829	-3.16824	Cdkl3
0.25803	4.30597	2.49167	0.019448	0.701829	-3.16837	Ifi30
0.125435	8.27613	2.4906	0.0194949	0.701829	-3.16998	Itfg1
-0.537369	0.0460005	-2.49015	0.0195147	0.701829	-3.17065	Tnfrsf4
-0.16107	6.79109	-2.48879	0.019575	0.701829	-3.17271	Adck4
0.250311	5.17624	2.48798	0.0196108	0.701829	-3.17393	Csf1r
-0.123911	6.55142	-2.48792	0.0196134	0.701829	-3.17402	Urgcp
0.107611	6.41759	2.48748	0.0196326	0.701829	-3.17467	Tmx2
-0.242218	5.19553	-2.48747	0.0196332	0.701829	-3.17469	Asxl2
-0.181518	7.09392	-2.4871	0.0196498	0.701829	-3.17526	Sfpq
-0.153024	6.77901	-2.48531	0.019729	0.702691	-3.17794	Gga1
-0.207643	4.89911	-2.48434	0.0197726	0.702691	-3.17941	Cfap70
0.138502	9.38447	2.48303	0.0198309	0.703009	-3.18137	Gaa
0.130585	7.25875	2.4742	0.0202293	0.708949	-3.19464	Atp9a
-0.217254	6.8275	-2.47193	0.0203332	0.708949	-3.19805	Aldh1l1
0.334354	4.46376	2.47006	0.0204189	0.708949	-3.20086	Atxn1
-0.159792	5.91463	-2.46934	0.0204519	0.708949	-3.20193	Cnot10
-0.348815	1.94323	-2.46924	0.0204562	0.708949	-3.20208	Lenep
-0.847307	4.1675	-2.46795	0.0205159	0.708949	-3.20402	Ceacam16
-0.263029	2.94497	-2.4677	0.0205273	0.708949	-3.20439	Magix
-0.149242	7.78255	-2.46739	0.0205417	0.708949	-3.20486	Ewsr1
1.02698	0.343241	2.46718	0.0205515	0.708949	-3.20518	Chrm3
-0.18409	6.32326	-2.46623	0.0205954	0.708949	-3.2066	Prpf40b
-0.214881	5.15341	-2.46581	0.0206147	0.708949	-3.20722	Fbxw4
0.2918	2.4619	2.46379	0.0207084	0.708949	-3.21024	Krt1
0.544483	2.35463	2.46333	0.02073	0.708949	-3.21094	Atl1
-0.203097	6.37721	-2.4621	0.0207875	0.708949	-3.21278	Fbln1
-0.130033	4.77041	-2.46013	0.0208796	0.708949	-3.21573	Dtx2
-0.188848	6.22628	-2.45811	0.0209742	0.708949	-3.21874	Chd2
-0.123273	5.81265	-2.45811	0.0209746	0.708949	-3.21876	Fem1a
1.34321	1.29204	2.4567	0.0210408	0.708949	-3.22085	Unc5a
0.544865	1.88642	2.45596	0.0210758	0.708949	-3.22196	Cd44
0.677882	1.49111	2.45578	0.0210844	0.708949	-3.22223	Rell2
0.354735	5.53737	2.4557	0.0210884	0.708949	-3.22236	Hspe1
0.482852	3.68739	2.45309	0.0212119	0.708949	-3.22625	C920025E04Rik
-0.523326	1.16861	-2.45275	0.0212284	0.708949	-3.22677	Hmgb2
-0.317561	1.77441	-2.45165	0.0212808	0.708949	-3.22841	Egflam
-0.173542	7.77692	-2.45149	0.0212881	0.708949	-3.22864	Pabpn1
0.296801	3.83931	2.45036	0.0213425	0.708949	-3.23034	Gpt2
0.356644	3.85032	2.44882	0.0214159	0.708949	-3.23263	Pigz
1.50962	1.45832	2.44859	0.0214271	0.708949	-3.23298	Neurod2
1.70374	0.142179	2.44649	0.0215282	0.708949	-3.23611	Kcnq5
-0.3253	5.54939	-2.44481	0.0216095	0.708949	-3.23862	Rbm3
1.14793	2.37292	2.44318	0.0216884	0.708949	-3.24105	6330403A02Rik
-0.218556	4.99373	-2.44286	0.0217038	0.708949	-3.24152	Zfp395
-0.149942	5.64924	-2.44207	0.0217424	0.708949	-3.24271	Gzf1
-0.234843	6.3433	-2.44184	0.0217535	0.708949	-3.24305	Cog2
-0.307597	2.96788	-2.44154	0.0217681	0.708949	-3.24349	Ppef2
0.519024	2.83318	2.44084	0.0218022	0.708949	-3.24454	Nap1l2
0.43266	3.57701	2.43684	0.0219983	0.708949	-3.2505	Ifi203
0.21631	5.49142	2.43668	0.0220062	0.708949	-3.25074	Ctsh
0.344586	2.64483	2.43601	0.0220394	0.708949	-3.25174	Rassf4
0.497206	1.25031	2.43587	0.022046	0.708949	-3.25194	Efna2
0.172593	4.95792	2.43571	0.0220538	0.708949	-3.25218	Igip
0.488844	3.07115	2.43427	0.0221252	0.708949	-3.25433	Glrx
0.148213	6.94111	2.43235	0.0222203	0.708949	-3.25718	Shisa5
-0.229621	5.97781	-2.4318	0.0222476	0.708949	-3.258	Pcyt2
0.349751	2.41963	2.43159	0.022258	0.708949	-3.25831	Fas
-0.208214	4.28057	-2.4306	0.0223074	0.708949	-3.25979	Casp9
0.167241	5.86714	2.4268	0.0224977	0.708949	-3.26544	Tspan5
0.496369	2.87838	2.42548	0.0225639	0.708949	-3.2674	Coro1a
-0.332904	6.26254	-2.42366	0.0226558	0.708949	-3.2701	Ecm2
-0.474222	5.42396	-2.42357	0.0226603	0.708949	-3.27024	Ldlr
1.04254	0.585314	2.42314	0.0226818	0.708949	-3.27087	Slitrk5
-0.181005	8.40827	-2.42299	0.0226898	0.708949	-3.2711	Whrn
-0.120583	5.12134	-2.42178	0.022751	0.708949	-3.27289	Tbc1d23
0.409169	5.3203	2.42002	0.0228405	0.708949	-3.27551	Sult4a1
-0.153717	6.1201	-2.41896	0.0228945	0.708949	-3.27708	Tdrd3
-0.541791	0.289292	-2.4187	0.0229078	0.708949	-3.27746	Psme2b
-0.177679	5.55649	-2.41816	0.0229353	0.708949	-3.27826	Foxo4
0.237212	4.23728	2.41524	0.023085	0.708949	-3.28259	Cd302
-0.122128	5.43898	-2.41316	0.0231925	0.708949	-3.28568	Dnmt1
-0.250287	7.05984	-2.41298	0.0232017	0.708949	-3.28595	Bad
0.229145	4.94955	2.41168	0.0232691	0.708949	-3.28788	Epb4.1l2
0.77583	-0.0855943	2.41162	0.023272	0.708949	-3.28796	Hk3
-0.240317	6.57117	-2.40975	0.0233692	0.708949	-3.29073	Dot1l
0.243479	3.55055	2.40963	0.0233753	0.708949	-3.2909	Dnase2a
-0.216227	4.33621	-2.40747	0.0234877	0.708949	-3.2941	Ddx55
0.164697	7.25237	2.40721	0.0235013	0.708949	-3.29448	Tuba1a
-0.293041	2.8731	-2.40674	0.023526	0.708949	-3.29518	Zbtb25
-0.159827	6.03266	-2.40664	0.0235313	0.708949	-3.29533	Pfas
1.31268	1.55978	2.40551	0.0235903	0.708949	-3.29699	Fam131b
0.366343	1.85184	2.40548	0.0235921	0.708949	-3.29704	Lrrc75a
0.952479	0.480198	2.40225	0.0237623	0.708949	-3.30183	Tmc7
0.731551	3.65417	2.40172	0.0237904	0.708949	-3.30261	Chn2
0.125075	6.9595	2.40142	0.0238059	0.708949	-3.30305	Limk2
-0.302961	4.1687	-2.4012	0.0238179	0.708949	-3.30338	Dqx1
-0.16585	5.32929	-2.39846	0.023963	0.708949	-3.30742	Wdr41
-0.163545	6.03375	-2.39818	0.023978	0.708949	-3.30783	Cnppd1
0.505823	1.65982	2.39811	0.0239816	0.708949	-3.30794	Abca8b
0.148153	5.73316	2.39552	0.0241202	0.708949	-3.31176	Prkcz
-0.888345	2.97534	-2.39458	0.0241703	0.708949	-3.31314	Ier2
-0.161242	5.24603	-2.39226	0.0242953	0.708949	-3.31657	Bbs2
0.294903	3.93445	2.39202	0.0243083	0.708949	-3.31693	Prkag2
-0.226208	3.43712	-2.3917	0.0243254	0.708949	-3.3174	Polm
0.63915	0.340426	2.39146	0.0243386	0.708949	-3.31776	Naip2
0.187975	6.84086	2.39141	0.0243409	0.708949	-3.31782	Pdpn
0.55398	3.68221	2.39133	0.0243455	0.708949	-3.31795	Adora1
-0.331485	2.88589	-2.38863	0.0244915	0.708949	-3.32192	Lgals4
0.664507	0.185802	2.38709	0.0245753	0.708949	-3.32419	Zfp474
0.35763	3.37507	2.38416	0.0247354	0.708949	-3.3285	Jdp2
1.38898	-0.730115	2.38416	0.0247357	0.708949	-3.32851	Bdnf
-0.108348	7.70285	-2.38089	0.0249152	0.708949	-3.33332	Ptp4a2
-0.174077	4.6274	-2.38055	0.0249338	0.708949	-3.33381	Ldlrap1
-0.1434	4.98496	-2.37926	0.0250052	0.708949	-3.33571	Lig3
0.144451	8.67536	2.3788	0.0250307	0.708949	-3.33639	Itm2c
1.87348	-1.25384	2.37738	0.0251094	0.708949	-3.33847	Mybpc1
-0.18663	6.04832	-2.37731	0.0251133	0.708949	-3.33858	Obsl1
-0.169654	6.8751	-2.37685	0.0251392	0.708949	-3.33926	Myof
-0.150342	9.7644	-2.37677	0.0251435	0.708949	-3.33938	Stk39
-0.31395	4.24939	-2.37627	0.0251713	0.708949	-3.34011	Dok7
-0.139691	5.26359	-2.37429	0.025282	0.708949	-3.34302	Hps5
0.306028	5.38712	2.37378	0.0253103	0.708949	-3.34377	H2-D1
0.476869	2.10463	2.37283	0.0253636	0.708949	-3.34517	Syk
-0.191711	4.28658	-2.37231	0.0253925	0.708949	-3.34592	Chic2
0.257032	7.38093	2.37023	0.0255095	0.708949	-3.34898	B2m
-0.225643	4.38767	-2.36979	0.0255345	0.708949	-3.34962	Guf1
0.179763	4.93082	2.36923	0.0255663	0.708949	-3.35045	Cyb5r1
-0.375978	3.42025	-2.36839	0.0256137	0.708949	-3.35168	Col7a1
0.192369	4.95297	2.36691	0.0256972	0.708949	-3.35384	Aig1
0.431985	2.29778	2.36646	0.0257228	0.708949	-3.3545	Hkdc1
0.553846	3.46476	2.36473	0.0258213	0.708949	-3.35704	Spp1
-0.305358	4.76461	-2.36303	0.0259186	0.708949	-3.35954	Thsd7a
0.187279	6.06257	2.36287	0.0259276	0.708949	-3.35977	Tap2
-0.142394	9.90033	-2.36165	0.0259976	0.708949	-3.36156	Cab39l
0.26116	3.09981	2.35983	0.026102	0.708949	-3.36422	3110043O21Rik
0.755663	-0.132202	2.35896	0.0261521	0.708949	-3.36549	Cd48
0.483668	0.959412	2.35618	0.0263128	0.708949	-3.36956	Pcdhgb4
0.821845	-0.604116	2.35496	0.0263837	0.708949	-3.37135	Sync
0.350166	4.45687	2.35364	0.0264607	0.708949	-3.37328	Elmod1
-0.182076	7.66599	-2.35349	0.0264693	0.708949	-3.37349	Firre
-0.259133	4.08209	-2.35183	0.0265662	0.708949	-3.37592	Daw1
0.824402	-0.180693	2.35176	0.0265704	0.708949	-3.37602	Tnc
0.341541	4.52013	2.35144	0.026589	0.708949	-3.37649	C1qa
0.660334	0.780959	2.35126	0.0265995	0.708949	-3.37675	Ap1s3
0.500579	0.130665	2.35115	0.0266063	0.708949	-3.37692	Cdk15
-0.195341	4.07795	-2.34972	0.0266901	0.708949	-3.37901	Rad9a
0.544963	5.19158	2.34922	0.0267195	0.708949	-3.37973	H2-Eb1
0.460866	4.55772	2.34792	0.0267957	0.708949	-3.38163	Rell1
0.426453	3.61178	2.3478	0.0268028	0.708949	-3.3818	Pgbd5
0.747118	2.51578	2.34678	0.0268634	0.708949	-3.3833	Fam212b
0.419587	4.8573	2.34562	0.0269316	0.708949	-3.38498	Klhl2
-0.289028	3.11148	-2.34538	0.0269461	0.708949	-3.38534	Dok4
-0.291244	1.84919	-2.33944	0.0273001	0.708949	-3.39399	Casp7
-0.203449	3.16228	-2.33759	0.0274112	0.708949	-3.39669	Scfd2
-0.211481	4.73149	-2.33723	0.0274327	0.708949	-3.39721	Ap5z1
-0.107666	7.20284	-2.33634	0.0274864	0.708949	-3.3985	Mbtps1
0.596003	3.99468	2.33537	0.0275453	0.708949	-3.39993	Atp6v0e2
-0.247943	4.33594	-2.33301	0.0276885	0.708949	-3.40336	Tlcd1
0.322707	3.09905	2.33234	0.027729	0.708949	-3.40433	Adcy3
0.568348	0.0763723	2.33128	0.0277935	0.708949	-3.40587	Tnfaip8l2
-0.226878	3.59368	-2.33049	0.0278417	0.708949	-3.40702	Fam118a
0.195579	3.81086	2.32808	0.0279891	0.708949	-3.41052	Cyp7b1
0.629632	0.361542	2.32788	0.0280018	0.708949	-3.41082	Scnn1b
0.160223	6.11469	2.32662	0.0280788	0.708949	-3.41264	Chpf
0.472072	4.58399	2.32643	0.0280909	0.708949	-3.41293	Camkk2
0.117778	6.32609	2.32616	0.0281076	0.708949	-3.41332	Bri3bp
-0.208005	4.01958	-2.32613	0.028109	0.708949	-3.41335	Trim68
0.2771	3.05214	2.32612	0.0281096	0.708949	-3.41337	Fut10
-0.148806	5.81859	-2.32601	0.0281166	0.708949	-3.41353	Sugp2
1.08116	2.773	2.32513	0.0281711	0.708949	-3.41482	Ank1
0.608991	1.8369	2.3232	0.0282902	0.708949	-3.41761	Lrfn1
1.12155	-0.638775	2.32234	0.0283435	0.708949	-3.41886	Emilin2
0.470199	2.49699	2.32162	0.0283882	0.708949	-3.4199	Lsamp
-0.158506	6.68186	-2.32093	0.0284314	0.708949	-3.42091	Csad
0.65983	0.454231	2.32078	0.0284407	0.708949	-3.42113	Ano5
-0.229495	3.92421	-2.31795	0.0286172	0.708949	-3.42523	Lmbr1l
-0.337579	3.61713	-2.31749	0.0286461	0.708949	-3.42589	Lca5l
1.95573	0.219674	2.31695	0.0286799	0.708949	-3.42668	Neurod1
-0.242483	3.85158	-2.31678	0.0286902	0.708949	-3.42691	Sfxn2
-0.148651	7.09554	-2.31548	0.0287723	0.708949	-3.42881	Bcl2l1
0.960177	-0.429224	2.3147	0.0288215	0.708949	-3.42994	Fstl4
-0.205463	5.42632	-2.31431	0.0288457	0.708949	-3.43049	Ttc7
0.209139	4.62192	2.31322	0.0289145	0.708949	-3.43207	Pcyox1l
-0.161348	5.19173	-2.31253	0.0289582	0.708949	-3.43307	Armc5
-0.238057	2.15601	-2.31238	0.0289676	0.708949	-3.43329	Rmst
0.7704	-0.450534	2.31233	0.0289708	0.708949	-3.43336	Qpct
-0.329204	4.51927	-2.31199	0.0289924	0.708949	-3.43385	C1qtnf1
-0.152849	4.39881	-2.31079	0.0290688	0.708949	-3.4356	Mmab
-0.388836	2.03805	-2.31044	0.029091	0.708949	-3.4361	Prox2
0.760865	3.56427	2.30978	0.0291326	0.708949	-3.43705	Ppp1r16b
1.59084	-0.655642	2.30873	0.0291997	0.708949	-3.43857	Col6a5
-0.184372	3.78399	-2.30864	0.0292054	0.708949	-3.4387	Zfp27
0.840491	-0.437267	2.30832	0.0292258	0.708949	-3.43916	A830009L08Rik
0.193092	9.03336	2.30827	0.0292291	0.708949	-3.43924	Calm1
0.341139	4.5182	2.30756	0.0292744	0.708949	-3.44026	Nmnat2
0.370888	4.21597	2.3071	0.029304	0.708949	-3.44093	Mpeg1
0.602355	2.05505	2.30704	0.0293073	0.708949	-3.44101	Plcl2
-0.221337	3.79248	-2.30601	0.0293738	0.708949	-3.44251	Rhbdd3
-0.110329	9.01262	-2.30599	0.0293747	0.708949	-3.44253	Gtf2i
0.765205	0.0285129	2.30462	0.0294631	0.708949	-3.44452	Pstpip2
-0.120587	9.04198	-2.3045	0.0294703	0.708949	-3.44468	Ndrg2
0.30356	2.50224	2.30377	0.0295173	0.708949	-3.44574	Tgif2
-0.212686	9.36482	-2.30362	0.0295269	0.708949	-3.44595	Snrnp70
-0.24709	5.16172	-2.30252	0.0295982	0.708949	-3.44755	Smad6
1.09752	1.58013	2.30217	0.0296211	0.708949	-3.44806	Ntrk3
1.36979	2.85078	2.30211	0.0296245	0.708949	-3.44813	Diras2
0.365391	1.08824	2.30035	0.0297388	0.708949	-3.45068	Zdhhc15
0.446874	1.48884	2.29979	0.0297746	0.708949	-3.45148	Pcdhga11
-0.165425	8.73049	-2.2996	0.0297872	0.708949	-3.45176	Sh3d19
-0.131258	6.15497	-2.29833	0.0298699	0.708949	-3.4536	Bcl2l2
-0.127228	7.43412	-2.29708	0.0299512	0.708949	-3.45539	Lamb2
-0.264298	3.87191	-2.29604	0.0300191	0.708949	-3.45689	Mansc4
-0.237434	7.13943	-2.29511	0.0300799	0.708949	-3.45823	Spata13
2.32388	1.43392	2.29428	0.0301342	0.708949	-3.45943	Cbln3
-0.439492	0.297754	-2.29283	0.0302295	0.708949	-3.46151	Gm8234
0.628113	1.85579	2.29238	0.0302594	0.708949	-3.46217	Dpysl4
-0.23294	4.85518	-2.29207	0.0302798	0.708949	-3.46261	Itpripl2
-0.156131	6.03719	-2.29137	0.0303261	0.708949	-3.46363	U2surp
-0.155272	4.45481	-2.29092	0.0303559	0.708949	-3.46428	Wdr20
-0.203379	2.61228	-2.28978	0.030431	0.708949	-3.46591	Haus6
0.250081	6.0901	2.28884	0.0304931	0.708949	-3.46726	Tacc1
0.180135	4.65838	2.28692	0.0306211	0.708949	-3.47003	Suox
-0.145088	6.75823	-2.28663	0.0306401	0.708949	-3.47044	Pcnxl3
-0.183802	7.42485	-2.28602	0.0306812	0.708949	-3.47133	Zbtb4
0.281643	3.12906	2.28601	0.0306815	0.708949	-3.47133	Rarres2
0.344629	5.42672	2.28593	0.0306869	0.708949	-3.47145	Plod1
0.795467	-0.11281	2.28587	0.0306912	0.708949	-3.47154	Plekhg4
0.2332	3.10939	2.28562	0.0307078	0.708949	-3.4719	Dck
1.41033	4.01414	2.28481	0.0307617	0.708949	-3.47306	Adcy1
0.251531	5.049	2.28436	0.030792	0.708949	-3.47371	Il17re
-0.187074	6.11686	-2.2823	0.0309299	0.708949	-3.47667	Atg16l1
-0.127528	7.35293	-2.2818	0.0309638	0.708949	-3.47739	Srrm1
0.865583	2.70341	2.28178	0.0309652	0.708949	-3.47742	Adam23
0.474297	3.26971	2.28026	0.0310675	0.708949	-3.4796	Cdh1
0.765229	0.162779	2.27878	0.0311671	0.708949	-3.48172	Arfgef3
-0.295589	6.44778	-2.27862	0.031178	0.708949	-3.48195	Cfap44
0.466117	2.42619	2.27773	0.0312384	0.708949	-3.48323	Nckap1l
-0.14052	6.50042	-2.2771	0.031281	0.708949	-3.48413	Fbxw5
-0.175681	6.21816	-2.27559	0.031384	0.708949	-3.4863	Acbd4
0.715082	-0.176935	2.27534	0.0314011	0.708949	-3.48666	9530062K07Rik
0.460861	3.72415	2.27455	0.0314549	0.708949	-3.48779	Cacna2d3
1.01047	2.8315	2.2744	0.0314652	0.708949	-3.48801	Gm996
1.17229	0.953693	2.27398	0.0314936	0.708949	-3.48861	Fjx1
1.07935	1.34483	2.27261	0.0315873	0.708949	-3.49057	Clstn2
0.981729	3.0878	2.27189	0.0316368	0.708949	-3.49161	Cntn2
-0.142529	6.72385	-2.27117	0.031686	0.708949	-3.49263	Ep400
-0.164115	5.13659	-2.2709	0.031705	0.708949	-3.49303	Brpf1
0.40889	1.46262	2.27079	0.0317125	0.708949	-3.49318	Radil
0.349768	5.12263	2.26891	0.0318416	0.708949	-3.49587	Gprasp2
-0.351114	1.60318	-2.26744	0.0319435	0.708949	-3.49798	1700010I14Rik
0.668418	-0.647529	2.26677	0.0319897	0.708949	-3.49893	Stra6l
1.18548	3.21662	2.26661	0.0320007	0.708949	-3.49916	Stmn2
-0.179365	6.66677	-2.26561	0.03207	0.708949	-3.50059	Klf13
-0.140669	6.06752	-2.26527	0.032094	0.708949	-3.50109	Syde1
0.14743	5.06896	2.26523	0.0320963	0.708949	-3.50113	Nudt19
0.133322	7.23838	2.265	0.0321125	0.708949	-3.50147	Tubb5
1.42384	0.00596506	2.26489	0.0321201	0.708949	-3.50162	Fam189a1
-0.582336	0.711811	-2.26407	0.0321774	0.708949	-3.5028	Spo11
-0.311248	1.94446	-2.26406	0.0321782	0.708949	-3.50282	1110002L01Rik
-0.191773	6.04899	-2.26269	0.0322734	0.708949	-3.50477	Rgp1
0.218747	5.30483	2.26251	0.032286	0.708949	-3.50503	1700007K13Rik
-0.228957	4.46534	-2.26196	0.0323242	0.708949	-3.50581	Get4
0.457955	2.12039	2.26166	0.0323458	0.708949	-3.50625	Tunar
0.291259	2.26561	2.26136	0.0323662	0.708949	-3.50667	Rpl37rt
-0.264592	6.5674	-2.26126	0.0323736	0.708949	-3.50682	Deptor
-0.205275	8.00192	-2.26089	0.0323994	0.708949	-3.50734	Dock9
1.06697	-0.248843	2.26059	0.0324207	0.708949	-3.50778	Asgr1
-0.702676	0.48121	-2.25937	0.032506	0.708949	-3.50951	Dcdc2b
0.317996	2.47666	2.25895	0.0325359	0.708949	-3.51012	Dock8
-0.158088	4.49278	-2.25892	0.032538	0.708949	-3.51016	Nrf1
0.985122	1.57934	2.25849	0.0325681	0.708949	-3.51077	Il16
-0.126255	5.47825	-2.25824	0.0325857	0.708949	-3.51113	Ikbkb
0.682367	2.6278	2.25706	0.0326686	0.708949	-3.51281	Stmn1
-0.151653	5.19944	-2.25684	0.0326846	0.708949	-3.51313	Zpr1
-0.238952	9.48332	-2.25666	0.0326969	0.708949	-3.51338	Leng8
0.813907	0.351711	2.25624	0.032727	0.708949	-3.51399	Aspg
0.373152	2.04424	2.25494	0.0328188	0.708949	-3.51584	Rnf122
0.166232	11.1572	2.25396	0.0328887	0.708949	-3.51724	App
0.210154	4.16022	2.25259	0.0329861	0.708949	-3.51919	Tbl2
0.366233	3.99541	2.25139	0.0330717	0.708949	-3.5209	Ccng2
0.319537	2.67631	2.24796	0.0333173	0.708949	-3.52579	Agpat9
-0.164185	5.11344	-2.24793	0.0333193	0.708949	-3.52583	Zfp507
1.2109	0.324733	2.24693	0.0333916	0.708949	-3.52726	Prdm8
-0.274506	3.31433	-2.24669	0.0334085	0.708949	-3.52759	Lyar
0.48534	1.35778	2.24653	0.0334198	0.708949	-3.52782	Nfkbie
1.25028	3.68691	2.24594	0.033463	0.708949	-3.52867	Cadm3
1.03907	-0.60943	2.24583	0.0334709	0.708949	-3.52883	Optc
1.26011	0.145432	2.24561	0.0334863	0.708949	-3.52913	Lrrtm1
-0.30552	5.47067	-2.24538	0.0335028	0.708949	-3.52945	Ciapin1
0.284818	4.43796	2.2439	0.0336103	0.708949	-3.53157	Hydin
0.101695	8.18231	2.24363	0.0336297	0.708949	-3.53195	Tmed10
0.579031	0.363402	2.24278	0.0336912	0.708949	-3.53315	Ms4a4d
-0.3885	2.20967	-2.24261	0.0337037	0.708949	-3.5334	5930430L01Rik
-0.505655	0.695519	-2.24176	0.0337654	0.708949	-3.53461	Hgfac
-0.17473	6.35352	-2.24146	0.0337872	0.708949	-3.53503	Setd1a
0.145019	5.38614	2.24126	0.0338019	0.708949	-3.53532	Tmem167
-0.129941	6.08801	-2.24059	0.0338509	0.708949	-3.53627	Elp2
-0.341156	2.20869	-2.2396	0.0339234	0.708949	-3.53768	2610035F20Rik
-0.290134	5.7269	-2.23872	0.0339871	0.708949	-3.53892	Iqce
0.840753	-0.79084	2.23846	0.0340067	0.708949	-3.5393	Dmkn
0.0938098	7.10076	2.23729	0.0340923	0.708949	-3.54096	Tbc1d9b
-0.1345	5.87313	-2.23699	0.0341144	0.708949	-3.54139	Brd8
0.380256	2.52541	2.23647	0.0341523	0.708949	-3.54212	Gnaz
0.482136	2.60904	2.23628	0.0341663	0.708949	-3.54239	Pik3cd
0.431675	2.45696	2.23611	0.0341788	0.708949	-3.54263	Cfap61
0.442577	1.06587	2.23475	0.0342795	0.708949	-3.54457	Tas1r1
-0.50172	2.32598	-2.23457	0.0342922	0.708949	-3.54482	4930481A15Rik
-0.489841	3.29454	-2.23359	0.0343646	0.708949	-3.54621	Tcf21
0.596588	4.24327	2.22826	0.0347607	0.708949	-3.55377	Prrt2
-0.152431	5.68176	-2.22679	0.034871	0.708949	-3.55586	Gabpb2
-0.139358	5.03211	-2.22651	0.0348916	0.708949	-3.55625	Cog8
-0.214847	6.44723	-2.22507	0.0350001	0.708949	-3.55829	Odf2
0.290594	5.14548	2.22414	0.03507	0.708949	-3.55961	Camk4
0.28265	3.46251	2.22401	0.0350795	0.708949	-3.55979	Frmd4a
-0.12896	5.4598	-2.2237	0.0351029	0.708949	-3.56022	Epg5
0.200807	6.12158	2.22335	0.0351291	0.708949	-3.56072	Arl8b
0.476716	1.96018	2.2222	0.0352163	0.708949	-3.56235	Chrd
0.972081	2.54902	2.22157	0.0352641	0.708949	-3.56324	Neurl1a
0.864239	1.35736	2.21945	0.0354243	0.708949	-3.56623	Fam84a
-0.130131	8.11094	-2.2192	0.0354438	0.708949	-3.56659	Tmem237
0.298017	8.4402	2.21761	0.0355646	0.708949	-3.56884	Sod3
-0.587657	0.315901	-2.2176	0.0355652	0.708949	-3.56885	Ildr1
-0.369493	4.34303	-2.21747	0.0355756	0.708949	-3.56904	Hes1
0.133268	5.57669	2.21724	0.0355929	0.708949	-3.56936	Smap2
-0.206255	6.02879	-2.21645	0.0356532	0.708949	-3.57047	Sept10
-0.102345	6.50354	-2.21592	0.0356934	0.708949	-3.57122	Rnf40
0.325721	1.36309	2.21531	0.03574	0.708949	-3.57208	L3hypdh
0.52541	4.91469	2.21512	0.0357551	0.708949	-3.57236	Mical2
0.18596	3.76977	2.21351	0.0358788	0.708949	-3.57463	Wdr12
-0.832397	3.9301	-2.21328	0.0358961	0.708949	-3.57495	Junb
-0.477102	0.574732	-2.21269	0.0359413	0.708949	-3.57578	Tmem30b
-0.123309	5.40559	-2.21217	0.0359816	0.708949	-3.57651	Mapkapk5
-0.372514	1.7051	-2.212	0.0359949	0.708949	-3.57676	Gabre
0.194121	6.68391	2.21159	0.0360267	0.708949	-3.57734	Rab6a
-0.378087	1.95747	-2.21117	0.0360589	0.708949	-3.57793	Tmem265
-0.150137	6.87606	-2.21042	0.0361164	0.708949	-3.57898	Ptrf
0.417183	3.94672	2.20956	0.0361831	0.708949	-3.58019	Hcn2
-0.260591	2.90853	-2.20915	0.0362149	0.708949	-3.58077	Rabl3
-0.237423	2.86656	-2.20863	0.0362556	0.708949	-3.58151	Gm14169
-0.108822	6.68948	-2.20761	0.0363347	0.708949	-3.58295	Pdxdc1
-0.313662	2.75053	-2.20738	0.0363527	0.708949	-3.58327	Zfp438
0.974096	1.5832	2.20438	0.0365865	0.708949	-3.58749	Kcnd2
1.42935	-0.743008	2.2041	0.0366084	0.708949	-3.58789	Sv2c
1.66638	-0.247457	2.20345	0.0366594	0.708949	-3.5888	Olfm3
1.51521	2.99387	2.20296	0.0366976	0.708949	-3.58949	Nptx1
0.960736	3.09786	2.20194	0.036778	0.708949	-3.59093	Adam11
0.46958	1.83881	2.20184	0.0367855	0.708949	-3.59106	Selplg
-0.281096	6.06129	-2.2017	0.0367965	0.708949	-3.59126	Lmx1a
-0.451296	1.12679	-2.20154	0.0368094	0.708949	-3.59149	Tlcd2
-0.148265	5.95225	-2.20093	0.0368575	0.708949	-3.59235	Zfp384
-0.196705	4.91366	-2.19975	0.0369502	0.708949	-3.594	Tmem136
1.04087	-0.808709	2.19927	0.0369884	0.708949	-3.59469	Zc3h12d
-0.176881	5.05797	-2.19906	0.0370051	0.708949	-3.59498	Odf2l
1.33191	-0.903842	2.19905	0.0370058	0.708949	-3.59499	Tmem252
1.32825	-0.0978784	2.19836	0.0370604	0.708949	-3.59597	Egr4
0.486554	3.03466	2.19831	0.0370637	0.708949	-3.59602	Nos1ap
0.898099	3.84974	2.19818	0.0370745	0.708949	-3.59621	Scn1b
0.578244	2.75746	2.19758	0.037122	0.708949	-3.59706	Fam155a
1.36296	2.49065	2.19691	0.0371754	0.708949	-3.598	Kcna2
0.140543	5.51297	2.1964	0.0372157	0.708949	-3.59872	Tmem189
-0.273099	2.06213	-2.19638	0.0372168	0.708949	-3.59874	Ccna2
-0.106948	7.52836	-2.19523	0.0373085	0.708949	-3.60036	Dcaf8
-0.0972797	5.26511	-2.19486	0.0373376	0.708949	-3.60087	Dnajc11
0.541595	1.31665	2.19435	0.0373788	0.708949	-3.60159	Frzb
0.204274	4.27726	2.19424	0.0373876	0.708949	-3.60175	Farp1
1.32373	-0.0927713	2.19405	0.0374027	0.708949	-3.60201	Gls2
-0.131883	5.8464	-2.1938	0.0374224	0.708949	-3.60236	Rchy1
0.0977703	8.51938	2.19331	0.0374619	0.708949	-3.60305	Tpp1
-0.156782	7.90187	-2.19307	0.0374807	0.708949	-3.60339	H13
1.40037	-0.903657	2.1924	0.0375348	0.708949	-3.60433	Kif26b
-0.410495	0.433458	-2.19215	0.0375546	0.708949	-3.60468	Esyt3
-0.146772	5.35174	-2.19156	0.0376018	0.708949	-3.60551	Nfya
-0.234373	3.37546	-2.18562	0.0380806	0.708949	-3.61383	4933421O10Rik
-0.151026	6.63805	-2.18535	0.0381025	0.708949	-3.61421	Micall1
0.146384	7.08126	2.18374	0.0382333	0.708949	-3.61646	Jmjd8
0.146821	7.44275	2.18364	0.0382414	0.708949	-3.6166	Glmp
1.52868	0.26827	2.18316	0.0382808	0.708949	-3.61728	Elfn2
1.71292	-0.838778	2.18281	0.038309	0.708949	-3.61776	Kcnmb4
0.727933	2.6467	2.18222	0.0383574	0.708949	-3.61859	Prune2
0.525208	5.80252	2.18141	0.0384239	0.708949	-3.61973	Tubb4a
0.444533	3.23911	2.18118	0.0384427	0.708949	-3.62005	Nos1
0.302649	2.02813	2.18035	0.0385099	0.708949	-3.6212	Cd68
0.158662	3.81808	2.18008	0.0385328	0.708949	-3.62159	Sco1
0.480896	5.05199	2.17993	0.0385447	0.708949	-3.62179	H2-Ab1
0.430839	3.49883	2.17956	0.0385751	0.708949	-3.62231	Fndc5
-0.507609	4.76133	-2.17913	0.0386107	0.708949	-3.62292	Btg2
0.522743	5.34158	2.17901	0.0386199	0.708949	-3.62308	Ackr4
1.16281	5.90801	2.1787	0.0386458	0.708949	-3.62352	Snap25
0.144544	4.61501	2.17532	0.0389241	0.708949	-3.62823	Cr1l
-1.15804	3.63237	-2.17433	0.0390066	0.708949	-3.62962	Fos
-0.624665	0.835608	-2.17312	0.039107	0.708949	-3.63131	D630045M09Rik
-0.13846	6.08687	-2.17205	0.0391953	0.708949	-3.63279	Srsf3
-0.141278	4.40565	-2.17179	0.039217	0.708949	-3.63316	Mrps9
-0.276489	4.83528	-2.17154	0.0392383	0.708949	-3.63351	Sp4
-0.307858	7.24209	-2.1702	0.0393503	0.708949	-3.63539	Nlgn2
0.638425	1.2033	2.16915	0.039438	0.708949	-3.63685	Alox5ap
-0.260783	2.90815	-2.16856	0.0394873	0.708949	-3.63767	6430573F11Rik
-0.243225	2.87961	-2.16813	0.0395228	0.708949	-3.63826	Rnf8
-0.255708	2.9047	-2.16741	0.0395833	0.708949	-3.63927	Sp140
-0.634262	0.0286938	-2.16663	0.0396491	0.708949	-3.64036	Slc47a2
-0.187504	5.69408	-2.16542	0.039751	0.708949	-3.64204	Elmo3
-0.118521	5.10832	-2.16502	0.0397849	0.708949	-3.6426	Trmt1
1.54201	1.64174	2.16378	0.0398891	0.708949	-3.64432	Cnr1
-0.147932	4.75367	-2.16366	0.0399	0.708949	-3.6445	Birc2
0.262441	3.11864	2.16347	0.0399159	0.708949	-3.64476	Rragb
1.10758	1.36126	2.16275	0.0399762	0.708949	-3.64575	Gdap1
0.641541	2.56456	2.16102	0.0401238	0.708949	-3.64817	Ankrd33b
-0.178106	8.03358	-2.16066	0.0401537	0.708949	-3.64866	Plxnb1
-0.0929651	6.7725	-2.16058	0.0401606	0.708949	-3.64877	Rbm5
-0.217602	4.10771	-2.16058	0.0401608	0.708949	-3.64878	Crlf3
0.710971	0.737148	2.15979	0.0402279	0.708949	-3.64987	Ms4a7
-0.185671	4.11221	-2.15584	0.0405662	0.708949	-3.65537	Ice2
-0.846788	-0.0743963	-2.15567	0.0405802	0.708949	-3.6556	Lmx1b
-0.214242	4.78922	-2.15545	0.0405993	0.708949	-3.65591	Mapk1ip1
0.211243	4.58237	2.1552	0.0406212	0.708949	-3.65626	Dip2b
-0.139442	5.98715	-2.15487	0.0406496	0.708949	-3.65672	Cep63
-0.159645	4.54866	-2.15414	0.0407116	0.708949	-3.65772	Zscan21
0.665045	2.76445	2.15408	0.0407176	0.708949	-3.65781	Dnm3
-0.291119	3.86621	-2.1537	0.0407497	0.708949	-3.65833	Inha
0.28143	3.02454	2.15281	0.0408268	0.708949	-3.65957	Cthrc1
-0.217212	4.03764	-2.15233	0.0408682	0.708949	-3.66024	Cchcr1
-0.131938	5.4108	-2.1523	0.0408707	0.708949	-3.66028	Myo1c
-0.137737	5.07404	-2.15208	0.0408895	0.708949	-3.66058	Eif2ak4
0.381249	5.75967	2.15153	0.0409371	0.708949	-3.66134	Epb4.1l1
0.457843	4.41051	2.15115	0.0409707	0.708949	-3.66188	Kit
-0.153947	4.95968	-2.14851	0.0411994	0.708949	-3.66553	Capn10
-0.430187	1.79585	-2.14731	0.0413042	0.708949	-3.6672	Fam221a
-0.213517	4.23238	-2.14655	0.0413705	0.708949	-3.66825	Acp6
0.177405	4.96657	2.14577	0.0414386	0.708949	-3.66933	Tmem35
-0.141135	6.14991	-2.14556	0.0414571	0.708949	-3.66962	Eps15l1
0.911141	0.770889	2.14551	0.0414609	0.708949	-3.66968	Prrt3
-0.20644	6.15158	-2.1436	0.0416292	0.708949	-3.67234	Tle3
-0.457218	1.03385	-2.14321	0.0416627	0.708949	-3.67287	4930451G09Rik
0.304461	3.79193	2.14321	0.041663	0.708949	-3.67287	Ptprj
0.254999	3.72473	2.14263	0.0417142	0.708949	-3.67368	Fndc4
-0.569778	1.08253	-2.14247	0.0417282	0.708949	-3.6739	Pla2g3
0.140204	5.94874	2.14228	0.0417452	0.708949	-3.67416	Kifap3
0.194104	6.0229	2.1416	0.0418048	0.708949	-3.6751	Socs7
-0.159605	5.59207	-2.14155	0.0418095	0.708949	-3.67517	Stx18
0.152485	4.50916	2.14053	0.0418993	0.708949	-3.67658	Wrb
0.507901	0.533905	2.13959	0.0419824	0.708949	-3.67788	Gm16062
0.622319	2.94189	2.13904	0.0420308	0.708949	-3.67863	Fmnl1
-0.22347	3.92973	-2.13761	0.0421577	0.708949	-3.68061	Iqcc
-0.23302	4.79446	-2.13629	0.0422755	0.708949	-3.68244	Uvssa
1.25233	2.53398	2.13627	0.0422769	0.708949	-3.68246	Sv2b
0.605332	-0.54437	2.13579	0.0423201	0.708949	-3.68313	Alox5
0.601173	1.2574	2.13439	0.0424451	0.708949	-3.68506	Coro2a
-0.227194	3.06446	-2.13377	0.0425005	0.708949	-3.68592	Ankrd39
0.193151	3.61123	2.13331	0.0425416	0.708949	-3.68655	Tceal3
0.578758	0.231206	2.13278	0.0425893	0.708949	-3.68729	Thpo
0.6441	3.92227	2.13217	0.0426438	0.708949	-3.68812	Snph
0.2266	4.44237	2.13215	0.0426453	0.708949	-3.68815	Ugcg
0.254516	5.59495	2.13095	0.0427535	0.708949	-3.68981	Sept11
-0.240835	3.56333	-2.13031	0.0428113	0.708949	-3.69069	Psmg1
1.2632	0.0302975	2.13008	0.0428315	0.708949	-3.691	Rasal1
-0.34722	1.86199	-2.12966	0.0428693	0.708949	-3.69158	Ddx11
-0.185404	5.94586	-2.12708	0.0431034	0.708949	-3.69515	Igsf1
-0.308589	2.18848	-2.12691	0.0431184	0.708949	-3.69537	Ppp1r3e
0.71744	2.18572	2.12444	0.0433431	0.708949	-3.69878	Sel1l3
1.34598	2.89112	2.12416	0.043368	0.708949	-3.69915	Nell2
-0.632976	0.0961799	-2.12264	0.0435075	0.708949	-3.70126	Gm3414
0.327277	5.48979	2.12263	0.0435084	0.708949	-3.70127	Sirpa
0.835573	0.469652	2.12217	0.0435499	0.708949	-3.7019	Sfrp4
1.54442	-0.28455	2.12186	0.0435784	0.708949	-3.70232	Hecw1
0.709822	1.44408	2.12146	0.0436148	0.708949	-3.70287	Tmem178
0.170899	5.64362	2.11969	0.0437773	0.708949	-3.70531	Fstl1
0.722714	5.47997	2.11947	0.0437976	0.708949	-3.70561	Cplx2
0.488698	1.69854	2.11767	0.0439632	0.708949	-3.70808	Gbp6
0.222682	4.1429	2.11759	0.0439712	0.708949	-3.7082	Lmnb2
-0.145097	6.92078	-2.11754	0.0439752	0.708949	-3.70826	Hdgfrp2
-0.105817	5.61534	-2.11726	0.0440017	0.708949	-3.70865	Tceb3
-0.31579	3.14097	-2.11712	0.0440139	0.708949	-3.70883	Gm20605
0.22531	2.95633	2.11608	0.0441104	0.708949	-3.71027	Rnf219
-0.39042	2.14279	-2.11579	0.044137	0.708949	-3.71066	Gm5089
-0.293049	1.88753	-2.11559	0.0441556	0.708949	-3.71094	1700008J07Rik
0.288698	5.58325	2.11532	0.0441807	0.708949	-3.71131	Dpep1
0.486634	5.38528	2.11496	0.0442143	0.708949	-3.71181	H2-Aa
-0.11426	5.7424	-2.1148	0.0442285	0.708949	-3.71202	Galnt11
0.342995	3.18138	2.11464	0.0442441	0.708949	-3.71225	Arap2
-0.20146	7.33754	-2.11369	0.0443323	0.708949	-3.71355	Dmpk
1.35159	-1.3261	2.11352	0.0443478	0.708949	-3.71378	Gpr132
-0.340111	1.95199	-2.11315	0.0443824	0.708949	-3.71429	Myom1
-0.167435	6.90819	-2.11292	0.0444032	0.708949	-3.7146	Kat2b
-0.631355	-0.452221	-2.11229	0.0444619	0.708949	-3.71546	Gm15446
0.132818	9.90485	2.11201	0.0444884	0.708949	-3.71585	Itm2b
-0.304897	2.362	-2.112	0.0444894	0.708949	-3.71587	Tacc3
-0.269221	2.9534	-2.11175	0.0445124	0.708949	-3.7162	Bhmt
0.655428	-0.300884	2.11172	0.0445154	0.708949	-3.71625	1700011E24Rik
0.45297	2.56928	2.11144	0.044542	0.708949	-3.71664	Vash1
-0.204302	6.39063	-2.11119	0.0445646	0.708949	-3.71697	Ezh1
-0.174524	6.23861	-2.11004	0.0446726	0.708949	-3.71856	Ddx42
1.1695	2.17219	2.1098	0.0446953	0.708949	-3.71889	Gfod1
-0.117611	5.02432	-2.10952	0.0447206	0.708949	-3.71926	Lgals8
0.160312	4.23933	2.10925	0.044746	0.708949	-3.71963	Pla2g15
-0.2576	3.69286	-2.10879	0.044789	0.708949	-3.72026	Cntrob
-0.325401	2.16324	-2.10842	0.0448241	0.708949	-3.72077	Ano1
-0.100819	6.96967	-2.1079	0.0448734	0.708949	-3.72149	Rhot2
-0.196078	6.55131	-2.10783	0.0448792	0.708949	-3.72157	Fbrs
0.576719	1.34381	2.10654	0.0450006	0.708949	-3.72334	Fam78b
0.809029	-0.400036	2.10647	0.0450077	0.708949	-3.72344	Htr3a
-0.137791	5.21791	-2.10583	0.045068	0.708949	-3.72432	Cars
0.492607	3.29784	2.10542	0.0451067	0.708949	-3.72488	Fam171a2
0.677098	0.094913	2.10522	0.0451255	0.708949	-3.72515	Neb
-0.117537	5.74705	-2.1049	0.0451556	0.708949	-3.72559	Spata6
0.745694	0.441469	2.10477	0.045168	0.708949	-3.72577	Apbb1ip
-0.183533	5.69723	-2.10465	0.0451792	0.708949	-3.72593	Me2
0.945893	1.34591	2.10412	0.0452294	0.708949	-3.72666	Lrrc4
-0.155047	5.49527	-2.10337	0.0453008	0.708949	-3.72769	Ring1
0.217431	2.98888	2.10324	0.0453132	0.708949	-3.72787	Ssc4d
0.303784	5.084	2.10288	0.0453472	0.708949	-3.72836	Sdc3
-0.196051	3.79518	-2.10216	0.0454156	0.708949	-3.72934	Zfp414
0.106745	8.82008	2.10188	0.0454415	0.708949	-3.72972	Gns
-0.174673	6.18009	-2.10135	0.0454919	0.708949	-3.73044	Fam122a
-0.14911	5.72965	-2.10027	0.0455947	0.708949	-3.73192	Irf3
-0.256238	7.88517	-2.09991	0.0456293	0.708949	-3.73241	Crocc
-0.186309	7.56473	-2.09978	0.0456414	0.708949	-3.73259	Igf1r
0.188511	4.66418	2.09923	0.0456937	0.708949	-3.73333	Elk1
0.0982326	5.94185	2.09918	0.0456985	0.708949	-3.7334	1810026J23Rik
0.280065	3.25627	2.09908	0.0457083	0.708949	-3.73354	Eci3
0.547673	0.536301	2.09822	0.0457907	0.708949	-3.73472	Pf4
0.573871	2.73879	2.09708	0.0458997	0.708949	-3.73627	Ap1s1
-0.435822	3.17153	-2.09615	0.0459892	0.708949	-3.73755	Espl1
-0.168055	7.55212	-2.09516	0.0460838	0.708949	-3.73889	Gpr137
0.172188	3.74362	2.09514	0.0460864	0.708949	-3.73893	Atrip
0.77262	1.43676	2.09497	0.0461021	0.708949	-3.73915	Wdfy4
-0.397521	0.778763	-2.09383	0.0462123	0.708949	-3.74071	Awat2
0.482804	4.03684	2.09379	0.0462158	0.708949	-3.74076	Cend1
0.638882	3.84951	2.09344	0.0462502	0.708949	-3.74125	Napb
-0.189949	4.60381	-2.09328	0.0462651	0.708949	-3.74146	Mknk1
-0.650676	-0.00775616	-2.093	0.0462927	0.708949	-3.74185	9230114K14Rik
-0.106445	6.59565	-2.09252	0.0463391	0.708949	-3.7425	Ubp1
0.5828	0.762856	2.0924	0.0463507	0.708949	-3.74266	Gsta3
0.709038	1.6928	2.09237	0.0463536	0.708949	-3.74271	Zdhhc14
1.24962	-0.756904	2.09227	0.0463631	0.708949	-3.74284	Cxcl9
0.908477	-0.133624	2.0917	0.0464186	0.708949	-3.74362	Man2c1os
-0.140644	5.74495	-2.09156	0.0464322	0.708949	-3.74381	Sh3gl1
0.521665	1.90739	2.09119	0.046468	0.708949	-3.74431	Ifi47
0.220929	8.09999	2.08918	0.0466627	0.708949	-3.74705	Gprasp1
-0.420836	2.17454	-2.08906	0.0466743	0.708949	-3.74721	Traf5
-0.530607	-0.217684	-2.08899	0.0466813	0.708949	-3.74731	Hist1h2ad
-0.392322	3.37397	-2.08891	0.046689	0.708949	-3.74741	Acer2
0.123992	8.58444	2.08822	0.0467561	0.708949	-3.74835	Serinc1
-0.154102	5.15717	-2.08818	0.0467602	0.708949	-3.74841	Upf3a
0.137324	6.28714	2.08751	0.0468255	0.708949	-3.74932	Sar1b
0.109631	8.44439	2.08745	0.0468309	0.708949	-3.7494	Laptm4b
-0.201407	4.38674	-2.08661	0.046913	0.708949	-3.75054	Wwox
-0.12521	6.05392	-2.08588	0.0469844	0.708949	-3.75153	Klc4
0.304011	4.75284	2.08511	0.0470605	0.708949	-3.75259	Slc39a10
1.08787	1.85637	2.08462	0.0471085	0.708949	-3.75326	Ptprt
-0.159681	6.29789	-2.08459	0.0471111	0.708949	-3.75329	Ubxn11
-0.285228	2.71629	-2.08446	0.0471242	0.708949	-3.75347	Zfp93
-0.186449	4.67265	-2.08437	0.0471328	0.708949	-3.75359	Ankrd50
0.517119	0.54755	2.08421	0.0471486	0.708949	-3.75381	Glp2r
-0.365841	2.2151	-2.08346	0.0472219	0.708949	-3.75483	Ccdc125
-0.167432	3.87949	-2.08338	0.0472302	0.708949	-3.75494	Mphosph10
0.519353	0.420902	2.08331	0.047237	0.708949	-3.75504	Mthfd1l
-0.632468	-0.324969	-2.08299	0.0472683	0.708949	-3.75547	Prelid2
-0.195037	4.95206	-2.08297	0.0472701	0.708949	-3.75549	Pnkp
0.220606	7.77697	2.08291	0.0472765	0.708949	-3.75558	B4galt6
0.509059	0.93528	2.08291	0.0472767	0.708949	-3.75558	B230217O12Rik
-0.253102	2.49123	-2.08224	0.0473425	0.708949	-3.75649	Gpr173
-0.167954	9.36769	-2.08221	0.0473452	0.708949	-3.75653	Pbxip1
1.86183	-0.000434814	2.08194	0.0473716	0.708949	-3.75689	Tmem63c
-0.116818	6.16503	-2.0815	0.0474149	0.708949	-3.75749	Phc1
-0.180122	3.91634	-2.08144	0.0474214	0.708949	-3.75758	Caprin2
-0.214291	3.40876	-2.08035	0.0475292	0.708949	-3.75906	Cep295
-0.435992	1.01642	-2.08029	0.0475353	0.708949	-3.75914	BC051142
0.386808	3.01654	2.08009	0.0475546	0.708949	-3.75941	Sec14l4
0.25752	3.88579	2.07972	0.0475913	0.708949	-3.75991	Kcnip3
0.259501	7.00209	2.07938	0.0476245	0.708949	-3.76037	Dclk1
1.45983	2.69943	2.07884	0.0476787	0.708949	-3.76111	Mir124a-1hg
1.15295	0.22044	2.07883	0.0476789	0.708949	-3.76111	Csmd1
0.235096	6.61875	2.07857	0.0477057	0.708949	-3.76148	Nsf
1.04402	1.99481	2.07724	0.0478378	0.708949	-3.76328	Mmp17
-0.171061	3.89794	-2.07716	0.0478451	0.708949	-3.76338	Trub1
-0.155391	6.17631	-2.07645	0.0479159	0.708949	-3.76435	Shtn1
0.371895	1.31859	2.07593	0.0479677	0.708949	-3.76505	Zfp429
0.134269	4.22818	2.07572	0.0479885	0.708949	-3.76534	Acvr1
-0.246104	3.84926	-2.07552	0.048009	0.708949	-3.76562	Nol10
-0.11029	6.7591	-2.07476	0.0480848	0.708949	-3.76665	Trp53bp2
1.29893	3.97908	2.07447	0.0481134	0.708949	-3.76703	Slc17a7
-0.628012	0.432936	-2.07322	0.0482385	0.708949	-3.76873	Tas1r3
1.1468	3.11034	2.07252	0.0483086	0.708949	-3.76967	Syt7
-0.146542	6.30523	-2.07197	0.048364	0.708949	-3.77042	Lzts2
-0.195529	4.97273	-2.07122	0.0484391	0.708949	-3.77143	Tex9
1.44974	-0.139941	2.07103	0.0484587	0.708949	-3.7717	Amer3
-0.392672	1.76292	-2.07077	0.048485	0.708949	-3.77205	C920006O11Rik
-0.201195	5.40102	-2.06991	0.0485717	0.708949	-3.77322	Atp10d
-0.174458	4.45667	-2.06818	0.0487457	0.708949	-3.77555	Uimc1
1.27754	1.85677	2.06781	0.0487833	0.708949	-3.77605	Ryr2
0.832625	0.915048	2.06771	0.0487932	0.708949	-3.77619	Car7
-0.243761	3.66068	-2.06741	0.0488239	0.708949	-3.7766	Zfp945
0.219105	5.29284	2.06734	0.0488306	0.708949	-3.77668	Postn
0.536697	2.31898	2.06708	0.0488571	0.708949	-3.77704	Klf10
-0.317648	5.24914	-2.06667	0.048899	0.708949	-3.7776	Hspb6
-0.293871	6.85234	-2.06667	0.048899	0.708949	-3.7776	Id1
-0.375134	2.72479	-2.06549	0.0490184	0.708949	-3.77919	D630003M21Rik
-0.18276	6.41518	-2.06536	0.049032	0.708949	-3.77937	Parp4
-0.208391	5.95046	-2.06508	0.0490601	0.708949	-3.77974	Phyhd1
-0.271262	3.12262	-2.06431	0.0491392	0.708949	-3.78079	Ap1g2
0.158697	4.20992	2.06274	0.049299	0.708949	-3.78291	Sertad2
-0.81019	-0.593685	-2.06234	0.0493401	0.708949	-3.78345	AI317395
-0.176894	4.69214	-2.06136	0.0494404	0.708949	-3.78478	Pex16
-0.15924	6.61775	-2.06124	0.0494524	0.708949	-3.78493	Pdk1
0.147422	6.43919	2.06092	0.0494848	0.708949	-3.78536	Wsb2
0.16025	4.81652	2.06069	0.0495089	0.708949	-3.78568	Ggact
0.135976	6.03639	2.06047	0.0495317	0.708949	-3.78598	Rangap1
-0.242227	4.37871	-2.06023	0.0495563	0.708949	-3.7863	Smad9
0.143649	6.37539	2.0602	0.0495587	0.708949	-3.78633	Chpt1
0.492826	0.112937	2.06013	0.0495667	0.708949	-3.78644	Scd3
-0.158734	6.7921	-2.05912	0.0496701	0.708949	-3.7878	Cdc42bpg
-0.141972	5.79739	-2.05912	0.0496705	0.708949	-3.7878	Pcgf2
0.878517	1.10554	2.05902	0.0496806	0.708949	-3.78793	Clec2l
0.600554	4.0275	2.05887	0.0496961	0.708949	-3.78814	Rundc3a
0.292913	3.34112	2.0587	0.0497134	0.708949	-3.78836	Ifitm1
-0.100596	6.68414	-2.05865	0.0497187	0.708949	-3.78843	Arfip2
0.843642	2.25244	2.05849	0.0497348	0.708949	-3.78864	Caly
0.193049	4.59309	2.05826	0.0497591	0.708949	-3.78896	Rcn3
0.0877379	8.38915	2.05781	0.049805	0.708949	-3.78956	Enpp5
-0.174689	4.70176	-2.05764	0.0498226	0.708949	-3.78979	Zfp827
-0.135087	4.33143	-2.05743	0.049844	0.708949	-3.79007	Nup54
1.03351	0.738837	2.0574	0.0498468	0.708949	-3.79011	Ptchd2
-0.223243	4.27263	-2.05625	0.0499661	0.709281	-3.79167	Fancm
1.01924	2.68824	2.05621	0.0499697	0.709281	-3.79172	Slc8a2
-0.161053	7.83389	-2.05454	0.0501431	0.711034	-3.79397	Srsf5
-0.294988	6.01654	-2.05349	0.0502519	0.7112	-3.79538	Mtmr10
0.279707	4.97537	2.05347	0.0502546	0.7112	-3.79542	Cspg5
0.619339	3.42815	2.0526	0.0503443	0.711481	-3.79658	Paqr8
0.912235	-0.0387463	2.05172	0.0504359	0.711481	-3.79776	Gpr68
-0.134542	6.45355	-2.05171	0.0504371	0.711481	-3.79778	Zfp523
-0.173042	3.47696	-2.05098	0.0505131	0.711481	-3.79876	Zfp1
0.642167	0.686769	2.05074	0.0505382	0.711481	-3.79908	Cbr2
-0.186439	3.78233	-2.04996	0.0506202	0.711481	-3.80014	Tcf7l1
-0.383587	4.67045	-2.04966	0.0506511	0.711481	-3.80054	Six3os1
-0.407259	1.25936	-2.04945	0.0506739	0.711481	-3.80083	Dach2
-0.141004	5.77848	-2.0472	0.0509093	0.714084	-3.80385	Ppil2
0.256208	7.10709	2.04603	0.0510324	0.714764	-3.80542	Tmsb4x
-0.136933	6.73679	-2.04557	0.0510815	0.714764	-3.80605	Med25
-0.152378	4.37815	-2.04503	0.0511376	0.714764	-3.80676	Zfp628
-0.196526	4.02463	-2.04454	0.0511896	0.714764	-3.80742	Taf1a
0.843828	0.994633	2.04436	0.0512086	0.714764	-3.80766	Ptprr
0.446894	1.66153	2.0435	0.0512997	0.71528	-3.80882	Xk
0.335937	3.37596	2.04258	0.0513972	0.71528	-3.81006	Lrrk1
-0.178569	6.12636	-2.04255	0.0514004	0.71528	-3.8101	Suv420h2
-0.142227	5.66514	-2.04167	0.0514936	0.71528	-3.81128	Anks3
0.174821	3.39004	2.04076	0.0515908	0.71528	-3.8125	Cpsf4
0.207382	7.68294	2.04012	0.0516583	0.71528	-3.81335	Col1a2
-0.0972283	4.80321	-2.0397	0.0517036	0.71528	-3.81392	Nck2
0.609094	0.514742	2.03902	0.0517753	0.71528	-3.81483	Gm12250
-0.231967	3.46493	-2.03838	0.0518444	0.71528	-3.81569	Ccnyl1
-0.443938	1.32746	-2.03801	0.0518835	0.71528	-3.81618	A130010J15Rik
0.259774	5.45101	2.03761	0.0519265	0.71528	-3.81672	Efemp1
0.196465	4.70826	2.03736	0.0519535	0.71528	-3.81706	Mapk8
1.32585	1.35773	2.03717	0.0519734	0.71528	-3.81731	Stxbp5l
-0.232241	3.31073	-2.03689	0.0520035	0.71528	-3.81769	Chaf1a
0.198481	5.8873	2.03661	0.0520334	0.71528	-3.81806	Tmem176a
0.21816	6.05719	2.03647	0.0520487	0.71528	-3.81825	Ncald
0.537279	1.92832	2.03565	0.0521369	0.715802	-3.81935	Ldoc1l
0.953703	-0.330651	2.03417	0.0522954	0.717286	-3.82133	Ankrd34b
-0.142291	4.77092	-2.0331	0.0524106	0.717286	-3.82276	Zfp768
-0.167038	6.14342	-2.03294	0.0524278	0.717286	-3.82297	Tshz1
0.145439	6.2914	2.03277	0.0524463	0.717286	-3.8232	Otud6b
0.20988	7.70381	2.03097	0.052641	0.718673	-3.82561	Ywhag
0.339856	3.83399	2.02971	0.0527778	0.718673	-3.8273	Dennd5b
0.271866	6.03521	2.02968	0.0527808	0.718673	-3.82733	Ogdhl
1.29672	-0.0339622	2.02963	0.0527866	0.718673	-3.82741	Ccdc184
0.335449	3.28043	2.0295	0.0527998	0.718673	-3.82757	Mpp6
0.449167	4.53744	2.02763	0.0530033	0.719314	-3.83007	Fndc1
0.224932	3.03775	2.02726	0.0530438	0.719314	-3.83057	Snx16
-0.243904	3.88258	-2.02724	0.053046	0.719314	-3.83059	Myo19
0.222947	3.56244	2.02721	0.0530489	0.719314	-3.83063	Fam3c
0.0933129	8.38903	2.02622	0.0531576	0.719493	-3.83196	Atp1b3
0.108776	6.26342	2.02617	0.053163	0.719493	-3.83202	Vps41
0.217136	4.25415	2.02457	0.0533374	0.720525	-3.83415	Rnf19b
0.309989	2.67314	2.02455	0.0533404	0.720525	-3.83419	Pcdhga10
-0.155722	4.30879	-2.02248	0.0535673	0.722433	-3.83695	Zfpl1
-0.163978	5.24644	-2.02234	0.053583	0.722433	-3.83714	Necap2
0.145693	5.91574	2.02152	0.0536728	0.722531	-3.83823	Cfap52
1.16581	3.12334	2.02135	0.0536917	0.722531	-3.83845	Unc13a
0.239731	3.53979	2.01993	0.0538483	0.723955	-3.84035	Tnfrsf10b
-0.173537	5.41213	-2.01856	0.0540002	0.724574	-3.84218	Lss
-0.171606	6.56264	-2.01804	0.0540573	0.724574	-3.84286	Tns2
-0.193461	6.30236	-2.01754	0.0541125	0.724574	-3.84352	Cep162
0.193978	7.18245	2.01751	0.0541161	0.724574	-3.84357	Tmx1
-0.207324	3.85697	-2.01722	0.0541486	0.724574	-3.84396	Tmem198b
-0.397349	3.94033	-2.01672	0.0542036	0.72463	-3.84462	Spry4
0.252567	3.48315	2.01526	0.0543663	0.725918	-3.84656	Arhgdig
0.224375	7.26064	2.01462	0.0544379	0.725918	-3.84742	Ppp1r9b
0.123975	6.89623	2.01449	0.0544528	0.725918	-3.8476	Emc10
0.862241	1.35289	2.01402	0.0545049	0.725934	-3.84822	Neto2
-0.214507	3.80364	-2.01252	0.0546724	0.727485	-3.85021	Ten1
1.22916	-0.121652	2.01196	0.0547349	0.727637	-3.85095	March4
0.132256	9.93613	2.01064	0.0548831	0.728473	-3.85271	Ntrk2
-0.185547	5.38412	-2.00967	0.0549921	0.728473	-3.85399	Dnal4
0.682315	1.766	2.00944	0.0550185	0.728473	-3.85431	Tmem198
-0.190798	6.47295	-2.00939	0.0550243	0.728473	-3.85437	Zdhhc1
-0.205148	2.62563	-2.00822	0.0551561	0.728473	-3.85593	Harbi1
0.174082	5.0858	2.00736	0.0552526	0.728473	-3.85706	Pip4k2b
1.33103	1.84613	2.00715	0.055277	0.728473	-3.85735	Scrt1
0.290875	4.872	2.00697	0.0552967	0.728473	-3.85758	S1pr1
0.254719	5.71489	2.00679	0.0553176	0.728473	-3.85782	Mt1
0.12194	5.44049	2.00657	0.0553426	0.728473	-3.85812	Brip1os
-0.174574	3.83379	-2.00641	0.0553601	0.728473	-3.85832	Amacr
0.250306	3.25536	2.00517	0.0555005	0.729054	-3.85996	Cebpa
0.104741	6.77167	2.00512	0.0555065	0.729054	-3.86003	Slc6a8
0.757858	2.24539	2.0044	0.0555882	0.729454	-3.86099	Lin7a
0.344187	5.05469	2.00208	0.0558528	0.729845	-3.86407	Dnajc6
-0.0986381	7.39622	-2.00182	0.0558818	0.729845	-3.86441	Mapre1
0.251805	4.0076	2.0012	0.0559533	0.729845	-3.86523	Fam8a1
-0.116425	6.04755	-2.00002	0.0560881	0.729845	-3.86679	Polg
0.126244	5.00019	1.99999	0.0560911	0.729845	-3.86683	Slc25a44
1.43703	-0.592406	1.9991	0.0561931	0.729845	-3.86801	Gm9899
-0.086933	6.60037	-1.9989	0.0562158	0.729845	-3.86827	U2af2
0.149173	5.69648	1.99804	0.0563148	0.729845	-3.86941	Creg1
0.189721	11.2801	1.99803	0.0563155	0.729845	-3.86942	Igfbp2
-0.128761	6.22802	-1.99764	0.0563611	0.729845	-3.86994	Phf12
0.585865	0.474079	1.99743	0.0563851	0.729845	-3.87022	Mall
1.13866	-0.834966	1.9969	0.056446	0.729845	-3.87092	Pax3
0.142483	5.0555	1.99679	0.0564584	0.729845	-3.87106	Sap30l
-0.0931088	7.18378	-1.99636	0.0565085	0.729845	-3.87164	St5
-0.166919	4.28584	-1.99636	0.0565088	0.729845	-3.87164	Mlh1
0.310059	1.8747	1.99627	0.0565186	0.729845	-3.87175	Tmem173
1.34839	1.88256	1.99557	0.0565991	0.729845	-3.87267	Cck
0.770337	2.48424	1.99491	0.0566751	0.729845	-3.87354	6030419C18Rik
0.253113	2.51995	1.99383	0.0568	0.729845	-3.87497	Arid3a
-0.153205	4.49054	-1.99321	0.0568725	0.729845	-3.8758	2610015P09Rik
-0.284153	5.24343	-1.99309	0.0568861	0.729845	-3.87595	Haghl
-0.554876	0.438841	-1.99282	0.056918	0.729845	-3.87632	Cage1
0.683571	0.617267	1.99279	0.0569212	0.729845	-3.87635	Lix1
-0.147715	4.64639	-1.99262	0.056941	0.729845	-3.87658	1200014J11Rik
0.191382	5.17966	1.99225	0.0569835	0.729845	-3.87706	Fbxw7
1.16466	1.84071	1.99221	0.0569889	0.729845	-3.87712	Pvalb
-0.223049	8.74231	-1.9921	0.0570007	0.729845	-3.87726	5930403L14Rik
-0.181242	5.21924	-1.99072	0.0571614	0.730395	-3.87908	Nt5dc1
0.715036	0.679847	1.99057	0.0571787	0.730395	-3.87928	Cdh4
0.118405	6.28136	1.99008	0.0572363	0.730395	-3.87993	Abhd3
0.693798	0.125466	1.98997	0.0572487	0.730395	-3.88007	Psd4
0.391912	2.06422	1.98838	0.0574341	0.730649	-3.88216	Tspyl5
-0.506315	0.229586	-1.98837	0.0574353	0.730649	-3.88218	AI467606
-0.157538	4.53079	-1.98716	0.0575769	0.730649	-3.88377	Ripk4
0.171052	7.2192	1.98716	0.0575769	0.730649	-3.88377	Cdh3
-0.251502	1.82445	-1.98715	0.0575785	0.730649	-3.88379	Tmem81
-0.488342	0.432339	-1.98695	0.0576019	0.730649	-3.88405	Upk1a
1.05163	-0.61738	1.98589	0.0577263	0.730649	-3.88545	Aoah
0.499393	2.7861	1.98431	0.0579119	0.730649	-3.88753	Erc2
0.0971593	5.99146	1.98408	0.0579393	0.730649	-3.88784	Prosc
-0.14495	7.59623	-1.98399	0.0579505	0.730649	-3.88796	Car14
0.792974	1.28632	1.98381	0.0579715	0.730649	-3.8882	C3ar1
0.337695	2.22266	1.98215	0.0581669	0.730649	-3.89037	Lonrf3
0.725792	0.505408	1.98189	0.0581985	0.730649	-3.89073	Itgal
-0.857136	-0.677421	-1.98061	0.0583497	0.730649	-3.89241	Gabrp
0.133087	5.87573	1.98007	0.058414	0.730649	-3.89312	Mipep
0.722445	-0.346273	1.97935	0.058499	0.730649	-3.89406	Fam198a
0.379341	1.06019	1.9789	0.0585521	0.730649	-3.89465	Ccne1
0.559696	2.29257	1.9784	0.0586121	0.730649	-3.89531	Asns
0.369774	1.87448	1.97831	0.0586228	0.730649	-3.89543	Mrpl23
1.41166	-1.34068	1.97807	0.0586516	0.730649	-3.89575	Scrg1
-0.327773	1.93165	-1.9773	0.0587433	0.730649	-3.89676	Dppa5a
0.438292	3.94459	1.97708	0.0587698	0.730649	-3.89705	Glrb
-0.252256	2.72268	-1.97621	0.0588733	0.730649	-3.89819	Ccdc51
0.397548	6.30228	1.97556	0.0589504	0.730649	-3.89903	Ppp3ca
-0.103271	6.05599	-1.97541	0.0589692	0.730649	-3.89924	Gripap1
0.0713644	9.40708	1.97505	0.0590123	0.730649	-3.89971	Reep5
-0.135381	5.40782	-1.97491	0.059029	0.730649	-3.8999	Efcab12
-0.21349	2.92421	-1.97479	0.0590435	0.730649	-3.90005	Zufsp
-0.137814	5.80812	-1.97405	0.0591323	0.730649	-3.90103	Stat5b
-0.320223	4.40715	-1.97381	0.0591602	0.730649	-3.90133	Frem2
0.297747	2.64053	1.97214	0.0593619	0.730649	-3.90353	Slc9a9
-0.22945	2.58772	-1.97206	0.0593713	0.730649	-3.90364	Cep57l1
0.222481	3.34432	1.97173	0.0594102	0.730649	-3.90406	Dyrk3
0.422524	2.07132	1.96927	0.0597081	0.730649	-3.90729	Ifit2
-0.279626	3.03945	-1.9692	0.0597165	0.730649	-3.90739	Ogg1
0.278448	4.49796	1.96897	0.059744	0.730649	-3.90768	Smim13
-0.241356	3.57539	-1.96813	0.0598456	0.730649	-3.90878	Fadd
-0.116963	6.12364	-1.96803	0.0598584	0.730649	-3.90892	Pofut2
-0.597253	0.785293	-1.96773	0.0598938	0.730649	-3.9093	Muc2
1.16994	2.42475	1.96686	0.0600003	0.730649	-3.91045	Spock1
1.27263	0.0885885	1.96612	0.0600894	0.730649	-3.91141	Cecr6
-0.338108	2.27927	-1.96589	0.0601174	0.730649	-3.91171	Nkiras2
-0.213785	7.87043	-1.96486	0.0602439	0.730649	-3.91307	Sorbs3
-0.17882	3.78	-1.96466	0.0602675	0.730649	-3.91332	Trub2
-0.198176	6.36852	-1.96377	0.0603769	0.730649	-3.91449	Abca5
0.453885	3.04492	1.96359	0.0603985	0.730649	-3.91473	Elmo1
0.116395	8.43876	1.96327	0.060437	0.730649	-3.91514	Atp1b2
-0.133634	4.55374	-1.96252	0.0605295	0.730649	-3.91613	5830417I10Rik
0.874659	0.138161	1.96244	0.0605395	0.730649	-3.91623	Sowahb
-0.381163	0.62119	-1.96164	0.0606372	0.730649	-3.91727	5430405H02Rik
0.313573	3.21508	1.96098	0.060718	0.730649	-3.91814	Evl
-0.239728	3.42671	-1.96022	0.0608116	0.730649	-3.91913	Rnf32
0.231849	3.3285	1.96015	0.0608198	0.730649	-3.91922	Zfp954
0.295225	3.35664	1.95969	0.0608767	0.730649	-3.91982	Mrc1
0.674776	0.588867	1.95895	0.0609681	0.730649	-3.92079	Clec4a1
0.722187	1.24937	1.95863	0.0610068	0.730649	-3.9212	Kcnk3
-0.115125	6.88636	-1.95791	0.061096	0.730649	-3.92214	Safb
-0.929799	-0.57733	-1.95768	0.0611244	0.730649	-3.92244	Vit
-0.114673	5.99955	-1.95728	0.0611738	0.730649	-3.92297	Ints4
-0.156948	6.15691	-1.95683	0.0612297	0.730649	-3.92356	Ccdc39
-0.195922	3.4161	-1.95682	0.0612305	0.730649	-3.92356	Dph1
-0.453147	0.514535	-1.95664	0.0612534	0.730649	-3.92381	Gm10767
1.21884	0.166237	1.95584	0.0613518	0.730649	-3.92484	Grik2
-0.150053	6.85282	-1.95538	0.0614096	0.730649	-3.92545	Wdr78
-0.332249	2.05259	-1.95537	0.0614099	0.730649	-3.92545	B130024G19Rik
-0.15207	5.79862	-1.95535	0.0614132	0.730649	-3.92549	Eno4
-0.114538	6.02127	-1.95531	0.0614176	0.730649	-3.92554	Pik3r4
-0.22568	3.68753	-1.95525	0.0614249	0.730649	-3.92561	Txnrd2
-0.390775	0.886511	-1.95507	0.0614475	0.730649	-3.92585	Gm16675
0.161227	6.69568	1.95424	0.0615512	0.730649	-3.92694	Pam
-0.200576	5.91312	-1.95379	0.0616061	0.730649	-3.92751	Rgs11
0.209936	4.89336	1.95305	0.0616984	0.730649	-3.92848	Taok3
-0.259642	3.67075	-1.95303	0.0617015	0.730649	-3.92851	Flt4
-0.219918	2.28145	-1.953	0.061705	0.730649	-3.92855	Gm4285
0.394524	0.0980261	1.95291	0.0617158	0.730649	-3.92866	Serinc4
0.525357	-0.192186	1.95253	0.0617637	0.730649	-3.92916	Rtp3
0.946852	1.37351	1.95213	0.0618131	0.730649	-3.92968	Cnksr2
0.891038	1.85867	1.95186	0.0618469	0.730649	-3.93003	Kcnip2
-0.23825	4.04959	-1.9518	0.0618538	0.730649	-3.93011	Zfp568
-0.178399	3.6646	-1.95034	0.0620369	0.730649	-3.93201	Nadsyn1
0.301524	1.49187	1.95033	0.0620382	0.730649	-3.93203	D930015E06Rik
1.55852	-0.476815	1.94952	0.062139	0.730649	-3.93307	Grm3
1.28978	0.264107	1.9495	0.062142	0.730649	-3.93311	Hcn1
1.13947	2.33398	1.94913	0.0621885	0.730649	-3.93359	Jph3
0.560422	5.4662	1.94884	0.0622246	0.730649	-3.93396	Hspb1
0.274518	5.57333	1.94738	0.0624078	0.730649	-3.93586	Cdh11
1.26357	1.37485	1.94664	0.0625008	0.730649	-3.93682	Cacna1b
0.299531	4.14953	1.94634	0.0625387	0.730649	-3.93721	Tnik
0.365382	3.94636	1.94616	0.0625615	0.730649	-3.93745	Laptm5
1.33184	2.79539	1.94529	0.062672	0.730649	-3.93859	Kcnc1
1.44921	-0.467188	1.94496	0.0627133	0.730649	-3.93901	Slitrk3
-0.178778	3.55841	-1.94436	0.0627885	0.730649	-3.93978	Adprm
-0.165633	3.75686	-1.94363	0.0628809	0.730649	-3.94073	Lrwd1
-0.226468	4.3288	-1.94301	0.0629601	0.730649	-3.94154	Alms1
-0.0926102	7.28802	-1.94266	0.0630042	0.730649	-3.942	Ppp5c
0.155368	4.02478	1.94254	0.0630192	0.730649	-3.94215	Donson
0.589592	5.35149	1.94249	0.0630253	0.730649	-3.94221	Rab6b
0.123284	4.89468	1.94245	0.0630306	0.730649	-3.94227	Tpd52
0.350006	1.08269	1.94203	0.0630848	0.730649	-3.94282	Gstm6
-0.452207	1.0337	-1.94182	0.0631107	0.730649	-3.94309	Mzb1
0.658482	2.96384	1.94158	0.0631418	0.730649	-3.9434	Gria3
-0.187122	4.50693	-1.9415	0.0631517	0.730649	-3.9435	Ift43
-0.160638	6.03401	-1.94049	0.0632805	0.730649	-3.94482	Cgn
0.143134	5.78741	1.93979	0.063369	0.730649	-3.94572	Bin1
0.175242	6.60406	1.9397	0.0633804	0.730649	-3.94583	Ptgfrn
-0.157098	6.19213	-1.93933	0.0634274	0.730649	-3.94631	Arhgef1
0.250883	9.19926	1.93924	0.0634397	0.730649	-3.94644	Cntn1
0.103937	6.28801	1.93923	0.0634405	0.730649	-3.94645	Vmp1
0.963441	3.40181	1.93922	0.063442	0.730649	-3.94646	Gpr37l1
-0.103111	6.02541	-1.93877	0.0634991	0.730649	-3.94704	Cdk11b
-0.153009	5.33943	-1.93865	0.0635152	0.730649	-3.94721	Cnksr3
1.08814	0.626593	1.93797	0.063601	0.730649	-3.94808	B4galnt4
-0.15938	4.77483	-1.93779	0.0636245	0.730649	-3.94831	Fam161b
0.935519	1.74811	1.93727	0.0636905	0.730649	-3.94898	Ttbk1
0.438387	3.68411	1.93675	0.0637578	0.730649	-3.94966	Mllt11
-0.175802	5.29449	-1.93639	0.0638043	0.730649	-3.95013	Ptger1
-0.182645	3.87568	-1.9362	0.0638278	0.730649	-3.95037	Hirip3
0.975005	3.70673	1.93618	0.0638312	0.730649	-3.9504	Sept3
0.515621	0.551288	1.93606	0.0638457	0.730649	-3.95055	Gm1600
0.455749	2.02707	1.93543	0.0639267	0.730649	-3.95137	Itgb2
-0.267057	3.57275	-1.93531	0.0639429	0.730649	-3.95153	Gata2
0.611638	1.52655	1.93519	0.0639585	0.730649	-3.95169	Hivep3
0.156153	7.53875	1.93438	0.0640619	0.730649	-3.95273	Ctsz
-0.182873	3.49113	-1.93385	0.0641299	0.730649	-3.95341	Iba57
-0.175989	4.60545	-1.9328	0.0642659	0.730649	-3.95478	Mysm1
-0.223373	2.30208	-1.93258	0.0642945	0.730649	-3.95506	4930412C18Rik
0.486295	2.62039	1.93236	0.0643219	0.730649	-3.95534	Pcdh1
-0.29715	5.47395	-1.93196	0.0643747	0.730649	-3.95587	Hap1
0.572007	4.52445	1.93115	0.0644791	0.730649	-3.95691	Mef2c
0.142639	4.16882	1.93059	0.0645516	0.730649	-3.95764	Ctps
0.23886	3.88784	1.9302	0.0646021	0.730649	-3.95814	3632451O06Rik
0.185701	4.97477	1.93013	0.0646109	0.730649	-3.95823	Akap1
0.844577	2.48955	1.92926	0.064724	0.730649	-3.95935	Adap1
-0.149638	5.60842	-1.92903	0.0647535	0.730649	-3.95965	Pard3
-0.142104	5.2422	-1.92891	0.0647692	0.730649	-3.9598	Spg11
0.236229	3.12828	1.9283	0.0648484	0.730649	-3.96059	Ppapdc3
-0.109337	4.82416	-1.92785	0.0649066	0.730649	-3.96117	Dhx57
1.01635	1.71571	1.92768	0.0649289	0.730649	-3.96139	Cadps2
-0.0960443	7.31965	-1.92739	0.0649676	0.730649	-3.96177	Pcx
0.225097	4.85429	1.92724	0.064987	0.730649	-3.96197	Fgfr3
1.02337	0.137557	1.92696	0.0650236	0.730649	-3.96233	Rorb
-0.241546	2.41252	-1.92682	0.0650407	0.730649	-3.9625	Mzt2
-0.0965262	8.72002	-1.92607	0.0651387	0.730649	-3.96347	Slc12a4
0.530727	2.03093	1.92442	0.0653555	0.730649	-3.96561	Gdf15
0.53706	3.10011	1.92411	0.065395	0.730649	-3.966	Nova2
0.112354	5.87143	1.92345	0.0654819	0.730649	-3.96685	Gps1
-0.12592	7.52063	-1.92317	0.0655182	0.730649	-3.96721	Calcoco1
0.260834	3.76474	1.9231	0.0655276	0.730649	-3.9673	Mcc
1.45374	1.92301	1.92306	0.0655327	0.730649	-3.96735	Gabbr2
0.141834	4.90569	1.92246	0.0656115	0.730649	-3.96812	Tspan6
0.598353	2.49274	1.92233	0.0656289	0.730649	-3.96829	Plxna4
0.222492	2.69309	1.92205	0.0656657	0.730649	-3.96866	BC068281
0.0951547	7.24997	1.92184	0.0656939	0.730649	-3.96893	Ap2b1
-0.254089	4.10101	-1.92092	0.0658141	0.730649	-3.97011	Avpi1
0.182901	5.64214	1.92015	0.065916	0.730649	-3.9711	Nmt2
0.659356	0.977564	1.91923	0.0660382	0.730649	-3.9723	Vipr1
0.48717	-0.274415	1.91905	0.0660618	0.730649	-3.97253	Pstpip1
0.858762	0.792298	1.91817	0.0661779	0.730649	-3.97366	Dscaml1
0.457775	1.23896	1.91747	0.0662708	0.730649	-3.97456	Runx1t1
0.244243	6.38429	1.91712	0.0663163	0.730649	-3.975	Chsy1
-0.101444	6.60946	-1.91644	0.0664067	0.730649	-3.97588	Pnpla6
-0.145884	5.69597	-1.91573	0.0665019	0.730649	-3.9768	Cbx7
0.445979	2.01351	1.91462	0.0666497	0.730649	-3.97822	Dpf1
-0.131737	4.56855	-1.91324	0.0668328	0.730649	-3.97999	Xrcc6
0.242653	3.48672	1.91316	0.0668444	0.730649	-3.9801	Zfp449
0.430101	5.10233	1.91315	0.0668447	0.730649	-3.9801	Cox8b
-0.125076	5.71494	-1.91312	0.0668496	0.730649	-3.98015	Eny2
0.838823	0.839092	1.91258	0.0669219	0.730649	-3.98085	Crym
0.224757	2.05006	1.91246	0.0669377	0.730649	-3.981	A930015D03Rik
0.790965	3.41846	1.91237	0.0669496	0.730649	-3.98111	Nrxn1
1.22526	0.324846	1.91198	0.0670013	0.730649	-3.98161	Neurod6
0.287467	5.97936	1.91086	0.0671518	0.730649	-3.98305	Sv2a
0.366378	2.38757	1.91077	0.0671642	0.730649	-3.98317	Pla1a
-0.18314	7.45988	-1.91038	0.0672155	0.730649	-3.98366	Steap1
0.138151	5.79931	1.91014	0.0672484	0.730649	-3.98398	Flot2
-0.142173	6.52175	-1.90993	0.067277	0.730649	-3.98425	Map3k7
0.749405	2.18907	1.90954	0.0673287	0.730649	-3.98474	Lgi3
0.39678	2.89083	1.90946	0.0673402	0.730649	-3.98485	Lrp4
0.226055	2.95976	1.90893	0.0674109	0.730649	-3.98553	Tceal5
0.226956	5.29834	1.90885	0.0674211	0.730649	-3.98562	Fnbp1
0.16745	6.85548	1.9085	0.0674694	0.730649	-3.98608	Erlec1
0.727682	1.72749	1.90845	0.0674756	0.730649	-3.98614	Slc6a13
-0.345886	2.67715	-1.90837	0.0674862	0.730649	-3.98624	Ccdc62
-0.215573	6.02568	-1.90828	0.0674984	0.730649	-3.98636	Cep250
0.804862	0.190145	1.90771	0.0675747	0.730649	-3.98709	Rgs6
0.922706	0.300034	1.90762	0.0675881	0.730649	-3.98721	Klhl34
0.363535	7.51927	1.90761	0.0675886	0.730649	-3.98722	Cpe
-0.377998	1.43205	-1.90754	0.0675983	0.730649	-3.98731	Art4
-0.297346	4.80217	-1.90729	0.0676321	0.730649	-3.98763	Arrdc3
-0.0958736	8.27321	-1.90695	0.0676783	0.730649	-3.98807	Pcbp2
0.711068	3.77114	1.90508	0.0679305	0.730649	-3.99046	Prkce
0.400461	3.07997	1.90495	0.0679476	0.730649	-3.99062	Igfbp6
0.808313	1.36455	1.9049	0.0679553	0.730649	-3.9907	Chst10
-0.387508	1.29665	-1.90431	0.068035	0.730649	-3.99145	Zfp174
-0.145474	5.19971	-1.90384	0.0680983	0.730649	-3.99205	Ddhd2
0.0881156	7.31981	1.90373	0.0681136	0.730649	-3.99219	Ppt1
0.499166	1.73067	1.90348	0.0681475	0.730649	-3.99251	Prr36
0.21838	10.7125	1.903	0.0682131	0.730649	-3.99313	Hsp90ab1
0.270221	6.43199	1.90264	0.0682623	0.730649	-3.99359	Fbln5
0.133455	5.35717	1.90206	0.0683408	0.730649	-3.99433	Ggt5
0.124439	6.31054	1.90063	0.0685356	0.730649	-3.99616	Mapre2
1.01508	4.58494	1.90009	0.0686095	0.730649	-3.99685	Eef1a2
-0.413979	2.01072	-1.90003	0.068618	0.730649	-3.99693	BC031361
0.207939	3.43684	1.89931	0.0687165	0.730649	-3.99785	Exosc6
-0.118798	4.59724	-1.89861	0.068812	0.730649	-3.99874	Zfp426
-0.139264	8.10149	-1.89692	0.0690434	0.730649	-4.0009	Vegfa
0.448472	4.1831	1.89639	0.0691165	0.730649	-4.00158	Alcam
-0.228019	6.05653	-1.89569	0.0692124	0.730649	-4.00247	Plcd1
-0.180556	5.25874	-1.89567	0.0692162	0.730649	-4.0025	Rtkn
0.096738	6.75074	1.89439	0.0693915	0.730649	-4.00413	Ergic1
0.425047	5.32518	1.89413	0.0694276	0.730649	-4.00446	Ndrg3
-0.146934	5.05282	-1.89408	0.0694352	0.730649	-4.00453	Unk
-0.254541	2.8608	-1.89322	0.0695534	0.730649	-4.00562	Thsd1
-0.192582	5.1677	-1.8931	0.0695696	0.730649	-4.00577	Ubac1
0.107428	4.75545	1.89309	0.0695719	0.730649	-4.00579	Abhd5
1.48671	1.15039	1.89294	0.0695919	0.730649	-4.00598	Grin2c
-0.12351	6.36342	-1.89254	0.0696476	0.730649	-4.00649	Zc3h14
1.28649	0.223213	1.89196	0.0697276	0.730649	-4.00723	Lhx2
0.487746	1.45464	1.8912	0.0698335	0.730649	-4.0082	Klhl3
0.324893	1.82201	1.89117	0.0698368	0.730649	-4.00823	Fgd2
-0.158776	5.99293	-1.89017	0.0699763	0.730649	-4.00951	Hmg20b
-0.149576	5.145	-1.88989	0.0700153	0.730649	-4.00987	Lrrc47
-0.16476	2.6266	-1.88917	0.0701156	0.730649	-4.01079	Snhg17
0.181493	4.14014	1.88911	0.0701241	0.730649	-4.01087	Nob1
0.866667	0.523041	1.88876	0.0701722	0.730649	-4.01131	Ryr3
0.255033	2.8618	1.88836	0.0702281	0.730649	-4.01182	Mdh1b
-0.279676	2.60108	-1.88792	0.0702899	0.730649	-4.01238	Ddb2
-0.366806	1.4946	-1.88692	0.0704291	0.730649	-4.01365	Slc22a21
-0.190809	4.46028	-1.88663	0.070469	0.730649	-4.01401	Zfp710
-0.207151	4.29432	-1.88574	0.0705938	0.730649	-4.01515	Mapk15
-0.128821	4.7136	-1.88496	0.0707038	0.730649	-4.01615	Nfyc
1.31129	1.99245	1.88495	0.0707055	0.730649	-4.01616	Nrxn3
-0.306045	2.35934	-1.88462	0.0707508	0.730649	-4.01657	Pygo1
-0.155914	3.97978	-1.8846	0.0707537	0.730649	-4.0166	Ipp
-0.102765	8.51585	-1.88439	0.0707831	0.730649	-4.01686	Ahcyl1
-0.107747	8.21253	-1.88431	0.0707945	0.730649	-4.01697	Tmem72
0.242093	3.31797	1.88394	0.070846	0.730649	-4.01743	Tst
0.135775	5.43795	1.88353	0.0709049	0.730649	-4.01797	Bcap29
-0.192577	4.78013	-1.88318	0.0709535	0.730649	-4.01841	Sox13
0.0940746	10.0951	1.88302	0.0709761	0.730649	-4.01861	Ctsb
0.473345	1.56774	1.88298	0.0709813	0.730649	-4.01866	Ksr2
0.944991	1.93516	1.88291	0.0709911	0.730649	-4.01875	Ntm
0.254782	1.62578	1.88227	0.0710816	0.730649	-4.01956	Slc25a53
0.735631	2.76186	1.88207	0.0711101	0.730649	-4.01982	Gabrb3
0.329539	2.84119	1.88191	0.0711326	0.730649	-4.02002	Myo16
-0.212087	5.25394	-1.88182	0.0711454	0.730649	-4.02014	Fdps
1.29236	3.29365	1.88149	0.0711912	0.730649	-4.02055	Chgb
-0.259338	3.75516	-1.88134	0.0712125	0.730649	-4.02074	Arhgef15
0.342844	0.566142	1.88122	0.0712293	0.730649	-4.02089	Nudt21
0.680015	3.01686	1.88117	0.0712367	0.730649	-4.02096	Kbtbd11
0.304403	3.86651	1.88098	0.0712637	0.730649	-4.0212	Itih2
0.204366	7.17746	1.88096	0.0712667	0.730649	-4.02123	Npr1
0.152463	2.92202	1.88063	0.0713131	0.730649	-4.02165	Slc26a6
-0.136365	6.85337	-1.88054	0.0713255	0.730649	-4.02176	Cfap69
-0.147306	3.59003	-1.87935	0.0714933	0.730649	-4.02326	Mcm9
-0.237343	2.57402	-1.87922	0.0715118	0.730649	-4.02343	Fancl
0.250384	2.60987	1.87839	0.0716299	0.730649	-4.02449	Rgs10
-0.125918	4.01138	-1.87802	0.0716829	0.730649	-4.02496	Tyw1
-0.178437	4.12231	-1.8774	0.0717703	0.730649	-4.02574	Gm38426
0.28634	1.69631	1.87707	0.0718178	0.730649	-4.02616	Bace2
0.459463	1.40455	1.87678	0.071859	0.730649	-4.02653	Pcdhga8
-0.0989988	7.36037	-1.87632	0.0719246	0.730649	-4.02712	Ctage5
-0.34762	2.14341	-1.87596	0.0719756	0.730649	-4.02757	Tgfbr3l
-0.212446	3.53275	-1.87518	0.072086	0.730649	-4.02855	Mettl6
-0.226036	4.78308	-1.87446	0.072189	0.730649	-4.02947	Ankrd28
0.33937	2.32963	1.87425	0.0722186	0.730649	-4.02973	Mfap3l
0.492609	0.856747	1.8741	0.0722409	0.730649	-4.02993	Abhd15
0.347906	2.79813	1.87382	0.0722808	0.730649	-4.03028	Cpz
1.72153	1.19274	1.87372	0.0722956	0.730649	-4.03041	Grm4
-0.116065	6.53813	-1.87295	0.0724045	0.730649	-4.03138	Kdm3b
0.245339	7.21232	1.87294	0.0724069	0.730649	-4.0314	Tgfbi
0.571886	-0.00122931	1.87285	0.0724187	0.730649	-4.0315	Usp13
-0.465695	1.02938	-1.87228	0.0725014	0.730649	-4.03223	Spata33
1.38467	-0.242286	1.87219	0.0725138	0.730649	-4.03234	Ryr1
0.341822	3.48702	1.872	0.0725409	0.730649	-4.03258	Lcp1
1.04967	2.10392	1.87194	0.0725498	0.730649	-4.03266	Apba2
-0.119657	6.37778	-1.87163	0.0725939	0.730649	-4.03305	Nphp1
1.33458	-0.628855	1.87074	0.0727221	0.730649	-4.03418	Unc5d
-0.243687	7.31224	-1.87002	0.072825	0.730649	-4.03508	Bzrap1
1.08376	1.75393	1.87002	0.0728252	0.730649	-4.03509	Bcat1
0.401291	3.22251	1.86988	0.072846	0.730649	-4.03527	Gjb2
-0.474588	1.55566	-1.86986	0.0728481	0.730649	-4.03529	Mcm10
0.131373	6.62059	1.86944	0.0729086	0.730649	-4.03582	Npdc1
-0.125288	8.72973	-1.86898	0.0729752	0.730649	-4.0364	Pfkp
-0.470806	0.577354	-1.86875	0.073009	0.730649	-4.0367	Kif4
1.33276	-0.823819	1.86836	0.0730653	0.730649	-4.03719	Ptchd1
0.664024	1.16366	1.86798	0.0731197	0.730649	-4.03767	Ifi44
-0.122671	3.99417	-1.86792	0.0731282	0.730649	-4.03774	Nasp
0.629623	0.45919	1.86781	0.0731439	0.730649	-4.03788	Lcp2
0.707676	2.26225	1.86761	0.0731733	0.730649	-4.03814	Pde1a
1.12751	1.99468	1.86727	0.073222	0.730649	-4.03856	Reln
-0.157219	3.5864	-1.86719	0.0732338	0.730649	-4.03867	Wrap53
-0.12868	5.92759	-1.86712	0.0732446	0.730649	-4.03876	Mpnd
-0.165189	3.38969	-1.86694	0.0732696	0.730649	-4.03898	2510002D24Rik
-0.391049	1.07467	-1.86661	0.0733179	0.730649	-4.0394	Pole2
1.05199	0.190264	1.86646	0.0733389	0.730649	-4.03958	Igsf21
-0.385634	4.71796	-1.8657	0.0734501	0.730649	-4.04055	Jun
-0.222701	2.51793	-1.86526	0.0735126	0.730649	-4.0411	Atg4a
0.258037	4.24827	1.8651	0.0735364	0.730649	-4.04131	Slc24a3
1.31313	0.296652	1.86492	0.0735622	0.730649	-4.04153	Lingo3
0.443326	2.61511	1.86469	0.0735959	0.730649	-4.04182	Pcdhgc5
0.0943703	6.4599	1.8644	0.0736381	0.730649	-4.04219	Ctsf
-0.136795	4.03758	-1.86393	0.0737062	0.730649	-4.04278	Parp8
-0.147078	7.98681	-1.86391	0.0737087	0.730649	-4.0428	Tln1
0.24807	5.86236	1.86383	0.0737202	0.730649	-4.0429	Lum
-0.127009	5.35	-1.86328	0.0738005	0.730649	-4.0436	R3hcc1l
0.197527	2.93752	1.86268	0.0738887	0.730649	-4.04436	Scamp3
0.164454	4.37422	1.86251	0.0739133	0.730649	-4.04458	Lmf1
-0.193226	5.37745	-1.86219	0.0739601	0.730649	-4.04498	Pias3
0.905599	3.2253	1.86204	0.0739816	0.730649	-4.04517	Scn2b
-0.233873	2.8092	-1.86195	0.0739947	0.730649	-4.04528	Trmt12
0.175774	5.60731	1.86122	0.0741019	0.730649	-4.04621	Ank
-0.14995	4.78508	-1.86089	0.0741493	0.730649	-4.04661	Zranb1
0.63399	0.321275	1.86085	0.0741558	0.730649	-4.04667	AF251705
1.07641	0.540305	1.86068	0.0741794	0.730649	-4.04687	Elavl2
-0.15863	4.87461	-1.85982	0.0743052	0.730649	-4.04796	Cby1
0.0815632	5.88927	1.8598	0.0743094	0.730649	-4.04799	Tor1b
0.24678	3.50759	1.85906	0.0744171	0.730649	-4.04892	Zfp280b
1.05507	0.373533	1.85861	0.0744826	0.730649	-4.04948	Npy
-0.581003	-0.0218527	-1.8584	0.0745143	0.730649	-4.04975	Gm3716
1.1117	0.405364	1.85834	0.0745224	0.730649	-4.04982	Nptxr
-0.17793	6.43596	-1.85819	0.0745443	0.730649	-4.05001	Tgfa
0.575905	1.52133	1.85817	0.0745479	0.730649	-4.05004	Pou3f2
0.114114	8.36282	1.85759	0.0746325	0.730649	-4.05077	Gm2a
0.541114	2.90099	1.85733	0.0746718	0.730649	-4.0511	Camkk1
0.214166	4.71659	1.85716	0.0746957	0.730649	-4.05131	Clec18a
0.876895	4.86341	1.85691	0.0747324	0.730649	-4.05162	Syp
0.14284	7.26537	1.85628	0.0748259	0.730649	-4.05242	Pea15a
-0.45018	0.587206	-1.85605	0.0748591	0.730649	-4.05271	Zfp951
-0.477716	0.00980778	-1.85603	0.0748627	0.730649	-4.05274	Map2k3os
0.148224	5.89454	1.85566	0.0749166	0.730649	-4.0532	Trim32
0.256616	3.01887	1.85475	0.075052	0.730649	-4.05435	Vav2
0.317511	4.40125	1.85414	0.0751415	0.730649	-4.05511	C1qb
-0.11581	6.85623	-1.85395	0.0751693	0.730649	-4.05535	Ppp6r3
1.21179	0.164576	1.8539	0.0751762	0.730649	-4.05541	Gsg1l
-0.138408	8.7726	-1.85384	0.0751854	0.730649	-4.05548	Zfp106
0.131015	5.38608	1.85345	0.0752434	0.730649	-4.05598	Ggcx
0.323016	3.18054	1.85265	0.0753621	0.730649	-4.05698	Btbd11
0.145858	5.73986	1.85101	0.0756057	0.730649	-4.05905	Wdr63
1.29947	2.79004	1.85088	0.0756245	0.730649	-4.0592	Rnf112
1.06114	2.91261	1.85083	0.0756315	0.730649	-4.05926	Prkcg
0.710135	-0.309648	1.85057	0.0756708	0.730649	-4.0596	Rasl10a
-0.45063	0.591151	-1.85029	0.0757118	0.730649	-4.05994	Cdc45
-0.134898	4.32528	-1.85021	0.075724	0.730649	-4.06005	Ankra2
0.466726	-0.219454	1.84997	0.0757606	0.730649	-4.06035	Tnfsf13
0.122168	5.81508	1.84975	0.075793	0.730649	-4.06063	Rbm8a
0.086281	5.686	1.8496	0.0758158	0.730649	-4.06082	Ryk
0.122395	5.1713	1.84927	0.0758636	0.730649	-4.06122	Bop1
-0.14701	5.61702	-1.84924	0.0758694	0.730649	-4.06127	Cep164
-0.122043	5.7254	-1.84836	0.0759995	0.730649	-4.06236	Eya3
1.0997	-0.265385	1.84789	0.0760704	0.730649	-4.06296	Pi16
1.47008	-1.05595	1.84734	0.0761523	0.730649	-4.06365	Epha8
-0.320932	2.31221	-1.8472	0.0761736	0.730649	-4.06383	Rd3l
0.984549	1.52146	1.84678	0.0762361	0.730649	-4.06435	Itpka
-0.16685	4.80568	-1.84566	0.0764046	0.730649	-4.06576	Psmf1
0.26762	3.49979	1.84551	0.0764261	0.730649	-4.06594	Tiam2
0.268396	6.06327	1.84543	0.0764378	0.730649	-4.06604	Syngr1
0.942231	2.74034	1.84515	0.0764802	0.730649	-4.06639	Rbfox1
-0.245208	5.46568	-1.84448	0.0765809	0.730649	-4.06723	Ppp1r10
-0.72542	1.71913	-1.84444	0.0765877	0.730649	-4.06729	BC005561
1.22876	3.10284	1.84443	0.0765886	0.730649	-4.06729	Bsn
-0.157728	5.24772	-1.84442	0.0765903	0.730649	-4.06731	Adgrv1
0.550549	5.1355	1.84436	0.0765985	0.730649	-4.06738	Chn1
-0.216999	2.66533	-1.84435	0.0766001	0.730649	-4.06739	Apaf1
0.107572	5.50082	1.8441	0.0766376	0.730649	-4.0677	Extl2
-0.471156	1.44307	-1.84401	0.0766517	0.730649	-4.06782	Mustn1
0.71482	0.572246	1.84388	0.0766719	0.730649	-4.06799	Hsd11b1
0.134828	6.22741	1.84387	0.0766729	0.730649	-4.068	Cacna2d2
-0.0931126	6.68807	-1.84336	0.0767489	0.730649	-4.06863	Specc1l
0.717395	0.962755	1.84328	0.076762	0.730649	-4.06874	Soga3
0.573248	-0.0720472	1.84309	0.0767907	0.730649	-4.06898	Zfp455
-0.140448	5.60755	-1.84292	0.0768164	0.730649	-4.06919	Trim24
-0.291246	2.5292	-1.84218	0.0769273	0.730649	-4.07011	Xrcc2
1.19903	2.67211	1.84204	0.0769479	0.730649	-4.07028	Scn8a
0.346635	2.71094	1.84175	0.0769918	0.730649	-4.07065	Ust
-0.150335	4.68347	-1.84169	0.0770021	0.730649	-4.07073	Rbm22
1.21977	2.93538	1.84109	0.0770919	0.730649	-4.07147	Grin1
0.81098	-0.0129055	1.84098	0.0771081	0.730649	-4.07161	Adrb1
1.00174	2.40385	1.84098	0.0771081	0.730649	-4.07161	Lingo1
-0.473824	0.491486	-1.84097	0.0771103	0.730649	-4.07163	Evi2a
0.195848	3.37357	1.84096	0.0771115	0.730649	-4.07164	Nt5c
1.18703	-0.27077	1.84092	0.0771178	0.730649	-4.07169	Kcnn2
-0.160837	5.49988	-1.84073	0.077146	0.730649	-4.07192	Eml3
-0.233945	2.21777	-1.84071	0.0771494	0.730649	-4.07195	Fam217a
0.104046	9.51064	1.84055	0.0771731	0.730649	-4.07215	Tmem59
0.234375	6.20407	1.84039	0.0771974	0.730649	-4.07235	Amigo2
-0.209032	5.13956	-1.84031	0.0772103	0.730649	-4.07245	Cfap20
0.195619	3.61878	1.83994	0.0772654	0.730649	-4.07291	Rpusd1
-0.0740738	6.16982	-1.83985	0.0772803	0.730649	-4.07303	Becn1
0.442209	4.34285	1.83967	0.0773067	0.730649	-4.07325	Cmip
0.172017	5.12594	1.83962	0.0773151	0.730649	-4.07332	Rufy3
0.074031	9.18666	1.83861	0.0774675	0.73073	-4.07457	Rtn3
0.285996	2.44266	1.83857	0.0774741	0.73073	-4.07463	Klf11
-0.155572	6.19294	-1.83834	0.0775086	0.73073	-4.07491	Ccdc114
0.693968	0.0596886	1.83777	0.0775947	0.73073	-4.07562	Ptpn22
-0.160469	4.35079	-1.83653	0.077784	0.73073	-4.07718	Taf3
-0.717488	-0.163896	-1.8363	0.0778185	0.73073	-4.07746	9430037G07Rik
-0.176677	4.25922	-1.8362	0.0778338	0.73073	-4.07758	Zfp787
1.03851	4.4735	1.8355	0.0779411	0.73073	-4.07846	Gpm6b
0.886613	2.4906	1.83538	0.0779595	0.73073	-4.07861	Cacnb3
0.103051	5.64149	1.83523	0.0779818	0.73073	-4.07879	Rmdn3
0.959498	4.90689	1.83507	0.0780064	0.73073	-4.079	Dnm1
-0.132163	4.93261	-1.83505	0.0780098	0.73073	-4.07902	Sms
0.990355	2.31792	1.83492	0.0780294	0.73073	-4.07918	Rap1gap2
0.428674	2.95065	1.83441	0.078107	0.73073	-4.07982	St8sia1
0.193128	4.36307	1.83385	0.078193	0.73073	-4.08052	March9
0.136369	3.13881	1.83359	0.0782323	0.73073	-4.08084	Gnpnat1
0.662656	0.0929173	1.83358	0.0782342	0.73073	-4.08086	Pyhin1
-0.273319	3.60648	-1.83333	0.0782719	0.73073	-4.08116	Gstt2
-0.253567	3.98486	-1.83315	0.0783005	0.73073	-4.0814	Zdbf2
-0.150929	5.17706	-1.83257	0.0783892	0.73073	-4.08212	Wdr60
-0.193554	4.3243	-1.83177	0.0785117	0.73073	-4.08311	Mvk
0.463929	0.817189	1.83158	0.0785413	0.73073	-4.08335	Kif11
0.761418	4.5372	1.83145	0.0785615	0.73073	-4.08352	Prkar1b
-0.150724	9.21324	-1.83138	0.0785717	0.73073	-4.0836	Prrc2a
-0.103786	5.44625	-1.83062	0.0786882	0.73073	-4.08454	Gpkow
0.452718	0.986181	1.83054	0.0787005	0.73073	-4.08464	Srsf12
-0.168135	4.59824	-1.83049	0.0787082	0.73073	-4.08471	Ccdc148
0.113207	4.36364	1.82945	0.0788687	0.731386	-4.086	Timmdc1
0.206065	2.40226	1.82869	0.0789861	0.731386	-4.08695	Hacd1
-0.123953	6.7842	-1.82834	0.0790395	0.731386	-4.08738	Zfp598
0.828906	-0.781482	1.8281	0.0790765	0.731386	-4.08768	Pmaip1
1.09527	2.64551	1.82785	0.0791156	0.731386	-4.088	Rbfox3
0.167798	4.52987	1.82779	0.0791254	0.731386	-4.08807	Tpst2
-0.18548	3.41924	-1.8277	0.0791381	0.731386	-4.08818	Ofd1
0.800018	1.37325	1.82632	0.0793515	0.732518	-4.08989	Slc25a18
-0.488502	3.41114	-1.82625	0.0793634	0.732518	-4.08999	Pnpla3
0.590025	6.08954	1.82551	0.0794778	0.733073	-4.0909	Ndrg4
0.271486	4.57159	1.8252	0.0795264	0.733073	-4.09129	Rhou
0.540337	0.0132864	1.82447	0.0796399	0.73353	-4.0922	Col22a1
0.814598	0.852525	1.82402	0.0797085	0.73353	-4.09275	Cdhr3
0.737039	4.27143	1.82302	0.0798649	0.73353	-4.094	Basp1
0.114094	5.00134	1.82277	0.0799033	0.73353	-4.0943	Psmd11
-0.136401	7.79456	-1.82252	0.0799424	0.73353	-4.09462	Zswim8
-0.15811	4.19202	-1.82243	0.0799575	0.73353	-4.09474	Ppp2r3c
0.165634	7.94011	1.8215	0.0801024	0.73353	-4.09589	Tmem98
-0.105271	6.28211	-1.82107	0.0801699	0.73353	-4.09642	Wrnip1
0.866305	-0.0392747	1.82094	0.0801898	0.73353	-4.09658	Grik4
0.841168	2.05927	1.82079	0.0802128	0.73353	-4.09677	Map6
0.167105	4.45614	1.82071	0.0802255	0.73353	-4.09687	Praf2
0.644077	2.28985	1.82054	0.0802527	0.73353	-4.09708	Ddah1
0.361371	4.4535	1.82042	0.0802707	0.73353	-4.09723	Ank3
-0.212547	3.06626	-1.82025	0.0802967	0.73353	-4.09743	Eri2
-0.16832	5.23547	-1.81976	0.0803747	0.733539	-4.09805	Lrch1
0.300028	2.43414	1.81959	0.0804005	0.733539	-4.09825	Tmem41a
0.988362	2.20131	1.81915	0.0804703	0.733706	-4.09881	Sgsm1
0.132584	4.76771	1.81796	0.0806572	0.734939	-4.10028	Exoc6b
-0.18138	7.50292	-1.81751	0.0807277	0.735112	-4.10084	Fhad1
-0.11579	7.70507	-1.81672	0.0808516	0.735313	-4.10181	Itpk1
-0.142776	5.70606	-1.8166	0.080871	0.735313	-4.10197	Dync2h1
0.96593	2.40741	1.81638	0.0809046	0.735313	-4.10223	Sphkap
0.225853	2.67041	1.81564	0.0810224	0.735915	-4.10316	Lrguk
-0.119982	7.1688	-1.81518	0.0810938	0.735956	-4.10372	Abca7
-0.19521	4.77743	-1.81484	0.0811485	0.735956	-4.10415	Chia1
-0.119946	4.50043	-1.81463	0.0811819	0.735956	-4.10441	Mthfsd
0.316154	2.75918	1.81393	0.0812921	0.736148	-4.10527	Spidr
-0.404644	0.0948946	-1.81353	0.0813547	0.736148	-4.10576	Avil
0.658057	1.3999	1.81349	0.0813619	0.736148	-4.10582	Kcnj11
0.574433	2.1721	1.81319	0.0814096	0.736148	-4.10619	Sgtb
-0.187325	5.62525	-1.81263	0.0814975	0.736475	-4.10687	Cfap74
0.339972	0.356088	1.81159	0.0816632	0.737505	-4.10817	Shroom1
0.18897	4.00154	1.81108	0.0817445	0.737771	-4.1088	Mns1
-0.237096	4.59589	-1.81059	0.0818217	0.737906	-4.1094	D930048N14Rik
-1.08456	4.90128	-1.80996	0.0819219	0.737906	-4.11018	Egr1
1.30161	1.18789	1.80975	0.0819561	0.737906	-4.11044	Kcnj9
-0.584137	0.234807	-1.80891	0.0820901	0.737906	-4.11148	E130215H24Rik
0.126056	5.95813	1.8088	0.0821066	0.737906	-4.11161	Grn
0.318873	2.31051	1.80877	0.0821112	0.737906	-4.11164	Tmem221
-0.139344	5.58854	-1.80855	0.0821471	0.737906	-4.11192	Usp16
-0.141937	5.0218	-1.8071	0.0823778	0.737906	-4.1137	Tbc1d17
-0.165181	7.0814	-1.80701	0.0823933	0.737906	-4.11382	Rnf152
1.04959	2.24402	1.80687	0.0824154	0.737906	-4.11399	Acsbg1
0.106331	8.15775	1.80637	0.0824947	0.737906	-4.11461	Degs1
0.763188	2.53952	1.80603	0.0825497	0.737906	-4.11503	Tmem151a
-0.0972707	6.88643	-1.80588	0.0825737	0.737906	-4.11521	Szrd1
0.152345	4.56955	1.80574	0.0825961	0.737906	-4.11539	Arsa
0.52756	0.354028	1.8056	0.0826184	0.737906	-4.11556	Schip1
0.182976	2.42291	1.80533	0.082662	0.737906	-4.11589	Dgka
0.719166	2.4179	1.80522	0.0826805	0.737906	-4.11604	C1qtnf4
0.675636	4.08358	1.80515	0.0826915	0.737906	-4.11612	Zfp365
0.221988	4.93257	1.80428	0.0828307	0.738686	-4.11719	Lpl
0.5807	3.23336	1.80368	0.0829273	0.739085	-4.11793	Plcb1
-0.196785	3.49225	-1.80317	0.083009	0.739323	-4.11855	Gm14420
-0.160311	6.65773	-1.80287	0.0830578	0.739323	-4.11893	Elovl6
0.408117	-0.0919742	1.80067	0.0834121	0.739414	-4.12163	Hk1os
0.227636	6.6071	1.80053	0.0834353	0.739414	-4.12181	Syt11
0.815893	0.160925	1.80037	0.0834615	0.739414	-4.12201	Ephb2
0.426261	2.32486	1.79978	0.0835568	0.739414	-4.12273	Actr3b
-0.109001	5.70542	-1.79965	0.0835778	0.739414	-4.12289	Dnaaf5
-0.118837	5.66096	-1.7996	0.0835862	0.739414	-4.12295	Rfc1
-0.139695	4.65042	-1.79909	0.0836692	0.739414	-4.12358	Pmm2
-0.125619	4.90384	-1.79898	0.0836857	0.739414	-4.12371	Homez
0.363609	2.14528	1.79895	0.0836916	0.739414	-4.12376	2010107G23Rik
-0.113793	7.28293	-1.79891	0.0836981	0.739414	-4.1238	Taok2
0.123944	7.26966	1.79865	0.0837403	0.739414	-4.12412	Ipo9
-0.174327	5.89251	-1.79744	0.0839361	0.739414	-4.12561	Ccdc64
-0.16903	3.50867	-1.79733	0.0839536	0.739414	-4.12574	Dnajc12
-0.166964	5.14441	-1.79728	0.0839619	0.739414	-4.1258	Rab34
-0.134756	6.77689	-1.79692	0.084021	0.739414	-4.12625	Ldb1
0.911784	2.8851	1.79678	0.0840441	0.739414	-4.12642	Pgm2l1
0.295205	3.64591	1.79655	0.0840816	0.739414	-4.12671	Tmem56
-0.14935	5.18089	-1.79641	0.0841037	0.739414	-4.12687	Fam184a
-0.168105	4.95875	-1.79629	0.0841239	0.739414	-4.12703	Nbeal2
-0.13328	4.64068	-1.79623	0.0841339	0.739414	-4.1271	Phka2
0.481125	3.55775	1.79568	0.0842236	0.739414	-4.12778	Rab15
0.712002	0.861024	1.79557	0.0842406	0.739414	-4.1279	Rundc3b
-0.218667	2.64514	-1.79452	0.0844121	0.739414	-4.1292	Hspb11
-0.188818	2.97606	-1.79425	0.0844565	0.739414	-4.12953	Ppp4r1l-ps
0.123815	5.48275	1.79393	0.0845092	0.739414	-4.12992	Zdhhc18
0.110785	5.53538	1.79389	0.0845151	0.739414	-4.12997	Galk2
-0.145038	4.34314	-1.79388	0.0845164	0.739414	-4.12998	Lrrc42
-0.352262	2.13081	-1.79373	0.0845418	0.739414	-4.13017	4631405J19Rik
-0.105214	5.30439	-1.79267	0.0847157	0.739414	-4.13147	Mboat2
0.172492	4.49025	1.79217	0.0847977	0.739414	-4.13209	Il13ra1
0.116536	6.17381	1.79175	0.0848653	0.739414	-4.13259	Sf3b3
-0.163999	5.37973	-1.7917	0.0848741	0.739414	-4.13266	Cc2d2a
0.995089	2.59717	1.79163	0.0848862	0.739414	-4.13275	Trim9
-0.213296	5.39664	-1.7916	0.0848912	0.739414	-4.13279	Nsdhl
-0.155822	4.38162	-1.79129	0.0849415	0.739414	-4.13316	Mok
1.34742	-0.307027	1.79101	0.0849883	0.739414	-4.13351	Gabra5
0.22851	4.42264	1.79032	0.0851016	0.739414	-4.13436	Plcd4
0.290636	5.25562	1.78986	0.0851759	0.739414	-4.13491	Dkk3
0.120828	4.09192	1.78975	0.0851955	0.739414	-4.13505	Tmem206
0.692275	-0.0239811	1.78975	0.0851957	0.739414	-4.13506	Nrg2
0.174051	6.27751	1.78946	0.0852419	0.739414	-4.1354	Reep1
0.232121	2.54058	1.78943	0.0852472	0.739414	-4.13544	Tspan12
0.241767	4.67389	1.78881	0.085349	0.739684	-4.1362	Plek2
-0.505803	0.278921	-1.78861	0.0853821	0.739684	-4.13644	Tube1
-0.297276	1.38116	-1.78796	0.0854898	0.740167	-4.13724	Slc12a1
-0.102982	6.89922	-1.78742	0.0855785	0.740191	-4.1379	Ctdspl
-0.135878	3.67506	-1.78732	0.0855964	0.740191	-4.13803	Zfp830
-0.191003	4.12061	-1.78555	0.0858881	0.741955	-4.14019	Kdm2b
1.58139	1.21773	1.78546	0.0859046	0.741955	-4.14031	Cbln1
-0.106351	5.08289	-1.78324	0.0862732	0.744688	-4.14302	Rpap1
0.997333	1.71462	1.78282	0.086342	0.744831	-4.14353	Opcml
1.17334	2.47019	1.78165	0.0865379	0.746069	-4.14496	Tmem59l
-0.448521	0.320956	-1.78112	0.086627	0.746129	-4.14562	Pebp4
0.896323	2.4447	1.78096	0.0866529	0.746129	-4.14581	Tuba8
-0.151388	5.06823	-1.78034	0.0867573	0.746129	-4.14657	Wtip
-0.173274	3.30699	-1.78032	0.0867593	0.746129	-4.14658	Layn
0.184508	6.22102	1.77994	0.0868241	0.746129	-4.14706	Clip3
0.551868	0.741703	1.77973	0.086859	0.746129	-4.14731	Slitrk2
0.942172	2.89684	1.77873	0.0870261	0.746274	-4.14853	Ptprn2
-0.22969	6.23219	-1.77852	0.0870615	0.746274	-4.14879	Dact1
1.16551	2.47396	1.7785	0.0870644	0.746274	-4.14881	Arc
0.111262	4.28489	1.77683	0.0873451	0.746274	-4.15084	Tcaim
-0.116655	6.70785	-1.77553	0.0875635	0.746274	-4.15242	AI314180
-0.114436	4.68672	-1.77548	0.0875734	0.746274	-4.1525	Ddx27
0.283692	4.08287	1.77544	0.0875801	0.746274	-4.15255	Sh3bp5
-0.116645	5.79535	-1.77541	0.0875842	0.746274	-4.15257	Sppl2b
0.497973	3.81767	1.77438	0.0877585	0.746274	-4.15383	Mras
0.220038	4.22527	1.77398	0.0878254	0.746274	-4.15431	Paqr7
-0.104682	6.92737	-1.77348	0.0879107	0.746274	-4.15493	Cdv3
0.0929011	6.22265	1.77345	0.0879152	0.746274	-4.15496	Clcn7
0.777057	-0.130871	1.7728	0.0880251	0.746274	-4.15575	Adamts3
-0.11572	6.18749	-1.7725	0.0880756	0.746274	-4.15612	Gtpbp2
-0.165564	3.47744	-1.77221	0.0881254	0.746274	-4.15647	Smn1
0.134317	6.86037	1.77204	0.088155	0.746274	-4.15669	Pfn2
0.090844	6.97202	1.77146	0.088252	0.746274	-4.15738	Zfp706
-0.225385	1.92198	-1.7708	0.0883647	0.746274	-4.15819	Wnt2b
0.262229	4.44151	1.77076	0.0883708	0.746274	-4.15823	Stxbp6
0.617979	-0.374261	1.77043	0.088427	0.746274	-4.15863	B3gnt8
1.23585	-0.667037	1.77032	0.0884456	0.746274	-4.15877	Klhdc8a
-0.128311	6.86078	-1.76989	0.0885201	0.746274	-4.1593	Safb2
-0.144749	5.93852	-1.76961	0.0885676	0.746274	-4.15964	Cdk9
0.0808461	6.80802	1.76958	0.0885718	0.746274	-4.15967	Sgcb
0.283957	5.76521	1.76932	0.0886163	0.746274	-4.15999	Rab3a
-0.153968	3.94031	-1.76879	0.0887063	0.746274	-4.16063	Samd1
0.355671	4.19321	1.76836	0.0887809	0.746274	-4.16116	Soga1
1.25355	0.781416	1.76813	0.0888187	0.746274	-4.16143	Galnt9
-0.148342	5.43917	-1.76762	0.0889056	0.746274	-4.16205	Rfx2
-0.140791	4.64463	-1.76747	0.0889325	0.746274	-4.16224	Mtif2
0.0939526	5.95756	1.7674	0.0889447	0.746274	-4.16233	Ddx1
0.359544	1.24965	1.76715	0.0889869	0.746274	-4.16263	Arhgef37
0.200198	4.55178	1.76703	0.0890079	0.746274	-4.16278	1110008P14Rik
-0.429725	0.736272	-1.76693	0.0890249	0.746274	-4.1629	Art3
0.862447	1.15934	1.76672	0.0890598	0.746274	-4.16314	Rtn4r
-1.86676	1.14312	-1.76639	0.0891162	0.746274	-4.16354	Fosb
-0.168321	4.39749	-1.76637	0.0891196	0.746274	-4.16357	Dhx34
0.647151	1.21869	1.7663	0.0891323	0.746274	-4.16366	Homer2
0.994408	0.911814	1.76605	0.089174	0.746274	-4.16395	Kirrel3
0.221431	4.92155	1.766	0.0891832	0.746274	-4.16402	Enho
-0.292248	1.56869	-1.76585	0.0892093	0.746274	-4.1642	Zfp953
-0.154629	3.85857	-1.76547	0.0892734	0.746274	-4.16466	Sirt6
-0.23287	2.13369	-1.76547	0.0892744	0.746274	-4.16467	Gm10560
0.09187	5.58219	1.76529	0.0893059	0.746274	-4.16489	Zdhhc3
0.458104	0.283874	1.76521	0.0893189	0.746274	-4.16498	Pcdhgb1
-0.114437	6.24674	-1.76507	0.0893435	0.746274	-4.16515	Acaa1a
-0.155027	3.58846	-1.76481	0.0893871	0.746274	-4.16546	1700113A16Rik
-0.236749	3.12416	-1.76444	0.0894517	0.746274	-4.16592	Card6
-0.39885	2.29728	-1.76414	0.0895032	0.746274	-4.16628	Gpihbp1
0.157076	4.67758	1.76402	0.0895233	0.746274	-4.16643	Ebp
0.512513	0.162793	1.76374	0.089571	0.746274	-4.16676	Hhex
0.544482	2.43043	1.76358	0.089599	0.746274	-4.16696	Fcho1
0.481129	0.218662	1.76305	0.0896898	0.746594	-4.1676	Frmd7
0.226951	3.26927	1.76194	0.0898814	0.747752	-4.16895	Pknox1
0.528184	0.15642	1.76038	0.0901508	0.747808	-4.17084	Cd109
0.192708	3.0004	1.76033	0.0901595	0.747808	-4.1709	Csrnp2
-0.128503	5.29297	-1.75984	0.0902437	0.747808	-4.17149	Brpf3
0.398758	5.37529	1.75891	0.0904041	0.747808	-4.17261	Gnao1
0.244821	3.11801	1.75884	0.0904168	0.747808	-4.1727	Hhatl
0.356726	5.22716	1.75848	0.0904787	0.747808	-4.17313	Slc24a4
0.278133	2.99944	1.75839	0.0904951	0.747808	-4.17325	Ebf1
0.216879	3.35079	1.75821	0.0905267	0.747808	-4.17347	Hmgcll1
0.309424	2.71952	1.75798	0.0905661	0.747808	-4.17374	Yod1
-0.147462	4.36425	-1.7576	0.090632	0.747808	-4.1742	Ttc21b
-0.293883	2.00717	-1.7576	0.0906323	0.747808	-4.1742	Efna1
0.265403	4.7943	1.75739	0.0906682	0.747808	-4.17445	Adam22
0.4811	4.64421	1.75736	0.0906733	0.747808	-4.17449	Cacna1g
0.423712	5.82776	1.75728	0.090688	0.747808	-4.17459	Tspan7
-0.124453	5.55632	-1.75727	0.090689	0.747808	-4.1746	Sdr39u1
-0.179301	3.66588	-1.75705	0.0907277	0.747808	-4.17487	Hdhd3
-0.0929063	8.3129	-1.75655	0.090814	0.747945	-4.17547	Ogt
-0.46813	0.843356	-1.75635	0.0908492	0.747945	-4.17571	Cpsf4l
-0.312374	2.92352	-1.75599	0.090912	0.748029	-4.17615	Cwc27
0.510907	1.12867	1.75482	0.0911161	0.749276	-4.17757	Lamc2
0.46848	0.28484	1.75369	0.0913123	0.750127	-4.17892	Isg20
0.142547	4.56021	1.7536	0.0913281	0.750127	-4.17903	Eml4
0.145209	4.59101	1.75332	0.0913775	0.750127	-4.17937	Gstp1
0.542271	-0.317742	1.75207	0.0915962	0.750541	-4.18088	Rsph14
-0.134906	4.55927	-1.75204	0.091602	0.750541	-4.18092	Thoc5
0.988134	2.29607	1.7512	0.0917495	0.750541	-4.18194	Scn2a1
1.41469	-0.808138	1.75114	0.0917591	0.750541	-4.182	Rgs1
0.239878	3.44826	1.75112	0.0917635	0.750541	-4.18203	Lgals9
0.562344	-0.396931	1.7511	0.0917666	0.750541	-4.18206	Slc16a7
1.13085	0.101967	1.75047	0.0918771	0.750541	-4.18281	Pnmal1
0.170242	4.47766	1.74978	0.0919983	0.750541	-4.18365	Prrg2
0.584815	5.12239	1.74955	0.0920379	0.750541	-4.18392	Kif5c
0.375517	0.89621	1.7494	0.0920657	0.750541	-4.18411	Tcf7
-0.130894	6.65987	-1.74888	0.0921557	0.750541	-4.18472	Sema3f
-0.143401	5.77692	-1.74865	0.0921966	0.750541	-4.185	Grb14
-0.169796	4.93785	-1.74827	0.0922641	0.750541	-4.18547	Tcta
0.350531	1.62672	1.74811	0.0922929	0.750541	-4.18566	Fgf11
-0.0661511	6.30651	-1.74749	0.0924012	0.750541	-4.1864	Qars
0.441107	3.31233	1.74737	0.0924222	0.750541	-4.18655	Fbxo41
0.845541	4.11638	1.74714	0.0924627	0.750541	-4.18682	Enc1
-0.0969395	7.15036	-1.7471	0.0924702	0.750541	-4.18687	Aar2
-0.165442	5.37374	-1.74694	0.0924977	0.750541	-4.18706	Gxylt1
-0.108272	4.43732	-1.74675	0.0925325	0.750541	-4.1873	Itfg2
-0.134647	4.31698	-1.74667	0.092547	0.750541	-4.1874	Fam204a
0.136296	7.41276	1.74644	0.0925866	0.750541	-4.18767	Gpx8
0.0832474	7.27879	1.74477	0.0928819	0.751572	-4.18967	Nomo1
-0.129789	5.85337	-1.74393	0.0930322	0.751572	-4.19069	Vars
0.317846	3.434	1.74375	0.0930641	0.751572	-4.19091	Apoc1
0.0862708	8.49066	1.74345	0.0931167	0.751572	-4.19127	Lrpap1
-0.19252	3.94831	-1.7433	0.0931431	0.751572	-4.19144	Dcaf15
0.293207	4.86985	1.7428	0.0932326	0.751572	-4.19205	Col15a1
1.18419	2.60314	1.74224	0.0933324	0.751572	-4.19272	Gabra1
0.864595	3.61926	1.742	0.093374	0.751572	-4.19301	Tppp
0.137822	6.54196	1.74178	0.0934138	0.751572	-4.19327	Peg13
0.73143	-0.176428	1.74177	0.0934157	0.751572	-4.19329	Adam33
-0.217798	5.07605	-1.74175	0.0934192	0.751572	-4.19331	Nphp4
-0.129411	8.22217	-1.74169	0.0934297	0.751572	-4.19338	Acad8
-0.155893	5.03983	-1.74154	0.093457	0.751572	-4.19357	Sirt7
-0.198885	5.1962	-1.74088	0.0935749	0.751572	-4.19436	Notch3
0.233009	3.97704	1.74079	0.0935896	0.751572	-4.19446	Igtp
-0.109602	6.24839	-1.74022	0.0936921	0.751572	-4.19515	Pafah2
0.385778	-0.000145355	1.73905	0.093902	0.751572	-4.19656	4930427A07Rik
0.476644	4.75148	1.73867	0.0939683	0.751572	-4.197	Rian
-0.255934	2.98983	-1.7381	0.094072	0.751572	-4.1977	Nfatc4
0.423005	4.48404	1.73793	0.0941012	0.751572	-4.19789	Mlc1
-0.123454	6.65248	-1.73773	0.0941371	0.751572	-4.19813	Zadh2
0.139787	8.45579	1.73764	0.0941544	0.751572	-4.19825	Igfbp7
-0.174123	3.76444	-1.73749	0.0941814	0.751572	-4.19843	Trmu
-0.101768	5.93419	-1.73721	0.0942302	0.751572	-4.19876	Sart1
-0.172612	5.49509	-1.73654	0.0943517	0.751572	-4.19957	Dazap1
0.379479	1.45433	1.73653	0.0943522	0.751572	-4.19957	Dhx58
-0.146157	3.9807	-1.73626	0.0944015	0.751572	-4.1999	Chd1l
1.23625	1.00084	1.73625	0.0944042	0.751572	-4.19992	St8sia3
1.02272	2.42257	1.73623	0.0944061	0.751572	-4.19993	Sez6l
-0.153539	6.59421	-1.73586	0.0944732	0.751572	-4.20038	Zfp651
-0.0912625	6.06027	-1.73584	0.0944772	0.751572	-4.2004	Taf15
0.211924	2.40668	1.73576	0.0944921	0.751572	-4.2005	Icosl
0.645244	-0.296718	1.73553	0.0945332	0.751572	-4.20078	Mtfr2
0.895747	1.58988	1.73545	0.0945463	0.751572	-4.20086	Golga7b
0.205729	4.50131	1.73507	0.094616	0.751572	-4.20133	Inpp5f
0.236396	2.83386	1.73496	0.094636	0.751572	-4.20146	1700026D08Rik
0.13692	4.29578	1.7348	0.094665	0.751572	-4.20165	Grpel2
1.04356	1.12724	1.73358	0.0948844	0.752268	-4.20311	Ppfia2
0.216118	4.26482	1.73339	0.0949181	0.752268	-4.20334	Erlin1
0.464954	3.70791	1.73337	0.094923	0.752268	-4.20337	Pclo
0.802603	0.615506	1.73303	0.0949843	0.752268	-4.20377	Grm7
-0.0966062	5.93164	-1.73285	0.0950166	0.752268	-4.20399	Axin1
0.808084	-0.59765	1.73208	0.095156	0.75291	-4.20491	Fam78a
-0.11887	5.97649	-1.73168	0.0952278	0.75291	-4.20539	Orc3
-0.449169	0.230498	-1.73144	0.0952714	0.75291	-4.20567	Fbxo5
-0.107216	6.41185	-1.73104	0.0953435	0.75291	-4.20615	Setd2
-0.570689	1.0443	-1.73094	0.095362	0.75291	-4.20627	Tbxa2r
0.113107	5.35221	1.73054	0.0954342	0.753064	-4.20675	Exd2
0.300002	3.72271	1.72908	0.0956997	0.754073	-4.2085	Dtx1
0.0972867	5.66026	1.72889	0.0957334	0.754073	-4.20872	Tmem165
0.600831	0.718716	1.72858	0.0957895	0.754073	-4.20909	Cdo1
-0.297185	4.70315	-1.72786	0.095921	0.754073	-4.20995	Notch4
-0.195218	3.17037	-1.72695	0.0960867	0.754073	-4.21103	Fra10ac1
-0.129936	8.1997	-1.72695	0.0960879	0.754073	-4.21104	Arsg
0.257813	4.60243	1.7267	0.0961337	0.754073	-4.21134	Crem
0.178593	4.66096	1.72646	0.0961761	0.754073	-4.21162	Tmsb10
0.729867	2.17621	1.7264	0.0961872	0.754073	-4.21169	Mal2
-0.230979	2.28414	-1.72626	0.0962124	0.754073	-4.21186	Zc3h8
0.104768	5.69324	1.72612	0.0962385	0.754073	-4.21203	Nol6
-0.194997	3.28149	-1.72585	0.0962883	0.754073	-4.21235	Mfsd8
-0.46627	0.851318	-1.72571	0.0963129	0.754073	-4.21251	Chmp4c
0.234975	4.69239	1.72538	0.0963737	0.754073	-4.21291	Gabra4
-0.161136	4.08689	-1.72532	0.0963858	0.754073	-4.21299	Rps6kb2
0.795601	1.69591	1.72437	0.096559	0.754073	-4.21412	Cabp1
0.443249	1.35222	1.72424	0.0965823	0.754073	-4.21427	Paqr6
0.317126	2.63713	1.72369	0.0966841	0.754073	-4.21493	Fcgr3
0.843309	1.18199	1.72363	0.0966951	0.754073	-4.215	Kcnj12
-0.707991	-0.575229	-1.72304	0.0968028	0.754073	-4.2157	Mcf2
-0.114604	6.46107	-1.72281	0.0968455	0.754073	-4.21598	Zfyve27
0.20423	7.53532	1.72277	0.0968522	0.754073	-4.21602	Ctsc
0.100506	6.42523	1.72273	0.0968606	0.754073	-4.21608	Ppme1
-0.1015	5.20741	-1.72261	0.0968811	0.754073	-4.21621	Xab2
0.258352	1.75844	1.72239	0.0969229	0.754073	-4.21648	Rasgrp4
0.153545	5.56892	1.72203	0.0969887	0.754073	-4.21691	Reep3
0.956807	0.285166	1.72151	0.0970851	0.754073	-4.21753	Krt222
-0.185068	3.42614	-1.7215	0.0970865	0.754073	-4.21754	Dcaf17
0.184185	4.07208	1.72033	0.0973023	0.754073	-4.21894	Ube2s
0.992124	2.73732	1.71972	0.0974138	0.754073	-4.21966	Jph4
0.129784	4.0375	1.71967	0.0974242	0.754073	-4.21972	Iqcb1
0.716104	0.40446	1.71934	0.0974848	0.754073	-4.22012	Ar
0.156274	5.05727	1.7193	0.0974922	0.754073	-4.22016	Cept1
0.729785	0.609088	1.71885	0.0975743	0.754073	-4.22069	Hipk4
0.207016	2.87364	1.7186	0.0976215	0.754073	-4.221	Spata2l
-0.101699	7.20959	-1.71841	0.0976555	0.754073	-4.22121	Hnrnpm
-0.260418	2.89551	-1.71772	0.0977844	0.754073	-4.22204	Zbtb11os1
0.229018	4.72041	1.71723	0.0978744	0.754073	-4.22262	Spire1
0.87161	2.08338	1.71715	0.0978903	0.754073	-4.22272	Slc13a3
-0.130784	4.52057	-1.71688	0.0979394	0.754073	-4.22304	Tubgcp2
0.292476	3.0247	1.71657	0.0979968	0.754073	-4.22341	Raph1
1.17889	0.500141	1.71656	0.0979995	0.754073	-4.22342	Slitrk1
-0.142137	5.32976	-1.7162	0.0980664	0.754073	-4.22385	Nek5
0.818555	0.190786	1.71558	0.0981813	0.754073	-4.22459	Neto1
-0.246862	2.16162	-1.71533	0.0982274	0.754073	-4.22488	Spag4
0.206667	5.24584	1.71504	0.0982816	0.754073	-4.22523	Cdk2ap2
0.169944	5.40793	1.71485	0.0983168	0.754073	-4.22545	Znrf1
-0.218724	2.5798	-1.71465	0.0983534	0.754073	-4.22569	Polr1e
0.281483	2.40381	1.71461	0.0983605	0.754073	-4.22573	Kif17
0.993624	3.1604	1.71439	0.0984028	0.754073	-4.226	Nat8l
-0.213569	3.47466	-1.71436	0.098408	0.754073	-4.22603	Zfp943
0.0955491	5.62494	1.71422	0.0984333	0.754073	-4.2262	Colgalt1
1.238	-0.306859	1.71408	0.09846	0.754073	-4.22637	Gpr22
-0.194097	6.09852	-1.71397	0.0984801	0.754073	-4.22649	Slc4a3
0.0952839	6.89327	1.71382	0.0985079	0.754073	-4.22667	Rnf13
0.340494	1.69823	1.71373	0.0985253	0.754073	-4.22678	Cml5
-0.146204	5.50428	-1.71287	0.0986853	0.754409	-4.2278	Ppp1r15a
-0.165953	3.87861	-1.71262	0.0987323	0.754409	-4.2281	Wdr17
0.929793	0.549969	1.71243	0.0987684	0.754409	-4.22833	Adgra1
0.311626	1.64974	1.71198	0.0988518	0.754409	-4.22886	Prim1
0.205335	4.53691	1.71196	0.098856	0.754409	-4.22889	Mertk
0.73337	2.25344	1.71097	0.0990412	0.754409	-4.23006	Slc8a1
-0.0927174	8.06982	-1.71025	0.0991748	0.754409	-4.23091	Pygb
0.978951	1.32694	1.70956	0.0993048	0.754409	-4.23173	Chrm1
0.860803	3.21291	1.70803	0.0995928	0.754409	-4.23354	Scg3
0.202132	4.16048	1.70796	0.0996047	0.754409	-4.23362	Mfap4
-0.202509	4.64735	-1.70776	0.0996421	0.754409	-4.23386	Nsun7
-0.150578	3.53628	-1.70755	0.0996832	0.754409	-4.23411	Tarbp2
0.544176	4.1254	1.70746	0.0996988	0.754409	-4.23421	Phactr1
-0.368714	3.52099	-1.70731	0.0997273	0.754409	-4.23439	N4bp2
-0.184501	2.39344	-1.70731	0.0997277	0.754409	-4.23439	2700097O09Rik
0.717177	4.57471	1.70727	0.0997353	0.754409	-4.23444	Agap2
0.122582	6.90627	1.70706	0.0997741	0.754409	-4.23469	Map7d1
0.111689	4.24373	1.70692	0.0998002	0.754409	-4.23485	Abhd17c
-0.121345	5.38332	-1.70632	0.0999137	0.754409	-4.23556	2310061I04Rik
-0.146187	3.94859	-1.70581	0.10001	0.754409	-4.23617	Kctd15
1.20672	-0.874972	1.70562	0.100046	0.754409	-4.23639	Slc6a12
0.601412	-0.203964	1.70547	0.100074	0.754409	-4.23657	Tbx1
-0.189405	4.3791	-1.70537	0.100094	0.754409	-4.23669	Atp5s
-0.105085	5.99543	-1.70422	0.100311	0.754409	-4.23805	Pxk
0.09801	5.86617	1.70402	0.100348	0.754409	-4.23828	Senp2
-0.169802	4.09992	-1.70356	0.100437	0.754409	-4.23883	Prpf38a
-0.129807	4.80829	-1.70354	0.10044	0.754409	-4.23886	Ap4b1
-0.227042	6.38886	-1.70341	0.100465	0.754409	-4.23901	Ehbp1
-0.126993	3.96683	-1.70326	0.100493	0.754409	-4.23919	Qtrtd1
0.616005	2.38083	1.70306	0.10053	0.754409	-4.23942	Aldh1a1
0.414311	0.398445	1.70227	0.10068	0.754409	-4.24035	6820431F20Rik
-0.0743895	7.84891	-1.7019	0.10075	0.754409	-4.24078	Ube2z
-0.154324	6.11661	-1.70188	0.100754	0.754409	-4.24081	Szt2
0.311504	2.47689	1.70126	0.100872	0.754409	-4.24154	Pld4
-0.0897497	6.07426	-1.70115	0.100894	0.754409	-4.24168	Phrf1
-0.130584	5.07419	-1.70066	0.100987	0.754409	-4.24226	Cog1
-0.158239	5.70676	-1.70022	0.10107	0.754409	-4.24277	Zcchc6
0.407928	1.43843	1.70017	0.101079	0.754409	-4.24283	Ttll11
-0.0905008	6.8872	-1.69961	0.101187	0.754409	-4.2435	Fxr2
-0.177029	2.72438	-1.6993	0.101245	0.754409	-4.24386	Rcc1
0.111217	6.30109	1.69915	0.101274	0.754409	-4.24404	Adrbk1
-0.0890488	5.29233	-1.69909	0.101285	0.754409	-4.24411	Sfmbt1
0.948762	2.41726	1.6988	0.101341	0.754409	-4.24445	Kcna1
0.187772	6.14567	1.69804	0.101486	0.754409	-4.24535	Serping1
0.802656	1.23584	1.69786	0.10152	0.754409	-4.24556	Rgs7
0.151251	7.69396	1.69742	0.101605	0.754409	-4.24608	Calm2
0.351645	2.457	1.69716	0.101655	0.754409	-4.24639	Lsm11
-0.191556	3.67202	-1.69713	0.101659	0.754409	-4.24641	Cep128
0.204575	3.30811	1.69689	0.101706	0.754409	-4.2467	Syt3
0.249179	5.19595	1.69677	0.101729	0.754409	-4.24685	Ctxn1
0.331138	2.06588	1.69645	0.101789	0.754409	-4.24722	Rab7b
0.950181	4.49192	1.69631	0.101817	0.754409	-4.24739	Slc1a3
-0.0927551	9.10838	-1.69628	0.101822	0.754409	-4.24742	Ddb1
0.846164	2.78853	1.69627	0.101824	0.754409	-4.24743	Rap1gap
-0.11534	5.75528	-1.69602	0.101872	0.754409	-4.24773	Zfp574
1.13852	2.11365	1.69585	0.101906	0.754409	-4.24793	Nrcam
-0.122136	5.63596	-1.69576	0.101922	0.754409	-4.24803	Suclg2
-0.0997072	4.37195	-1.6956	0.101954	0.754409	-4.24823	Impdh2
0.887101	3.06928	1.69541	0.10199	0.754409	-4.24845	Nrsn1
0.334754	2.79209	1.69493	0.102082	0.754409	-4.24901	Dtx4
-0.102849	5.8866	-1.69469	0.102128	0.754409	-4.2493	Edc4
-0.0793338	6.85598	-1.69462	0.102141	0.754409	-4.24938	Ctdsp1
0.925773	0.0921226	1.6946	0.102144	0.754409	-4.24939	Cdk18
-0.14287	4.47522	-1.69452	0.102161	0.754409	-4.2495	Nup133
-0.213419	2.9373	-1.69449	0.102167	0.754409	-4.24953	Pot1b
-0.56733	0.328152	-1.69428	0.102207	0.754409	-4.24978	4930412O13Rik
0.438415	1.21061	1.6942	0.102222	0.754409	-4.24987	Trim14
0.127401	4.85183	1.69364	0.102329	0.754409	-4.25053	Cd47
0.638383	-0.118576	1.69299	0.102454	0.754409	-4.25129	Racgap1
0.129001	4.23461	1.69267	0.102517	0.754409	-4.25168	Cables2
0.399248	5.3044	1.69256	0.102537	0.754409	-4.2518	Hpca
-0.178505	4.27594	-1.69238	0.102572	0.754409	-4.25201	Lca5
0.207871	4.21395	1.69175	0.102693	0.754409	-4.25275	Sulf2
-0.0946089	6.35846	-1.69161	0.10272	0.754409	-4.25291	Hnrnpul1
-0.108078	8.91029	-1.69132	0.102777	0.754409	-4.25326	Otx2
-0.0923924	5.43407	-1.6909	0.102858	0.754409	-4.25376	Tars
0.0762516	6.3174	1.69075	0.102886	0.754409	-4.25392	Yipf5
0.554157	-0.124354	1.69074	0.102889	0.754409	-4.25395	Fam183b
-0.192062	7.832	-1.69034	0.102967	0.754409	-4.25441	Myh14
0.15001	3.95014	1.69034	0.102967	0.754409	-4.25441	Ifngr2
0.570068	0.310637	1.68932	0.103164	0.754409	-4.25561	Fam124a
-0.163994	2.93709	-1.68927	0.103173	0.754409	-4.25567	Mzf1
-0.324745	1.31298	-1.68925	0.103178	0.754409	-4.25569	9330020H09Rik
-0.330503	0.41755	-1.68924	0.103179	0.754409	-4.2557	Gm13830
0.147899	2.98224	1.6891	0.103206	0.754409	-4.25587	1700066M21Rik
0.1919	2.73922	1.68895	0.103236	0.754409	-4.25605	Snhg1
0.853207	-0.585672	1.68862	0.1033	0.754409	-4.25644	Tox2
0.776607	0.164563	1.68856	0.103311	0.754409	-4.2565	Apln
1.50986	-0.815089	1.68824	0.103373	0.754409	-4.25688	Cxcl10
-0.30996	1.5211	-1.68796	0.103427	0.754409	-4.2572	Rasl12
0.411101	1.06011	1.68792	0.103436	0.754409	-4.25726	Runx1
-0.227184	7.51326	-1.68742	0.103533	0.754409	-4.25784	Atp11c
-0.126787	6.21968	-1.68713	0.103588	0.754409	-4.25817	Dicer1
0.172599	3.77281	1.68713	0.103589	0.754409	-4.25818	Rab39b
-0.100898	5.84564	-1.68692	0.103629	0.754409	-4.25843	Traf3ip1
-0.116395	7.05587	-1.68681	0.103651	0.754409	-4.25856	Stxbp2
0.437602	0.778743	1.68627	0.103756	0.754414	-4.25919	Lilra5
0.391037	2.10638	1.6862	0.103769	0.754414	-4.25927	Ppm1l
0.231522	5.88348	1.68599	0.103811	0.754414	-4.25952	Pip5k1c
-0.204367	3.87011	-1.68535	0.103935	0.754674	-4.26027	Erich2
-0.209034	2.98132	-1.6852	0.103965	0.754674	-4.26045	Actr5
0.297584	3.43301	1.68485	0.104033	0.754674	-4.26086	Slc22a23
0.229085	2.80023	1.68349	0.104297	0.754674	-4.26244	Trmt10a
0.812173	1.74946	1.683	0.104394	0.754674	-4.26302	Inpp5j
-0.213282	2.98768	-1.6829	0.104413	0.754674	-4.26313	Rhbdl3
1.1544	1.2242	1.6829	0.104414	0.754674	-4.26314	Scn1a
0.406085	3.30048	1.6823	0.10453	0.754674	-4.26384	Pdxp
0.312271	1.95531	1.68193	0.104602	0.754674	-4.26427	Socs1
0.297935	0.984027	1.68191	0.104607	0.754674	-4.2643	Slc2a9
-0.525541	0.0135087	-1.68164	0.10466	0.754674	-4.26461	Ptgir
0.152401	3.83393	1.68147	0.104694	0.754674	-4.26481	Arrb2
-0.200851	7.38079	-1.68143	0.104701	0.754674	-4.26486	Id3
-0.076754	6.08988	-1.681	0.104785	0.754674	-4.26536	Brap
-0.398651	1.35603	-1.68072	0.104842	0.754674	-4.2657	Pold4
1.01212	1.66692	1.68062	0.104861	0.754674	-4.26581	Ina
0.343418	1.80273	1.68043	0.104897	0.754674	-4.26603	Ell2
0.148402	4.19338	1.68036	0.104911	0.754674	-4.26611	Eid2
-0.0997574	7.60843	-1.68018	0.104946	0.754674	-4.26632	Trim35
0.123387	5.21565	1.6799	0.105003	0.754674	-4.26666	Tmem70
0.697584	-0.460017	1.67975	0.105032	0.754674	-4.26683	Gm13247
-0.124815	5.829	-1.67968	0.105045	0.754674	-4.26691	Med16
0.0721453	7.09836	1.67941	0.105098	0.754674	-4.26722	Pja1
0.216761	2.66687	1.67931	0.105117	0.754674	-4.26734	Mbd4
0.541502	1.41839	1.67895	0.105188	0.7548	-4.26776	B3galt1
0.439999	0.0601771	1.67842	0.105292	0.7548	-4.26838	Arhgap15
0.1767	3.01934	1.67822	0.105332	0.7548	-4.26861	Tigd5
-0.135766	5.09879	-1.67815	0.105347	0.7548	-4.2687	Zcchc11
0.529658	1.67304	1.67788	0.1054	0.754803	-4.26902	Ppp1r3c
0.189227	2.78487	1.6776	0.105455	0.754818	-4.26934	Tmem39b
0.673899	2.56204	1.67648	0.105676	0.755106	-4.27065	Map7d2
0.3529	0.871976	1.67558	0.105854	0.755106	-4.2717	Fbxl21
-0.12502	6.06796	-1.67522	0.105926	0.755106	-4.27213	Ift46
1.04946	-0.643413	1.67492	0.105985	0.755106	-4.27247	AI854517
-0.212985	3.62133	-1.67489	0.105992	0.755106	-4.27251	Abcd1
-0.440924	-0.141744	-1.67449	0.106071	0.755106	-4.27298	2500002B13Rik
-0.128408	5.2442	-1.67437	0.106093	0.755106	-4.27311	Arhgap17
0.120155	5.22897	1.67383	0.106202	0.755106	-4.27374	Tceb1
[truncated: 12,252 more rows]

## Sheet: GF_vs_SPF
logFC	AveExpr	t	P.Value	adj.P.Val	B	gene
-0.468281	5.96989	-7.24467	1.10367e-07	0.000932254	7.27935	Galnt10
-4.73951	-0.93173	-7.17493	1.30834e-07	0.000932254	7.13543	Gm3435
-0.533961	3.89559	-6.22147	1.41805e-06	0.00673621	5.0927	Syt17
-0.843295	5.32981	-5.82461	3.93236e-06	0.01401	4.20519	Col3a1
-1.46338	-0.192186	-5.68059	5.7127e-06	0.0162823	3.87857	Rtp3
-5.03814	4.25224	-5.56745	7.66889e-06	0.0182149	3.62045	Erdr1
0.27985	6.38765	5.43556	1.08211e-05	0.0220302	3.31804	Abcf1
7.03948	3.71446	5.35408	1.33931e-05	0.0230272	3.13046	Tmem181b-ps
-1.63215	0.354828	-5.25822	1.72197e-05	0.0230272	2.9091	Rxfp3
-1.26506	0.358982	-5.25718	1.72668e-05	0.0230272	2.9067	Zbtb7c
-0.716261	5.91416	-5.23305	1.83959e-05	0.0230272	2.85086	Col1a1
-0.510226	4.30135	-5.213	1.939e-05	0.0230272	2.80445	Steap3
-0.338771	5.66258	-5.14057	2.34545e-05	0.0257115	2.63655	Lmf2
-0.444467	7.94011	-5.10519	2.57414e-05	0.0262029	2.55441	Tmem98
-0.597059	4.93257	-5.06857	2.83442e-05	0.0269289	2.46933	Lpl
-0.927587	0.41755	-4.95181	3.8545e-05	0.032078	2.19759	Gm13830
-1.10873	1.72153	-4.94349	3.93997e-05	0.032078	2.17819	Spon2
-1.01964	2.26115	-4.93056	4.0765e-05	0.032078	2.14805	Oas2
-0.580863	6.20602	-4.89822	4.43914e-05	0.032078	2.07264	Pmepa1
0.758911	1.77192	4.88022	4.65471e-05	0.032078	2.03067	Ttpa
0.22069	8.65218	4.87438	4.72695e-05	0.032078	2.01704	Nptn
0.31172	5.13475	4.80528	5.67127e-05	0.0365054	1.85577	Fkbp3
0.544345	6.4335	4.78054	6.05349e-05	0.0365054	1.79799	Tef
-0.398896	3.08463	-4.77467	6.14785e-05	0.0365054	1.78429	Fchsd1
-0.967747	3.22251	-4.70988	7.29303e-05	0.0383831	1.63292	Gjb2
0.390509	5.94586	4.67938	7.90345e-05	0.0383831	1.56166	Igsf1
-0.575144	6.37558	-4.6678	8.14862e-05	0.0383831	1.53458	Vtn
0.465128	3.40161	4.66447	8.22037e-05	0.0383831	1.5268	Tmem200c
-1.57114	0.210786	-4.65976	8.32297e-05	0.0383831	1.51581	Clec3b
0.305281	5.37862	4.65678	8.38861e-05	0.0383831	1.50884	Lix1l
-0.301411	4.80476	-4.65109	8.51549e-05	0.0383831	1.49553	Zfp276
0.550062	3.53042	4.64504	8.65234e-05	0.0383831	1.48139	Lrrc75b
-0.590811	5.85003	-4.63484	8.88809e-05	0.0383831	1.45755	Auh
-1.15699	0.258622	-4.61124	9.45859e-05	0.0396454	1.40238	Oas1a
0.760175	6.39324	4.5739	0.000104365	0.0424945	1.31511	Nr1d2
-0.42539	5.82757	-4.55191	0.000110588	0.0437776	1.26372	Mrap2
-0.57095	2.97276	-4.52163	0.00011977	0.0453613	1.19295	Trim47
0.204509	7.66294	4.5106	0.0001233	0.0453613	1.16717	Slc25a12
-0.478035	4.83111	-4.50803	0.000124138	0.0453613	1.16116	Vstm4
-1.17279	1.97081	-4.49162	0.000129621	0.0461806	1.12281	Rbp4
-0.896669	2.15745	-4.47699	0.000134711	0.0464667	1.08862	Htra3
-0.553555	1.77441	-4.46361	0.000139539	0.0464667	1.05737	Egflam
4.25109	1.10026	4.4618	0.000140205	0.0464667	1.05314	Snca
-0.422756	3.6357	-4.45129	0.000144138	0.0466842	1.02859	Angpt2
-0.467054	4.49831	-4.41385	0.00015906	0.0503725	0.941146	Ccnd1
-0.433885	2.98888	-4.38365	0.000172206	0.0505477	0.870645	Ssc4d
0.267124	4.27496	4.37908	0.000174289	0.0505477	0.859971	2610008E11Rik
-1.08426	-0.398858	-4.37682	0.000175328	0.0505477	0.854696	Gna15
0.303797	5.22886	4.3665	0.000180148	0.0505477	0.830618	Otud1
-1.1921	-0.525132	-4.36097	0.000182784	0.0505477	0.817723	Ankrd66
1.14547	3.82604	4.36027	0.00018312	0.0505477	0.816093	Dbp
-1.06739	5.2481	-4.35464	0.000185849	0.0505477	0.802956	Cpxm2
0.227143	8.51585	4.35029	0.000187989	0.0505477	0.792792	Ahcyl1
-0.343911	9.20371	-4.33649	0.000194927	0.0510888	0.760616	Trpv4
0.33943	3.13245	4.33214	0.000197171	0.0510888	0.75045	Tbc1d25
0.603444	4.93229	4.27518	0.000228976	0.0582704	0.617663	Col14a1
0.322371	6.55582	4.25763	0.000239766	0.0599456	0.576778	Car10
-0.559278	6.80283	-4.24904	0.000245228	0.0602542	0.556775	Apod
-0.576905	3.64456	-4.22401	0.000261857	0.0614948	0.498517	Wnt5a
-0.405563	5.79642	-4.22224	0.000263077	0.0614948	0.494386	Plat
-0.363673	7.52842	-4.21613	0.000267325	0.0614948	0.480164	Lrp8
0.576151	7.02044	4.21582	0.000267537	0.0614948	0.479458	Pdgfra
0.431632	4.18519	4.19791	0.000280391	0.0634262	0.43779	Crlf2
-0.276365	6.25136	-4.16455	0.000305984	0.0681339	0.36023	Tacc2
-0.251787	6.75823	-4.14468	0.000322317	0.0705221	0.314054	Pcnxl3
0.307972	6.59388	4.13366	0.000331738	0.0705221	0.288472	Pdcd6
-0.492694	5.04147	-4.13344	0.000331927	0.0705221	0.287967	Stab1
-0.965268	2.56212	-4.12506	0.00033928	0.0705221	0.268513	Gm7120
0.328999	4.58623	4.12262	0.000341451	0.0705221	0.262848	Ak8
-0.412083	4.12133	-4.11521	0.000348134	0.0708751	0.24564	Lbh
-0.552733	2.67926	-4.09466	0.000367335	0.0732684	0.197973	Gpr4
-0.625752	10.1329	-4.08676	0.000374991	0.0732684	0.179659	Ptgds
-0.232347	6.07405	-4.08433	0.000377374	0.0732684	0.174035	Kremen1
-0.213022	6.2992	-4.08081	0.000380861	0.0732684	0.165868	Fam73b
-0.811192	3.26971	-4.07334	0.000388359	0.0732684	0.148562	Cdh1
-0.477447	3.66743	-4.071	0.000390738	0.0732684	0.14314	Pyroxd2
-0.265558	6.09753	-4.05702	0.000405264	0.0742054	0.110734	Fam101b
-1.27925	-0.290371	-4.05618	0.000406148	0.0742054	0.1088	Ttc34
0.239273	5.00401	4.04393	0.00041933	0.0756439	0.0804462	Dnttip2
-0.491927	6.20407	-4.03455	0.000429722	0.0765496	0.0587143	Amigo2
-0.177144	8.38903	-4.01758	0.000449149	0.0782888	0.0194661	Atp1b3
0.408227	4.87886	4.01645	0.000450473	0.0782888	0.016854	Tspan4
-0.57817	4.11035	-4.00711	0.000461562	0.0790157	-0.0047327	Col6a2
-1.13551	-0.0215574	-4.00365	0.000465744	0.0790157	-0.0127379	BC037704
-0.755542	2.76856	-3.99057	0.000481873	0.0807902	-0.0429533	Col9a2
-0.198184	6.9017	-3.98306	0.000491386	0.0812361	-0.0603041	Pex6
-0.695564	3.14757	-3.97952	0.000495933	0.0812361	-0.0684783	Oasl2
-0.923508	1.59225	-3.97088	0.000507202	0.0821379	-0.088419	H19
0.899291	0.315457	3.9632	0.000517444	0.0824688	-0.10616	Lbx2
-0.851822	5.10233	-3.95752	0.000525141	0.0824688	-0.119263	Cox8b
-0.510778	7.0466	-3.95117	0.000533884	0.0824688	-0.133915	Col4a1
-0.565092	2.00675	-3.94985	0.000535717	0.0824688	-0.136957	Irf6
-0.330221	6.12636	-3.94517	0.000542263	0.0824688	-0.147735	Suv420h2
-0.502458	3.38599	-3.94306	0.000545256	0.0824688	-0.152618	Rab3il1
0.219602	7.13054	3.93989	0.000549754	0.0824688	-0.159907	Hexim1
-0.31115	6.03401	-3.9258	0.000570255	0.0846532	-0.192394	Cgn
-0.501148	4.14175	-3.92057	0.000578039	0.0849241	-0.204422	Slc7a2
-0.976995	0.694579	-3.90231	0.000606097	0.0865588	-0.246473	Ccl28
0.757012	6.10719	3.89884	0.000611572	0.0865588	-0.25445	Nr1d1
-0.169821	8.01305	-3.89855	0.000612037	0.0865588	-0.255124	Atp6v0a1
0.503537	7.35438	3.89622	0.000615747	0.0865588	-0.260485	Ap1s2
-0.273025	9.11454	-3.89212	0.000622332	0.0865588	-0.269921	Tcn2
-0.279431	3.70678	-3.89009	0.000625609	0.0865588	-0.274581	Xkr8
-0.169551	7.82061	-3.8759	0.00064904	0.0889372	-0.307195	Itgb5
-1.40989	1.72749	-3.86205	0.000672751	0.0913083	-0.339018	Slc6a13
0.241075	5.71494	3.85135	0.000691652	0.0923597	-0.363591	Eny2
-0.495406	8.4402	-3.85034	0.000693459	0.0923597	-0.365904	Sod3
-0.392678	2.5906	-3.84375	0.000705383	0.0930779	-0.381024	Hist3h2a
-1.12587	4.72106	-3.82707	0.000736475	0.0962891	-0.419271	Fn1
0.757837	0.993173	3.82223	0.000745759	0.0966165	-0.430378	Ciart
0.371935	6.72112	3.81237	0.000765011	0.0982177	-0.452974	Cadm2
-0.363998	7.35166	-3.80363	0.000782465	0.0995617	-0.472974	Mgp
-0.774028	1.99759	-3.78893	0.00081274	0.101954	-0.506624	Wfdc1
-1.85957	0.520032	-3.78758	0.000815572	0.101954	-0.509708	Slc22a6
0.270243	5.75647	3.77975	0.000832212	0.102302	-0.52761	Zfp110
-0.545002	3.35664	-3.77856	0.000834773	0.102302	-0.530333	Mrc1
-0.429842	5.14955	-3.77	0.000853404	0.102302	-0.549895	Adgra3
-0.246858	5.14717	-3.76266	0.000869699	0.102302	-0.566657	Rbpms2
-1.32099	0.760904	-3.76106	0.000873294	0.102302	-0.570313	Sh2d4a
0.251189	4.90384	3.75723	0.000881952	0.102302	-0.579054	Homez
-0.882995	1.58453	-3.7546	0.000887962	0.102302	-0.585073	Siglec1
-0.690239	1.52098	-3.75146	0.000895168	0.102302	-0.592234	AI607873
0.25608	5.45657	3.7494	0.000899936	0.102302	-0.596942	Svip
-0.759479	3.52635	-3.74937	0.000899994	0.102302	-0.596998	Gjb6
-0.810486	0.822195	-3.74669	0.000906225	0.102302	-0.603111	Gadd45a
0.393551	4.35107	3.74467	0.00091096	0.102302	-0.607729	Zbtb1
-0.580161	3.86651	-3.74436	0.00091168	0.102302	-0.608429	Itih2
-0.248618	7.28729	-3.74021	0.00092148	0.102594	-0.617902	Nrp1
-1.43832	0.896399	-3.73287	0.00093906	0.103741	-0.634645	Clcnka
-0.375568	3.01258	-3.72138	0.000967216	0.106013	-0.660815	Sh3bgr
-0.926927	3.28982	-3.71846	0.000974511	0.106013	-0.667471	Vwf
0.306199	4.06252	3.70646	0.00100506	0.107851	-0.694808	Lig4
-0.606216	3.39329	-3.70588	0.00100654	0.107851	-0.696113	Col12a1
-1.21528	4.57896	-3.67337	0.00109416	0.115986	-0.770022	Nnat
-0.476782	1.8828	-3.67174	0.00109874	0.115986	-0.773724	Doc2g
-0.652916	0.315244	-3.66823	0.00110868	0.116175	-0.781697	Gpc2
-0.299968	5.45753	-3.66159	0.00112771	0.116528	-0.796761	Sbno2
-0.393922	4.86109	-3.66135	0.00112841	0.116528	-0.79731	Col6a1
-0.244524	5.69135	-3.63984	0.00119234	0.122245	-0.84609	Blcap
-0.639776	4.5301	-3.63006	0.00122253	0.124445	-0.868221	Npas2
-0.193589	9.38447	-3.62496	0.00123861	0.125188	-0.879783	Gaa
-1.2962	1.01423	-3.62101	0.00125117	0.125567	-0.888709	Serpind1
-0.459305	2.81584	-3.60759	0.00129484	0.128843	-0.919058	Nfkb2
0.440081	2.9534	3.60546	0.0013019	0.128843	-0.923873	Bhmt
0.316132	4.26925	3.58807	0.00136102	0.131065	-0.963151	Mettl20
0.371232	2.92421	3.5866	0.00136613	0.131065	-0.966469	Zufsp
0.931207	0.0327868	3.5859	0.00136857	0.131065	-0.968044	Frat1
1.34141	-0.42323	3.58443	0.00137373	0.131065	-0.971372	Tlx2
-0.211102	5.36858	-3.58086	0.0013863	0.131065	-0.979426	Slc44a2
0.292216	5.50428	3.57573	0.00140456	0.131065	-0.991	Ppp1r15a
0.335844	4.44897	3.57523	0.00140634	0.131065	-0.99212	Rcor3
-1.60395	0.195343	-3.57226	0.00141704	0.131065	-0.998821	Ranbp3l
-0.209681	6.2925	-3.57184	0.00141856	0.131065	-0.999767	Atp13a2
-0.665097	4.35808	-3.57168	0.00141913	0.131065	-1.00012	Nbl1
-0.311094	7.04391	-3.56959	0.00142671	0.131065	-1.00484	Fam189a2
0.5219	3.56654	3.56739	0.00143471	0.131065	-1.00978	Tmem181a
-0.697279	1.46087	-3.56259	0.00145238	0.131833	-1.0206	Col6a3
-0.147286	6.41759	-3.556	0.00147698	0.133218	-1.03545	Tmx2
-0.222314	5.35221	-3.55265	0.00148961	0.133513	-1.04298	Exd2
-0.259352	6.63486	-3.54133	0.00153318	0.135095	-1.06846	Slc12a7
-0.19608	5.93155	-3.54049	0.00153643	0.135095	-1.07033	Pacs2
-0.362794	5.00714	-3.54047	0.00153654	0.135095	-1.07039	Mylk
-0.557135	3.37596	-3.53814	0.00154565	0.135095	-1.07562	Lrrk1
-0.783568	1.65068	-3.53585	0.00155467	0.135095	-1.08076	Lrrc52
1.06431	1.47356	3.52425	0.00160121	0.137852	-1.10683	Dazl
0.193841	5.05418	3.5223	0.00160917	0.137852	-1.11121	Ngly1
-0.708579	3.07997	-3.52052	0.00161647	0.137852	-1.11521	Igfbp6
-0.499541	3.66545	-3.51843	0.00162509	0.137852	-1.1199	Hebp2
0.258535	4.53107	3.5037	0.001687	0.142257	-1.15293	Scrn3
-0.238393	5.75866	-3.48681	0.00176085	0.145691	-1.19078	Adamts10
0.256085	5.99576	3.48668	0.00176142	0.145691	-1.19106	Hnrnpdl
-0.771322	3.33659	-3.48537	0.00176728	0.145691	-1.19399	Tagln
-0.512454	3.07176	-3.48507	0.00176861	0.145691	-1.19466	Foxd1
-0.288654	3.20137	-3.4809	0.00178743	0.145818	-1.204	Pctp
-0.263421	4.94271	-3.47775	0.00180175	0.145818	-1.21105	Rhbdf1
-0.367427	3.88829	-3.47679	0.00180614	0.145818	-1.2132	Smoc1
0.239417	4.93261	3.47206	0.00182788	0.145818	-1.22376	Sms
-0.311781	4.59309	-3.47197	0.00182833	0.145818	-1.22398	Rcn3
-0.393395	3.81613	-3.47127	0.00183155	0.145818	-1.22553	Fbln7
-2.07412	-1.03286	-3.46089	0.00188033	0.148649	-1.24874	Itgae
0.199841	6.12507	3.45887	0.00188993	0.148649	-1.25323	Tom1l1
0.627695	2.82568	3.45711	0.0018984	0.148649	-1.25718	Pfkfb3
-0.871243	3.76	-3.44898	0.00193779	0.149449	-1.2753	Acta2
0.32273	3.5048	3.44851	0.00194011	0.149449	-1.27636	Tab3
-0.277641	6.71872	-3.44656	0.0019497	0.149449	-1.28071	Fam193b
-0.268557	4.74928	-3.44639	0.00195056	0.149449	-1.2811	Msrb2
0.310675	3.06127	3.44341	0.00196526	0.149526	-1.28773	Ppp4r4
0.506507	5.24914	3.44195	0.00197255	0.149526	-1.29099	Hspb6
0.31704	4.1874	3.43583	0.00200326	0.150997	-1.30462	Plscr4
0.167763	6.16798	3.43388	0.00201316	0.150997	-1.30897	Rrn3
0.257399	6.988	3.43144	0.00202558	0.151134	-1.3144	Acadm
0.310433	4.43239	3.4262	0.00205258	0.151448	-1.32608	Mtf2
-0.351064	4.36463	-3.42606	0.00205332	0.151448	-1.3264	Itgb4
-0.239339	7.36171	-3.42143	0.00207741	0.151448	-1.33669	Bmp7
0.241754	4.16882	3.41758	0.00209771	0.151448	-1.34527	Ctps
-0.473294	3.8649	-3.41536	0.00210947	0.151448	-1.35019	Cxcl16
-0.657456	1.35026	-3.41514	0.00211064	0.151448	-1.35068	Rufy4
-0.805524	1.10201	-3.41242	0.00212518	0.151448	-1.35674	Fcgr1
-0.196449	5.40459	-3.41217	0.00212652	0.151448	-1.3573	Idua
-0.398373	7.04137	-3.40949	0.00214091	0.151448	-1.36324	Slc16a6
-0.585861	3.97454	-3.40888	0.00214422	0.151448	-1.3646	Chrnb4
-1.37728	-0.220474	-3.40842	0.0021467	0.151448	-1.36562	Cytl1
-0.313154	4.79739	-3.39936	0.00219627	0.153887	-1.38575	Cfap45
-0.460497	1.76795	-3.39817	0.00220286	0.153887	-1.3884	Pdzk1
-0.524869	2.12272	-3.39456	0.002223	0.154524	-1.39642	Tmem106a
0.242413	6.06796	3.39266	0.00223367	0.154524	-1.40064	Ift46
-0.777942	5.34158	-3.38698	0.00226578	0.154685	-1.41322	Ackr4
0.630461	1.62169	3.38538	0.00227495	0.154685	-1.41679	Wdr5b
-0.217895	7.44275	-3.38481	0.0022782	0.154685	-1.41804	Glmp
-0.956341	1.09986	-3.384	0.00228284	0.154685	-1.41984	Sncaip
0.314956	5.52169	3.38271	0.00229027	0.154685	-1.4227	Cdyl
-0.225667	5.19173	-3.37821	0.00231632	0.155707	-1.43267	Armc5
0.180568	4.62096	3.37253	0.00234967	0.157005	-1.44527	Irak1bp1
0.246477	6.89749	3.36985	0.00236554	0.157005	-1.4512	Tbcd
-0.530022	1.32958	-3.36764	0.0023787	0.157005	-1.45609	Chek2
0.210898	5.78577	3.36747	0.0023797	0.157005	-1.45646	Rnf6
-1.08962	-0.633858	-3.36409	0.00240002	0.157144	-1.46395	Slc22a2
-0.52584	2.95859	-3.36345	0.00240386	0.157144	-1.46536	C2
-0.181507	7.94218	-3.3603	0.00242292	0.157667	-1.47232	Ociad1
0.28113	5.589	3.35568	0.00245121	0.158783	-1.48254	Zfp191
-0.628767	3.33531	-3.34704	0.00250491	0.161527	-1.50163	Igsf9
-0.230947	9.52926	-3.3447	0.00251967	0.161747	-1.5068	Kcnj13
0.310789	4.55481	3.34232	0.00253477	0.161987	-1.51207	Zfp354c
-1.38641	0.572302	-3.3335	0.00259141	0.163964	-1.53153	Wnt6
-0.65744	2.73842	-3.33333	0.0025925	0.163964	-1.5319	Thsd4
-0.687431	3.49321	-3.33214	0.00260023	0.163964	-1.53452	Esm1
-0.235947	6.13727	-3.32891	0.00262141	0.164572	-1.54166	Vegfb
-0.709946	1.8648	-3.32201	0.00266708	0.165498	-1.55687	Cd248
-0.628044	2.79209	-3.32131	0.00267172	0.165498	-1.5584	Dtx4
0.208724	4.33143	3.32032	0.00267835	0.165498	-1.56058	Nup54
-0.463621	3.91779	-3.31968	0.00268263	0.165498	-1.56199	Adam12
0.246641	5.87085	3.31545	0.00271121	0.166541	-1.57132	Paip1
-0.219092	5.39911	-3.30872	0.00275725	0.167278	-1.58614	Inpp5e
-0.429199	8.2649	-3.30794	0.00276258	0.167278	-1.58784	Rdh5
-0.373219	3.06085	-3.30714	0.00276816	0.167278	-1.58961	Ccdc3
0.340678	3.35472	3.30685	0.00277017	0.167278	-1.59025	Papd4
0.310196	4.03277	3.30333	0.0027946	0.168042	-1.59798	Tsr1
0.338384	3.38697	3.29301	0.00286762	0.171095	-1.62067	Zfp40
-0.565313	2.34233	-3.29276	0.00286939	0.171095	-1.62122	Ccdc68
-0.595411	2.87887	-3.2889	0.00289716	0.171426	-1.62969	C4b
-0.386268	1.6003	-3.28865	0.002899	0.171426	-1.63025	Ybx2
0.34438	2.86731	3.28624	0.00291647	0.171747	-1.63553	Zfp287
0.253985	5.27765	3.27266	0.00301694	0.176932	-1.66532	Topors
-0.529761	2.02371	-3.26749	0.00305604	0.17849	-1.67664	Cml3
0.178032	5.76481	3.26325	0.00308846	0.178612	-1.68592	Arl6
-0.903211	1.45918	-3.25978	0.0031153	0.178612	-1.69353	Dnah10
-1.84038	-1.07491	-3.25899	0.00312142	0.178612	-1.69525	Ccdc121
-0.976761	0.686769	-3.25796	0.00312943	0.178612	-1.6975	Cbr2
0.315427	4.88757	3.25784	0.00313035	0.178612	-1.69776	Abhd17b
0.140654	6.3174	3.25746	0.00313333	0.178612	-1.6986	Yipf5
-0.345084	4.44301	-3.25418	0.00315899	0.179358	-1.70577	Ankrd44
0.530033	4.56403	3.25065	0.00318685	0.179679	-1.71348	Kcnd3
0.159145	5.71583	3.24947	0.00319625	0.179679	-1.71607	Eif4e
0.449439	6.04404	3.24869	0.00320247	0.179679	-1.71778	Pcp4
0.611731	2.08748	3.2413	0.00326188	0.181491	-1.73393	Emx1
-0.243137	5.35905	-3.24058	0.00326771	0.181491	-1.73551	Thbs2
-0.219567	5.87419	-3.23676	0.00329887	0.181491	-1.74384	Lime1
0.15661	6.06884	3.23608	0.00330441	0.181491	-1.74532	Hnrnph2
-0.219711	4.56749	-3.23589	0.00330595	0.181491	-1.74573	Klhdc4
-0.43673	2.02438	-3.23526	0.00331118	0.181491	-1.74711	Col20a1
-0.166928	4.85929	-3.23284	0.00333113	0.18151	-1.75239	Evc2
-0.265321	3.53419	-3.23141	0.00334293	0.18151	-1.7555	Cyb561a3
0.134856	8.51876	3.22941	0.00335965	0.18151	-1.75988	Hnrnpk
0.293571	6.83578	3.22907	0.00336248	0.18151	-1.76062	Idh1
-0.187503	5.76425	-3.2255	0.00339238	0.182433	-1.7684	Ncln
-0.204924	5.43607	-3.21632	0.00347056	0.185936	-1.78841	Phb
-0.309487	5.17624	-3.21294	0.00349976	0.186798	-1.79577	Csf1r
-1.57803	-0.234718	-3.20691	0.00355242	0.188901	-1.80888	Oasl1
-0.315693	6.03101	-3.19938	0.00361932	0.191115	-1.82526	Col5a1
0.218177	3.54425	3.19782	0.00363327	0.191115	-1.82863	Dbr1
-0.37445	1.94681	-3.19771	0.00363429	0.191115	-1.82888	Dph5
0.272941	3.10667	3.19473	0.00366121	0.191823	-1.83536	Wdr55
0.314801	2.69457	3.19015	0.00370295	0.193299	-1.84531	Nhp2l1
0.811616	1.18758	3.18653	0.0037362	0.194303	-1.85315	Tat
0.358539	4.37871	3.1851	0.00374945	0.194303	-1.85626	Smad9
-0.565961	2.80052	-3.17916	0.00380487	0.195997	-1.86913	Mndal
0.520363	2.14465	3.1743	0.0038509	0.195997	-1.87968	Ism1
-0.289939	8.06004	-3.16957	0.00389606	0.195997	-1.88991	Dock6
0.2213	5.67618	3.16811	0.00391019	0.195997	-1.89308	Fbxo38
-0.341303	8.19394	-3.16757	0.00391542	0.195997	-1.89425	Serpinh1
0.221242	5.11344	3.16381	0.00395192	0.195997	-1.90239	Zfp507
0.154234	8.02265	3.1626	0.0039637	0.195997	-1.905	Gdi2
-0.358283	3.28892	-3.16237	0.003966	0.195997	-1.90551	Afap1l1
-0.524093	3.34399	-3.16214	0.00396824	0.195997	-1.90601	Lama4
-0.209138	5.93421	-3.16115	0.00397793	0.195997	-1.90814	Wdr90
-0.443303	3.33594	-3.16028	0.00398645	0.195997	-1.91002	Tpm2
-0.28431	5.16771	-3.15863	0.00400275	0.195997	-1.9136	Itga5
-0.268664	4.93259	-3.15742	0.00401467	0.195997	-1.91621	Ddo
-0.2258	8.40827	-3.15702	0.00401863	0.195997	-1.91707	Whrn
0.188343	8.3255	3.15669	0.00402187	0.195997	-1.91778	Hadha
-0.244065	8.76575	-3.15643	0.00402445	0.195997	-1.91834	Myo7a
0.804283	0.130679	3.15623	0.00402647	0.195997	-1.91878	Wdr27
0.233602	3.98452	3.15249	0.00406378	0.195997	-1.92686	Toe1
0.505478	4.95435	3.15203	0.00406836	0.195997	-1.92785	Slc35f1
0.196288	5.22277	3.15099	0.00407882	0.195997	-1.9301	Rbm18
-0.45449	4.22161	-3.15095	0.00407917	0.195997	-1.93018	Rorc
-0.273341	5.12048	-3.14805	0.00410843	0.195997	-1.93644	Arhgef40
0.172581	5.11406	3.14749	0.0041141	0.195997	-1.93765	Hira
0.226081	5.01411	3.14735	0.00411555	0.195997	-1.93796	Rnmt
-0.269358	4.24772	-3.14553	0.00413408	0.195997	-1.9419	Asap3
-0.210422	6.59045	-3.14497	0.00413971	0.195997	-1.94309	Caskin2
-0.336441	3.93429	-3.14168	0.00417342	0.196347	-1.9502	Mrvi1
0.245453	5.35361	3.14156	0.00417465	0.196347	-1.95046	Agbl2
0.16408	6.58118	3.13938	0.00419717	0.196756	-1.95517	Rnf145
0.219206	5.03366	3.13302	0.00426331	0.198606	-1.96888	Pcna
0.188992	6.78399	3.13291	0.00426449	0.198606	-1.96912	Rpa1
-0.92615	-0.420246	-3.12881	0.00430766	0.199088	-1.97794	AW011738
-0.953562	-0.340133	-3.12876	0.00430821	0.199088	-1.97805	Ccr1
-0.311886	2.29023	-3.12677	0.00432932	0.199088	-1.98234	Gm5069
0.128011	7.56924	3.126	0.0043376	0.199088	-1.98401	Fto
0.201936	4.55368	3.12486	0.00434969	0.199088	-1.98645	Riok2
0.236146	5.43943	3.12402	0.00435868	0.199088	-1.98826	Nme5
-0.310999	7.22765	-3.12119	0.00438918	0.199337	-1.99437	Appl2
0.46358	4.42876	3.12092	0.00439209	0.199337	-1.99495	Rs1
-0.265406	8.07061	-3.11731	0.00443117	0.199724	-2.0027	Dtx3
0.147817	7.18205	3.1168	0.00443675	0.199724	-2.00381	Vps26b
0.561005	2.40412	3.11625	0.00444268	0.199724	-2.00498	Pcdhb22
-0.50772	3.30314	-3.1136	0.00447172	0.200199	-2.01068	Pcdh18
-0.193557	5.64397	-3.11273	0.00448133	0.200199	-2.01256	Trip6
-0.244747	3.76591	-3.11022	0.00450894	0.200419	-2.01794	Wdyhv1
0.172113	5.40792	3.10973	0.00451438	0.200419	-2.019	Ufd1l
-0.275831	6.39807	-3.1075	0.0045392	0.200689	-2.0238	Mterf4
0.325716	4.15422	3.1038	0.00458061	0.200689	-2.03175	Nln
0.426488	5.44661	3.10269	0.00459309	0.200689	-2.03413	Herc3
0.309166	6.36245	3.10229	0.00459756	0.200689	-2.03498	Tob2
0.208856	3.86822	3.10101	0.00461207	0.200689	-2.03774	Zbtb2
-0.316905	2.61066	-3.10028	0.00462025	0.200689	-2.03929	Irak4
0.167384	4.94006	3.10009	0.00462241	0.200689	-2.0397	Ino80
0.235373	5.52067	3.09915	0.00463312	0.200689	-2.04173	Zfand5
-0.382148	4.28019	-3.0973	0.00465414	0.200989	-2.04569	Sh3rf2
0.231249	6.48542	3.09532	0.00467682	0.201357	-2.04994	Tmem65
-0.99452	0.312075	-3.09238	0.00471065	0.201796	-2.05625	Itgbl1
-1.02282	0.291942	-3.09197	0.00471533	0.201796	-2.05712	Cmbl
-0.512542	4.33668	-3.09049	0.00473245	0.201922	-2.06029	Myl9
-0.714468	0.144645	-3.08435	0.00480419	0.203607	-2.07346	Timp1
0.309905	1.94581	3.08281	0.00482229	0.203607	-2.07675	2900076A07Rik
-0.46708	2.59511	-3.07965	0.00485969	0.203607	-2.08351	Adamtsl5
-0.203729	4.78286	-3.07832	0.00487557	0.203607	-2.08636	Alg1
0.24744	3.49684	3.07814	0.00487767	0.203607	-2.08674	Trnt1
0.276498	4.17584	3.07666	0.00489542	0.203607	-2.08991	Pdcd10
-0.637939	1.16684	-3.0746	0.00492009	0.203607	-2.09431	Kcnv2
-0.361685	4.21395	-3.07445	0.00492193	0.203607	-2.09464	Sulf2
-0.377747	3.74455	-3.07442	0.00492225	0.203607	-2.0947	Srgn
-0.361182	2.60576	-3.07381	0.00492966	0.203607	-2.09601	Dennd2d
0.256371	3.63581	3.0727	0.00494302	0.203607	-2.09838	Mblac2
-0.153796	6.05599	-3.07267	0.00494337	0.203607	-2.09844	Gripap1
-0.175178	6.06937	-3.06902	0.00498765	0.204839	-2.10624	Atp13a1
0.644471	1.71129	3.06664	0.00501679	0.205443	-2.11133	5330417C22Rik
-0.313955	3.45309	-3.06385	0.00505107	0.20611	-2.11729	Ttc16
0.263752	2.30908	3.06295	0.00506222	0.20611	-2.11922	Zfp605
-0.286391	5.96924	-3.06137	0.00508181	0.20611	-2.12259	Ptprg
-0.194396	5.393	-3.06008	0.00509782	0.20611	-2.12534	Ddx41
0.178354	4.95356	3.05947	0.00510539	0.20611	-2.12664	Kctd3
0.412241	4.41274	3.05585	0.00515073	0.207003	-2.13437	Prex2
-0.673303	0.695727	-3.05529	0.0051577	0.207003	-2.13555	Vmn2r29
-0.147023	5.12592	-3.05423	0.00517107	0.207003	-2.13782	Cln8
0.203773	4.32955	3.0509	0.00521332	0.207895	-2.14493	Msh3
0.17881	5.18914	3.04968	0.00522877	0.207895	-2.14752	Rgs3
-0.336489	4.17466	-3.04814	0.00524847	0.207895	-2.1508	Col16a1
0.279451	5.9077	3.04789	0.00525171	0.207895	-2.15134	Fam214a
-0.235013	5.64362	-3.04453	0.00529482	0.208756	-2.15849	Fstl1
0.234038	4.96816	3.04392	0.00530276	0.208756	-2.1598	Taf9b
-0.454608	4.39362	-3.04064	0.00534526	0.209424	-2.16677	Tmod1
0.35425	2.8731	3.03882	0.00536909	0.209424	-2.17066	Zbtb25
0.330401	3.13818	3.03868	0.00537084	0.209424	-2.17094	Zfp141
-0.398997	4.12198	-3.0381	0.00537851	0.209424	-2.17219	Rrh
0.187982	6.75189	3.03135	0.00546758	0.212114	-2.18654	Gnai3
-0.211833	3.80036	-3.03027	0.005482	0.212114	-2.18884	Gtpbp3
-0.153874	5.08423	-3.0295	0.00549225	0.212114	-2.19047	Gla
0.274723	3.92489	3.02283	0.00558209	0.2146	-2.20464	Ndufaf6
0.305871	3.20089	3.0213	0.00560289	0.2146	-2.20789	Twistnb
0.160139	6.02234	3.02055	0.00561316	0.2146	-2.20949	Pcmt1
-0.248913	7.2192	-3.02028	0.00561684	0.2146	-2.21006	Cdh3
0.627358	0.922358	3.01851	0.005641	0.214946	-2.21381	Zfp939
0.20928	5.9825	3.01672	0.00566568	0.215311	-2.21762	Lgalsl
-0.165192	6.08915	-3.01229	0.00572695	0.21706	-2.22701	Stat6
0.213619	5.04683	3.00511	0.00582765	0.220291	-2.24222	D230025D16Rik
-0.751704	6.65457	-3.00028	0.00589634	0.222298	-2.25245	Gpx3
-0.146326	10.6928	-2.99734	0.00593844	0.222656	-2.25866	Slc4a2
-1.26877	4.57672	-2.99637	0.00595247	0.222656	-2.26072	Hspa1a
0.250161	4.02278	2.99584	0.00596007	0.222656	-2.26183	Fam103a1
-0.723274	-0.219454	-2.99433	0.00598204	0.222656	-2.26504	Tnfsf13
0.244908	5.67395	2.9932	0.00599837	0.222656	-2.26742	Exoc5
-0.23049	8.45579	-2.99254	0.00600805	0.222656	-2.26883	Igfbp7
-0.491671	3.16762	-2.99205	0.0060152	0.222656	-2.26986	Fer1l5
0.177917	5.32563	2.99056	0.00603693	0.222882	-2.27301	Mycbp
0.145562	5.54782	2.98851	0.00606694	0.223411	-2.27733	Cdk7
-0.443406	2.83433	-2.98156	0.00616993	0.225931	-2.29202	Eya2
-0.335822	3.34893	-2.98098	0.0061785	0.225931	-2.29323	Jak3
-0.34265	4.04299	-2.9796	0.00619928	0.225931	-2.29615	Sbspon
-0.362597	6.05859	-2.97852	0.00621543	0.225931	-2.29842	Pdgfrb
-0.20436	4.07309	-2.97833	0.00621834	0.225931	-2.29883	2810013P06Rik
-0.501281	3.69392	-2.97752	0.00623049	0.225931	-2.30053	Scarf2
-0.622528	1.45433	-2.97543	0.00626212	0.22598	-2.30495	Dhx58
0.139874	7.75317	2.97533	0.00626358	0.22598	-2.30515	Arf4
0.190257	5.55555	2.97357	0.00629038	0.226374	-2.30887	Armc1
-0.284152	2.68108	-2.9722	0.00631118	0.226551	-2.31175	2810001G20Rik
-0.16545	4.96502	-2.97069	0.00633431	0.22681	-2.31494	Fbxl12
0.181486	5.12311	2.96887	0.00636214	0.227235	-2.31876	Zfp68
0.261191	4.87802	2.96306	0.00645212	0.228735	-2.331	Zc2hc1c
-0.727995	0.687439	-2.96305	0.00645225	0.228735	-2.33102	Casp12
0.14477	7.26716	2.96305	0.00645228	0.228735	-2.33102	Srsf6
-0.254277	5.00099	-2.96009	0.0064985	0.228829	-2.33724	Rfx1
-0.169169	7.64442	-2.95991	0.0065013	0.228829	-2.33762	Prkcsh
-0.212086	7.79456	-2.9598	0.0065031	0.228829	-2.33786	Zswim8
-0.390427	3.83525	-2.95775	0.0065353	0.229264	-2.34216	Mcam
-0.166781	8.57512	-2.95651	0.00655491	0.229264	-2.34477	Tgoln1
-0.276723	3.60122	-2.95595	0.00656374	0.229264	-2.34595	Rcsd1
-0.191157	5.8275	-2.95174	0.00663086	0.231043	-2.35481	Atg2a
-0.968849	-0.344744	-2.94831	0.00668585	0.231406	-2.362	Dytn
0.288346	2.62563	2.94816	0.00668835	0.231406	-2.36233	Harbi1
0.261721	3.62465	2.94805	0.00669002	0.231406	-2.36255	1110059E24Rik
0.199523	4.76101	2.94699	0.0067072	0.231439	-2.36478	Smim15
-1.69264	-1.53182	-2.9431	0.0067703	0.231634	-2.37294	Cnn1
-0.624966	0.137833	-2.94256	0.00677923	0.231634	-2.37408	H2-K2
0.40687	3.36577	2.94226	0.00678404	0.231634	-2.3747	Ccser1
-0.324834	4.71659	-2.94209	0.00678687	0.231634	-2.37507	Clec18a
-0.208837	5.39309	-2.94165	0.00679413	0.231634	-2.376	Clasrp
0.199812	4.5032	2.93954	0.0068287	0.231926	-2.38042	Ccdc55
0.256839	5.50396	2.93836	0.00684804	0.231926	-2.38288	Dync2li1
0.232693	3.97978	2.93773	0.00685846	0.231926	-2.3842	Ipp
-0.509457	2.46403	-2.93615	0.00688466	0.231926	-2.38752	Tbx18
-0.472493	1.8381	-2.93599	0.00688725	0.231926	-2.38785	Grrp1
-0.478747	2.22266	-2.93503	0.00690325	0.231926	-2.38987	Lonrf3
0.291588	4.95426	2.93422	0.00691662	0.231926	-2.39155	Zbtb34
-0.240589	5.58591	-2.93124	0.00696647	0.23305	-2.39781	Pdgfa
0.23898	4.58834	2.92915	0.00700156	0.233675	-2.40218	Maoa
-0.257458	4.62612	-2.92588	0.00705692	0.234972	-2.40903	Mrm1
-0.602395	0.761938	-2.92314	0.00710343	0.235927	-2.41475	Slc2a10
0.464944	1.38116	2.92075	0.00714443	0.235927	-2.41976	Slc12a1
-0.655802	0.182342	-2.9204	0.00715046	0.235927	-2.42049	Il27ra
-0.193965	5.8244	-2.91892	0.00717598	0.235927	-2.42359	Slc9a1
0.243685	5.69723	2.9187	0.0071797	0.235927	-2.42404	Me2
-0.210311	7.18018	-2.91764	0.00719799	0.235927	-2.42626	Plekhg3
0.307833	6.93007	2.91655	0.00721679	0.235927	-2.42853	Dcaf12l1
-0.19254	5.48275	-2.91373	0.00726597	0.235927	-2.43443	Zdhhc18
-0.727962	0.536301	-2.91295	0.00727957	0.235927	-2.43606	Pf4
-1.10607	1.41274	-2.91264	0.00728486	0.235927	-2.43669	Ccdc153
-0.55937	0.809493	-2.91251	0.00728724	0.235927	-2.43698	Sh2d7
-0.179605	9.24964	-2.91246	0.00728802	0.235927	-2.43707	Sparc
-0.817728	0.879443	-2.91173	0.0073008	0.235927	-2.43859	Atp13a5
0.535395	1.74187	2.91031	0.00732576	0.236157	-2.44156	Cir1
-0.511928	1.63242	-2.90929	0.00734372	0.236157	-2.44369	Slfn2
0.250045	5.58832	2.9085	0.00735765	0.236157	-2.44534	Sec24d
0.269709	3.87861	2.90713	0.00738191	0.236403	-2.4482	Wdr17
0.216397	5.34242	2.90496	0.00742044	0.237105	-2.45273	Gclm
0.196166	4.84267	2.90289	0.00745733	0.237464	-2.45704	Ippk
-1.2254	1.86317	-2.90086	0.00749374	0.237464	-2.46128	Prg4
-0.502083	1.67975	-2.89855	0.00753539	0.237464	-2.4661	Fcgr2b
0.312127	4.39236	2.89721	0.00755953	0.237464	-2.46888	Heatr3
-0.29376	7.77697	-2.89694	0.0075644	0.237464	-2.46944	B4galt6
0.118943	8.39153	2.89641	0.00757403	0.237464	-2.47054	Hnrnpu
-0.496494	4.5881	-2.89542	0.00759214	0.237464	-2.47262	Ddit3
0.262017	3.0854	2.89533	0.00759374	0.237464	-2.4728	Tctex1d2
0.282117	3.2955	2.89479	0.0076036	0.237464	-2.47393	Zscan25
-1.18585	2.98718	-2.89461	0.00760689	0.237464	-2.47431	Tmprss6
-0.282614	4.03108	-2.89416	0.00761498	0.237464	-2.47523	Trib2
0.273111	2.63688	2.89069	0.00767859	0.238925	-2.48246	Fam151b
0.351937	5.53801	2.8891	0.00770788	0.239289	-2.48577	Jph1
-0.209976	6.56496	-2.88823	0.00772388	0.239289	-2.48757	Ints1
-1.02417	-0.352884	-2.88732	0.0077408	0.239293	-2.48948	Tyrp1
-0.233117	4.56955	-2.88599	0.00776533	0.239532	-2.49222	Arsa
0.188769	4.75367	2.88371	0.00780792	0.23992	-2.49698	Birc2
0.431778	4.76473	2.88324	0.00781659	0.23992	-2.49794	Spry2
0.441843	1.07095	2.88261	0.00782842	0.23992	-2.49925	Tmem28
-0.385005	2.39227	-2.88016	0.00787447	0.240629	-2.50435	Fdxr
0.373829	1.74966	2.87958	0.00788534	0.240629	-2.50555	Srp54a
-0.365703	5.09551	-2.87632	0.00794703	0.241961	-2.51232	Loxl2
-0.423604	5.47138	-2.87549	0.00796292	0.241961	-2.51405	Emilin1
-0.597597	3.01962	-2.87185	0.00803244	0.243554	-2.5216	Gfra2
-0.36248	6.64648	-2.86989	0.00806999	0.244173	-2.52565	Col4a2
-0.329252	5.65685	-2.86241	0.00821546	0.248048	-2.54117	Vcl
0.284224	2.83836	2.86111	0.00824089	0.24829	-2.54385	Agbl4
-0.276313	4.03764	-2.85971	0.00826858	0.248598	-2.54676	Cchcr1
0.344929	3.13647	2.85828	0.00829675	0.24892	-2.54971	Tesc
0.149966	6.48183	2.85496	0.00836269	0.250371	-2.55659	Cipc
-0.663649	0.740507	-2.84972	0.00846766	0.252288	-2.56741	Scml4
-0.40725	5.59398	-2.84952	0.00847179	0.252288	-2.56783	Fam222a
-0.329307	2.61227	-2.84912	0.00847981	0.252288	-2.56865	Mical1
0.202525	4.62956	2.84744	0.00851382	0.252309	-2.57213	Fam76a
-0.234147	5.33781	-2.84734	0.00851594	0.252309	-2.57234	Als2cl
0.151537	5.55186	2.84444	0.00857487	0.253035	-2.57833	Knop1
0.180496	7.17593	2.84439	0.00857595	0.253035	-2.57844	Etf1
0.246883	4.48528	2.84297	0.00860496	0.253366	-2.58136	Gyk
-0.576172	0.849042	-2.8413	0.00863925	0.253498	-2.58482	C5ar1
-0.259868	5.97572	-2.84102	0.00864501	0.253498	-2.58539	Mmp2
-0.173826	7.87515	-2.83967	0.00867277	0.25379	-2.58817	Efs
0.528284	1.70133	2.83865	0.00869375	0.253882	-2.59027	Arr3
0.539754	1.25936	2.83698	0.00872842	0.254374	-2.59372	Dach2
0.307133	2.24495	2.8336	0.00879884	0.254928	-2.60069	Cbx8
-0.246694	3.78233	-2.8331	0.00880937	0.254928	-2.60173	Tcf7l1
0.557435	1.37981	2.83277	0.00881615	0.254928	-2.60239	Zfp712
-0.58225	1.19986	-2.83237	0.00882459	0.254928	-2.60322	F13a1
-0.253881	3.0442	-2.83178	0.00883687	0.254928	-2.60443	Zfp13
-0.230506	3.10487	-2.82896	0.0088964	0.256127	-2.61025	Mtmr11
0.342877	2.24667	2.82695	0.00893893	0.256832	-2.61439	Rbm12b1
0.27291	2.73365	2.82407	0.0090003	0.257799	-2.62032	Cdkl3
0.158099	5.9415	2.82305	0.00902209	0.257799	-2.62241	Sbf2
-0.120447	8.51938	-2.82217	0.00904099	0.257799	-2.62423	Tpp1
-0.185425	6.00044	-2.82198	0.00904496	0.257799	-2.62461	Lhfp
0.315316	4.19096	2.81847	0.0091207	0.259063	-2.63183	Slc41a2
-0.191044	4.75667	-2.81743	0.00914319	0.259063	-2.63397	Pgap2
0.17027	5.00019	2.8174	0.00914382	0.259063	-2.63403	Slc25a44
-0.391599	5.693	-2.81312	0.00923711	0.261186	-2.64282	Ifitm3
-0.189986	5.399	-2.8122	0.00925719	0.261236	-2.6447	Plod3
-0.567483	4.9088	-2.81069	0.0092905	0.261634	-2.64782	Dedd2
-0.373422	4.1184	-2.80778	0.00935472	0.261634	-2.65378	Fxyd5
-0.148886	7.43412	-2.80765	0.0093576	0.261634	-2.65405	Lamb2
0.253816	6.69006	2.8067	0.00937861	0.261634	-2.65599	Akap17b
0.261424	3.30699	2.80547	0.00940604	0.261634	-2.65852	Layn
-0.260198	5.20401	-2.80505	0.00941532	0.261634	-2.65938	Itga9
-0.116988	6.71352	-2.80488	0.00941907	0.261634	-2.65972	H2afy
-0.175283	6.18749	-2.80422	0.00943393	0.261634	-2.66109	Gtpbp2
0.232486	5.54407	2.8041	0.00943654	0.261634	-2.66132	Xrn2
-0.760325	-0.54437	-2.80193	0.0094851	0.26247	-2.66577	Alox5
0.305694	3.06335	2.79845	0.00956361	0.263297	-2.67291	Tmem180
-0.760751	-0.374742	-2.79841	0.00956459	0.263297	-2.673	Hmga1
-0.7473	0.927143	-2.79814	0.00957067	0.263297	-2.67355	Rgs16
0.261827	4.77984	2.79733	0.00958888	0.263297	-2.67519	Fam122b
0.16035	4.53691	2.79486	0.00964513	0.264147	-2.68026	Utp18
-0.326485	2.40668	-2.79297	0.00968829	0.264147	-2.68412	Icosl
0.473645	0.984027	2.79272	0.009694	0.264147	-2.68463	Slc2a9
-0.376896	5.57333	-2.79252	0.00969862	0.264147	-2.68504	Cdh11
0.22997	6.11187	2.79192	0.0097125	0.264147	-2.68628	Ppp3cb
0.437377	1.99829	2.78823	0.00979746	0.26595	-2.69382	Ptges3l
-0.218999	8.23246	-2.78671	0.00983281	0.266045	-2.69694	Ccnd2
-0.243606	6.3206	-2.78638	0.00984032	0.266045	-2.6976	Creld1
-0.217584	9.65416	-2.78462	0.00988141	0.266045	-2.7012	Kcne2
0.215368	5.05303	2.78392	0.00989771	0.266045	-2.70263	Bnip3
0.202836	5.22158	2.78358	0.00990573	0.266045	-2.70333	Zfp84
0.133635	4.85718	2.78327	0.00991297	0.266045	-2.70396	Vhl
-0.208714	4.7727	-2.78066	0.00997429	0.266552	-2.7093	Mmaa
0.133294	6.38353	2.77891	0.0100155	0.266552	-2.71287	Snx5
-0.882651	0.415941	-2.77827	0.0100306	0.266552	-2.71417	Irx2
-0.867836	0.941705	-2.7782	0.0100322	0.266552	-2.7143	Ccdc37
0.144599	6.72317	2.77676	0.0100665	0.266552	-2.71726	Dlg1
0.345667	2.54255	2.77591	0.0100866	0.266552	-2.71898	Zfp39
0.138521	6.95981	2.77429	0.0101253	0.266552	-2.72229	Rbbp7
-0.801568	-0.391008	-2.77377	0.0101376	0.266552	-2.72334	Csf2rb2
0.309569	3.47998	2.77353	0.0101433	0.266552	-2.72383	Haus3
0.28541	5.78784	2.77344	0.0101455	0.266552	-2.72402	Prkaa1
0.155341	5.89376	2.77255	0.0101669	0.266552	-2.72584	Stx12
0.192056	4.07507	2.77137	0.0101952	0.266552	-2.72824	Fam206a
-0.204632	5.18436	-2.77119	0.0101995	0.266552	-2.72861	Gga3
0.336222	2.98768	2.77093	0.0102058	0.266552	-2.72914	Rhbdl3
0.292781	3.84729	2.77034	0.01022	0.266552	-2.73035	Pih1d2
0.261993	4.67622	2.76988	0.0102311	0.266552	-2.73129	Ubald1
-0.14542	5.16627	-2.76627	0.0103184	0.268336	-2.73864	Fam3a
0.180869	7.23829	2.75913	0.0104934	0.272028	-2.75317	Ate1
-0.402638	1.69631	-2.75681	0.0105508	0.272028	-2.75789	Bace2
-0.171257	5.00289	-2.75636	0.0105619	0.272028	-2.75879	Naa40
-0.323967	9.28751	-2.75525	0.0105895	0.272028	-2.76105	Psd2
1.32534	-0.464839	2.75446	0.0106093	0.272028	-2.76267	Epyc
0.147113	6.73965	2.75445	0.0106094	0.272028	-2.76267	Asph
0.175453	6.76518	2.75423	0.010615	0.272028	-2.76313	Cfl2
0.15182	7.54914	2.75402	0.0106201	0.272028	-2.76355	Clta
-0.283885	5.20014	-2.75354	0.0106322	0.272028	-2.76453	Fhod1
0.164585	5.1358	2.75265	0.0106546	0.272111	-2.76634	Cep19
-0.283443	6.27649	-2.75002	0.0107204	0.272845	-2.77167	Eng
0.160944	5.71415	2.74998	0.0107216	0.272845	-2.77176	Sec23ip
-0.125374	4.80321	-2.7471	0.0107944	0.274157	-2.77761	Nck2
0.132388	6.09275	2.74553	0.0108342	0.274157	-2.78079	Csrp2bp
-0.899812	-0.683685	-2.74482	0.0108524	0.274157	-2.78223	Cysltr2
0.271898	7.3605	2.74415	0.0108694	0.274157	-2.78359	Sgk3
-0.275171	6.01544	-2.74393	0.010875	0.274157	-2.78404	Marcks
0.34611	3.34671	2.7434	0.0108886	0.274157	-2.78511	Olfr570
0.26988	4.27698	2.73992	0.0109779	0.275919	-2.79217	Entpd6
-0.628604	1.04877	-2.7385	0.0110144	0.276051	-2.79503	Foxl2os
-0.504315	2.48284	-2.73821	0.0110219	0.276051	-2.79562	Dnah1
-0.431186	0.340447	-2.73469	0.0111135	0.277764	-2.80277	Mastl
0.172382	5.00582	2.73408	0.0111293	0.277764	-2.80399	Inafm2
-0.225712	3.24862	-2.73273	0.0111647	0.27816	-2.80673	Plp2
0.409748	2.00977	2.73191	0.011186	0.278205	-2.80838	Pcdhga4
0.17159	4.85843	2.73058	0.011221	0.278591	-2.81108	Zfp146
-0.187294	5.78669	-2.72902	0.011262	0.279121	-2.81422	Ostm1
-0.58005	2.56101	-2.72767	0.0112977	0.279342	-2.81695	Palld
-0.159033	5.57991	-2.7272	0.0113101	0.279342	-2.8179	BC037034
0.204426	7.2505	2.72602	0.0113415	0.279632	-2.82029	Arl4a
-0.137443	5.68643	-2.72515	0.0113646	0.279717	-2.82205	Cog4
0.232365	7.69396	2.72367	0.011404	0.280205	-2.82504	Calm2
0.637661	1.40455	2.72049	0.0114894	0.281412	-2.83147	Pcdhga8
-1.01644	2.52742	-2.72037	0.0114927	0.281412	-2.83172	Aldh1a2
-0.342045	6.19804	-2.71695	0.0115849	0.282879	-2.83862	Sh3pxd2a
0.210342	3.3597	2.71595	0.011612	0.282879	-2.84063	Dnaaf2
-0.830736	-0.0396661	-2.71576	0.0116171	0.282879	-2.84101	Batf3
-0.154475	6.35287	-2.71522	0.011632	0.282879	-2.84211	Dnajb2
-0.183656	5.38608	-2.71368	0.0116738	0.282935	-2.84521	Ggcx
0.315466	4.15319	2.71259	0.0117036	0.282935	-2.8474	S100pbp
-0.243382	4.2612	-2.71147	0.0117343	0.282935	-2.84967	Sipa1
-0.328838	2.50747	-2.71111	0.0117442	0.282935	-2.85039	Ppic
-0.309187	7.2979	-2.71093	0.011749	0.282935	-2.85075	Pitpnm2
-0.274761	5.85482	-2.71077	0.0117534	0.282935	-2.85107	Il1r1
0.203788	5.09733	2.7088	0.0118077	0.283763	-2.85504	Lemd3
0.200143	5.12446	2.70803	0.011829	0.283796	-2.8566	Usp38
-0.319281	4.95973	-2.70653	0.0118705	0.284314	-2.85962	Tln2
0.253619	4.59857	2.70503	0.0119122	0.284631	-2.86264	Nfxl1
-0.570987	7.18407	-2.70325	0.0119618	0.284631	-2.86622	Dnajb1
-0.170421	4.91116	-2.70273	0.0119764	0.284631	-2.86727	Slco1a5
0.150929	5.50082	2.70242	0.011985	0.284631	-2.86789	Extl2
-0.776769	0.692413	-2.70227	0.0119892	0.284631	-2.86819	Fam169b
0.191771	7.61374	2.70029	0.0120446	0.284631	-2.87217	Add3
0.249816	4.79709	2.70024	0.012046	0.284631	-2.87227	Ctdspl2
-0.378806	2.89348	-2.69964	0.012063	0.284631	-2.87348	Gpx7
-0.245934	5.37881	-2.69962	0.0120635	0.284631	-2.87352	Fbxl19
-0.563307	2.90714	-2.69652	0.0121511	0.285918	-2.87975	Col26a1
-0.190986	4.45625	-2.69568	0.0121749	0.285918	-2.88144	Pced1a
-0.951793	1.43676	-2.69556	0.0121782	0.285918	-2.88168	Wdfy4
-0.492875	3.48689	-2.69308	0.012249	0.286005	-2.88667	Phlda1
0.163223	5.54892	2.69275	0.0122585	0.286005	-2.88734	2610301B20Rik
-0.565898	2.12593	-2.69212	0.0122763	0.286005	-2.88858	Col5a3
-0.628989	1.2218	-2.69199	0.0122802	0.286005	-2.88886	Ifi204
-0.347463	3.14419	-2.69129	0.0123001	0.286005	-2.89026	Dtx3l
0.119626	7.21633	2.69121	0.0123024	0.286005	-2.89042	Psmd1
-0.380966	3.12173	-2.68975	0.0123445	0.286075	-2.89336	Tgfb3
-0.310481	7.04	-2.68797	0.0123958	0.286075	-2.89693	Col4a4
-0.156124	5.34996	-2.68743	0.0124113	0.286075	-2.89801	Map3k11
-0.449567	2.26992	-2.68647	0.0124391	0.286075	-2.89993	Heyl
0.16099	6.55353	2.68607	0.0124506	0.286075	-2.90073	Mat2b
0.139614	7.03781	2.68569	0.0124617	0.286075	-2.9015	Morf4l1
-0.741651	2.00204	-2.68531	0.0124726	0.286075	-2.90225	Kcnk5
0.262545	3.39954	2.68529	0.0124734	0.286075	-2.90231	Trmt5
0.290395	2.25305	2.68445	0.0124976	0.286075	-2.90397	Nfatc2ip
-0.514515	1.72066	-2.68416	0.0125061	0.286075	-2.90456	Grin3b
0.20168	5.72674	2.68215	0.0125648	0.2865	-2.90859	Slc25a16
0.141912	5.36038	2.68016	0.012623	0.2865	-2.91258	Psmd5
-0.66737	1.12236	-2.67982	0.0126331	0.2865	-2.91326	Trp53cor1
0.27841	3.30617	2.67931	0.012648	0.2865	-2.91428	Mtmr7
-0.342047	1.75866	-2.67786	0.0126908	0.2865	-2.91718	Mtcp1
0.203226	4.53079	2.67746	0.0127028	0.2865	-2.918	Ripk4
0.404866	1.82381	2.67741	0.0127041	0.2865	-2.91809	Macrod2
0.335526	5.63916	2.67735	0.0127059	0.2865	-2.91821	Kpna4
0.295894	3.56884	2.67732	0.0127068	0.2865	-2.91827	4921524J17Rik
-0.258753	4.1481	-2.67668	0.0127258	0.2865	-2.91955	Ttc41
-0.47539	2.79813	-2.6743	0.0127962	0.286801	-2.92431	Cpz
-0.529169	4.71796	-2.67395	0.0128067	0.286801	-2.92501	Jun
0.129224	6.65903	2.67302	0.0128344	0.286801	-2.92687	Chtop
-0.463561	0.792978	-2.67169	0.0128743	0.286801	-2.92954	Prickle4
-0.204999	5.66145	-2.67148	0.0128806	0.286801	-2.92996	Lsr
0.206663	5.02107	2.67138	0.0128835	0.286801	-2.93016	Swap70
0.305543	5.8613	2.67111	0.0128915	0.286801	-2.93069	Pik3ip1
0.243215	5.53468	2.67049	0.0129102	0.286801	-2.93194	Polr3k
-0.360706	2.98921	-2.66904	0.0129536	0.286801	-2.93483	Lrfn3
0.383301	5.04362	2.66815	0.0129804	0.286801	-2.93661	Gpd1
0.294691	3.85449	2.66799	0.0129852	0.286801	-2.93693	Ano4
0.169879	4.01615	2.66795	0.0129866	0.286801	-2.93702	Ddx20
0.198613	3.72791	2.66716	0.0130104	0.286801	-2.9386	Trmt10c
0.239168	5.98731	2.6666	0.0130272	0.286801	-2.93971	Plk2
0.222048	5.38279	2.66605	0.0130439	0.286801	-2.94081	Ppp6c
0.269205	7.21494	2.66548	0.0130611	0.286801	-2.94194	Ppp3r1
-1.70787	4.88949	-2.66393	0.0131083	0.287393	-2.94504	Hspa1b
-0.498737	5.42396	-2.66219	0.0131612	0.287779	-2.94851	Ldlr
-0.309701	5.01922	-2.66203	0.0131662	0.287779	-2.94884	Iffo2
-0.895337	0.0320603	-2.6598	0.0132346	0.28883	-2.95329	Lrat
0.226452	6.65065	2.65868	0.013269	0.289041	-2.95552	Capza2
0.809685	0.0661232	2.65816	0.0132848	0.289041	-2.95655	Gm15910
-0.352444	2.94447	-2.65411	0.0134103	0.290488	-2.96463	Il34
0.301667	3.84771	2.65381	0.0134197	0.290488	-2.96523	Efcc1
-0.219149	5.30219	-2.65258	0.013458	0.290488	-2.96768	Six5
-0.37492	2.98781	-2.65203	0.013475	0.290488	-2.96877	Dcaf4
-0.916736	-0.124088	-2.65153	0.0134906	0.290488	-2.96977	Igf2bp3
-0.711383	-0.333823	-2.65145	0.0134931	0.290488	-2.96993	Cd40
-0.196526	3.89728	-2.6514	0.0134948	0.290488	-2.97003	Osbpl7
-0.188097	7.05281	-2.65003	0.0135376	0.290488	-2.97276	Cct3
0.183814	4.7218	2.64977	0.0135458	0.290488	-2.97328	Tcea1
0.298339	3.39147	2.64786	0.013606	0.290488	-2.97709	Cth
0.200504	5.45867	2.64673	0.0136416	0.290488	-2.97933	Ppat
-0.643677	-0.228027	-2.64627	0.0136561	0.290488	-2.98025	Msr1
-0.140812	5.49266	-2.64544	0.0136823	0.290488	-2.98189	Arfrp1
-0.979051	1.50337	-2.6451	0.013693	0.290488	-2.98257	Wnt4
-0.13116	7.2166	-2.64463	0.0137079	0.290488	-2.98351	Ano6
0.268861	5.93924	2.64346	0.0137451	0.290488	-2.98583	Cfap43
0.231684	2.99063	2.64127	0.0138148	0.290488	-2.99018	Polr3g
0.20186	9.3657	2.64065	0.0138347	0.290488	-2.99142	Pcp4l1
0.119828	9.66473	2.64044	0.0138416	0.290488	-2.99184	Slc31a1
-0.283263	3.24467	-2.64034	0.0138446	0.290488	-2.99203	Itpr3
-0.331891	7.04864	-2.64008	0.013853	0.290488	-2.99255	Ubc
-0.450795	7.00564	-2.63935	0.0138766	0.290488	-2.99401	Igfn1
-0.777324	0.0469269	-2.63892	0.0138904	0.290488	-2.99487	Nlrp3
0.149817	4.83737	2.63888	0.0138915	0.290488	-2.99493	Tmem67
0.181462	4.64756	2.63821	0.013913	0.290488	-2.99626	Uxs1
0.1585	5.49133	2.63757	0.0139338	0.290488	-2.99755	Asrgl1
0.33248	8.14013	2.63744	0.0139378	0.290488	-2.9978	Sgms2
0.398789	1.65295	2.63726	0.0139437	0.290488	-2.99816	Gas2
-0.122433	5.87142	-2.63696	0.0139533	0.290488	-2.99875	Uqcc1
-0.233899	5.8133	-2.63667	0.0139628	0.290488	-2.99934	Lypla2
0.150754	6.19901	2.63471	0.014026	0.291377	-3.00321	Ctcf
-0.534463	1.38442	-2.63241	0.014101	0.291741	-3.00779	Ror2
0.157242	8.11085	2.63231	0.014104	0.291741	-3.00798	Pdha1
-0.29078	4.02154	-2.6319	0.0141173	0.291741	-3.00879	Fmo1
0.371677	2.42382	2.63166	0.0141254	0.291741	-3.00928	Ovgp1
-0.294823	5.02791	-2.63085	0.0141519	0.291865	-3.01089	Sh3pxd2b
-0.465216	1.0971	-2.62764	0.0142571	0.293611	-3.01725	Serf1
-0.554636	4.55193	-2.62633	0.0143002	0.294073	-3.01984	Trp53i11
0.16278	6.71365	2.62212	0.0144398	0.296516	-3.02818	Impact
0.187693	6.37786	2.62148	0.014461	0.296524	-3.02944	2900097C17Rik
0.176704	6.53016	2.62024	0.0145024	0.296583	-3.03189	Tspyl1
-0.136472	6.49493	-2.62015	0.0145055	0.296583	-3.03208	Otud5
0.218204	4.98126	2.6177	0.0145876	0.297702	-3.03692	Tbc1d15
-0.178209	7.19409	-2.61727	0.0146021	0.297702	-3.03777	Tpcn1
-0.449492	1.8825	-2.61545	0.0146636	0.297895	-3.04138	Lmod1
0.193585	4.2306	2.61528	0.0146691	0.297895	-3.0417	Zfp326
-0.161714	6.68215	-2.61513	0.0146742	0.297895	-3.042	Zfp219
0.647468	2.06961	2.61123	0.0148068	0.30016	-3.04972	Rbp7
0.27536	3.0415	2.60941	0.0148691	0.300618	-3.05332	Cmtr2
-0.219662	4.49724	-2.60882	0.0148892	0.300618	-3.05448	Recql5
0.249207	7.50292	2.6082	0.0149104	0.300618	-3.0557	Fhad1
0.158266	4.61291	2.6081	0.0149138	0.300618	-3.0559	Exoc8
0.131936	4.77041	2.60712	0.0149473	0.300867	-3.05782	Dtx2
0.196774	3.41887	2.60538	0.0150073	0.301524	-3.06126	Nars2
-0.135528	6.25466	-2.60495	0.0150222	0.301524	-3.06211	Snx19
-0.185707	6.93922	-2.60342	0.0150751	0.301942	-3.06512	Akap8l
-0.719079	1.00686	-2.60274	0.0150987	0.301942	-3.06646	Zkscan2
-0.197488	4.55046	-2.60249	0.0151075	0.301942	-3.06696	Sgsh
-0.331211	5.83153	-2.60156	0.01514	0.301942	-3.06881	Hist1h1c
0.200487	4.08016	2.6013	0.015149	0.301942	-3.06931	Inpp1
-0.60764	0.536238	-2.60039	0.0151805	0.302147	-3.0711	Chst7
-0.714158	0.705988	-2.59879	0.0152366	0.302525	-3.07426	Lyl1
0.15435	5.27627	2.59864	0.0152419	0.302525	-3.07456	H3f3a
0.181184	3.49606	2.59698	0.0153002	0.303259	-3.07783	Cd3eap
0.178999	5.43795	2.59355	0.0154209	0.304315	-3.08456	Bcap29
-0.386056	5.79548	-2.59341	0.0154259	0.304315	-3.08485	Ccdc88c
-0.679655	0.162566	-2.59277	0.0154486	0.304315	-3.0861	Olfml2b
-0.266848	2.86656	-2.59273	0.01545	0.304315	-3.08618	Gm14169
0.301682	6.47506	2.59244	0.0154603	0.304315	-3.08675	Ythdc1
0.447438	2.81466	2.59134	0.0154994	0.304665	-3.08892	Ugt1a6a
-0.262254	5.63507	-2.59067	0.0155233	0.304713	-3.09023	Apba3
-0.623198	2.02334	-2.58997	0.0155483	0.304781	-3.09161	Rab32
-0.110111	7.13737	-2.58938	0.0155695	0.304781	-3.09278	Fam20b
0.204582	5.32746	2.58717	0.0156487	0.305911	-3.09713	Kbtbd2
0.177894	4.65964	2.58648	0.0156733	0.305973	-3.09848	Psmd9
0.227178	4.57042	2.58519	0.0157197	0.306222	-3.10101	Nudcd1
-0.31732	3.59323	-2.58493	0.0157291	0.306222	-3.10152	Cox7a1
0.161761	8.5232	2.5817	0.0158459	0.307467	-3.10786	Cpt1a
0.299449	4.19715	2.58036	0.0158947	0.307467	-3.11049	1700040L02Rik
-0.254178	3.96527	-2.58017	0.0159018	0.307467	-3.11087	Fbxo10
-0.882832	1.80196	-2.57977	0.0159163	0.307467	-3.11165	Glipr2
-0.469924	2.9299	-2.57964	0.0159209	0.307467	-3.1119	Sspo
1.35926	-0.0794414	2.5796	0.0159224	0.307467	-3.11198	Gsc
0.221533	5.76027	2.57799	0.0159812	0.307511	-3.11514	Dgkd
-0.770857	1.28692	-2.57744	0.0160016	0.307511	-3.11623	Hcar1
0.176704	5.12458	2.57726	0.0160082	0.307511	-3.11658	Arl14ep
-0.174523	4.70204	-2.57718	0.016011	0.307511	-3.11674	Sfxn1
0.342219	2.53467	2.57477	0.0160995	0.308128	-3.12145	Gm1976
0.195148	4.11527	2.57428	0.0161177	0.308128	-3.12242	Usp28
-0.50185	5.83984	-2.57371	0.0161387	0.308128	-3.12354	Cemip
-0.179138	5.19055	-2.57336	0.0161516	0.308128	-3.12422	Afap1
0.175085	5.50871	2.57305	0.0161632	0.308128	-3.12483	Sox2
-0.20404	6.45141	-2.57278	0.0161729	0.308128	-3.12535	Tor3a
0.228471	3.49898	2.56992	0.0162792	0.30974	-3.13096	Haus2
0.137046	4.7954	2.56861	0.0163279	0.310182	-3.13351	Ube2e1
0.142706	5.2592	2.56813	0.016346	0.310182	-3.13446	Pno1
-0.25746	3.05276	-2.56708	0.0163855	0.310518	-3.13652	Trim45
-0.21677	6.15783	-2.56487	0.0164684	0.311675	-3.14085	Trp73
-0.20595	7.42447	-2.55989	0.0166567	0.31462	-3.15057	Atxn2l
0.222629	3.32346	2.55959	0.0166682	0.31462	-3.15116	Fastkd3
-0.15664	5.018	-2.55888	0.0166951	0.314711	-3.15254	Nqo2
-0.289869	4.16048	-2.55823	0.0167199	0.314763	-3.15381	Mfap4
-0.223389	3.98887	-2.55682	0.0167738	0.315236	-3.15656	Fam173b
0.136583	5.45979	2.55606	0.016803	0.315236	-3.15805	Rnf115
-1.13209	-0.264873	-2.55584	0.0168114	0.315236	-3.15848	Mx1
-0.173851	5.42095	-2.55494	0.0168462	0.315465	-3.16025	Fam160b2
0.261407	2.69701	2.55391	0.0168858	0.315465	-3.16226	Rbm48
-0.170872	4.58691	-2.55328	0.0169101	0.315465	-3.16348	Esyt1
0.179724	4.75402	2.55276	0.01693	0.315465	-3.16449	Nop58
0.279825	3.91755	2.55265	0.0169343	0.315465	-3.16471	Gnmt
0.325135	3.38395	2.55134	0.0169848	0.315993	-3.16725	2210408I21Rik
0.115474	5.54687	2.54743	0.0171372	0.318411	-3.17489	Terf2ip
-0.573411	0.671101	-2.5467	0.0171657	0.318526	-3.17631	Rgs22
-0.105515	8.85038	-2.54529	0.0172207	0.319131	-3.17904	Lamp1
0.106488	7.84891	2.5446	0.0172478	0.319218	-3.18039	Ube2z
0.154652	4.42791	2.54251	0.0173302	0.320328	-3.18446	Ctdp1
0.410713	4.47993	2.54176	0.0173597	0.320457	-3.18591	Ccdc162
-0.194757	4.08696	-2.54106	0.0173874	0.320553	-3.18728	Pias4
-0.272539	2.68718	-2.53986	0.017435	0.320869	-3.18961	Ikbke
0.396206	2.39675	2.5395	0.0174495	0.320869	-3.19032	E130307A14Rik
0.277656	2.87844	2.53558	0.0176057	0.323322	-3.19793	Echdc1
0.178096	6.05074	2.53497	0.0176302	0.323356	-3.19912	Smc3
-0.274644	6.09852	-2.53309	0.0177056	0.324323	-3.20277	Slc4a3
0.283686	6.5674	2.53224	0.0177398	0.324531	-3.20442	Deptor
-0.331969	3.44826	-2.53115	0.0177841	0.324925	-3.20655	Lgals9
-0.425055	3.57358	-2.52912	0.0178662	0.326008	-3.21048	Lox
-0.219764	8.00192	-2.5281	0.0179076	0.326344	-3.21245	Dock9
0.402036	1.87823	2.52678	0.0179614	0.326907	-3.21502	Lrrc6
-0.22292	4.10612	-2.52612	0.0179884	0.32698	-3.2163	Snx8
-0.716122	0.0132864	-2.52553	0.0180126	0.327003	-3.21745	Col22a1
-0.18636	5.15252	-2.52423	0.0180657	0.327216	-3.21996	Hsd17b11
0.28144	3.13247	2.52331	0.0181035	0.327216	-3.22175	Pop7
-0.35961	2.49266	-2.52285	0.0181223	0.327216	-3.22263	Mamdc4
0.466021	1.96819	2.52266	0.0181304	0.327216	-3.22301	1700037C18Rik
0.173182	4.54882	2.52245	0.0181391	0.327216	-3.22342	Dhx33
-0.342798	6.43199	-2.52098	0.0181995	0.327485	-3.22626	Fbln5
0.196991	5.6536	2.5192	0.0182732	0.327485	-3.22971	Sord
0.211463	3.6455	2.51892	0.0182847	0.327485	-3.23025	Skida1
-0.171472	5.38332	-2.51842	0.0183057	0.327485	-3.23122	2310061I04Rik
0.198039	5.67048	2.5179	0.0183273	0.327485	-3.23223	Prkar2a
0.232687	4.38674	2.51788	0.0183278	0.327485	-3.23225	Wwox
-1.19995	0.342016	-2.51783	0.0183301	0.327485	-3.23236	Tmem212
-0.417771	2.07017	-2.51764	0.0183379	0.327485	-3.23272	Kank4
-0.856395	1.16366	-2.51627	0.0183951	0.327961	-3.23538	Ifi44
-0.109228	6.71938	-2.5159	0.0184106	0.327961	-3.2361	Man1b1
-0.166597	7.28498	-2.51399	0.0184904	0.32897	-3.23979	Tbc1d2
-0.209417	5.85259	-2.51293	0.0185349	0.32897	-3.24184	Abcg1
-0.263825	3.34995	-2.51289	0.0185364	0.32897	-3.24191	F2r
0.1834	5.32823	2.50989	0.018663	0.330804	-3.24771	4931406C07Rik
-0.228607	3.83631	-2.50874	0.0187114	0.331249	-3.24992	Tmem110
0.232658	5.21017	2.5082	0.0187346	0.331249	-3.25098	Mospd2
0.242352	3.64885	2.50759	0.0187604	0.331294	-3.25215	Ankrd16
0.226182	7.01119	2.5057	0.0188409	0.332112	-3.2558	Gls
-0.147298	5.86365	-2.50541	0.0188533	0.332112	-3.25636	Dhx16
-0.334821	4.28875	-2.50121	0.019033	0.334594	-3.26445	Rce1
-0.383251	2.00277	-2.50062	0.0190585	0.334594	-3.26559	Gsdmd
-1.24943	0.292914	-2.50048	0.0190646	0.334594	-3.26587	Crabp2
-0.612631	0.0794191	-2.49961	0.0191024	0.334844	-3.26755	Mnd1
0.21926	3.26975	2.49774	0.019183	0.335833	-3.27114	Suv39h1
0.23807	3.4243	2.49721	0.019206	0.335833	-3.27216	Klhdc1
0.208905	4.78501	2.49624	0.0192483	0.336162	-3.27404	Zfp655
0.352178	6.15446	2.4939	0.0193502	0.337528	-3.27854	Klf15
0.287271	1.93319	2.49163	0.0194499	0.338001	-3.28291	Inca1
0.156698	4.74824	2.49149	0.0194558	0.338001	-3.28317	Ing1
0.199158	9.03832	2.49146	0.0194574	0.338001	-3.28324	Gpm6a
-0.144948	5.58459	-2.49112	0.0194723	0.338001	-3.28389	Trmt2b
-0.274097	3.18952	-2.48863	0.019582	0.339493	-3.28868	Ccdc171
-0.159621	7.08126	-2.48709	0.01965	0.339672	-3.29163	Jmjd8
-0.389496	2.13526	-2.48587	0.0197045	0.339672	-3.29399	Sh3bp2
0.130807	6.4687	2.48556	0.0197182	0.339672	-3.29458	Rab3gap2
-0.103314	7.75162	-2.48555	0.0197185	0.339672	-3.29459	Mprip
-0.428137	2.66199	-2.48529	0.0197298	0.339672	-3.29509	Fes
-0.246514	4.5799	-2.48517	0.0197353	0.339672	-3.29532	St6galnac4
0.277985	6.19826	2.48384	0.0197949	0.33998	-3.29789	Smc6
-0.507593	2.83437	-2.48344	0.0198127	0.33998	-3.29865	Dpysl3
0.853636	0.347033	2.48317	0.0198248	0.33998	-3.29917	Frat2
0.181532	7.83279	2.48215	0.0198704	0.340352	-3.30113	Polr1a
-0.381492	3.09965	-2.48095	0.0199242	0.340845	-3.30343	Abcb1a
0.289915	3.01866	2.47983	0.0199743	0.340845	-3.30557	Zfp128
0.455843	0.700592	2.47879	0.0200214	0.340845	-3.30758	Xrcc6bp1
-0.29885	4.50031	-2.47875	0.0200233	0.340845	-3.30765	Pxdn
0.220112	5.76904	2.47858	0.020031	0.340845	-3.30798	Zfp148
0.261675	5.10692	2.47783	0.0200645	0.340845	-3.3094	Cnot6l
0.21151	4.77389	2.47779	0.0200666	0.340845	-3.30949	4933431E20Rik
0.310831	2.56867	2.47546	0.0201721	0.341645	-3.31396	Pcdhga6
-0.346304	2.31767	-2.47502	0.0201919	0.341645	-3.31479	Rbl1
-0.847009	0.627187	-2.4749	0.0201977	0.341645	-3.31503	Hist1h1d
-0.35023	1.3345	-2.47463	0.0202096	0.341645	-3.31554	Muc1
0.338842	4.47636	2.47226	0.0203181	0.343072	-3.32009	Spata18
0.165878	5.46478	2.47001	0.0204211	0.344403	-3.32439	Supt16
-0.74304	0.816229	-2.46816	0.020506	0.345427	-3.32792	Ccdc180
-0.172128	7.41847	-2.46688	0.0205651	0.346013	-3.33037	Sdc4
-1.41019	-0.444711	-2.4656	0.0206244	0.346601	-3.33282	AU021092
0.160237	5.10143	2.46334	0.0207294	0.346885	-3.33714	Polr3e
0.317296	3.08974	2.46323	0.0207347	0.346885	-3.33736	Gm4944
0.451869	1.20632	2.46316	0.0207379	0.346885	-3.33749	Pcdhb18
-0.130852	7.15036	-2.46315	0.0207386	0.346885	-3.33752	Aar2
-0.160295	5.75528	-2.46186	0.0207985	0.347478	-3.33997	Zfp574
0.17871	4.29783	2.46132	0.020824	0.347498	-3.34101	Zfp346
-0.146092	7.86664	-2.46046	0.0208639	0.347756	-3.34264	Pitpnm1
0.206347	5.70871	2.45974	0.0208979	0.347916	-3.34402	Mtmr2
-0.626806	1.01894	-2.45815	0.0209724	0.348683	-3.34705	Wfdc6a
-0.243602	4.23996	-2.45684	0.0210346	0.348683	-3.34956	Cyp2u1
0.267717	7.08443	2.45648	0.0210514	0.348683	-3.35024	Klf9
0.183267	4.01333	2.45534	0.0211052	0.348683	-3.35241	Ska2
0.362897	4.00475	2.45446	0.021147	0.348683	-3.35409	Mir22hg
-0.233829	5.5369	-2.45386	0.0211756	0.348683	-3.35524	Ankrd24
0.391744	4.1197	2.45296	0.0212184	0.348683	-3.35696	A830018L16Rik
-0.164658	4.41363	-2.45287	0.0212226	0.348683	-3.35713	Prkd2
-0.411008	2.34348	-2.4524	0.021245	0.348683	-3.35802	P2rx4
-0.266021	2.25718	-2.45235	0.0212473	0.348683	-3.35811	Neil1
-0.164516	8.74881	-2.45224	0.0212524	0.348683	-3.35832	Npc2
-0.298512	3.25861	-2.45215	0.021257	0.348683	-3.3585	Eya1
-0.236645	3.02637	-2.45204	0.0212621	0.348683	-3.3587	Kctd18
0.123122	7.54974	2.45071	0.0213256	0.34922	-3.36124	Brd2
0.145481	5.19715	2.45033	0.0213438	0.34922	-3.36196	Wdr61
0.6715	3.1386	2.44887	0.021414	0.349679	-3.36475	Stc1
-0.145392	6.62154	-2.44869	0.0214224	0.349679	-3.36509	Dvl1
-0.705076	4.15383	-2.44821	0.0214454	0.349679	-3.366	Slc7a11
0.170286	3.61414	2.44616	0.021544	0.350118	-3.36989	Immp1l
-0.159467	4.55374	-2.44603	0.0215505	0.350118	-3.37015	5830417I10Rik
-0.271817	6.89738	-2.44602	0.021551	0.350118	-3.37017	Ly6e
0.196247	6.12092	2.44561	0.0215707	0.350118	-3.37095	Smarca5
-0.281765	4.85764	-2.44467	0.021616	0.350455	-3.37273	Olfml3
-0.538941	0.812344	-2.44346	0.0216751	0.351013	-3.37505	Ccnjl
-0.172199	6.2048	-2.44131	0.0217792	0.351486	-3.37912	Unc45a
0.131097	6.448	2.44103	0.021793	0.351486	-3.37965	Fbxl3
-0.247085	8.09999	-2.44042	0.0218227	0.351486	-3.38081	Gprasp1
0.700158	-0.226684	2.43989	0.0218486	0.351486	-3.38182	AW549542
-0.831746	0.724968	-2.43968	0.0218592	0.351486	-3.38223	Itgb7
0.418115	2.20338	2.43956	0.0218651	0.351486	-3.38246	Dus4l
-0.545819	0.383268	-2.43815	0.021934	0.351486	-3.38513	Sdr42e1
-0.286614	5.10464	-2.43777	0.0219529	0.351486	-3.38586	Slc2a4rg-ps
-0.173804	4.69585	-2.43773	0.0219545	0.351486	-3.38592	Vps72
0.181179	4.88539	2.43652	0.022014	0.351486	-3.38822	Rnf168
-0.515451	5.06226	-2.4364	0.0220201	0.351486	-3.38845	Arntl
-0.208683	4.47034	-2.43639	0.0220206	0.351486	-3.38847	Snx21
0.436399	4.94334	2.43616	0.022032	0.351486	-3.38891	Rgcc
-0.796713	0.0744306	-2.43504	0.0220869	0.351486	-3.39103	Foxs1
-0.126584	7.14282	-2.4349	0.0220942	0.351486	-3.39131	Csnk1g2
-0.257958	4.33532	-2.4348	0.0220989	0.351486	-3.39149	Snhg20
0.166744	6.86704	2.43409	0.0221339	0.351522	-3.39283	Clasp2
0.307049	6.91621	2.43376	0.0221505	0.351522	-3.39347	Plagl1
-0.699982	0.21341	-2.43106	0.0222846	0.353053	-3.39859	4930550C14Rik
-0.195498	5.99293	-2.43082	0.0222965	0.353053	-3.39904	Hmg20b
-0.149496	4.98293	-2.42779	0.0224476	0.354778	-3.40477	Rtn4ip1
0.631505	2.63204	2.42693	0.0224911	0.354778	-3.40641	Pgf
0.191314	5.93191	2.42684	0.0224955	0.354778	-3.40658	Jade2
0.129028	4.57532	2.42665	0.022505	0.354778	-3.40694	Snx12
-0.423117	1.17353	-2.4257	0.022553	0.355064	-3.40874	Egfl8
-0.582155	0.466502	-2.4253	0.022573	0.355064	-3.4095	Crybb3
-0.543741	1.49795	-2.42432	0.0226222	0.355445	-3.41134	Npy1r
0.197252	4.58913	2.42363	0.0226574	0.355606	-3.41266	Sdad1
0.222549	5.60869	2.42212	0.0227339	0.355786	-3.41552	Anapc4
-0.135475	5.48446	-2.42211	0.0227344	0.355786	-3.41554	Usp21
0.155384	5.60495	2.42158	0.0227608	0.355786	-3.41652	Maf1
0.247258	4.09665	2.42143	0.0227687	0.355786	-3.41682	Katnbl1
-0.20326	6.22265	-2.4188	0.0229026	0.357115	-3.42179	Lgi1
0.766111	0.683446	2.41878	0.0229039	0.357115	-3.42183	Zfp941
-0.157558	7.3327	-2.41692	0.022999	0.358206	-3.42535	Nrbp2
-0.128837	5.30744	-2.413	0.0232003	0.360948	-3.43274	Nit1
0.136124	6.1746	2.4111	0.0232988	0.362085	-3.43632	Psmd7
-0.280325	3.62365	-2.41047	0.0233317	0.362201	-3.43752	Vsig10
0.143919	6.68731	2.4078	0.0234709	0.363753	-3.44256	Nap1l1
-0.154526	4.01138	-2.40716	0.023504	0.363753	-3.44375	Tyw1
0.426255	4.45864	2.40708	0.0235083	0.363753	-3.44391	Plin4
0.644691	-0.192627	2.40561	0.0235854	0.364242	-3.44668	Styxl1
-0.256064	5.62244	-2.4055	0.023591	0.364242	-3.44688	Celsr1
-0.219946	4.75491	-2.40454	0.0236413	0.364623	-3.44869	Abcc10
-0.287775	4.85883	-2.40202	0.0237742	0.364901	-3.45343	BC026585
0.302249	2.73245	2.40199	0.0237758	0.364901	-3.45349	Pecr
-0.14258	7.17667	-2.40185	0.0237833	0.364901	-3.45376	Stk11
0.200048	5.62512	2.40178	0.0237868	0.364901	-3.45388	Gpalpp1
-0.1559	6.68543	-2.40137	0.0238087	0.364901	-3.45466	Esrra
0.189177	3.52113	2.40129	0.0238129	0.364901	-3.45481	Ikzf5
-0.29734	3.40014	-2.40013	0.0238744	0.365451	-3.457	Dse
-0.4078	3.57701	-2.39896	0.0239367	0.365779	-3.4592	Ifi203
0.310126	3.2192	2.39876	0.0239472	0.365779	-3.45957	Wee1
0.216531	6.12061	2.39722	0.0240293	0.36664	-3.46247	Ubxn7
-0.10849	9.69604	-2.39569	0.0241109	0.36672	-3.46534	Aplp1
-0.260665	4.64814	-2.39552	0.0241202	0.36672	-3.46567	Rhbdf2
0.361779	5.00941	2.395	0.0241476	0.36672	-3.46663	Lmnb1
0.153399	6.16606	2.39473	0.0241626	0.36672	-3.46715	Eif3e
0.177101	6.61775	2.39438	0.0241812	0.36672	-3.4678	Pdk1
-0.691021	1.42961	-2.39423	0.024189	0.36672	-3.46808	Plau
-0.428453	5.01405	-2.3931	0.0242499	0.367253	-3.4702	Lyz2
0.172993	4.6974	2.39036	0.0243977	0.369099	-3.47535	Gpatch2l
-0.239489	3.6715	-2.38529	0.0246733	0.372873	-3.48485	Tmem86b
0.222406	3.96298	2.38449	0.0247171	0.37314	-3.48635	Nap1l3
-0.574699	0.907959	-2.38342	0.0247761	0.373635	-3.48837	Dusp27
-0.139541	9.72381	-2.38262	0.0248201	0.373902	-3.48987	Col8a2
0.135175	5.7992	2.38196	0.0248564	0.373947	-3.4911	Tox4
-2.79357	-1.69566	-2.38125	0.0248952	0.373947	-3.49242	Hpse
-1.61293	-0.874972	-2.38113	0.0249018	0.373947	-3.49264	Slc6a12
0.181878	3.94839	2.37823	0.0250622	0.375959	-3.49807	Zfp788
0.475481	0.512474	2.37732	0.025113	0.376086	-3.49978	Fgf7
0.16692	5.43205	2.37713	0.0251234	0.376086	-3.50013	Ip6k2
-0.420387	3.95358	-2.37563	0.0252071	0.376778	-3.50295	Arrdc4
0.127894	5.84701	2.37501	0.0252416	0.376778	-3.5041	Nolc1
-0.150567	4.69488	-2.37474	0.0252563	0.376778	-3.50459	Zfyve9
0.13755	5.36628	2.3744	0.0252754	0.376778	-3.50523	Fam188a
0.201707	7.24479	2.37373	0.0253128	0.376881	-3.50648	Fam107a
-0.195897	7.62525	-2.37333	0.0253352	0.376881	-3.50723	Eps8l2
0.127946	5.88629	2.37261	0.0253755	0.377087	-3.50857	Impa1
-0.377897	1.51015	-2.3719	0.0254159	0.377293	-3.50991	Prss36
-0.214155	5.97781	-2.36886	0.0255868	0.379436	-3.51558	Pcyt2
0.297057	3.425	2.36831	0.0256183	0.379508	-3.51662	Zfp729b
-0.633922	2.55005	-2.36725	0.0256779	0.379733	-3.51858	Gpnmb
0.137099	7.2895	2.3671	0.0256868	0.379733	-3.51887	Pcca
0.406651	0.670361	2.36598	0.02575	0.379981	-3.52095	Pla2g2c
0.105942	7.19222	2.36567	0.0257678	0.379981	-3.52153	Rhoa
0.139015	5.79358	2.36509	0.0258007	0.379981	-3.52261	Ssx2ip
-0.182622	9.36769	-2.36472	0.0258217	0.379981	-3.5233	Pbxip1
-0.19986	4.37422	-2.36415	0.0258547	0.379981	-3.52438	Lmf1
-0.215848	5.20548	-2.36399	0.0258636	0.379981	-3.52467	Jmjd6
-0.399022	4.07062	-2.36297	0.0259216	0.3802	-3.52656	Rapgef5
-0.145974	4.51552	-2.3628	0.0259318	0.3802	-3.52689	Zak
0.195109	5.86462	2.36176	0.0259914	0.380531	-3.52883	BC030336
-0.938196	0.671313	-2.36147	0.0260078	0.380531	-3.52936	Smoc2
-0.132706	7.18015	-2.36054	0.0260609	0.380917	-3.53108	Cct8
0.180757	4.80424	2.35894	0.0261531	0.381435	-3.53406	Tm2d1
0.302433	2.9086	2.35821	0.0261952	0.381435	-3.53542	Pcdhga7
0.18138	5.15504	2.35813	0.0261998	0.381435	-3.53557	Tank
-0.247257	6.05695	-2.3579	0.0262131	0.381435	-3.536	Bcl9l
0.14386	6.08687	2.35711	0.026259	0.381435	-3.53748	Srsf3
-0.508602	2.13077	-2.35687	0.0262727	0.381435	-3.53791	Crispld2
0.190055	4.11256	2.35663	0.0262869	0.381435	-3.53837	Isg20l2
-0.133353	8.21044	-2.35566	0.0263432	0.381435	-3.54018	Aifm3
0.300596	6.38886	2.35553	0.0263508	0.381435	-3.54042	Ehbp1
-0.173226	4.54821	-2.3553	0.026364	0.381435	-3.54084	Dcakd
-0.184992	6.21354	-2.35413	0.0264319	0.381867	-3.54301	Phf1
0.214052	5.18386	2.35384	0.0264489	0.381867	-3.54356	Traf4
0.26567	5.34852	2.35314	0.02649	0.381867	-3.54487	Fmr1
0.122649	6.97127	2.35295	0.0265011	0.381867	-3.54522	Glud1
-0.126114	11.4531	-2.35035	0.0266529	0.383667	-3.55004	Ctsd
0.238672	5.64	2.3493	0.0267149	0.383821	-3.552	Slc16a4
0.177312	5.10454	2.34801	0.0267905	0.383821	-3.55438	Kif2a
0.468997	0.867965	2.34783	0.0268014	0.383821	-3.55473	Neu2
-0.258655	7.37993	-2.3477	0.0268089	0.383821	-3.55496	Alpl
0.225186	4.8756	2.3475	0.0268205	0.383821	-3.55532	Fpgt
0.164775	5.187	2.34741	0.0268259	0.383821	-3.5555	1700003M02Rik
0.239256	2.95633	2.34697	0.0268521	0.383821	-3.55632	Rnf219
0.190872	3.68781	2.34551	0.0269386	0.384439	-3.55903	Oxsm
-0.140313	6.22052	-2.34533	0.0269493	0.384439	-3.55937	Comt
-0.174958	6.07219	-2.34362	0.0270504	0.385496	-3.56253	Arap1
0.101307	5.93825	2.34039	0.027243	0.387852	-3.56851	Tmem167b
-0.543652	1.20089	-2.3391	0.0273207	0.3885	-3.57091	Ppp1r14a
-0.462838	0.0491783	-2.33873	0.027343	0.3885	-3.57159	Fam212a
-0.142877	5.11653	-2.33734	0.0274265	0.389054	-3.57416	Mov10
-0.314367	5.06124	-2.33713	0.0274391	0.389054	-3.57455	Akap12
-0.405566	1.8652	-2.33647	0.0274787	0.389054	-3.57577	Sec31b
0.152487	4.4334	2.33626	0.0274912	0.389054	-3.57615	4933427D14Rik
0.207135	7.79123	2.33574	0.0275226	0.389112	-3.57711	Cnst
-0.101934	6.61878	-2.33363	0.0276506	0.390534	-3.58102	Pigk
-0.231304	6.2094	-2.33153	0.0277784	0.39195	-3.58491	Zfp385a
0.218015	3.16949	2.33002	0.0278704	0.391978	-3.58769	Cbx3
-0.772583	2.70852	-2.32913	0.0279251	0.391978	-3.58934	Slc47a1
0.266217	2.51793	2.32888	0.0279401	0.391978	-3.58979	Atg4a
0.125128	7.04136	2.32868	0.0279523	0.391978	-3.59016	Arpc2
-0.224935	4.24757	-2.32863	0.0279557	0.391978	-3.59027	Acnat1
-0.458081	3.7271	-2.32766	0.0280151	0.391978	-3.59205	Svep1
-0.51754	0.924816	-2.32748	0.028026	0.391978	-3.59238	4930444P10Rik
-0.33665	3.22565	-2.32735	0.0280344	0.391978	-3.59263	Igflr1
0.222285	4.74097	2.32713	0.0280478	0.391978	-3.59303	Hacl1
0.197748	4.51294	2.327	0.0280554	0.391978	-3.59326	Hsf2
0.297883	3.81051	2.32639	0.0280929	0.392	-3.59439	Gjc1
0.168356	5.054	2.32597	0.0281189	0.392	-3.59517	Ube2w
0.243195	3.49637	2.32548	0.0281495	0.392	-3.59608	Rasa2
0.262137	6.25978	2.32478	0.0281923	0.392	-3.59736	Mpp1
-0.96074	0.448953	-2.32437	0.028218	0.392	-3.59813	Dnah5
-0.330558	1.97577	-2.32385	0.0282497	0.392	-3.59907	1700019L03Rik
-0.224716	3.919	-2.32356	0.0282679	0.392	-3.59962	Pmp22
0.131857	5.98573	2.32341	0.028277	0.392	-3.59989	Rprd1b
-0.438509	3.08659	-2.32105	0.0284237	0.393185	-3.60424	Baiap2l2
0.436317	2.13081	2.32053	0.0284558	0.393185	-3.60519	4631405J19Rik
-1.4333	-0.826743	-2.31972	0.0285064	0.393185	-3.60669	Fam180a
-0.597216	0.170526	-2.31931	0.0285321	0.393185	-3.60745	S1pr4
-0.154906	5.14417	-2.31898	0.028553	0.393185	-3.60806	Rfng
0.18778	6.84866	2.31875	0.0285672	0.393185	-3.60848	Ugp2
-0.442196	0.272589	-2.31853	0.0285805	0.393185	-3.60887	Dnase1
0.146404	5.00356	2.31819	0.0286019	0.393185	-3.6095	Fam98a
0.17256	6.19459	2.31805	0.0286108	0.393185	-3.60977	Fyttd1
-0.0930128	7.10076	-2.31692	0.0286816	0.393778	-3.61184	Tbc1d9b
-0.179654	4.93377	-2.31561	0.0287643	0.39411	-3.61427	BC017643
0.115163	7.65743	2.31551	0.0287702	0.39411	-3.61444	Ccni
-0.361402	1.86199	-2.31522	0.0287888	0.39411	-3.61498	Ddx11
-0.486001	2.07507	-2.31345	0.0288999	0.394158	-3.61822	Emx2
-0.172671	5.06538	-2.31294	0.0289325	0.394158	-3.61917	Stard8
0.203193	3.40572	2.31293	0.0289327	0.394158	-3.61918	Rad1
0.129522	6.41053	2.31257	0.028956	0.394158	-3.61986	Eid1
0.100659	8.73851	2.31219	0.0289795	0.394158	-3.62054	Sdha
-0.198685	4.69079	-2.31216	0.0289816	0.394158	-3.6206	Acvrl1
-0.591946	0.767321	-2.31174	0.0290083	0.394158	-3.62137	2700038G22Rik
-0.191282	5.22994	-2.31166	0.0290135	0.394158	-3.62153	Zmym6
-0.415115	0.356088	-2.31036	0.0290961	0.394903	-3.62391	Shroom1
-0.260396	4.16989	-2.30969	0.0291388	0.395083	-3.62515	Comtd1
0.195607	5.44551	2.30928	0.0291648	0.395083	-3.6259	Psma3
0.194794	3.21652	2.30865	0.0292045	0.395246	-3.62704	Terf1
0.164094	5.358	2.30781	0.0292586	0.395297	-3.6286	Seh1l
-0.16199	8.87603	-2.30773	0.0292638	0.395297	-3.62875	Gde1
-0.50917	3.50874	-2.30718	0.0292987	0.395393	-3.62975	Fam174b
-0.289065	4.59081	-2.30639	0.0293493	0.395702	-3.6312	Cpxm1
-0.422337	2.94869	-2.30503	0.0294367	0.396468	-3.6337	Myrf
0.195164	3.76962	2.30422	0.0294888	0.396468	-3.63519	Ing5
0.417184	2.51014	2.30341	0.0295409	0.396468	-3.63667	Wnt5b
-0.225746	2.3575	-2.30334	0.0295455	0.396468	-3.6368	Zscan2
0.143768	6.15265	2.30285	0.0295769	0.396468	-3.63769	Prkrir
-0.164001	7.88869	-2.30283	0.0295783	0.396468	-3.63773	Mroh1
0.154151	7.25689	2.30248	0.0296009	0.396468	-3.63838	Ptma
-0.68437	-0.251884	-2.29966	0.0297834	0.398539	-3.64354	4930405A21Rik
0.113595	7.36029	2.29908	0.0298209	0.398665	-3.6446	Rad23b
-0.20638	5.8131	-2.29821	0.0298779	0.399053	-3.6462	Zmiz1
-0.141529	6.95777	-2.29718	0.0299445	0.399568	-3.64807	Tmem214
0.275265	3.54834	2.29572	0.0300404	0.400199	-3.65076	Lrif1
0.11863	6.87768	2.2956	0.0300479	0.400199	-3.65097	Ppp2r5c
-0.847532	-0.402908	-2.29499	0.030088	0.400359	-3.65209	Trim15
0.213337	3.71473	2.29397	0.030155	0.400876	-3.65396	3110052M02Rik
-0.247893	4.2961	-2.29338	0.0301935	0.400976	-3.65503	Tek
-0.575416	0.37887	-2.293	0.0302188	0.400976	-3.65573	Smco3
-0.304674	2.02813	-2.29254	0.0302486	0.400999	-3.65656	Cd68
-0.147057	8.86568	-2.2921	0.0302776	0.40101	-3.65737	Pcolce
-0.221624	3.77217	-2.28958	0.0304443	0.402843	-3.66198	5730559C18Rik
-0.133869	6.06145	-2.2883	0.0305293	0.402984	-3.66432	Ptprm
-0.204664	4.39875	-2.28787	0.030558	0.402984	-3.66511	Ralb
-0.279711	4.23795	-2.28751	0.0305819	0.402984	-3.66576	Cav1
0.156442	5.33169	2.2875	0.0305825	0.402984	-3.66578	Ehmt1
-0.231884	9.48332	-2.28729	0.0305964	0.402984	-3.66616	Leng8
-0.208386	6.44441	-2.28653	0.0306471	0.403173	-3.66755	3110039I08Rik
-0.232254	5.58176	-2.28623	0.0306673	0.403173	-3.6681	Irf9
0.264744	3.1925	2.28531	0.0307281	0.403273	-3.66977	Zfp748
-0.365555	2.76109	-2.28463	0.0307736	0.403273	-3.67101	Plbd1
-0.224604	6.5563	-2.28403	0.0308139	0.403273	-3.67211	Cuedc1
-0.174397	5.35108	-2.28368	0.0308371	0.403273	-3.67274	Uspl1
0.98001	-0.744182	2.28366	0.0308386	0.403273	-3.67278	Fabp4
0.242768	3.76453	2.28357	0.0308447	0.403273	-3.67294	Dcxr
-0.889439	0.0940777	-2.28261	0.030909	0.403424	-3.67469	Atp8b1
-0.11867	7.81393	-2.28196	0.0309529	0.403424	-3.67588	Bmp6
-0.376455	2.46977	-2.28145	0.0309873	0.403424	-3.67682	Sp100
0.163052	6.35815	2.2814	0.0309906	0.403424	-3.6769	Wac
0.290586	5.54939	2.28102	0.031016	0.403424	-3.67759	Rbm3
-0.26188	6.46429	-2.28053	0.0310491	0.403424	-3.67849	Plvap
0.271995	3.47466	2.28044	0.0310551	0.403424	-3.67865	Zfp943
-0.187271	4.95265	-2.27952	0.0311173	0.403424	-3.68033	Dhx32
-0.147179	7.34907	-2.27931	0.0311315	0.403424	-3.68071	Dlgap4
0.50798	1.66377	2.2792	0.0311393	0.403424	-3.68092	Erich3
-0.165728	5.57268	-2.27859	0.0311802	0.403586	-3.68202	Vps51
0.337571	2.1385	2.27801	0.0312196	0.403592	-3.68308	Haao
0.217855	5.71293	2.27716	0.0312773	0.403592	-3.68463	Gpc6
0.351244	3.30076	2.27699	0.0312887	0.403592	-3.68494	Arid3b
-0.110706	8.82008	-2.27681	0.031301	0.403592	-3.68527	Gns
-0.214629	3.67144	-2.2765	0.0313222	0.403592	-3.68584	Usp35
0.174677	5.36933	2.2746	0.0314516	0.404893	-3.68929	Ola1
-0.133918	6.89623	-2.2728	0.0315741	0.405963	-3.69255	Emc10
-0.663437	0.325915	-2.27252	0.0315933	0.405963	-3.69306	Sp110
0.420252	1.61212	2.27213	0.0316202	0.405963	-3.69377	Gimap8
-0.277861	6.64408	-2.27167	0.0316518	0.406003	-3.69461	Ltbp4
0.184968	3.25685	2.27095	0.031701	0.406269	-3.69592	Zfp383
0.154464	6.41605	2.27029	0.0317467	0.406488	-3.69712	Tbpl1
0.149049	6.18185	2.26949	0.0318018	0.40683	-3.69858	Tm7sf3
-0.198647	3.69243	-2.26872	0.0318551	0.406887	-3.69998	Gramd1c
0.268618	4.42226	2.26848	0.0318717	0.406887	-3.70042	Acox2
-0.467299	2.26663	-2.26818	0.031892	0.406887	-3.70095	Pdzk1ip1
-0.138609	5.69807	-2.26736	0.0319491	0.407251	-3.70245	Ext2
0.177145	5.38496	2.26464	0.0321376	0.408681	-3.70738	Me3
-0.499847	0.808693	-2.2645	0.0321476	0.408681	-3.70764	9330136K24Rik
0.5569	0.648918	2.26409	0.0321756	0.408681	-3.70837	Xrra1
0.108982	8.27321	2.26407	0.0321775	0.408681	-3.70842	Pcbp2
-0.236297	5.66405	-2.26368	0.0322047	0.408681	-3.70913	Insig1
0.330301	5.68537	2.26122	0.0323761	0.410491	-3.71357	Pim3
-0.345036	2.38517	-2.26027	0.0324432	0.410976	-3.71531	Timeless
-0.168797	7.41276	-2.25908	0.0325268	0.411304	-3.71746	Gpx8
0.103995	8.08146	2.25872	0.0325521	0.411304	-3.71811	Vcp
-0.441205	1.27171	-2.25866	0.0325557	0.411304	-3.71821	Lhpp
-0.414269	0.297754	-2.25735	0.0326483	0.412109	-3.72059	Gm8234
0.481462	3.20008	2.2565	0.0327081	0.412498	-3.72212	Pcdhac2
0.188791	4.35586	2.25198	0.0330295	0.415921	-3.7303	Gtf2ird2
0.139717	5.8883	2.25186	0.0330379	0.415921	-3.73052	Vps4b
-0.252213	5.1437	-2.25139	0.0330713	0.415974	-3.73136	Zfhx2
-0.170648	7.58985	-2.25039	0.033143	0.416424	-3.73318	Myo10
-0.353169	1.37549	-2.24982	0.033184	0.416424	-3.73421	Pcbd1
-0.393486	3.28598	-2.24932	0.0332193	0.416424	-3.7351	Scara3
0.420789	2.24093	2.24926	0.0332239	0.416424	-3.73522	Gm13152
-0.182824	4.21699	-2.24844	0.0332828	0.416795	-3.7367	Capn1
-0.506256	4.08322	-2.24673	0.033406	0.417971	-3.73979	Scx
-0.38176	1.19698	-2.24496	0.0335332	0.419169	-3.74297	Acy3
0.176746	5.83437	2.24449	0.0335675	0.419169	-3.74383	Narf
0.226751	5.37735	2.24406	0.0335983	0.419169	-3.74459	Rgs2
0.380338	3.86623	2.24377	0.0336194	0.419169	-3.74512	Slc25a32
0.171527	7.50086	2.24315	0.0336645	0.419364	-3.74624	Idh2
0.134038	7.27963	2.24255	0.0337078	0.419538	-3.74731	Ggh
0.158489	4.12212	2.24202	0.0337468	0.419656	-3.74828	Rab2b
0.171749	3.58724	2.24114	0.0338106	0.420083	-3.74986	Ddx10
0.236991	4.24596	2.24063	0.033848	0.420181	-3.75078	Yes1
-0.50672	4.20745	-2.23887	0.0339761	0.421404	-3.75394	Myh11
-0.121367	5.78952	-2.23836	0.034014	0.421507	-3.75487	Mcoln1
0.371526	3.42061	2.23768	0.0340633	0.421682	-3.75609	Nlgn3
-0.146609	5.13938	-2.23642	0.0341564	0.421682	-3.75837	Rhpn1
-0.331596	1.7394	-2.23577	0.0342038	0.421682	-3.75953	Cd1d1
0.324502	2.89551	2.23559	0.0342172	0.421682	-3.75985	Zbtb11os1
0.262737	3.39389	2.23557	0.0342186	0.421682	-3.75989	Wdr31
0.165317	5.22204	2.23535	0.0342346	0.421682	-3.76028	Vbp1
0.146947	4.71072	2.23507	0.0342557	0.421682	-3.76079	Zxdc
-1.06697	-0.639094	-2.23425	0.0343163	0.421682	-3.76227	Bbox1
0.138644	7.00295	2.23409	0.0343278	0.421682	-3.76255	Aebp2
0.10723	7.31486	2.23381	0.0343485	0.421682	-3.76305	Mfn1
-0.162832	4.91109	-2.23374	0.0343536	0.421682	-3.76318	Atp5sl
0.196822	6.2255	2.23292	0.0344147	0.42205	-3.76466	Prrc1
0.163117	5.83499	2.23212	0.0344734	0.42205	-3.76609	Otud7b
0.146614	5.80909	2.23208	0.0344764	0.42205	-3.76616	Psmd14
-0.334732	3.71292	-2.23174	0.034502	0.42205	-3.76678	Parp14
-0.304948	2.85275	-2.23111	0.0345487	0.422259	-3.76791	Hspa12b
-0.192984	4.63777	-2.22956	0.0346641	0.422616	-3.7707	Josd2
0.177167	6.2008	2.22951	0.0346674	0.422616	-3.77078	Map4k3
0.194313	5.21924	2.2292	0.0346909	0.422616	-3.77134	Nt5dc1
-0.744697	-0.604116	-2.22878	0.0347219	0.422616	-3.77209	Sync
-0.176704	5.34363	-2.22872	0.0347262	0.422616	-3.77219	Nhsl1
-0.164251	4.30879	-2.2281	0.0347726	0.42282	-3.77331	Zfpl1
0.207642	3.72129	2.22741	0.034824	0.422868	-3.77454	Gemin4
0.258493	3.8946	2.2271	0.0348474	0.422868	-3.7751	Zfp942
-0.164036	7.26537	-2.22652	0.0348906	0.422868	-3.77614	Pea15a
0.150616	5.43531	2.2262	0.0349152	0.422868	-3.77673	Cldn12
0.241304	4.45724	2.22607	0.0349249	0.422868	-3.77696	March7
0.154823	4.78559	2.22549	0.0349681	0.423031	-3.77799	Atg4c
-0.151293	5.64106	-2.22446	0.0350454	0.423275	-3.77983	Prkcd
0.767956	-0.572051	2.22408	0.0350743	0.423275	-3.78052	Gm3704
0.0883976	7.71163	2.22404	0.0350774	0.423275	-3.7806	Eif3c
-0.281541	4.70493	-2.22333	0.0351307	0.423281	-3.78186	Ecm1
0.148575	4.72756	2.22324	0.0351373	0.423281	-3.78202	Wdr45b
0.238723	3.66689	2.22284	0.0351675	0.423287	-3.78274	Ifrd2
-0.161674	8.59763	-2.22216	0.0352194	0.423465	-3.78397	Slc7a10
0.25498	4.19322	2.22186	0.0352417	0.423465	-3.7845	Nxt2
-0.167609	4.29718	-2.2197	0.0354056	0.425076	-3.78837	Snx15
-0.45899	1.35778	-2.21904	0.0354558	0.4253	-3.78955	Nfkbie
-0.506276	1.05522	-2.21764	0.0355624	0.4253	-3.79206	Traf1
0.162025	4.22986	2.21725	0.0355919	0.4253	-3.79275	Mlst8
-0.629055	0.989809	-2.21714	0.0356001	0.4253	-3.79294	Uckl1os
-0.299876	3.20519	-2.21682	0.0356248	0.4253	-3.79352	Itpr2
0.205707	3.67861	2.21651	0.0356488	0.4253	-3.79409	Zscan18
0.127614	5.56451	2.21641	0.0356563	0.4253	-3.79426	Prps1
-0.143501	4.4548	-2.21593	0.0356932	0.4253	-3.79512	Nkiras1
-0.185195	3.60023	-2.21589	0.0356959	0.4253	-3.79519	Hdac10
0.527943	0.195023	2.21554	0.0357227	0.4253	-3.79581	A730020E08Rik
0.166055	6.79366	2.21508	0.0357582	0.425305	-3.79664	Syap1
-0.255328	2.37707	-2.21476	0.0357828	0.425305	-3.79722	Apex2
0.273947	4.76461	2.21422	0.0358243	0.425443	-3.79818	Thsd7a
0.692091	-0.362325	2.21331	0.035894	0.425916	-3.79981	B130034C11Rik
-0.73001	-0.035765	-2.21198	0.0359961	0.426772	-3.80217	Hist1h1e
0.131313	7.47093	2.21086	0.0360827	0.427248	-3.80418	Rab14
-0.131791	5.88663	-2.21057	0.036105	0.427248	-3.80469	Mark1
-0.134644	5.68408	-2.2103	0.0361262	0.427248	-3.80518	Lemd2
0.147936	7.4346	2.20965	0.0361766	0.427489	-3.80635	BC005537
-0.385048	1.57478	-2.20873	0.0362474	0.427972	-3.80798	Fbxo24
0.164308	4.83559	2.20746	0.0363462	0.428783	-3.81025	Ddx52
0.226099	2.17977	2.20631	0.0364361	0.428824	-3.81231	Ttc32
-0.30396	2.16162	-2.20599	0.0364607	0.428824	-3.81287	Spag4
-0.357229	1.8273	-2.20588	0.0364689	0.428824	-3.81306	3110062M04Rik
0.209658	6.88402	2.20587	0.0364701	0.428824	-3.81308	Acat1
-0.240195	3.79258	-2.20516	0.0365252	0.429119	-3.81434	Parp10
0.258125	6.43815	2.20476	0.0365565	0.429132	-3.81506	Gigyf2
0.16414	4.42655	2.20298	0.0366962	0.430272	-3.81823	Dnajc21
-0.121682	5.93256	-2.20275	0.036714	0.430272	-3.81864	Mrps23
-0.174628	6.24751	-2.20073	0.0368731	0.431781	-3.82224	2310067B10Rik
-0.119649	5.68213	-2.19974	0.0369511	0.432222	-3.824	Rbm28
0.128216	5.53584	2.19948	0.0369714	0.432222	-3.82446	Chmp1b
-0.300478	2.33629	-2.19887	0.0370194	0.432429	-3.82554	Hacd4
-0.237561	2.83233	-2.19803	0.0370865	0.432698	-3.82705	P2rx5
-0.182366	5.24963	-2.19775	0.0371086	0.432698	-3.82755	Smpd2
0.47569	2.14408	2.19743	0.0371335	0.432698	-3.82811	Maff
0.14045	4.53873	2.19696	0.0371712	0.432783	-3.82895	Dph6
0.168787	4.16286	2.19586	0.0372582	0.433173	-3.8309	Snx7
-0.325814	7.23881	-2.19438	0.0373762	0.433173	-3.83353	Syngap1
-0.535051	0.771401	-2.19425	0.0373862	0.433173	-3.83376	Adamts7
-0.0986122	6.80384	-2.19399	0.0374073	0.433173	-3.83423	Pi4k2a
-0.144368	7.4885	-2.19395	0.0374105	0.433173	-3.8343	Prkcq
0.195654	4.30294	2.19392	0.0374127	0.433173	-3.83435	Tsta3
-0.285025	6.08264	-2.19386	0.0374174	0.433173	-3.83445	Mroh7
0.105536	6.27725	2.19293	0.0374922	0.433686	-3.83611	Tsnax
-0.193495	3.61241	-2.19247	0.0375291	0.43376	-3.83693	4930453N24Rik
-0.142125	5.18854	-2.191	0.0376469	0.433935	-3.83954	Fhl1
0.21338	2.07123	2.19074	0.0376679	0.433935	-3.84001	Neu3
0.48694	0.146829	2.19031	0.0377022	0.433935	-3.84077	Olfr920
-0.20062	5.1932	-2.19026	0.0377063	0.433935	-3.84085	Nsmce4a
0.0743993	6.77235	2.1901	0.0377189	0.433935	-3.84113	Gosr2
0.149016	4.3649	2.18968	0.0377528	0.433935	-3.84188	Pde12
0.153205	6.35184	2.18961	0.0377584	0.433935	-3.84201	Xpo7
0.150992	4.18348	2.18895	0.0378115	0.433935	-3.84317	Thumpd1
0.180315	5.44574	2.18887	0.0378182	0.433935	-3.84332	Efcab1
0.111077	6.60382	2.18735	0.0379403	0.434312	-3.846	Yipf4
0.161758	5.82652	2.18715	0.0379571	0.434312	-3.84637	Nampt
-0.225625	3.52595	-2.18698	0.0379702	0.434312	-3.84666	Rimkla
0.637957	0.185502	2.18695	0.037973	0.434312	-3.84672	Rnf225
0.127467	7.45019	2.18597	0.0380522	0.434869	-3.84846	Sucla2
0.239643	4.13675	2.18439	0.0381806	0.435857	-3.85126	Lrig3
0.151335	6.21159	2.18415	0.0381998	0.435857	-3.85168	Rab5a
0.298958	1.76903	2.18291	0.0383009	0.436319	-3.85388	Pcdhgb2
-0.128755	6.73606	-2.18255	0.0383305	0.436319	-3.85452	Wdtc1
0.290743	4.57976	2.18253	0.0383321	0.436319	-3.85455	Fam117b
-0.234544	6.21748	-2.18145	0.0384204	0.436974	-3.85647	Lman2l
0.231986	5.86602	2.1806	0.0384894	0.43741	-3.85796	Arhgef9
-0.265305	4.9814	-2.17938	0.0385897	0.438128	-3.86013	Igsf3
0.318354	5.19196	2.17909	0.038614	0.438128	-3.86065	Kctd12
0.28962	1.66911	2.17865	0.0386496	0.438183	-3.86142	Zfp184
0.248196	5.39664	2.17744	0.0387495	0.438956	-3.86356	Nsdhl
0.174053	6.27226	2.17675	0.038806	0.438956	-3.86477	Ythdf3
-0.431618	4.66647	-2.1767	0.0388102	0.438956	-3.86486	Chrna4
0.10429	6.55588	2.17483	0.0389646	0.440337	-3.86816	Psme3
0.230704	5.31819	2.17448	0.0389942	0.440337	-3.8688	Bmi1
-0.122823	5.09991	-2.17373	0.0390559	0.440685	-3.87011	Slc35f6
-0.439022	1.39044	-2.17104	0.0392795	0.442858	-3.87486	Il11
0.359745	0.619506	2.16996	0.0393702	0.44317	-3.87677	Gm527
-0.36188	2.00498	-2.16932	0.0394236	0.44317	-3.8779	Calhm2
-0.587797	0.408159	-2.16896	0.0394535	0.44317	-3.87853	Gcnt1
0.122151	6.73535	2.16855	0.0394881	0.44317	-3.87926	Snw1
-0.143463	5.48415	-2.16807	0.0395282	0.44317	-3.8801	Cyp4f13
-0.57401	0.0847041	-2.1675	0.039576	0.44317	-3.8811	Vwce
0.127353	5.75765	2.1671	0.0396092	0.44317	-3.8818	Tra2b
0.605649	1.32389	2.16699	0.0396189	0.44317	-3.882	Olfr574
-0.740101	-0.388507	-2.16695	0.0396224	0.44317	-3.88208	2810417H13Rik
0.229201	6.33012	2.16639	0.0396695	0.44317	-3.88307	Mpp7
-0.178371	6.8732	-2.16637	0.0396708	0.44317	-3.88309	Ptpn23
-0.10846	8.65512	-2.16626	0.0396803	0.44317	-3.88329	Smpd1
0.21216	7.09732	2.16451	0.0398277	0.444467	-3.88637	Lin7c
0.16111	4.35376	2.16404	0.039867	0.444558	-3.88719	Rab33b
0.168529	5.6118	2.16357	0.0399076	0.444663	-3.88804	Epc1
-0.125432	5.70542	-2.16301	0.0399544	0.444719	-3.88901	Dnaaf5
0.122779	6.75583	2.16244	0.0400026	0.444719	-3.89001	Sypl
0.275457	4.59992	2.1624	0.0400063	0.444719	-3.89009	Nupl1
-0.372569	3.8975	-2.16144	0.0400874	0.445273	-3.89177	Dchs1
-0.299091	3.65248	-2.16086	0.0401374	0.445481	-3.8928	Mbnl3
-0.148009	7.62055	-2.15924	0.0402751	0.446459	-3.89565	Tmem259
0.197897	4.93745	2.1585	0.0403383	0.446459	-3.89695	Zfp451
0.1793	4.48974	2.15831	0.0403547	0.446459	-3.89729	Map3k1
-0.136807	8.41592	-2.15826	0.0403587	0.446459	-3.89737	Tmem132a
0.236166	3.44117	2.15767	0.0404093	0.446459	-3.89841	Zfp821
-0.302228	2.2561	-2.15749	0.0404242	0.446459	-3.89871	Car15
-0.263465	8.70359	-2.15608	0.0405455	0.446459	-3.9012	Mapk4
0.192226	4.26429	2.15519	0.0406217	0.446459	-3.90276	Zfp35
0.19643	3.34353	2.15505	0.0406338	0.446459	-3.90301	Clp1
0.116811	5.62917	2.1546	0.0406725	0.446459	-3.90379	Eif4e2
-0.166524	7.53875	-2.15459	0.0406737	0.446459	-3.90382	Ctsz
-0.891962	3.77145	-2.1545	0.0406812	0.446459	-3.90397	Dct
0.175713	6.72887	2.1542	0.0407073	0.446459	-3.9045	Rab18
-0.699857	-0.366659	-2.15418	0.0407087	0.446459	-3.90453	Prdm6
0.135178	5.72419	2.15366	0.0407536	0.446459	-3.90545	Sin3a
-0.186238	6.60406	-2.15308	0.0408032	0.446459	-3.90646	Ptgfrn
0.265116	2.55889	2.15276	0.0408313	0.446459	-3.90703	Diap3
-0.438832	0.485014	-2.15272	0.0408341	0.446459	-3.90709	Cklf
-0.426201	2.70745	-2.15272	0.0408349	0.446459	-3.9071	D8Ertd82e
-0.455203	0.173969	-2.15252	0.0408521	0.446459	-3.90745	Gm16548
0.262269	3.05498	2.15211	0.040887	0.446499	-3.90816	Wdr44
0.155528	5.9034	2.15019	0.0410537	0.447235	-3.91153	Fdft1
-1.0276	1.71736	-2.14942	0.0411203	0.447235	-3.91288	Usp18
0.351282	2.65426	2.14923	0.0411368	0.447235	-3.91321	Lpar2
0.112496	9.10838	2.14878	0.041176	0.447235	-3.914	Ddb1
-0.356713	2.13321	-2.14874	0.0411793	0.447235	-3.91407	Icam2
-0.243632	2.4619	-2.14857	0.0411946	0.447235	-3.91438	Krt1
0.169202	6.08539	2.14827	0.0412202	0.447235	-3.91489	Arfip1
-0.205016	5.21346	-2.14827	0.0412202	0.447235	-3.91489	Tcirg1
0.174639	5.04326	2.14801	0.0412427	0.447235	-3.91534	Ppp2r2d
-0.372432	0.615275	-2.14766	0.0412736	0.447235	-3.91597	Tcf19
0.139505	7.14489	2.14736	0.0412996	0.447235	-3.91649	Dcaf7
0.261749	4.59113	2.146	0.0414182	0.448178	-3.91886	Bex2
0.283079	4.95811	2.14532	0.041478	0.448484	-3.92006	Kbtbd7
0.304997	5.40842	2.14495	0.0415108	0.448485	-3.92072	Atf7ip
0.299446	6.67638	2.1446	0.0415409	0.448485	-3.92132	Synm
-0.295396	1.92482	-2.14362	0.041627	0.449074	-3.92303	Fhdc1
0.176562	4.11221	2.14124	0.0418368	0.450996	-3.9272	Ice2
0.22281	2.92284	2.13991	0.0419542	0.451919	-3.92952	Nmrk1
-0.273357	4.0084	-2.13886	0.0420468	0.452575	-3.93135	Ggnbp1
-0.588634	-0.303079	-2.13849	0.0420801	0.452592	-3.93201	D330050I16Rik
-0.270704	4.87526	-2.13738	0.0421784	0.453175	-3.93394	Tagln2
0.194451	5.04015	2.13665	0.0422431	0.453175	-3.93521	Pifo
-0.140857	6.11469	-2.13635	0.0422699	0.453175	-3.93573	Chpf
0.0895092	6.89578	2.13593	0.0423079	0.453175	-3.93648	Usp5
-0.268716	3.21507	-2.13561	0.0423358	0.453175	-3.93702	Anks6
0.197058	7.51984	2.13555	0.0423411	0.453175	-3.93713	Pja2
0.112633	5.88683	2.13538	0.042357	0.453175	-3.93744	Ythdf1
0.167402	6.09239	2.13435	0.0424485	0.453589	-3.93923	Scg5
0.140335	5.39779	2.13423	0.0424593	0.453589	-3.93944	Usp15
-0.0880351	6.44568	-2.13286	0.0425822	0.454474	-3.94183	Emc8
-0.593728	-0.0883327	-2.13169	0.042687	0.454474	-3.94386	Cnksr1
0.196557	3.01044	2.13144	0.0427095	0.454474	-3.9443	Trp53rka
-0.224904	5.73988	-2.13134	0.0427181	0.454474	-3.94447	Uaca
0.209361	4.5557	2.13124	0.0427276	0.454474	-3.94465	Ap5m1
0.220154	3.26418	2.13117	0.0427335	0.454474	-3.94477	Cyb5d1
-0.247573	3.89787	-2.12941	0.0428924	0.455066	-3.94784	Shb
-0.375072	5.36868	-2.12869	0.0429573	0.455066	-3.94909	Pla2g7
-0.325542	1.93708	-2.12864	0.0429615	0.455066	-3.94917	Enpp1
0.144452	6.91016	2.12804	0.0430163	0.455066	-3.95023	Csnk1a1
-0.226141	5.78642	-2.12713	0.0430986	0.455066	-3.95181	Glis2
0.16524	6.44446	2.12687	0.0431224	0.455066	-3.95227	Aldh9a1
0.16439	5.59562	2.12654	0.0431524	0.455066	-3.95284	Naf1
0.112143	5.48168	2.12571	0.0432274	0.455066	-3.95428	Wdr77
-0.144068	7.77692	-2.12563	0.0432342	0.455066	-3.95441	Pabpn1
0.150399	4.72174	2.12555	0.043242	0.455066	-3.95456	Cox11
-0.152409	5.32278	-2.12551	0.0432455	0.455066	-3.95462	Mlycd
-0.278489	2.68378	-2.12548	0.043248	0.455066	-3.95467	Tonsl
0.116795	7.65184	2.12545	0.0432507	0.455066	-3.95472	Gbas
0.134785	5.1175	2.12505	0.0432876	0.455066	-3.95543	Ankmy2
-0.237795	8.94391	-2.12476	0.0433136	0.455066	-3.95593	Pdia6
0.215471	3.87902	2.12466	0.0433228	0.455066	-3.9561	Pspc1
0.51008	0.0280791	2.12456	0.043332	0.455066	-3.95628	C230035I16Rik
0.17643	4.19202	2.12401	0.0433819	0.455071	-3.95723	Ppp2r3c
0.146512	5.91574	2.12328	0.0434484	0.455071	-3.9585	Cfap52
0.273398	2.83012	2.12273	0.0434986	0.455071	-3.95945	Nudt11
0.2635	3.60398	2.12216	0.0435508	0.455071	-3.96044	Zfp874b
-0.296068	1.47763	-2.1221	0.0435562	0.455071	-3.96055	Ldb3
0.118551	5.74692	2.12196	0.0435695	0.455071	-3.9608	Arnt
0.140309	5.95272	2.12144	0.0436167	0.455071	-3.96169	Paip2b
0.389363	4.03732	2.12134	0.0436265	0.455071	-3.96188	1110012L19Rik
0.146999	6.43391	2.12115	0.0436433	0.455071	-3.9622	Ube2j1
-1.78372	-1.32615	-2.12054	0.0436994	0.455071	-3.96326	Grid2ip
-0.775536	0.571072	-2.1205	0.0437029	0.455071	-3.96333	Slc30a10
0.28066	3.48066	2.12036	0.0437157	0.455071	-3.96357	Pnp2
0.126886	4.07851	2.11931	0.0438128	0.455575	-3.9654	Mrpl1
-0.370369	2.29778	-2.11914	0.043828	0.455575	-3.96569	Hkdc1
0.706739	-0.213747	2.1178	0.0439518	0.456048	-3.96802	9030025P20Rik
0.151178	3.96683	2.11779	0.0439521	0.456048	-3.96803	Qtrtd1
0.136092	5.01978	2.11748	0.0439814	0.456048	-3.96858	Champ1
0.150907	8.42794	2.11726	0.0440016	0.456048	-3.96896	Erlin2
0.199551	2.97818	2.1162	0.0440988	0.456354	-3.97078	Amn1
0.153525	6.86037	2.11551	0.0441633	0.456354	-3.97199	Pfn2
-0.123043	5.84133	-2.11523	0.0441886	0.456354	-3.97247	Cnnm3
0.0894096	8.33544	2.11518	0.0441938	0.456354	-3.97256	Ctnnal1
-0.284204	3.36656	-2.11513	0.0441987	0.456354	-3.97266	Gng11
-0.146793	6.86078	-2.11486	0.0442232	0.456354	-3.97311	Safb2
-0.160412	5.17271	-2.11438	0.0442678	0.456478	-3.97395	Atad3a
-0.303846	2.21014	-2.11404	0.0442992	0.456478	-3.97453	Nupr1
-0.115374	6.52081	-2.11318	0.0443792	0.456971	-3.97602	Tdrd7
0.237773	3.15646	2.11276	0.0444185	0.457046	-3.97676	Dgat2
-0.212239	2.80107	-2.11202	0.0444874	0.457424	-3.97804	Amigo3
0.471635	4.07151	2.11113	0.0445704	0.45765	-3.97958	Dock3
-0.237859	5.48813	-2.1094	0.044732	0.45765	-3.98257	Dusp15
-0.9225	0.18353	-2.10939	0.0447332	0.45765	-3.98259	Ccr2
0.132996	7.85917	2.10912	0.0447589	0.45765	-3.98306	Cat
0.147327	7.09392	2.10839	0.0448273	0.45765	-3.98432	Sfpq
0.136865	7.74063	2.10833	0.044833	0.45765	-3.98443	Golph3
0.147039	6.93983	2.10811	0.0448536	0.45765	-3.98481	Cops2
-0.17972	7.64957	-2.10801	0.0448625	0.45765	-3.98497	Foxj1
0.243568	4.97623	2.10778	0.0448841	0.45765	-3.98537	Ap3m1
-0.339496	4.86985	-2.10767	0.044895	0.45765	-3.98557	Col15a1
-0.313031	1.78318	-2.10764	0.0448973	0.45765	-3.98561	P2rx7
-0.184035	3.8669	-2.10752	0.044909	0.45765	-3.98583	Galnt12
-0.239001	4.26874	-2.10733	0.0449268	0.45765	-3.98616	Usb1
-0.213576	3.0643	-2.10666	0.0449895	0.457863	-3.98731	Yae1d1
0.196076	5.96075	2.10642	0.045012	0.457863	-3.98772	Spag16
-0.736484	4.4829	-2.10607	0.045045	0.457872	-3.98833	Rlbp1
-0.600671	2.00146	-2.10534	0.0451137	0.457881	-3.98959	Xaf1
-0.295002	2.16767	-2.10486	0.0451599	0.457881	-3.99043	Mrps36
0.206401	4.07023	2.10442	0.0452008	0.457881	-3.99118	Zfp790
0.100697	5.61534	2.10439	0.0452041	0.457881	-3.99124	Tceb3
-0.19898	6.60961	-2.10436	0.0452066	0.457881	-3.99128	Islr
0.187184	3.83703	2.10368	0.0452708	0.458206	-3.99246	Zmat1
0.163645	4.69682	2.10173	0.0454556	0.459558	-3.99582	Sde2
-0.154496	4.87773	-2.10122	0.0455045	0.459558	-3.99671	Baz2b
-2.03768	1.43392	-2.10118	0.0455084	0.459558	-3.99678	Cbln3
-0.668222	0.624038	-2.10092	0.0455334	0.459558	-3.99723	Casq1
0.485012	5.44976	2.09905	0.0457118	0.460272	-4.00046	Wdfy1
-0.246498	2.54586	-2.09854	0.0457604	0.460272	-4.00133	Xylb
0.454227	2.29728	2.09841	0.0457729	0.460272	-4.00156	Gpihbp1
0.211922	3.38583	2.09796	0.0458152	0.460272	-4.00232	Ak6
-0.409816	1.25031	-2.09701	0.0459063	0.460272	-4.00396	Efna2
0.43773	1.29701	2.09658	0.0459482	0.460272	-4.00471	Bora
0.116175	5.58818	2.09641	0.0459646	0.460272	-4.00501	Ssbp2
0.154107	4.25604	2.09634	0.0459709	0.460272	-4.00512	Tbce
0.115158	6.74274	2.09622	0.0459824	0.460272	-4.00533	Lsm14a
0.189865	5.20688	2.09621	0.0459831	0.460272	-4.00534	Morn1
0.37129	2.76326	2.09612	0.0459916	0.460272	-4.00549	Ccdc106
-0.120299	5.80257	-2.09582	0.0460207	0.460272	-4.00602	Sepn1
0.186124	3.43146	2.09577	0.0460258	0.460272	-4.00611	Acyp2
0.133496	7.88182	2.09545	0.0460562	0.460272	-4.00665	Prdx1
0.250549	4.01323	2.09373	0.0462224	0.461337	-4.00962	Sirt1
0.136844	5.64569	2.09367	0.0462276	0.461337	-4.00971	Mob4
-0.422732	1.65982	-2.09329	0.0462641	0.461378	-4.01037	Abca8b
-0.142645	5.86364	-2.0929	0.0463019	0.461432	-4.01104	Nfkb1
-0.855918	0.458381	-2.09164	0.0464238	0.462324	-4.01321	Pgm5
0.213364	3.42666	2.0906	0.0465252	0.462767	-4.01501	Usp49
-0.197717	4.36171	-2.09051	0.0465332	0.462767	-4.01515	Tmem51
0.433042	0.807124	2.08974	0.0466085	0.463029	-4.01648	Lrriq3
-0.610735	1.1428	-2.08957	0.0466246	0.463029	-4.01677	Slc9a2
0.185736	4.32287	2.08866	0.0467138	0.463487	-4.01834	Nipsnap1
0.473468	2.32486	2.08799	0.0467786	0.463487	-4.01949	Actr3b
-0.147521	6.28123	-2.08795	0.0467827	0.463487	-4.01956	Neurl4
-0.802495	-0.251878	-2.08775	0.0468017	0.463487	-4.01989	Myc
0.157102	5.83683	2.08696	0.0468794	0.463487	-4.02126	Cdc27
0.182694	5.02002	2.08686	0.0468885	0.463487	-4.02142	Lactb2
0.192558	3.97227	2.08673	0.0469013	0.463487	-4.02165	Rabepk
0.128244	7.09554	2.08643	0.0469308	0.463487	-4.02216	Bcl2l1
-0.110694	6.7263	-2.08595	0.0469785	0.463636	-4.023	Ipo13
-0.296369	7.73416	-2.08502	0.0470693	0.464211	-4.02459	Myrip
-0.116968	7.85439	-2.08412	0.0471572	0.464756	-4.02613	Mapk9
0.168708	5.34697	2.08332	0.0472364	0.465108	-4.02751	Spef2
-0.16373	4.92487	-2.08309	0.0472582	0.465108	-4.02789	Klhl17
0.195025	3.91833	2.08259	0.047308	0.465277	-4.02876	Efhc2
-0.595693	0.311167	-2.08156	0.0474095	0.465954	-4.03053	Ddx60
0.264284	4.52075	2.08064	0.0475001	0.466064	-4.0321	Wbscr27
-0.162728	4.95416	-2.08064	0.0475006	0.466064	-4.03211	Rnf215
0.212601	4.19275	2.08045	0.0475188	0.466064	-4.03242	Cbfb
-0.402341	0.949906	-2.07959	0.0476045	0.466583	-4.03391	Slfn8
0.473906	0.911082	2.07923	0.0476398	0.466608	-4.03452	Ankrd37
-0.147079	4.71188	-2.07721	0.0478399	0.468246	-4.03797	Narfl
-0.157593	6.06257	-2.07674	0.0478868	0.468384	-4.03878	Tap2
0.388303	4.12872	2.07623	0.0479379	0.468562	-4.03965	Tgtp1
-0.155585	5.08894	-2.0758	0.0479803	0.468654	-4.04038	Jag2
-0.367665	3.92674	-2.07517	0.0480438	0.468954	-4.04147	Clec14a
0.134727	6.47874	2.07408	0.0481524	0.469458	-4.04333	Rap1b
0.183422	5.85046	2.07399	0.0481613	0.469458	-4.04348	Usp12
0.197913	3.52588	2.07222	0.0483393	0.469843	-4.04652	Ccdc86
-0.186733	5.07371	-2.072	0.0483609	0.469843	-4.04689	Lpp
-0.520753	2.0248	-2.07193	0.0483684	0.469843	-4.04701	Efcab7
-0.187012	4.40127	-2.07178	0.048383	0.469843	-4.04726	Tmem258
0.769662	0.638815	2.07154	0.0484074	0.469843	-4.04768	St8sia4
0.143384	6.74134	2.07127	0.0484346	0.469843	-4.04814	Nucks1
-0.12846	6.92216	-2.07116	0.0484452	0.469843	-4.04832	Agpat1
-0.198475	3.35706	-2.07091	0.0484708	0.469843	-4.04875	Bnip1
-0.169499	3.80069	-2.07064	0.0484975	0.469843	-4.04921	Sft2d3
0.243097	7.14653	2.06966	0.0485969	0.470303	-4.05089	Secisbp2l
-0.241764	7.88517	-2.06939	0.0486235	0.470303	-4.05134	Crocc
0.125361	6.27804	2.06919	0.0486441	0.470303	-4.05169	Cpsf3
-0.191857	5.10981	-2.06799	0.048765	0.470875	-4.05373	Ttll3
-0.173815	6.07717	-2.06795	0.0487693	0.470875	-4.05381	Mmp14
-0.0900759	6.15213	-2.06726	0.0488396	0.471235	-4.05499	Entpd5
0.19455	4.73243	2.0662	0.0489466	0.471947	-4.05679	Tigd2
-0.12083	4.70391	-2.06574	0.0489939	0.472016	-4.05758	Rbm43
0.0943597	7.47258	2.06548	0.0490199	0.472016	-4.05802	Aldh7a1
0.117808	5.85169	2.06355	0.0492159	0.472965	-4.0613	Necap1
-0.824483	0.330954	-2.06324	0.0492478	0.472965	-4.06184	Kcnk18
0.166597	5.8112	2.063	0.0492726	0.472965	-4.06225	Dek
-0.10644	6.78985	-2.06296	0.0492761	0.472965	-4.06231	Ppp1r16a
-0.147059	3.96292	-2.06288	0.0492845	0.472965	-4.06245	Ino80e
0.107841	5.47345	2.06165	0.0494107	0.473257	-4.06455	Angel2
-0.378219	1.88364	-2.06154	0.0494222	0.473257	-4.06474	H2-M5
-0.519292	0.36546	-2.06138	0.0494381	0.473257	-4.06501	Usp43
0.148251	5.90203	2.06129	0.0494477	0.473257	-4.06517	Klhdc3
0.165578	3.32585	2.0597	0.04961	0.474045	-4.06786	Diexf
-0.204903	5.12716	-2.05923	0.0496589	0.474045	-4.06867	Ssr2
0.121046	5.64924	2.05911	0.0496713	0.474045	-4.06887	Gzf1
0.144152	4.6274	2.05897	0.0496858	0.474045	-4.06912	Ldlrap1
0.169966	7.86742	2.05886	0.0496964	0.474045	-4.06929	Slc3a2
-0.740185	-0.79084	-2.05833	0.0497515	0.474253	-4.0702	Dmkn
0.178334	4.23378	2.05782	0.0498035	0.474431	-4.07106	Lrrc40
-0.328556	1.77602	-2.05734	0.0498532	0.474588	-4.07188	Mill2
0.0835866	7.16228	2.05607	0.049985	0.475525	-4.07405	Rbbp4
-0.250118	2.09701	-2.05477	0.0501188	0.476201	-4.07624	Susd2
0.384077	1.18721	2.05473	0.0501229	0.476201	-4.07631	Pipox
-0.201178	3.22033	-2.05316	0.0502859	0.477238	-4.07898	Fxn
0.127343	5.66421	2.05304	0.050299	0.477238	-4.07919	Tmem38b
0.20939	5.70156	2.05218	0.0503886	0.47777	-4.08065	Tle4
-0.638453	-0.339117	-2.05175	0.0504336	0.477853	-4.08139	Btc
0.186031	5.79855	2.0514	0.0504692	0.477853	-4.08197	Map3k15
0.106449	8.06982	2.05085	0.0505272	0.477853	-4.08291	Pygb
-0.164149	5.04554	-2.05018	0.0505966	0.477853	-4.08404	Col5a2
0.218631	4.24192	2.05016	0.0505995	0.477853	-4.08408	Fkbp10
-0.465749	1.96163	-2.04997	0.0506191	0.477853	-4.0844	Mpzl2
0.171571	5.43087	2.04984	0.0506321	0.477853	-4.08461	Gclc
0.300041	2.78736	2.04828	0.0507963	0.479085	-4.08727	2410006H16Rik
0.321915	1.67635	2.04791	0.0508351	0.479134	-4.0879	Rapsn
-0.186211	4.94955	-2.04695	0.0509354	0.47976	-4.08951	Epb4.1l2
0.200464	3.77281	2.04664	0.0509688	0.47976	-4.09005	Rab39b
0.208085	9.19071	2.04621	0.051014	0.479853	-4.09078	Sgk1
-0.129772	7.0355	-2.0459	0.0510461	0.479853	-4.0913	Plbd2
0.194183	7.25814	2.04531	0.0511083	0.480072	-4.0923	Ocln
-0.440707	3.04752	-2.04504	0.0511367	0.480072	-4.09275	Cx3cr1
-0.134372	5.13722	-2.04431	0.0512136	0.480478	-4.09399	Tomm40l
0.207622	5.29526	2.04265	0.0513898	0.481342	-4.0968	Slc25a36
0.454047	1.29229	2.04262	0.0513926	0.481342	-4.09685	Cdh18
0.363396	1.20625	2.04241	0.0514155	0.481342	-4.09721	Ropn1l
-0.161501	4.98409	-2.04217	0.0514409	0.481342	-4.09762	Map1s
0.279497	2.55142	2.04099	0.0515654	0.481544	-4.0996	Pms1
-0.244328	5.2224	-2.04092	0.0515732	0.481544	-4.09973	P4ha2
0.193487	2.78132	2.04077	0.0515898	0.481544	-4.09999	Mettl13
-0.181311	5.37094	-2.04049	0.0516186	0.481544	-4.10045	Tie1
0.0953335	7.23379	2.04037	0.0516322	0.481544	-4.10066	Pabpc1
0.24294	2.67041	2.03984	0.0516883	0.481544	-4.10155	Lrguk
-0.357759	3.70931	-2.03974	0.051699	0.481544	-4.10173	Bdh2
-0.151616	5.42291	-2.03861	0.0518196	0.482352	-4.10364	Rnft2
-0.0833468	7.18944	-2.03819	0.0518638	0.482449	-4.10433	Cyhr1
0.133283	4.59874	2.03786	0.0518997	0.482468	-4.1049	Memo1
0.1163	4.70121	2.0373	0.05196	0.482625	-4.10585	Bloc1s6
-0.219428	4.41971	-2.03707	0.0519844	0.482625	-4.10624	Rab20
0.132381	5.28353	2.03565	0.0521368	0.483106	-4.10864	Asb1
-0.454421	3.45118	-2.03548	0.0521544	0.483106	-4.10892	Pvrl1
-0.155754	4.8527	-2.03537	0.0521664	0.483106	-4.10911	Mfsd1
0.177321	3.78	2.03482	0.0522251	0.483106	-4.11003	Trub2
-0.154527	3.7513	-2.03467	0.0522415	0.483106	-4.11028	Tapbpl
0.0990561	7.99461	2.03464	0.0522454	0.483106	-4.11034	Ncl
0.171616	4.45484	2.03437	0.0522734	0.483106	-4.11078	AW209491
0.143162	7.19825	2.03372	0.0523435	0.483336	-4.11188	Aldh6a1
0.0815592	6.54211	2.03351	0.0523662	0.483336	-4.11224	Ube2k
0.317679	3.69574	2.03201	0.0525285	0.484521	-4.11477	Ins2
0.34753	1.3782	2.02984	0.0527639	0.486377	-4.11844	Zfp964
0.219447	6.22779	2.02919	0.0528338	0.486706	-4.11952	Cpsf6
0.14006	9.56856	2.02887	0.0528689	0.486715	-4.12007	Folr1
-0.40159	2.17867	-2.02819	0.0529428	0.486873	-4.12121	Sbsn
0.140889	4.56453	2.02775	0.0529911	0.486873	-4.12196	Fbxo34
-0.299124	5.12263	-2.02667	0.0531084	0.486873	-4.12377	Gprasp2
0.189284	3.67307	2.02661	0.0531144	0.486873	-4.12386	Osgin2
0.10107	6.47953	2.02658	0.0531179	0.486873	-4.12391	Ugdh
0.116642	5.8464	2.02656	0.0531206	0.486873	-4.12396	Rchy1
-1.59178	-0.852638	-2.0261	0.05317	0.486873	-4.12472	G530011O06Rik
-0.0873655	6.12337	-2.02597	0.0531843	0.486873	-4.12494	Ddx23
-0.232535	2.7169	-2.02589	0.0531936	0.486873	-4.12508	Gnb4
0.76791	0.173096	2.02556	0.0532294	0.486888	-4.12563	Aim2
0.174152	4.3046	2.02465	0.053329	0.487486	-4.12716	Lancl2
0.0833262	6.7725	2.02268	0.0535454	0.48885	-4.13048	Rbm5
-0.142161	8.10149	-2.02249	0.0535657	0.48885	-4.13079	Vegfa
0.232204	3.59726	2.02235	0.053581	0.48885	-4.13102	Nvl
-0.108641	7.64238	-2.02082	0.05375	0.490078	-4.1336	Hnrnpl
-0.173035	5.03983	-2.019	0.0539514	0.491093	-4.13666	Sirt7
-0.267646	2.64224	-2.01895	0.0539566	0.491093	-4.13674	Zfp341
-0.72343	0.194052	-2.01888	0.0539648	0.491093	-4.13686	Edn1
-0.261563	5.97605	-2.01731	0.054139	0.492364	-4.1395	Gldc
0.21476	7.23058	2.01679	0.0541962	0.492571	-4.14037	Ppp1cb
-0.149823	4.06269	-2.01575	0.0543114	0.493303	-4.1421	Pigc
-0.232127	3.163	-2.01521	0.0543716	0.493535	-4.14301	Tmem203
0.135183	5.02131	2.01374	0.0545361	0.494462	-4.14548	Kdsr
0.109288	5.44625	2.01338	0.0545759	0.494462	-4.14608	Gpkow
0.260351	5.72351	2.01336	0.0545779	0.494462	-4.14611	Mia
0.131507	5.09169	2.01231	0.0546962	0.495219	-4.14788	Rnf146
-0.163247	7.07713	-2.01175	0.0547587	0.495428	-4.14881	Pkd2
0.152751	4.12767	2.01061	0.0548863	0.495428	-4.15071	Phf13
0.118495	7.82268	2.01058	0.0548898	0.495428	-4.15076	Mapk1
0.333468	2.20967	2.01053	0.0548954	0.495428	-4.15085	5930430L01Rik
0.243056	5.4147	2.01039	0.0549115	0.495428	-4.15109	Ppp4r2
-0.153727	5.92433	-2.01021	0.0549312	0.495428	-4.15138	Fn3krp
0.114255	7.60843	2.00993	0.0549625	0.495428	-4.15185	Trim35
0.128056	7.71339	2.00843	0.0551317	0.496638	-4.15436	Pdcd6ip
-0.178494	7.05691	-2.0069	0.0553047	0.497372	-4.15692	Tex264
-0.472441	6.5084	-2.00683	0.055313	0.497372	-4.15704	Bag3
0.186197	5.61794	2.00618	0.0553864	0.497372	-4.15813	Cdkn1b
0.109221	5.13345	2.00612	0.0553933	0.497372	-4.15823	Ash2l
0.157414	6.11686	2.00585	0.055424	0.497372	-4.15868	Atg16l1
0.127548	4.50511	2.00529	0.0554875	0.497372	-4.15962	Brix1
-0.628317	-0.317052	-2.00506	0.0555137	0.497372	-4.16	P2ry13
-0.120879	7.10971	-2.00498	0.0555219	0.497372	-4.16012	Scaf1
-0.310467	3.64456	-2.00494	0.0555272	0.497372	-4.1602	Lims2
-0.181152	3.68589	-2.00393	0.0556413	0.497681	-4.16188	Zfp653
-0.551702	5.4662	-2.00382	0.0556536	0.497681	-4.16206	Hspb1
0.180908	4.83888	2.00371	0.0556666	0.497681	-4.16225	Zfp518b
0.1253	6.2928	2.00331	0.0557118	0.497773	-4.16291	Rnft1
0.177505	3.86828	2.00238	0.0558185	0.498015	-4.16447	Exosc3
0.20416	2.83487	2.00222	0.0558367	0.498015	-4.16474	4932416H05Rik
0.18134	8.09306	2.00216	0.0558437	0.498015	-4.16484	Tmem47
0.156791	4.78501	2.00045	0.056039	0.499363	-4.1677	Tti1
0.286618	4.87944	1.99989	0.0561028	0.499363	-4.16862	Homer1
0.0999655	5.99984	1.99965	0.0561299	0.499363	-4.16902	Fbxo9
-0.215761	5.29847	-1.99961	0.056135	0.499363	-4.16909	Thbd
-0.224953	4.07354	-1.99918	0.0561835	0.499483	-4.1698	Rgl3
0.106624	7.70957	1.99884	0.0562225	0.499518	-4.17036	Rnf14
-0.125161	6.07853	-1.99819	0.0562979	0.499618	-4.17146	Adam17
-0.16331	4.57908	-1.99798	0.0563217	0.499618	-4.1718	Ppm1m
-0.260051	2.42005	-1.99769	0.0563549	0.499618	-4.17228	Tmie
0.173825	5.7213	1.99753	0.056374	0.499618	-4.17256	Ccp110
-0.376889	1.47502	-1.99693	0.0564431	0.499821	-4.17356	St14
0.0965741	7.27785	1.99672	0.056467	0.499821	-4.17391	Grsf1
0.258146	2.47486	1.99638	0.0565054	0.49985	-4.17446	Fbxo17
0.0874087	6.12835	1.99331	0.056861	0.502684	-4.17958	Wdr33
-0.375527	3.68739	-1.99267	0.0569352	0.503028	-4.18064	C920025E04Rik
-0.726872	0.772641	-1.99187	0.0570279	0.503535	-4.18197	Met
-0.420079	1.65141	-1.99058	0.0571777	0.50411	-4.18411	Hhat
0.991993	-0.964403	1.99029	0.0572112	0.50411	-4.18459	Kcns3
-0.180096	3.97701	-1.99012	0.0572316	0.50411	-4.18488	Tlr2
0.269768	2.15026	1.98985	0.0572634	0.50411	-4.18533	Zfp11
-0.133357	4.38986	-1.9896	0.0572924	0.50411	-4.18575	Secisbp2
-0.440661	2.87598	-1.98949	0.0573054	0.50411	-4.18593	Ifi27l2a
-0.204987	4.48303	-1.98836	0.0574373	0.50483	-4.18781	Efnb1
0.0974311	5.49505	1.98818	0.057458	0.50483	-4.1881	Hsdl1
0.574858	-0.603032	1.98749	0.0575393	0.505062	-4.18925	Gm15787
-0.96003	-0.227892	-1.98733	0.0575573	0.505062	-4.18951	Cilp2
-0.115391	5.59393	-1.98705	0.0575908	0.505062	-4.18998	Gpc1
0.135228	4.52206	1.98647	0.0576586	0.505346	-4.19094	Sap30bp
0.0900911	5.63365	1.98556	0.0577649	0.505698	-4.19244	Abcf2
-0.37898	3.07605	-1.98552	0.0577697	0.505698	-4.19251	Lpar1
-0.115479	5.44049	-1.98474	0.0578622	0.506196	-4.19382	Brip1os
-0.200528	4.77622	-1.98427	0.0579165	0.506361	-4.19458	Cnpy4
-0.152971	5.49738	-1.98285	0.058085	0.506856	-4.19695	Glrx5
0.18485	3.94947	1.98268	0.0581051	0.506856	-4.19723	Tbc1d31
1.13375	-0.756904	1.98267	0.0581052	0.506856	-4.19723	Cxcl9
-0.657233	-0.371006	-1.98245	0.0581311	0.506856	-4.19759	Lmo1
-0.128663	6.7842	-1.9822	0.0581615	0.506856	-4.19802	Zfp598
0.245055	2.8849	1.9819	0.0581967	0.506856	-4.19851	Zfp955b
-0.197092	5.93704	-1.9815	0.0582437	0.506856	-4.19917	Colec12
-2.00609	0.238668	-1.98138	0.0582577	0.506856	-4.19937	Fat2
-0.212504	3.16793	-1.98078	0.0583294	0.506953	-4.20037	Pold1
-0.90993	1.91394	-1.98058	0.0583534	0.506953	-4.2007	Ifit1
-0.337249	4.4321	-1.98039	0.0583756	0.506953	-4.20101	Scube1
0.164208	3.13951	1.97967	0.0584609	0.507385	-4.2022	Triqk
-0.242532	8.16379	-1.9784	0.058612	0.508249	-4.20431	Stip1
-0.152242	8.65313	-1.97823	0.0586317	0.508249	-4.20458	Grina
-0.233291	3.12906	-1.97775	0.0586895	0.50844	-4.20538	Rarres2
0.641893	0.102272	1.97659	0.0588275	0.508812	-4.20729	Klrg2
0.118399	5.65381	1.9765	0.0588384	0.508812	-4.20745	Usp14
-0.106258	5.64149	-1.97649	0.0588395	0.508812	-4.20746	Rmdn3
0.0973695	5.62761	1.97471	0.0590527	0.51018	-4.21041	Sec22b
-0.181769	4.41732	-1.97457	0.0590693	0.51018	-4.21063	Zfp692
-0.427245	0.99834	-1.97313	0.0592424	0.511365	-4.21302	1700020L24Rik
-0.232004	2.21566	-1.97255	0.0593119	0.511655	-4.21397	Tnfsf12
0.572647	0.900131	1.97098	0.0595015	0.512051	-4.21657	AI854703
0.126697	6.25888	1.96967	0.0596594	0.512051	-4.21873	Hsd17b4
0.516503	4.59335	1.96959	0.059669	0.512051	-4.21886	Mamdc2
-0.208003	4.13513	-1.96945	0.0596864	0.512051	-4.21909	Prkab1
0.158307	5.91601	1.96936	0.0596967	0.512051	-4.21923	Ankrd13c
0.093933	6.22296	1.9693	0.0597036	0.512051	-4.21933	Copg2
-0.160009	6.33049	-1.96916	0.0597206	0.512051	-4.21956	Il10rb
-0.228263	4.86442	-1.96903	0.0597373	0.512051	-4.21979	Unc93b1
-0.15957	4.30076	-1.96892	0.0597505	0.512051	-4.21997	Polb
0.15853	4.66224	1.96887	0.0597557	0.512051	-4.22004	Ino80c
0.113654	9.90033	1.96881	0.0597636	0.512051	-4.22014	Cab39l
-0.114415	5.58484	-1.96852	0.0597981	0.512051	-4.22061	Hsf1
-0.139535	8.99552	-1.96823	0.0598331	0.512051	-4.22109	Atp11a
0.132945	5.20229	1.96801	0.0598608	0.512051	-4.22147	Rpp14
-0.284395	2.64053	-1.96746	0.0599272	0.512291	-4.22237	Slc9a9
-0.565106	0.15642	-1.96718	0.0599608	0.512291	-4.22282	Cd109
-0.162598	4.18965	-1.9659	0.0601163	0.512854	-4.22493	Golm1
-0.30652	1.32546	-1.96573	0.0601371	0.512854	-4.22521	Dgkh
-0.178889	3.84367	-1.96524	0.060197	0.512854	-4.22602	Fignl2
0.184863	6.25873	1.96463	0.0602717	0.512854	-4.22703	Lypla1
-0.285648	4.02384	-1.96434	0.0603073	0.512854	-4.22751	Oaf
-0.14752	7.28537	-1.96354	0.0604042	0.512854	-4.22882	Gas7
0.152561	4.72323	1.9635	0.0604093	0.512854	-4.22889	Gpatch2
-0.0951734	5.53912	-1.96313	0.060455	0.512854	-4.2295	Sppl3
-0.291939	2.24139	-1.9626	0.0605201	0.512854	-4.23038	4932443I19Rik
0.132065	7.27606	1.96252	0.0605289	0.512854	-4.23049	Matr3
0.161227	4.88046	1.96243	0.0605403	0.512854	-4.23065	Gtf2b
-0.449666	1.61541	-1.96237	0.0605473	0.512854	-4.23074	Hist1h4i
-0.200366	3.31991	-1.96185	0.0606118	0.512854	-4.23161	Cmtm3
-0.143009	3.89791	-1.96182	0.0606152	0.512854	-4.23165	Gpr89
0.0956296	5.81576	1.96163	0.0606387	0.512854	-4.23197	Cul2
0.165978	4.1551	1.96158	0.060644	0.512854	-4.23204	Rras2
-0.344446	2.04439	-1.96137	0.0606705	0.512854	-4.23239	Gypc
-0.845752	0.503899	-1.96127	0.0606822	0.512854	-4.23255	Adamtsl3
-0.118812	5.3655	-1.96087	0.0607315	0.512854	-4.23321	Pld2
0.403449	1.47154	1.96075	0.0607464	0.512854	-4.23341	Poc1a
0.138377	6.35689	1.96033	0.0607985	0.51299	-4.23411	Cops6
0.171949	7.99726	1.95845	0.0610296	0.51452	-4.23719	Abr
-0.743472	0.948409	-1.95824	0.0610549	0.51452	-4.23753	Pik3ap1
0.149359	6.37939	1.95797	0.0610882	0.51452	-4.23797	Stxbp3
0.252137	5.31628	1.95737	0.0611634	0.51481	-4.23897	Hook1
0.199189	3.27277	1.95711	0.0611949	0.51481	-4.23939	Eid2b
-0.0942239	7.07712	-1.95555	0.0613884	0.515689	-4.24195	Rhbdd2
-0.229031	2.93144	-1.95529	0.0614198	0.515689	-4.24237	Dbndd1
-0.119748	5.22647	-1.95512	0.061441	0.515689	-4.24265	Vars2
0.144413	7.12575	1.9551	0.0614441	0.515689	-4.24269	Prepl
-0.718295	0.326444	-1.95479	0.0614825	0.515708	-4.2432	Crlf1
0.199851	3.62601	1.95422	0.0615531	0.515756	-4.24413	Cbwd1
-0.103836	5.46993	-1.95416	0.0615606	0.515756	-4.24423	Ankle2
-0.1571	4.37723	-1.95381	0.0616039	0.515815	-4.2448	Trim12c
0.168886	4.334	1.9535	0.0616427	0.515837	-4.24531	Fut11
-0.859141	0.372095	-1.95286	0.0617221	0.516198	-4.24636	Dapk2
0.106538	6.27942	1.95186	0.061847	0.51623	-4.248	Riok3
0.254402	4.39071	1.95169	0.0618682	0.51623	-4.24827	Npat
0.29929	2.06214	1.95158	0.0618816	0.51623	-4.24845	1700007G11Rik
-0.19005	5.37769	-1.95137	0.061908	0.51623	-4.2488	Cdh5
-0.451569	1.35657	-1.95105	0.0619486	0.51623	-4.24933	Gm9776
-0.671084	0.503183	-1.95065	0.0619976	0.51623	-4.24997	Dpp4
-0.150459	6.90887	-1.95047	0.0620202	0.51623	-4.25027	Bcap31
0.294365	1.62444	1.95044	0.0620248	0.51623	-4.25033	Gm5595
0.327692	1.65998	1.95016	0.0620594	0.51623	-4.25078	Phf7
0.213148	7.70902	1.94993	0.0620882	0.51623	-4.25116	Snap91
-0.212394	5.86613	-1.94924	0.0621752	0.516652	-4.25229	Arhgef19
-0.141205	5.62235	-1.9485	0.0622675	0.5167	-4.2535	Pigo
0.525403	1.2574	1.94832	0.0622896	0.5167	-4.25378	Coro2a
-0.53254	1.68649	-1.94832	0.0622897	0.5167	-4.25379	Myct1
-0.117037	6.23443	-1.94762	0.0623778	0.51713	-4.25493	Nr1h2
0.200757	5.64002	1.94724	0.0624262	0.51723	-4.25556	Spty2d1
-0.261173	3.26779	-1.94664	0.0625011	0.51755	-4.25654	Des
0.398603	0.713564	1.94592	0.0625915	0.517712	-4.25771	Zkscan4
-0.259502	5.66036	-1.94591	0.0625933	0.517712	-4.25773	Sned1
-0.138588	5.85337	-1.94496	0.0627138	0.518407	-4.25929	Vars
-0.193063	4.08298	-1.94448	0.062774	0.518604	-4.26007	Prkd3
0.145553	3.18711	1.94363	0.0628808	0.518847	-4.26145	Saal1
0.172854	5.14441	1.94342	0.0629075	0.518847	-4.26179	Rab34
0.170167	5.14414	1.94105	0.0632082	0.518847	-4.26566	Dr1
-0.132181	6.14968	-1.94086	0.0632331	0.518847	-4.26598	Kif13a
0.119734	5.96189	1.94065	0.0632599	0.518847	-4.26632	Smek1
0.148109	4.55393	1.94045	0.0632855	0.518847	-4.26665	Ints5
-0.171976	4.55252	-1.94032	0.0633017	0.518847	-4.26686	Mxra7
0.583788	-0.176935	1.94017	0.063321	0.518847	-4.26711	9530062K07Rik
-0.186218	4.9298	-1.93934	0.0634261	0.518847	-4.26845	Mum1
-0.127747	7.59746	-1.93914	0.0634521	0.518847	-4.26878	Srebf2
0.123482	5.60618	1.93912	0.0634542	0.518847	-4.26881	Decr1
-0.364913	1.04699	-1.93858	0.0635232	0.518847	-4.26969	Oc90
0.150234	4.8054	1.93857	0.0635249	0.518847	-4.26971	Tpgs2
0.145827	5.53883	1.93809	0.0635858	0.518847	-4.27049	Mzt1
0.150981	5.4953	1.93783	0.0636199	0.518847	-4.27092	Dnaaf3
-0.118044	7.21045	-1.93769	0.0636367	0.518847	-4.27114	Mgat4b
0.262595	2.70091	1.93759	0.0636504	0.518847	-4.27131	Rpp38
0.144974	7.26875	1.93727	0.0636912	0.518847	-4.27183	Dhx15
0.133684	4.73412	1.93712	0.0637098	0.518847	-4.27207	Morc3
0.132939	5.09969	1.93709	0.063714	0.518847	-4.27212	Fam135a
-0.300658	4.45931	-1.93691	0.0637368	0.518847	-4.27241	Ptgis
-0.130916	6.5748	-1.93655	0.0637829	0.518847	-4.273	Lrrc23
0.210968	6.87665	1.93644	0.0637973	0.518847	-4.27318	Slc30a4
0.14003	7.04724	1.93622	0.0638261	0.518847	-4.27355	Cul3
-0.811437	-0.384219	-1.93607	0.0638444	0.518847	-4.27378	St8sia2
-0.459166	0.102953	-1.93607	0.0638453	0.518847	-4.27379	Naip5
0.121396	5.39501	1.93596	0.0638596	0.518847	-4.27397	Nol7
-0.184683	4.76408	-1.93587	0.0638709	0.518847	-4.27412	Echdc2
0.141404	4.94673	1.93567	0.063896	0.518847	-4.27443	Cstf3
0.0988138	7.8581	1.93557	0.0639085	0.518847	-4.27459	Hnrnph1
-0.814708	-0.236728	-1.93515	0.0639629	0.518847	-4.27528	Tnfrsf11b
0.134183	4.83758	1.93511	0.0639685	0.518847	-4.27535	Upf3b
-0.122394	6.243	-1.93468	0.0640236	0.518877	-4.27605	Abcb8
-0.14831	5.36336	-1.93451	0.0640449	0.518877	-4.27632	Nelfcd
0.148859	5.53176	1.93243	0.0643139	0.52042	-4.27972	Vps33a
0.147364	5.58046	1.9324	0.0643168	0.52042	-4.27975	Rbmx
-0.244765	4.47827	-1.93219	0.0643449	0.52042	-4.28011	Anpep
-0.108352	5.93419	-1.93186	0.0643876	0.520469	-4.28064	Sart1
0.26766	2.12522	1.93151	0.0644324	0.520537	-4.28121	Arhgap19
0.110945	6.06734	1.93045	0.0645692	0.521346	-4.28292	Fbxo28
0.132037	4.67883	1.93008	0.064618	0.521444	-4.28354	Thoc3
0.151794	4.56868	1.92975	0.0646606	0.521493	-4.28407	Tbc1d12
0.14097	4.28749	1.92917	0.0647355	0.521506	-4.28501	Senp7
-0.332766	2.77415	-1.92901	0.0647569	0.521506	-4.28527	Filip1l
0.136328	4.55744	1.92889	0.0647719	0.521506	-4.28546	Thoc1
0.106161	4.41112	1.92838	0.0648376	0.521739	-4.28628	Elac2
-0.421316	9.49096	-1.92774	0.0649212	0.522117	-4.28733	A2m
0.27851	3.30706	1.92738	0.0649688	0.522205	-4.28792	Slc4a11
0.161345	4.32857	1.92706	0.06501	0.522242	-4.28843	Kctd11
0.231736	5.32126	1.92614	0.0651304	0.52273	-4.28993	Sec24a
0.224704	5.45665	1.92603	0.0651441	0.52273	-4.2901	2010300C02Rik
0.11534	4.76173	1.92543	0.065223	0.523062	-4.29108	Rbsn
0.210719	4.3562	1.9251	0.0652661	0.523062	-4.29161	Dnajc27
0.151897	6.2442	1.92472	0.0653157	0.523062	-4.29223	Mtmr1
-0.17704	4.65904	-1.92432	0.0653685	0.523062	-4.29288	Arap3
0.263129	1.98489	1.9242	0.0653832	0.523062	-4.29307	Zc4h2
0.135953	4.57248	1.92403	0.0654057	0.523062	-4.29334	Nop14
0.139688	4.02204	1.92317	0.065519	0.523674	-4.29474	Usp42
0.11127	5.2372	1.92242	0.0656171	0.524032	-4.29595	Eif2s1
-0.196	4.03971	-1.92227	0.0656373	0.524032	-4.2962	Fbln2
0.137776	7.39965	1.92114	0.0657862	0.524613	-4.29804	Srsf2
0.158676	3.98723	1.92106	0.0657958	0.524613	-4.29815	Dgcr14
0.231845	3.86336	1.92088	0.0658205	0.524613	-4.29846	N4bp2l1
0.461573	0.589465	1.92052	0.0658678	0.524697	-4.29904	3110001I22Rik
-0.513051	0.348492	-1.91959	0.0659902	0.524838	-4.30054	Slc26a1
0.143224	4.64849	1.91949	0.0660035	0.524838	-4.3007	Map2k5
0.0956038	5.02677	1.91946	0.0660079	0.524838	-4.30076	Ercc3
-0.53888	3.2741	-1.91927	0.0660328	0.524838	-4.30106	Fam129a
0.219507	4.0045	1.91855	0.0661273	0.525225	-4.30222	Sox12
0.114992	7.24816	1.91834	0.0661552	0.525225	-4.30256	Actr3
-0.142889	4.47114	-1.9173	0.0662932	0.525741	-4.30424	Adck1
0.130054	6.69563	1.91701	0.0663311	0.525741	-4.30471	Dync1li2
0.167998	6.43606	1.91691	0.0663442	0.525741	-4.30487	Adam10
0.112176	7.0653	1.91674	0.0663678	0.525741	-4.30515	Npm1
-0.775022	-0.743459	-1.91621	0.0664372	0.525998	-4.306	Susd5
0.220737	4.28581	1.91473	0.066635	0.527101	-4.3084	Fam110b
-0.387035	0.840621	-1.91431	0.0666899	0.527101	-4.30907	Stx11
0.127886	5.51349	1.91413	0.0667145	0.527101	-4.30937	Ddx21
0.259837	4.42645	1.91406	0.0667244	0.527101	-4.30948	Mob1a
0.303214	1.42242	1.91345	0.0668051	0.527238	-4.31046	Zfp85
0.18487	6.36852	1.91337	0.0668158	0.527238	-4.31059	Abca5
-0.384088	2.01573	-1.91293	0.0668741	0.527406	-4.3113	Rps4l
-0.150168	5.97849	-1.91262	0.0669165	0.527417	-4.31181	Rab24
-0.261871	2.19109	-1.91195	0.0670058	0.527417	-4.31289	Gemin8
0.225173	5.45899	1.9119	0.0670121	0.527417	-4.31296	1190002N15Rik
-0.249193	1.93166	-1.91182	0.0670236	0.527417	-4.3131	Mmp28
0.250541	4.34201	1.91087	0.0671508	0.528127	-4.31463	Shprh
-0.0826215	6.15961	-1.90989	0.0672822	0.528868	-4.31621	Hgsnat
-0.226448	2.36941	-1.90941	0.067346	0.529078	-4.31698	Tmem79
0.107733	7.37445	1.90911	0.0673861	0.529101	-4.31746	Paics
0.108396	5.62002	1.9079	0.0675493	0.530091	-4.31941	Ulk4
0.265303	2.77904	1.90751	0.0676027	0.530218	-4.32005	D030028A08Rik
0.187694	4.0347	1.90564	0.0678553	0.530663	-4.32306	Gpsm2
-0.0846922	7.96183	-1.90532	0.0678982	0.530663	-4.32357	Ap3d1
0.0914721	7.02775	1.90518	0.0679177	0.530663	-4.3238	Ubl3
0.124773	3.8395	1.90517	0.0679188	0.530663	-4.32381	Gtf2h3
0.12322	4.22481	1.90515	0.0679209	0.530663	-4.32384	Arl6ip6
-0.128652	5.22994	-1.90502	0.0679389	0.530663	-4.32405	Dus3l
0.159197	4.37138	1.90498	0.0679445	0.530663	-4.32412	Ap4s1
-0.659571	0.138972	-1.90466	0.0679874	0.530663	-4.32463	Fendrr
-0.14078	6.21816	-1.90461	0.0679945	0.530663	-4.32471	Acbd4
-0.157292	7.50085	-1.90408	0.0680657	0.530836	-4.32556	Tex2
-0.128904	4.07982	-1.90383	0.0680999	0.530836	-4.32596	Mrps5
-0.717756	-0.592551	-1.90362	0.0681285	0.530836	-4.3263	Myb
0.243273	5.50106	1.90321	0.0681839	0.530977	-4.32696	Rc3h1
-0.604226	-0.321165	-1.90274	0.068248	0.531186	-4.32772	Tlr9
-0.171133	5.22479	-1.89973	0.0686585	0.533893	-4.33256	Hspbp1
-0.0885899	7.18217	-1.89964	0.0686707	0.533893	-4.3327	Golga2
0.57961	1.92525	1.89749	0.0689648	0.535226	-4.33615	B3galt2
0.242156	2.60987	1.89744	0.0689718	0.535226	-4.33623	Rgs10
-0.465518	0.742915	-1.89732	0.0689883	0.535226	-4.33642	Chit1
0.253867	1.95198	1.89716	0.0690102	0.535226	-4.33668	Rangrf
-0.258592	7.61203	-1.8967	0.069074	0.535226	-4.33742	Npr3
0.192763	4.61735	1.89666	0.0690791	0.535226	-4.33748	Csnk1g1
0.137321	4.59244	1.89647	0.0691051	0.535226	-4.33778	Gphn
-0.505081	0.185802	-1.89507	0.0692986	0.536342	-4.34004	Zfp474
0.186072	5.78374	1.89488	0.0693244	0.536342	-4.34034	Crbn
-0.124582	4.96428	-1.89426	0.0694095	0.536515	-4.34133	Drg2
-0.391786	3.79925	-1.89417	0.069422	0.536515	-4.34147	Gdpd5
0.148682	5.77692	1.89367	0.0694919	0.536763	-4.34228	Grb14
0.116216	6.0549	1.89144	0.0697999	0.538473	-4.34585	Scaf8
-0.399126	1.65482	-1.89143	0.0698013	0.538473	-4.34587	Arhgap30
0.148761	4.35902	1.89103	0.0698562	0.538473	-4.3465	Zfp60
-0.159145	5.39639	-1.89089	0.0698758	0.538473	-4.34672	Leo1
-0.101468	8.79702	-1.8907	0.0699021	0.538473	-4.34703	Tsc22d1
-0.286618	3.84889	-1.88969	0.0700434	0.538903	-4.34865	Foxc1
-0.164043	6.11661	-1.8895	0.0700691	0.538903	-4.34895	Szt2
-0.166615	3.18491	-1.88944	0.0700772	0.538903	-4.34904	Ddx31
0.219132	4.96483	1.88921	0.0701092	0.538903	-4.34941	Atoh8
-0.703685	-0.649427	-1.88847	0.0702127	0.539408	-4.3506	Musk
0.340004	2.13787	1.88666	0.0704655	0.540746	-4.35349	Tex30
-0.369346	1.58334	-1.88644	0.0704966	0.540746	-4.35385	E330033B04Rik
0.160418	2.61228	1.88641	0.0705008	0.540746	-4.3539	Haus6
-0.133505	5.2958	-1.88543	0.0706374	0.541503	-4.35546	Agfg2
0.260831	6.89687	1.88499	0.0706999	0.541569	-4.35617	Ppm1h
0.0883347	11.0219	1.88381	0.0708656	0.541569	-4.35805	Eef1a1
-0.289727	2.0117	-1.88377	0.0708712	0.541569	-4.35812	Cyp2j9
0.201809	5.65653	1.8837	0.0708802	0.541569	-4.35822	Skil
0.131826	6.1333	1.88369	0.0708819	0.541569	-4.35824	Hnrnpr
-0.245307	3.73362	-1.88364	0.0708885	0.541569	-4.35831	Frmd6
-0.182969	6.40415	-1.88347	0.0709121	0.541569	-4.35858	Prr12
0.167738	6.02879	1.8827	0.0710212	0.541759	-4.35982	Sept10
0.290906	5.99815	1.88216	0.0710968	0.541759	-4.36067	Pdk4
-0.126974	4.46899	-1.88215	0.0710986	0.541759	-4.3607	Pla2g6
0.106387	6.75515	1.88206	0.0711114	0.541759	-4.36084	Ubxn6
0.16789	6.53102	1.88195	0.071127	0.541759	-4.36102	Wasl
0.241675	3.95859	1.88164	0.0711703	0.541799	-4.36151	Slc43a2
0.0944674	5.46487	1.88079	0.0712905	0.542425	-4.36286	Pdk3
-0.367038	3.67857	-1.87966	0.0714505	0.542498	-4.36467	Adamts15
-0.60115	0.457754	-1.8795	0.0714727	0.542498	-4.36492	Cngb1
0.277628	0.648973	1.87949	0.0714741	0.542498	-4.36493	2810032G03Rik
-0.544788	0.798705	-1.87944	0.0714819	0.542498	-4.36502	Adamts12
0.126856	5.78557	1.87937	0.0714906	0.542498	-4.36512	Whsc1l1
-0.186137	3.24002	-1.87841	0.0716267	0.542758	-4.36665	Tatdn3
0.114977	6.37778	1.8784	0.0716288	0.542758	-4.36667	Nphp1
0.170922	3.91334	1.87833	0.071639	0.542758	-4.36679	Psmg2
0.141368	6.60297	1.87773	0.0717236	0.54311	-4.36774	Vezf1
0.121918	5.88928	1.87722	0.0717964	0.543373	-4.36855	Spag6
-0.25326	1.69289	-1.8766	0.0718841	0.543373	-4.36953	Zfp273
-0.329906	1.5211	-1.87647	0.0719032	0.543373	-4.36975	Rasl12
-0.109086	8.67536	-1.87629	0.0719288	0.543373	-4.37003	Itm2c
-0.252865	2.47666	-1.87615	0.0719489	0.543373	-4.37026	Dock8
-0.116747	5.69011	-1.87487	0.0721302	0.54365	-4.37228	Ccdc97
-0.174799	5.51465	-1.87487	0.0721314	0.54365	-4.3723	Dlec1
-0.164707	4.63025	-1.87436	0.0722029	0.54365	-4.37309	Drc1
0.207155	5.72386	1.87411	0.0722395	0.54365	-4.3735	Eif1a
-0.165471	6.075	-1.87368	0.0723013	0.54365	-4.37419	Pid1
0.174587	5.17109	1.87345	0.0723332	0.54365	-4.37454	2610002M06Rik
0.0869101	7.95581	1.87343	0.072336	0.54365	-4.37457	Eif4b
0.151523	5.11265	1.87339	0.0723427	0.54365	-4.37465	Csnk1g3
0.159092	4.88915	1.87332	0.0723524	0.54365	-4.37476	Agfg1
-0.112553	5.33919	-1.87322	0.0723671	0.54365	-4.37492	Fuk
0.26157	3.44626	1.87285	0.0724195	0.543757	-4.3755	Capg
0.120644	5.77547	1.87198	0.0725441	0.543986	-4.37688	Sephs1
-0.122782	4.9825	-1.87178	0.0725731	0.543986	-4.3772	Plcd3
0.0960239	5.13718	1.87168	0.0725868	0.543986	-4.37736	Gtf2h1
0.151581	5.87161	1.87138	0.0726299	0.543986	-4.37783	Denr
-0.285433	5.66313	-1.87131	0.0726408	0.543986	-4.37795	Lamc3
0.104137	5.66614	1.87088	0.0727024	0.54416	-4.37863	Cdc16
-0.0947992	8.39195	-1.87042	0.0727675	0.544163	-4.37935	Saraf
0.137898	3.61434	1.87024	0.0727935	0.544163	-4.37964	Enoph1
0.149285	6.91378	1.87008	0.0728173	0.544163	-4.3799	Braf
0.135972	4.43594	1.86903	0.0729687	0.544377	-4.38157	Surf6
-0.153071	3.99623	-1.8685	0.073044	0.544377	-4.3824	Sike1
0.174711	5.51889	1.86833	0.0730684	0.544377	-4.38267	Map4k5
-0.0995206	9.50226	-1.86827	0.0730779	0.544377	-4.38277	Nisch
0.118123	6.95308	1.86826	0.0730789	0.544377	-4.38278	Celf1
0.407952	0.773213	1.86804	0.0731111	0.544377	-4.38314	C330027C09Rik
0.690906	-0.4288	1.86802	0.0731133	0.544377	-4.38316	Gab3
0.0947483	5.14886	1.86696	0.0732665	0.544607	-4.38484	Ubr7
0.0960577	5.93837	1.86694	0.0732699	0.544607	-4.38488	Fbxo21
-0.150909	4.34571	-1.86657	0.073323	0.544607	-4.38546	Il17ra
0.103752	5.35202	1.86619	0.0733784	0.544607	-4.38607	Ythdf2
-0.3678	1.20944	-1.86613	0.0733871	0.544607	-4.38616	B3galt4
0.253714	6.78482	1.86583	0.0734305	0.544607	-4.38664	Nnt
-0.239825	1.83826	-1.86555	0.0734716	0.544607	-4.38709	AW112010
-0.126088	7.51534	-1.86547	0.0734834	0.544607	-4.38722	Endod1
-0.220248	3.79615	-1.86543	0.073489	0.544607	-4.38728	Tgfb1i1
-0.221342	3.53912	-1.86517	0.0735264	0.544607	-4.38769	Parvb
0.193433	4.24265	1.86445	0.0736303	0.544963	-4.38882	Fggy
0.158084	5.32655	1.86428	0.073656	0.544963	-4.3891	Naa30
0.109578	4.44818	1.86356	0.0737601	0.544963	-4.39024	Prpf4
0.106622	4.7851	1.86353	0.0737646	0.544963	-4.39028	Fbxo22
-0.248982	2.02951	-1.86352	0.0737656	0.544963	-4.39029	Acy1
0.275557	2.81846	1.86204	0.0739809	0.545605	-4.39263	Hmgb3
-0.339878	1.55659	-1.86196	0.0739925	0.545605	-4.39276	Rbpjl
0.272253	5.89456	1.86194	0.0739957	0.545605	-4.3928	Nedd9
0.37191	4.33532	1.8618	0.074017	0.545605	-4.39303	Fosl2
-0.603093	0.279594	-1.86161	0.074044	0.545605	-4.39332	Bcl3
0.119096	5.83643	1.8605	0.074207	0.546438	-4.39508	Rabgap1
0.235542	5.49489	1.86031	0.0742336	0.546438	-4.39537	Fam13a
0.159918	4.50447	1.86004	0.0742735	0.546446	-4.3958	D10Wsu102e
-0.469947	0.00341522	-1.85949	0.0743546	0.546446	-4.39668	Lilrb4a
-0.160438	7.45837	-1.85942	0.074364	0.546446	-4.39678	Fras1
0.16591	7.23336	1.85919	0.0743989	0.546446	-4.39716	Hif1a
0.177243	4.09459	1.85874	0.0744649	0.546446	-4.39787	Txlng
-0.195696	4.62943	-1.85857	0.0744886	0.546446	-4.39812	Gm6548
-0.346028	1.96836	-1.85847	0.0745032	0.546446	-4.39828	Adm
-0.288305	4.1465	-1.85801	0.0745709	0.546662	-4.39901	Siah2
0.127675	5.22897	1.85767	0.0746214	0.54675	-4.39955	Tceb1
-0.0952958	6.54325	-1.8566	0.0747792	0.547625	-4.40125	Ube3b
0.19402	5.9393	1.85621	0.074836	0.547759	-4.40186	Smek2
0.562798	2.1721	1.85545	0.074948	0.548154	-4.40305	Sgtb
0.292184	2.13669	1.85492	0.0750256	0.548154	-4.40388	Rpusd2
0.146134	3.7049	1.85487	0.0750329	0.548154	-4.40396	Zfp420
0.297884	2.73253	1.85473	0.075054	0.548154	-4.40419	Rem2
0.129218	5.59883	1.85449	0.07509	0.548154	-4.40457	Yy1
0.191059	4.56243	1.85383	0.0751871	0.548154	-4.40561	Tgs1
0.138347	5.30839	1.85382	0.0751894	0.548154	-4.40563	Dnajc8
0.0936447	7.36037	1.85376	0.0751976	0.548154	-4.40572	Ctage5
-0.112111	6.52558	-1.85299	0.0753118	0.548706	-4.40694	Sh2b1
-0.892746	-0.224989	-1.85263	0.0753649	0.548812	-4.4075	C1qtnf2
0.133398	8.1997	1.8518	0.0754884	0.54943	-4.40881	Arsg
0.43743	1.31665	1.85111	0.0755899	0.549889	-4.40989	Frzb
0.16492	3.5682	1.85077	0.0756417	0.549985	-4.41044	Pcgf6
-0.257476	3.57798	-1.84926	0.0758656	0.551331	-4.41281	Aoc3
0.103992	6.04161	1.84889	0.0759211	0.551453	-4.41339	Paxip1
0.501177	0.166812	1.84712	0.0761855	0.552504	-4.41618	Havcr2
-0.126824	5.22709	-1.84672	0.0762456	0.552504	-4.41681	Cc2d1a
0.155098	4.70247	1.84671	0.0762472	0.552504	-4.41683	Patz1
-0.10584	6.52885	-1.84665	0.0762555	0.552504	-4.41692	Maz
0.151605	4.364	1.84646	0.0762843	0.552504	-4.41722	Dut
-0.194069	4.05776	-1.84637	0.0762983	0.552504	-4.41736	Fmnl3
0.210321	3.72473	1.8458	0.0763829	0.552835	-4.41825	Fndc4
-0.500768	2.16531	-1.84439	0.0765944	0.553863	-4.42047	Ccdc40
0.387248	2.43156	1.84367	0.0767024	0.553863	-4.4216	Hk2
-0.173387	3.97492	-1.84351	0.0767274	0.553863	-4.42186	Sema4b
0.120483	6.4423	1.84336	0.0767499	0.553863	-4.42209	Pias2
-0.153291	3.27148	-1.84307	0.0767939	0.553863	-4.42255	Snupn
0.355457	1.30058	1.843	0.0768043	0.553863	-4.42266	Gm8787
-0.607627	1.08851	-1.84274	0.0768425	0.553863	-4.42306	Gli1
-0.167354	4.3365	-1.8425	0.076879	0.553863	-4.42344	Rhoj
-0.327174	1.83085	-1.84219	0.0769266	0.553863	-4.42393	Ntng2
0.0922798	9.04198	1.84194	0.0769629	0.553863	-4.42431	Ndrg2
0.148769	3.47696	1.84169	0.0770015	0.553863	-4.42471	Zfp1
0.186272	4.3243	1.84123	0.0770705	0.553863	-4.42543	Mvk
-0.411486	0.192656	-1.84111	0.0770886	0.553863	-4.42562	Apobr
-0.243064	1.6832	-1.841	0.0771061	0.553863	-4.4258	Tm6sf1
0.0821843	6.56896	1.84098	0.0771079	0.553863	-4.42582	Chmp3
0.125652	4.34093	1.84065	0.0771578	0.553942	-4.42633	Fam220a
-0.894266	2.08338	-1.84012	0.0772387	0.554244	-4.42717	Slc13a3
0.0935118	6.36067	1.83986	0.0772786	0.554251	-4.42759	Flywch1
-0.123967	6.02396	-1.83871	0.0774527	0.555221	-4.42939	Cnpy3
-1.29729	0.092346	-1.83746	0.0776419	0.555522	-4.43134	Alas2
0.648444	1.06321	1.83737	0.0776558	0.555522	-4.43148	Ngf
0.347025	0.519948	1.83735	0.0776585	0.555522	-4.43151	Impg2
-0.505679	0.223417	-1.83733	0.0776618	0.555522	-4.43154	Angptl6
-0.0828504	7.01682	-1.83715	0.0776897	0.555522	-4.43183	M6pr
-0.262422	4.23237	-1.83677	0.0777466	0.55565	-4.43242	Cml1
0.139729	4.06129	1.8364	0.077803	0.555656	-4.433	Pi4k2b
-0.166428	7.31741	-1.83626	0.0778254	0.555656	-4.43323	Ociad2
0.277768	2.99275	1.83577	0.0778996	0.555908	-4.43399	Bmpr1b
-0.251248	3.63375	-1.8351	0.0780014	0.555948	-4.43503	Prkab2
0.254411	6.6438	1.83507	0.0780059	0.555948	-4.43508	Prkaa2
[truncated: 12,252 more rows]

## Sheet: GFR_vs_GF
logFC	AveExpr	t	P.Value	adj.P.Val	B	gene
0.536179	6.20843	10.0853	1.85168e-10	2.63883e-06	13.8546	Gas2l1
-0.694277	5.43795	-9.08043	1.57336e-09	5.50713e-06	11.8503	Bcap29
-0.612841	4.27496	-9.06873	1.61432e-09	5.50713e-06	11.8261	2610008E11Rik
0.641089	4.80476	8.92982	2.19286e-09	5.50713e-06	11.5372	Zfp276
-1.49663	2.3609	-8.81878	2.80634e-09	5.50713e-06	11.3042	2610305D13Rik
0.566062	5.34996	8.79552	2.95576e-09	5.50713e-06	11.2552	Map3k11
-0.815741	4.66282	-8.75711	3.22066e-09	5.50713e-06	11.174	Ccnc
0.595828	6.68215	8.69754	3.6806e-09	5.50713e-06	11.0477	Zfp219
0.685254	5.70413	8.67414	3.87928e-09	5.50713e-06	10.9979	Snrpa
-0.664962	6.93983	-8.60573	4.5256e-09	5.50713e-06	10.852	Cops2
0.399142	6.53918	8.56482	4.96391e-09	5.50713e-06	10.7644	Msl1
-0.578772	6.08687	-8.56008	5.0174e-09	5.50713e-06	10.7543	Srsf3
-1.1338	4.13428	-8.53202	5.3467e-09	5.50713e-06	10.694	Gm17066
0.524769	6.44414	8.52682	5.41013e-09	5.50713e-06	10.6828	Zbtb7b
-0.717144	3.94839	-8.46465	6.2307e-09	5.91958e-06	10.5489	Zfp788
-0.645088	6.74134	-8.41171	7.02984e-09	6.09502e-06	10.4344	Nucks1
-0.687963	5.22204	-8.39695	7.27074e-09	6.09502e-06	10.4024	Vbp1
0.60516	5.71534	8.3687	7.75598e-09	6.14058e-06	10.3411	Zfp335
-0.613302	4.95792	-8.1602	1.25346e-08	9.40163e-06	9.88476	Igip
-0.638614	7.17778	-8.08763	1.48341e-08	1.02164e-05	9.72444	Ube2d3
-0.79484	5.50837	-8.08129	1.50546e-08	1.02164e-05	9.71039	Vma21
0.606555	5.78368	8.00516	1.79787e-08	1.16461e-05	9.54131	Scaf4
0.589385	6.09805	7.93624	2.11266e-08	1.26383e-05	9.38752	Trip10
0.924849	4.33576	7.93308	2.1284e-08	1.26383e-05	9.38044	Zbed3
0.560519	5.96989	7.82765	2.72766e-08	1.55487e-05	9.1438	Galnt10
-0.972493	3.9105	-7.73735	3.37735e-08	1.85118e-05	8.93983	Lrrcc1
0.571535	6.59045	7.71079	3.59709e-08	1.87977e-05	8.87962	Caskin2
-0.550876	5.44182	-7.695	3.73459e-08	1.87977e-05	8.84378	Sptssa
0.439457	4.68883	7.68492	3.82523e-08	1.87977e-05	8.82087	Fiz1
-0.574976	4.76101	-7.66592	4.00215e-08	1.90115e-05	8.77767	Smim15
-0.554322	4.75367	-7.64386	4.21811e-08	1.91049e-05	8.72744	Birc2
-0.38304	8.65218	-7.63678	4.28992e-08	1.91049e-05	8.7113	Nptn
-0.933117	5.21958	-7.57169	5.01163e-08	2.16427e-05	8.56264	Ndrg1
0.714896	3.89559	7.51892	5.68726e-08	2.31982e-05	8.44167	Syt17
-0.405285	5.81576	-7.50437	5.88952e-08	2.31982e-05	8.40823	Cul2
0.578373	4.84434	7.50246	5.91662e-08	2.31982e-05	8.40384	Mark4
0.593868	8.40827	7.49504	6.02296e-08	2.31982e-05	8.38679	Whrn
-0.47029	8.58444	-7.46743	6.43644e-08	2.41384e-05	8.32325	Serinc1
-0.637988	5.05303	-7.4442	6.80675e-08	2.48726e-05	8.26971	Bnip3
0.636437	5.85753	7.4209	7.20011e-08	2.56123e-05	8.21592	Sphk2
-0.354201	6.3174	-7.40467	7.48788e-08	2.56123e-05	8.1784	Yipf5
0.509857	5.64397	7.40133	7.54836e-08	2.56123e-05	8.17069	Trip6
-0.65125	9.03832	-7.35414	8.46082e-08	2.58315e-05	8.0614	Gpm6a
-0.707708	5.39463	-7.34414	8.66819e-08	2.58315e-05	8.03821	Rc3h2
-0.523329	6.96686	-7.34377	8.67606e-08	2.58315e-05	8.03734	Sept7
0.822919	5.63507	7.33798	8.7985e-08	2.58315e-05	8.02391	Apba3
0.491724	6.52558	7.33626	8.83521e-08	2.58315e-05	8.01992	Sh2b1
0.403706	6.9017	7.32392	9.10346e-08	2.58315e-05	7.99127	Pex6
0.603421	5.27166	7.32075	9.17379e-08	2.58315e-05	7.98389	Csk
-0.507244	6.2928	-7.32056	9.17807e-08	2.58315e-05	7.98345	Rnft1
0.488451	7.10971	7.31325	9.34222e-08	2.58315e-05	7.96646	Scaf1
-0.671684	3.13951	-7.30959	9.42558e-08	2.58315e-05	7.95795	Triqk
0.524366	5.07813	7.28292	1.00561e-07	2.70395e-05	7.8959	Ankrd54
0.376395	7.34398	7.27216	1.03227e-07	2.72424e-05	7.87082	Sympk
0.463837	5.06066	7.24985	1.08985e-07	2.76089e-05	7.8188	Cactin
0.278685	6.35809	7.24501	1.10275e-07	2.76089e-05	7.80752	Bap1
-2.20068	3.1386	-7.24444	1.10428e-07	2.76089e-05	7.80619	Stc1
0.523995	5.14717	7.20951	1.20242e-07	2.91021e-05	7.72455	Rbpms2
0.668444	6.12636	7.20868	1.20485e-07	2.91021e-05	7.72262	Suv420h2
0.463936	5.57991	7.18154	1.28738e-07	3.05774e-05	7.65909	BC037034
-0.591472	4.35376	-7.17144	1.31952e-07	3.08269e-05	7.63544	Rab33b
0.481862	6.75823	7.15995	1.35711e-07	3.11939e-05	7.60849	Pcnxl3
-0.345005	7.70285	-7.14772	1.39835e-07	3.16315e-05	7.57978	Ptp4a2
-0.571294	5.054	-7.12468	1.47948e-07	3.2259e-05	7.52568	Ube2w
0.539216	5.0555	7.12452	1.48005e-07	3.2259e-05	7.5253	Sap30l
-0.488688	5.38614	-7.12069	1.494e-07	3.2259e-05	7.51631	Tmem167
-0.469981	7.27963	-7.09783	1.58012e-07	3.34112e-05	7.46254	Ggh
1.24422	3.60738	7.0942	1.59425e-07	3.34112e-05	7.45399	Rbm38
0.821483	6.05695	7.07141	1.68598e-07	3.47501e-05	7.40031	Bcl9l
-0.909483	8.39734	-7.06639	1.7069e-07	3.47501e-05	7.38847	Cldn1
0.577132	4.87562	7.0546	1.75709e-07	3.52252e-05	7.36066	Mier2
-0.488835	5.71494	-7.04941	1.77968e-07	3.52252e-05	7.3484	Eny2
0.699175	6.63787	7.0348	1.84478e-07	3.59201e-05	7.31391	Msx1
-0.563441	4.58622	-7.03033	1.86519e-07	3.59201e-05	7.30335	Fam45a
-0.495506	6.76518	-7.02132	1.90703e-07	3.62362e-05	7.28205	Cfl2
-0.569174	7.72601	-6.9742	2.14192e-07	4.01638e-05	7.17053	Dynlt3
-0.377413	5.71583	-6.95609	2.23988e-07	4.14552e-05	7.12758	Eif4e
-0.549789	5.4234	-6.93704	2.3478e-07	4.28956e-05	7.08239	Scoc
-0.499753	6.64057	-6.93136	2.38104e-07	4.29521e-05	7.06889	Bnip3l
0.742895	6.40415	6.90303	2.554e-07	4.54963e-05	7.00152	Prr12
-0.513773	7.27606	-6.89174	2.62642e-07	4.62088e-05	6.97466	Matr3
0.433041	6.35287	6.87078	2.76649e-07	4.78956e-05	6.92474	Dnajb2
-0.726898	4.66087	-6.86247	2.82413e-07	4.78956e-05	6.90493	2010315B03Rik
-0.53658	9.09705	-6.8608	2.83586e-07	4.78956e-05	6.90095	Cd164
-0.605097	4.96831	-6.85784	2.85673e-07	4.78956e-05	6.8939	Dram2
-0.570356	5.53883	-6.84244	2.96806e-07	4.91835e-05	6.85716	Mzt1
0.585171	7.43094	6.82876	3.07072e-07	5.02998e-05	6.82448	Fkbp4
0.595815	7.05222	6.82163	3.12563e-07	5.06174e-05	6.80745	Baiap2l1
0.461872	7.87515	6.81087	3.21041e-07	5.14063e-05	6.78173	Efs
0.658886	4.57393	6.79536	3.33673e-07	5.28352e-05	6.74463	AI846148
0.493098	5.13938	6.78976	3.38355e-07	5.29879e-05	6.73124	Rhpn1
-0.50251	5.37761	-6.78392	3.43314e-07	5.31801e-05	6.71725	Gm20300
0.535572	4.37815	6.77673	3.49511e-07	5.35579e-05	6.70006	Zfp628
-0.966364	3.08974	-6.77189	3.53757e-07	5.36318e-05	6.68845	Gm4944
-0.724417	3.919	-6.76141	3.63113e-07	5.44708e-05	6.66335	Pmp22
0.417659	5.48446	6.74038	3.82675e-07	5.68074e-05	6.6129	Usp21
0.504479	6.30523	6.72494	3.97708e-07	5.84303e-05	6.57585	Lzts2
-0.679216	3.42169	-6.71289	4.09869e-07	5.96025e-05	6.54689	Zfp938
0.511218	6.03963	6.70129	4.2192e-07	6.07352e-05	6.51902	Foxp4
0.390276	6.72665	6.64978	4.79985e-07	6.73904e-05	6.39501	C2cd2l
0.807291	2.98002	6.64762	4.82586e-07	6.73904e-05	6.38981	Sap30
0.475373	7.34907	6.64539	4.8529e-07	6.73904e-05	6.38444	Dlgap4
-0.358336	7.99461	-6.64393	4.87068e-07	6.73904e-05	6.38092	Ncl
-0.501957	5.45657	-6.6341	4.99226e-07	6.78773e-05	6.3572	Svip
0.79181	8.19394	6.63339	5.00114e-07	6.78773e-05	6.35549	Serpinh1
-0.308701	7.73394	-6.62575	5.0979e-07	6.85379e-05	6.33706	Rbm39
0.501051	5.42006	6.62126	5.15567e-07	6.86668e-05	6.32622	Repin1
0.475431	5.75528	6.59115	5.5605e-07	7.33728e-05	6.25349	Zfp574
-0.436449	5.65381	-6.57679	5.76489e-07	7.53719e-05	6.21876	Usp14
-0.441878	5.25123	-6.5544	6.09896e-07	7.90147e-05	6.16455	Wdr37
0.526662	4.96191	6.53471	6.40876e-07	8.22804e-05	6.11687	Plekhh3
0.460752	6.94475	6.52117	6.63118e-07	8.39207e-05	6.08403	Inppl1
-0.384313	6.89327	-6.51711	6.69949e-07	8.39207e-05	6.07417	Rnf13
0.49631	6.90627	6.5163	6.71319e-07	8.39207e-05	6.0722	Map7d1
-0.783621	4.89562	-6.51216	6.78355e-07	8.39699e-05	6.06216	Rpl22l1
0.329101	4.80321	6.50917	6.83496e-07	8.39699e-05	6.0549	Nck2
0.501803	5.20619	6.50058	6.98455e-07	8.50742e-05	6.03406	Atg4d
0.563715	3.9125	6.49159	7.14484e-07	8.62891e-05	6.01222	Proser3
0.383351	6.2237	6.45613	7.81408e-07	9.35785e-05	5.92603	Mib2
0.433681	6.11027	6.43609	8.22029e-07	9.76228e-05	5.87724	Prr14
-0.825398	3.8946	-6.41925	8.57804e-07	0.000101029	5.83622	Zfp942
0.55553	4.23414	6.4142	8.68839e-07	0.00010149	5.82391	Slc38a7
1.95241	5.4662	6.40112	8.98098e-07	0.000104055	5.79202	Hspb1
-0.35187	5.77691	-6.39497	9.12222e-07	0.000104839	5.77699	Tia1
-0.525208	5.85241	-6.37749	9.53544e-07	0.000107884	5.73433	Cmpk1
-0.377336	6.73965	-6.37736	9.53856e-07	0.000107884	5.73402	Asph
0.356291	6.07426	6.36703	9.79173e-07	0.000109876	5.70879	Phrf1
-0.724065	3.38697	-6.36048	9.95572e-07	0.000110843	5.6928	Zfp40
-0.542158	5.52222	-6.35572	1.00767e-06	0.00011132	5.68116	Prpf39
0.455727	5.8275	6.35215	1.01684e-06	0.000111469	5.67244	Atg2a
-0.48304	5.22897	-6.34418	1.03763e-06	0.000112342	5.65294	Tceb1
-1.09242	2.65441	-6.34307	1.04057e-06	0.000112342	5.65022	Zxdb
-1.09148	1.77192	-6.33571	1.06018e-06	0.000112892	5.63224	Ttpa
0.508173	4.14756	6.33522	1.06151e-06	0.000112892	5.63103	Prr3
0.528289	3.95141	6.33167	1.07114e-06	0.000113072	5.62234	Pura
0.461367	5.65015	6.32206	1.09761e-06	0.00011441	5.59882	Mllt1
-0.390927	5.50082	-6.31839	1.10789e-06	0.00011441	5.58984	Extl2
-0.338272	6.65903	-6.31618	1.11412e-06	0.00011441	5.58444	Chtop
-1.23791	3.52394	-6.31555	1.11592e-06	0.00011441	5.58289	Snhg14
-0.37635	8.09128	-6.30669	1.14134e-06	0.00011618	5.56119	Skp1a
0.359997	6.78985	6.29818	1.1663e-06	0.000117879	5.54035	Ppp1r16a
1.02435	3.07176	6.28831	1.19596e-06	0.000120026	5.51616	Foxd1
0.451815	6.7842	6.28323	1.21152e-06	0.000120078	5.50371	Zfp598
0.39696	6.06937	6.27766	1.22884e-06	0.000120078	5.49004	Atp13a1
-0.829054	3.47466	-6.27437	1.23916e-06	0.000120078	5.48198	Zfp943
-0.408141	5.75765	-6.26915	1.25574e-06	0.000120078	5.46918	Tra2b
-0.783747	3.66068	-6.26703	1.26256e-06	0.000120078	5.46396	Zfp945
0.407238	6.2925	6.26195	1.27901e-06	0.000120078	5.45149	Atp13a2
0.49443	3.96292	6.26062	1.28334e-06	0.000120078	5.44823	Ino80e
-0.4175	6.40735	-6.26057	1.28349e-06	0.000120078	5.44812	Rab11a
-0.526688	5.52067	-6.25991	1.28565e-06	0.000120078	5.4465	Zfand5
0.411734	6.62154	6.2595	1.28701e-06	0.000120078	5.44548	Dvl1
-1.24595	3.37397	-6.25463	1.30308e-06	0.000120078	5.43353	Acer2
0.353247	6.8872	6.25458	1.30324e-06	0.000120078	5.4334	Fxr2
0.496433	7.79456	6.25374	1.30601e-06	0.000120078	5.43136	Zswim8
1.16804	2.76866	6.24899	1.32194e-06	0.000120762	5.41969	Snai1
-0.519681	4.34737	-6.23994	1.3528e-06	0.000122794	5.39745	Tdp2
-2.10362	-0.228884	-6.23625	1.36557e-06	0.00012317	5.3884	Plaur
0.37992	5.66201	6.23024	1.38667e-06	0.000123874	5.37362	Dpp9
0.303567	7.90123	6.22501	1.40529e-06	0.000123874	5.36078	Ppp6r1
0.497047	7.18018	6.22439	1.4075e-06	0.000123874	5.35926	Plekhg3
0.716729	5.01475	6.22421	1.40815e-06	0.000123874	5.35881	Ticam1
-0.624148	8.09306	-6.22043	1.42183e-06	0.000124255	5.3495	Tmem47
0.481557	3.80036	6.2182	1.42993e-06	0.000124255	5.34403	Gtpbp3
0.369264	8.01514	6.2088	1.46464e-06	0.000126501	5.32092	Pcbp1
-0.950088	4.872	-6.18047	1.57453e-06	0.000135173	5.25121	S1pr1
0.392008	6.52885	6.17389	1.60127e-06	0.000136644	5.23498	Maz
-0.635388	3.71473	-6.16722	1.62878e-06	0.000138165	5.21857	3110052M02Rik
-0.30102	9.13416	-6.14808	1.71051e-06	0.000142588	5.17138	Pgrmc1
0.43166	8.41592	6.14703	1.71511e-06	0.000142588	5.1688	Tmem132a
-0.488171	4.15047	-6.14589	1.72011e-06	0.000142588	5.16599	Ormdl1
-0.444003	6.03719	-6.14348	1.73078e-06	0.000142588	5.16003	U2surp
0.775793	5.14955	6.14198	1.73743e-06	0.000142588	5.15634	Adgra3
0.547349	7.42447	6.14119	1.74095e-06	0.000142588	5.15439	Atxn2l
-1.02627	2.30718	-6.13687	1.76029e-06	0.000142611	5.14374	Ctla2a
-0.294274	5.93825	-6.13666	1.76125e-06	0.000142611	5.14322	Tmem167b
-0.405408	6.39937	-6.1163	1.85552e-06	0.000149395	5.09297	Cnih1
-0.607829	4.17584	-6.10518	1.90913e-06	0.000152849	5.06552	Pdcd10
-0.344532	7.8581	-6.09189	1.97531e-06	0.000154327	5.03267	Hnrnph1
0.479112	5.39309	6.09187	1.97541e-06	0.000154327	5.03262	Clasrp
-0.494101	4.48572	-6.08932	1.98834e-06	0.000154327	5.02634	Rap1a
-0.636596	3.92646	-6.08907	1.98964e-06	0.000154327	5.02571	Zfp946
0.630191	6.47047	6.08864	1.99184e-06	0.000154327	5.02464	Dvl3
-0.344153	6.61011	-6.08849	1.99257e-06	0.000154327	5.02429	Atad1
-0.549187	6.72887	-6.0776	2.04903e-06	0.000157842	4.99736	Rab18
-0.484107	4.85183	-6.06757	2.10245e-06	0.000161086	4.97255	Cd47
-0.344715	6.28801	-6.06375	2.12315e-06	0.000161802	4.96311	Vmp1
0.471719	5.02116	6.06033	2.14188e-06	0.000162361	4.95464	Zfp865
-0.399332	7.38542	-6.05588	2.16649e-06	0.000163103	4.94363	Yme1l1
0.388434	7.43235	6.05443	2.17455e-06	0.000163103	4.94005	Ppp1r37
0.487996	5.67059	6.043	2.23932e-06	0.000165701	4.91176	Tesk1
0.474883	6.0128	6.043	2.23933e-06	0.000165701	4.91176	Rbm42
-0.400028	6.68731	-6.04116	2.24996e-06	0.000165701	4.90719	Nap1l1
0.459012	5.15812	6.03682	2.2752e-06	0.000165701	4.89644	Rnf126
0.295378	5.86533	6.03517	2.28485e-06	0.000165701	4.89236	Clk3
0.476396	6.37716	6.03469	2.28765e-06	0.000165701	4.89118	Hdac5
-0.349036	8.51585	-6.03419	2.29059e-06	0.000165701	4.88994	Ahcyl1
-0.593984	3.83703	-6.0258	2.34051e-06	0.000168457	4.86916	Zmat1
0.356164	9.38447	6.02006	2.37533e-06	0.000169579	4.85493	Gaa
-0.483815	6.86037	-6.01789	2.38861e-06	0.000169579	4.84955	Pfn2
1.40789	7.18407	6.01671	2.39586e-06	0.000169579	4.84663	Dnajb1
-0.650146	6.72112	-6.01544	2.40368e-06	0.000169579	4.84349	Cadm2
-0.678782	6.3848	-6.0119	2.42569e-06	0.000169789	4.8347	Ednrb
0.616311	5.30483	6.00998	2.4377e-06	0.000169789	4.82994	1700007K13Rik
0.545757	4.87699	6.00923	2.4424e-06	0.000169789	4.82808	Ppard
0.607384	5.20548	6.00469	2.47107e-06	0.000170948	4.81683	Jmjd6
0.457774	5.84339	5.99989	2.50178e-06	0.000171712	4.80493	Fbrsl1
0.310421	6.39993	5.9992	2.50622e-06	0.000171712	4.80322	Rundc1
0.480332	4.55411	5.99526	2.53171e-06	0.000172629	4.79346	Zfp358
0.325707	5.81484	5.98939	2.57028e-06	0.000174424	4.77889	Hmgxb3
1.64287	-0.398858	5.98632	2.59067e-06	0.000174974	4.77127	Gna15
0.385023	5.58484	5.97961	2.6358e-06	0.000177183	4.75462	Hsf1
1.5585	6.5084	5.97582	2.66165e-06	0.000178081	4.74521	Bag3
0.386238	5.70584	5.97385	2.6752e-06	0.000178151	4.74032	Pygo2
0.519729	6.21354	5.97013	2.70089e-06	0.000179025	4.73111	Phf1
0.371403	5.18375	5.9646	2.7397e-06	0.000179417	4.71735	Uck1
-0.609657	4.1874	-5.96394	2.74434e-06	0.000179417	4.71572	Plscr4
0.581368	4.62612	5.9639	2.74457e-06	0.000179417	4.71564	Mrm1
0.296854	6.80384	5.96179	2.75955e-06	0.000179573	4.71039	Pi4k2a
-0.519399	4.48573	-5.95754	2.78995e-06	0.000180726	4.69983	Ankrd32
-0.505086	4.80424	-5.95001	2.84457e-06	0.000182105	4.68114	Tm2d1
-0.59868	6.14091	-5.94923	2.85035e-06	0.000182105	4.67918	Zdhhc20
-0.329867	8.98857	-5.94792	2.85999e-06	0.000182105	4.67593	Atp6ap2
0.555328	6.60908	5.94759	2.86237e-06	0.000182105	4.67513	Cnnm2
0.462491	5.18463	5.9335	2.96823e-06	0.000187578	4.64011	P3h2
0.542858	5.30219	5.93123	2.98567e-06	0.000187578	4.63447	Six5
0.341689	5.87472	5.93095	2.98788e-06	0.000187578	4.63375	Ddx54
0.506447	6.2966	5.9284	3.00754e-06	0.000187985	4.62743	Nr2f6
-0.323656	7.31377	-5.92337	3.04679e-06	0.000189606	4.61493	Dld
0.489127	6.35352	5.91575	3.10729e-06	0.000192398	4.59597	Setd1a
-0.338828	6.32492	-5.91317	3.12809e-06	0.000192398	4.58954	Csnk2a1
-0.791939	8.24335	-5.91266	3.13215e-06	0.000192398	4.58829	Sh3bgrl
0.412198	5.28916	5.90369	3.20554e-06	0.000196061	4.56596	Rnf31
-0.830228	3.23646	-5.89786	3.25409e-06	0.00019818	4.55147	Zfp932
-0.479209	6.63546	-5.89112	3.31126e-06	0.000200803	4.53468	Zfand6
0.40919	5.98951	5.88463	3.36722e-06	0.000203331	4.51852	Mavs
-0.434662	6.37539	-5.87736	3.43099e-06	0.000206308	4.50043	Chpt1
-0.560156	3.78514	-5.87051	3.49225e-06	0.00020911	4.48337	Lipo1
0.811475	5.34483	5.86888	3.50704e-06	0.000209117	4.47929	Scand1
0.592093	5.37881	5.86685	3.5255e-06	0.000209341	4.47423	Fbxl19
0.639388	4.6211	5.86003	3.58816e-06	0.000212146	4.45725	Zfp319
0.355917	6.08915	5.85848	3.60251e-06	0.000212146	4.4534	Stat6
0.389749	6.23443	5.8546	3.63887e-06	0.000212854	4.44372	Nr1h2
-0.499607	5.95292	-5.85401	3.64441e-06	0.000212854	4.44225	Fundc2
0.267941	6.29128	5.84219	3.75756e-06	0.000218568	4.41277	Usf2
2.73208	4.57672	5.82417	3.93678e-06	0.000227177	4.36785	Hspa1a
-0.524852	4.28357	-5.82411	3.93746e-06	0.000227177	4.36768	Acer3
-0.644297	3.51075	-5.82146	3.96457e-06	0.000227819	4.36106	Zfp160
-0.54293	6.90849	-5.81979	3.98166e-06	0.000227882	4.35692	Gmfb
-0.411635	6.16606	-5.80061	4.18442e-06	0.00023786	4.30902	Eif3e
0.516774	5.99293	5.80015	4.18938e-06	0.00023786	4.30788	Hmg20b
0.589521	3.36126	5.78815	4.32161e-06	0.000244394	4.27792	Zbtb48
0.376736	5.35039	5.78447	4.36299e-06	0.000245759	4.26873	Men1
-0.444412	5.9825	-5.78258	4.38446e-06	0.000245996	4.264	Lgalsl
-0.452295	4.55744	-5.77662	4.45269e-06	0.000248667	4.24911	Thoc1
0.278124	7.72996	5.77538	4.46696e-06	0.000248667	4.24602	Bag6
-0.681064	7.23058	-5.77329	4.49121e-06	0.000249044	4.2408	Ppp1cb
-0.822236	2.83012	-5.76271	4.61613e-06	0.000254978	4.21435	Nudt11
-0.463462	4.6761	-5.75473	4.71256e-06	0.000259112	4.19441	Tmem161b
0.479078	6.04832	5.75353	4.72733e-06	0.000259112	4.1914	Obsl1
0.609603	7.65814	5.75106	4.75762e-06	0.000259773	4.18524	Cic
-0.480505	6.38418	-5.74386	4.84738e-06	0.000261938	4.16721	Mmd
0.416847	5.70837	5.74379	4.84823e-06	0.000261938	4.16705	Rxrb
-0.537867	4.96032	-5.74346	4.85241e-06	0.000261938	4.16621	Ptbp2
0.523287	6.8732	5.7369	4.93569e-06	0.00026438	4.1498	Ptpn23
-0.709051	3.47998	-5.73433	4.96869e-06	0.00026438	4.14338	Haus3
0.28236	7.96183	5.73399	4.97303e-06	0.00026438	4.14254	Ap3d1
0.418749	6.11469	5.73296	4.9864e-06	0.00026438	4.13995	Chpf
0.335351	5.8152	5.73265	4.99041e-06	0.00026438	4.13917	Mta1
-0.510207	3.55935	-5.72943	5.03223e-06	0.000265609	4.13113	Casp3
0.814717	4.80117	5.72272	5.12061e-06	0.000269276	4.11434	Rbm15b
-0.424122	4.60568	-5.71598	5.21101e-06	0.000273023	4.09746	Brcc3
-0.449932	5.358	-5.71194	5.26602e-06	0.000274137	4.08734	Seh1l
0.330189	8.43476	5.71064	5.28383e-06	0.000274137	4.08408	Usp19
-0.297589	6.60569	-5.71019	5.28999e-06	0.000274137	4.08296	Vapa
-0.498426	4.32731	-5.70027	5.42806e-06	0.000280273	4.05812	C1d
-0.313004	7.743	-5.6978	5.46287e-06	0.000280528	4.05195	Cnbp
0.366891	5.76425	5.69712	5.47252e-06	0.000280528	4.05025	Ncln
-0.423585	5.02131	-5.69575	5.49206e-06	0.000280528	4.04681	Kdsr
-0.382318	5.54892	-5.69334	5.52662e-06	0.000281285	4.04076	2610301B20Rik
0.544022	7.45837	5.69137	5.55495e-06	0.000281721	4.03583	Fras1
0.548428	3.78233	5.68527	5.64363e-06	0.000285203	4.02056	Tcf7l1
-0.39559	6.28714	-5.66959	5.87837e-06	0.000296016	3.98127	Sar1b
0.414961	4.1188	5.66631	5.92882e-06	0.000297505	3.97303	Cdc25a
0.277437	6.50354	5.66337	5.97417e-06	0.00029873	3.96568	Rnf40
-0.565902	3.06127	-5.66178	5.99896e-06	0.00029892	3.96169	Ppp4r4
-0.874969	2.86502	-5.65768	6.06327e-06	0.000301072	3.9514	Gm13157
-0.558047	6.32199	-5.65141	6.16289e-06	0.000304956	3.93569	Tmx3
0.47448	4.07746	5.63649	6.40686e-06	0.000315932	3.89825	Pdcd7
0.379962	6.8254	5.63149	6.49076e-06	0.000318365	3.88571	Gtf2ird1
-0.863406	3.01829	-5.63064	6.50511e-06	0.000318365	3.88358	Plek
0.609631	6.23849	5.62957	6.52323e-06	0.000318365	3.8809	Kmt2b
0.530604	8.07061	5.6256	6.59094e-06	0.000320572	3.87094	Dtx3
0.364364	5.18914	5.60954	6.87242e-06	0.000332996	3.83062	Rgs3
-0.428216	4.70154	-5.60838	6.89311e-06	0.000332996	3.82772	Mcts1
0.52928	7.64957	5.60393	6.97356e-06	0.000334578	3.81653	Foxj1
-0.505157	6.40093	-5.60169	7.0144e-06	0.000334578	3.8109	Mospd1
-0.462239	4.85504	-5.60119	7.02346e-06	0.000334578	3.80965	Tmed5
-0.315011	6.60382	-5.59949	7.05467e-06	0.000334578	3.80538	Yipf4
-1.59865	-0.527825	-5.5986	7.07105e-06	0.000334578	3.80314	Tmsb15b1
1.268	1.03472	5.5981	7.08028e-06	0.000334578	3.80188	Gm11651
-1.22105	3.25263	-5.59675	7.10511e-06	0.000334578	3.79851	Adamts9
-0.743287	5.50025	-5.59629	7.11368e-06	0.000334578	3.79735	Trove2
0.420343	5.87419	5.59342	7.16696e-06	0.000335975	3.79015	Lime1
0.642192	8.6836	5.58769	7.27489e-06	0.000339916	3.77574	Lama5
0.551191	6.55131	5.58641	7.29916e-06	0.000339936	3.77253	Fbrs
0.432687	5.77077	5.58372	7.35039e-06	0.000341026	3.76578	Zfp629
-0.40251	5.1126	-5.58268	7.37043e-06	0.000341026	3.76316	Rnf139
-0.418209	6.08774	-5.57736	7.4733e-06	0.000343104	3.74979	Dhx36
0.482367	5.69354	5.57624	7.49521e-06	0.000343104	3.74697	Map3k10
-0.65728	2.95757	-5.57563	7.50708e-06	0.000343104	3.74544	Zbtb8os
-0.474896	4.96816	-5.57539	7.51165e-06	0.000343104	3.74486	Taf9b
5.58689	4.25224	5.57296	7.55948e-06	0.000343905	3.73874	Erdr1
-0.439545	3.13881	-5.57205	7.57744e-06	0.000343905	3.73645	Gnpnat1
0.301062	10.6928	5.56676	7.68262e-06	0.000347486	3.72316	Slc4a2
-0.464106	5.83683	-5.56516	7.71467e-06	0.000347486	3.71914	Cdc27
-0.581723	5.83577	-5.56443	7.7295e-06	0.000347486	3.71729	Mbnl1
0.372081	5.29095	5.56003	7.81864e-06	0.000350375	3.70624	Zdhhc7
0.576783	3.68289	5.55884	7.84294e-06	0.000350375	3.70324	4930526I15Rik
0.710221	5.24584	5.55675	7.88575e-06	0.000351187	3.69799	Cdk2ap2
0.340204	5.47061	5.55529	7.91579e-06	0.000351426	3.69433	Prcc
0.488825	5.37936	5.55046	8.01621e-06	0.00035478	3.68217	Amer2
0.405113	5.66258	5.54896	8.04764e-06	0.000355068	3.6784	Lmf2
-0.632791	2.55178	-5.53642	8.31502e-06	0.000365732	3.64689	Polr2k
-0.383746	4.71982	-5.5346	8.35474e-06	0.000365778	3.64229	Pex3
0.411546	4.41363	5.53399	8.36796e-06	0.000365778	3.64077	Prkd2
0.373315	5.68408	5.53181	8.41582e-06	0.000365778	3.63527	Lemd2
0.83854	2.68848	5.53167	8.41871e-06	0.000365778	3.63494	1700001L05Rik
-0.70506	2.42668	-5.52586	8.54742e-06	0.000370241	3.62031	2610044O15Rik8
-0.649011	3.58459	-5.51941	8.69244e-06	0.000374621	3.60408	Mob3b
-0.395817	6.33631	-5.51903	8.70111e-06	0.000374621	3.60312	Rlim
0.881955	5.42672	5.51546	8.78253e-06	0.00037653	3.59414	Plod1
-0.754447	1.69688	-5.51477	8.79829e-06	0.00037653	3.59241	Dpm1
0.325951	5.93164	5.51229	8.8556e-06	0.000377848	3.58616	Axin1
-0.420273	4.93261	-5.50166	9.1046e-06	0.000387312	3.55942	Sms
0.713044	3.62375	5.49559	9.25005e-06	0.000392329	3.54414	H2afx
0.597086	6.21115	5.49369	9.29625e-06	0.000393118	3.53933	Mknk2
-0.88794	5.19196	-5.48626	9.47819e-06	0.000399626	3.52065	Kctd12
-0.413267	4.37286	-5.47978	9.64009e-06	0.000405253	3.50432	3830406C13Rik
0.593561	4.30135	5.47419	9.78187e-06	0.000409697	3.49024	Steap3
0.653752	3.52565	5.47335	9.80328e-06	0.000409697	3.48813	4930413G21Rik
0.665632	10.7125	5.46869	9.92355e-06	0.00041351	3.47638	Hsp90ab1
0.277315	6.96967	5.46643	9.98216e-06	0.00041474	3.4707	Rhot2
-0.495258	5.67395	-5.46379	1.00514e-05	0.000416401	3.46404	Exoc5
-0.425876	7.49624	-5.45648	1.02453e-05	0.000423205	3.44561	Selt
0.72267	5.2224	5.44906	1.04459e-05	0.000429817	3.42692	P4ha2
-0.531792	4.26925	-5.44833	1.04657e-05	0.000429817	3.42509	Mettl20
-0.793489	4.87283	-5.44594	1.05314e-05	0.000431274	3.41906	C230091D08Rik
-0.623069	3.92696	-5.44391	1.05875e-05	0.000432327	3.41394	Rbm34
0.511491	6.90171	5.44255	1.0625e-05	0.000432619	3.41053	Unc13b
0.399359	7.28498	5.43987	1.06997e-05	0.000434422	3.40377	Tbc1d2
-0.439308	4.76822	-5.43821	1.07463e-05	0.000435071	3.39959	Snx10
0.426676	6.13727	5.43395	1.08668e-05	0.000438705	3.38883	Vegfb
-0.51132	7.24479	-5.43167	1.09318e-05	0.000440082	3.38309	Fam107a
0.453484	6.1514	5.42744	1.10532e-05	0.000443569	3.37243	Zgpat
0.804732	4.28875	5.4265	1.10807e-05	0.000443569	3.37005	Rce1
-0.409257	5.77112	-5.41698	1.13598e-05	0.000453471	3.34606	Slc9a6
-0.425714	8.37255	-5.40713	1.16564e-05	0.000464008	3.32121	Tmem30a
-0.371605	6.71365	-5.40334	1.17725e-05	0.000467327	3.31165	Impact
-0.717503	3.54834	-5.40158	1.18271e-05	0.000468188	3.3072	Lrif1
0.441411	5.45406	5.39384	1.2069e-05	0.000476443	3.28768	Atf5
0.31694	6.59674	5.39154	1.21419e-05	0.000477327	3.28187	Unc119b
0.696903	3.08022	5.39102	1.21584e-05	0.000477327	3.28056	Mocs3
0.2847	6.55142	5.38937	1.22108e-05	0.000477776	3.27642	Urgcp
-0.871452	2.10336	-5.38856	1.22369e-05	0.000477776	3.27436	Itgb3bp
-0.28879	6.06884	-5.38655	1.23013e-05	0.000478977	3.2693	Hnrnph2
0.431536	5.46654	5.38486	1.23561e-05	0.000479174	3.26502	Cnot3
-0.280415	7.75317	-5.38432	1.23736e-05	0.000479174	3.26365	Arf4
-0.585669	5.07518	-5.38106	1.24796e-05	0.000481969	3.25543	Fopnl
-0.405106	6.41605	-5.37469	1.26895e-05	0.000488752	3.23935	Tbpl1
0.342003	7.58599	5.36644	1.29663e-05	0.000497697	3.21855	Epn1
0.84341	2.25166	5.3657	1.29916e-05	0.000497697	3.21667	Cys1
0.406756	5.84999	5.3599	1.31906e-05	0.000503964	3.20202	2510039O18Rik
-0.332322	6.41053	-5.35596	1.33272e-05	0.000507822	3.19209	Eid1
0.43961	6.19656	5.35374	1.34051e-05	0.00050943	3.18646	Fam65a
-1.08988	1.70877	-5.35235	1.34539e-05	0.000509926	3.18296	Pde3b
1.10963	0.41755	5.3471	1.36401e-05	0.000515609	3.16972	Gm13830
-0.68954	2.55612	-5.3433	1.37768e-05	0.0005194	3.1601	Il18
-0.354627	6.21769	-5.34218	1.38171e-05	0.000519545	3.15729	Cd55
-0.795861	3.00461	-5.325	1.44535e-05	0.000542045	3.11388	Ramp3
-0.335086	8.27756	-5.32313	1.45245e-05	0.000543276	3.10916	Cdc42
-0.365525	6.75189	-5.32068	1.46178e-05	0.000544814	3.10299	Gnai3
0.492603	4.63405	5.31934	1.46694e-05	0.000544814	3.09959	Tjap1
0.489435	4.40355	5.31906	1.46803e-05	0.000544814	3.09888	Slx4
-0.37991	5.0414	-5.31641	1.47823e-05	0.000547177	3.0922	Ccnh
0.592561	3.60527	5.30827	1.51013e-05	0.000557535	3.07162	Mex3d
1.51437	-0.192186	5.30638	1.51764e-05	0.000558859	3.06684	Rtp3
0.460624	5.63467	5.30434	1.52577e-05	0.000560404	3.06169	Zdhhc8
-0.280004	6.22296	-5.29893	1.54757e-05	0.00056633	3.04802	Copg2
0.526863	4.2612	5.29837	1.54985e-05	0.00056633	3.0466	Sipa1
0.719245	8.16379	5.29605	1.55931e-05	0.000568331	3.04073	Stip1
0.42098	5.69898	5.29432	1.56638e-05	0.000569451	3.03637	Akt1s1
0.339984	5.70542	5.29223	1.57501e-05	0.000570244	3.03108	Dnaaf5
-0.538653	5.60869	-5.29185	1.57656e-05	0.000570244	3.03013	Anapc4
-1.84481	2.86661	-5.29065	1.58154e-05	0.000570594	3.02709	Inhbb
-0.364873	7.75306	-5.28329	1.61238e-05	0.000580253	3.00848	Hprt
-0.351981	6.02405	-5.27999	1.62636e-05	0.000583811	3.00016	Cdk17
-0.483775	3.84641	-5.2653	1.69027e-05	0.000605229	2.96301	Slc25a40
0.357196	5.51297	5.26299	1.70057e-05	0.000607388	2.95716	Tmem189
0.47095	5.90996	5.25649	1.72981e-05	0.000616287	2.94073	Msi1
-0.480676	5.86462	-5.25217	1.74955e-05	0.000621765	2.92979	BC030336
0.262911	6.60642	5.25004	1.75935e-05	0.000623695	2.92441	Scyl1
-0.471029	5.84598	-5.23779	1.81681e-05	0.000641468	2.89344	Slc30a1
0.440058	4.68717	5.23744	1.81849e-05	0.000641468	2.89255	Tead2
0.718028	6.52316	5.23514	1.82949e-05	0.000643755	2.88673	Znfx1
-0.354347	5.95957	-5.22991	1.85479e-05	0.000651051	2.8735	Psmc6
0.288581	5.09895	5.22857	1.86133e-05	0.00065174	2.87011	Pank4
0.241156	8.7466	5.22667	1.87062e-05	0.000653388	2.86531	Actn4
0.753985	6.22401	5.22545	1.87665e-05	0.00065389	2.86221	Setd1b
0.529332	4.75491	5.22364	1.88557e-05	0.000654048	2.85764	Abcc10
-0.324572	6.06069	-5.22288	1.88933e-05	0.000654048	2.85572	Zmat2
-0.398739	4.70797	-5.22194	1.89402e-05	0.000654048	2.85333	Tmed2
0.765838	2.02616	5.2214	1.89668e-05	0.000654048	2.85198	Prdm10
-0.441322	6.60798	-5.22073	1.90005e-05	0.000654048	2.85027	Cetn2
-0.327479	8.00237	-5.21088	1.94983e-05	0.000669566	2.82535	Tm9sf2
-0.345478	4.07851	-5.20869	1.96109e-05	0.000671816	2.8198	Mrpl1
0.505504	6.90227	5.20147	1.9986e-05	0.000683024	2.80154	Cep170b
0.548276	4.79793	5.19511	2.03229e-05	0.000691261	2.78544	Hps4
0.473939	5.00185	5.19342	2.04134e-05	0.000691261	2.78115	Sf3a2
-0.538421	3.5048	-5.1933	2.04196e-05	0.000691261	2.78086	Tab3
-0.354962	5.96189	-5.19327	2.04211e-05	0.000691261	2.78079	Smek1
0.364002	4.50043	5.19193	2.04936e-05	0.00069207	2.77738	Mthfsd
0.547155	3.59079	5.18967	2.06155e-05	0.000694541	2.77167	Msx2
-0.341394	7.47093	-5.18845	2.06815e-05	0.000695122	2.76858	Rab14
0.293708	6.62734	5.18723	2.0748e-05	0.000695717	2.76549	Chd8
0.346151	5.14409	5.18621	2.08038e-05	0.000695949	2.7629	Crtc2
0.755119	2.8472	5.18398	2.09256e-05	0.000697351	2.75728	Hinfp
-0.81034	5.02202	-5.18348	2.09533e-05	0.000697351	2.756	Gtf2a1
-0.785145	1.98489	-5.18277	2.09925e-05	0.000697351	2.7542	Zc4h2
-0.332255	5.2372	-5.1817	2.10513e-05	0.000697679	2.75151	Eif2s1
-0.313016	5.76481	-5.17901	2.12007e-05	0.000700999	2.74469	Arl6
-1.70234	0.0686414	-5.17368	2.15001e-05	0.000709255	2.73118	Rnf128
-0.488722	7.69396	-5.17102	2.16506e-05	0.000712568	2.72446	Calm2
-0.405109	4.16882	-5.16948	2.17384e-05	0.00071381	2.72056	Ctps
0.362633	4.05519	5.16847	2.1796e-05	0.000714058	2.71801	Cstf1
0.41284	4.80336	5.16663	2.19017e-05	0.000715874	2.71335	Trim27
0.475642	6.06255	5.16355	2.20799e-05	0.000720048	2.70554	Myo9b
0.575471	3.741	5.16137	2.22067e-05	0.000722529	2.70003	Mypop
-0.365125	5.42901	-5.15371	2.26585e-05	0.000735548	2.68063	Tbc1d19
-0.286355	7.70562	-5.14887	2.29487e-05	0.000741044	2.66837	Rab1
0.365141	4.49114	5.14885	2.29498e-05	0.000741044	2.66832	Itpkc
-0.395197	4.21088	-5.14828	2.29838e-05	0.000741044	2.66689	Srp19
-0.618882	4.13359	-5.14441	2.32192e-05	0.000745828	2.65707	Zc2hc1a
0.376577	5.48275	5.14412	2.32368e-05	0.000745828	2.65634	Zdhhc18
0.509957	3.0442	5.13443	2.38361e-05	0.000763343	2.63182	Zfp13
-0.400813	7.70596	-5.12909	2.41734e-05	0.000772409	2.61828	Actr2
-0.603273	8.73009	-5.12455	2.44637e-05	0.000779939	2.60678	Cul4b
0.396901	5.83149	5.12198	2.46293e-05	0.000783464	2.60028	Stk36
-0.466019	4.71701	-5.11926	2.48063e-05	0.000786275	2.59338	Tmem68
0.343607	5.3655	5.11893	2.4828e-05	0.000786275	2.59254	Pld2
-0.574733	7.07271	-5.11518	2.50739e-05	0.000792303	2.58304	H3f3b
0.235084	7.75162	5.10522	2.57392e-05	0.000811525	2.55782	Mprip
-0.324267	9.47098	-5.1019	2.59652e-05	0.000815891	2.5494	Lamp2
0.299696	7.43412	5.1015	2.59922e-05	0.000815891	2.5484	Lamb2
3.6223	4.88949	5.10016	2.60844e-05	0.000816987	2.54499	Hspa1b
-0.611047	3.28149	-5.09887	2.61725e-05	0.000817948	2.54174	Mfsd8
-0.428291	5.51922	-5.0975	2.62674e-05	0.000818775	2.53825	Cript
0.493648	6.3206	5.09683	2.63139e-05	0.000818775	2.53655	Creld1
0.51494	7.33754	5.09368	2.65324e-05	0.000822518	2.52858	Dmpk
-0.917118	2.45139	-5.09344	2.65496e-05	0.000822518	2.52796	1810022K09Rik
0.45408	6.71872	5.08819	2.69186e-05	0.000832141	2.51467	Fam193b
0.719696	6.69333	5.08354	2.725e-05	0.000840562	2.50288	Kdm6b
0.965152	4.5881	5.08068	2.74555e-05	0.000845072	2.49565	Ddit3
-0.334622	5.32563	-5.07714	2.77128e-05	0.000851154	2.48666	Mycbp
0.903539	3.37519	5.07555	2.78288e-05	0.000852877	2.48264	Fat4
-0.519115	3.41673	-5.07341	2.79858e-05	0.000855849	2.47722	Hnrnpa1
0.291863	7.14282	5.06769	2.84105e-05	0.000866976	2.46272	Csnk1g2
-0.384866	7.20477	-5.06686	2.8472e-05	0.000866998	2.46063	Ywhaz
0.361295	5.74495	5.06563	2.85644e-05	0.000867955	2.45751	Sh3gl1
0.3856	6.87204	5.06228	2.88175e-05	0.000873785	2.44902	Snx3
0.36914	7.93318	5.05604	2.92947e-05	0.000886367	2.4332	Arhgef17
0.346717	4.65895	5.0527	2.95532e-05	0.000891441	2.42474	Cdan1
0.312266	6.90598	5.05226	2.95875e-05	0.000891441	2.42362	Nacc1
0.33969	5.98507	5.04791	2.99282e-05	0.000898594	2.4126	N4bp1
0.470423	4.07675	5.04762	2.9951e-05	0.000898594	2.41186	Bloc1s4
0.565801	8.09999	5.04442	3.02043e-05	0.000904289	2.40375	Gprasp1
0.552141	4.95078	5.04256	3.03527e-05	0.000906828	2.39903	Rbm14
0.644061	4.20018	5.0416	3.04294e-05	0.000907216	2.3966	Tbx2
0.531334	4.9153	5.03932	3.06124e-05	0.000907612	2.39083	Zswim4
-1.09232	1.80273	-5.0393	3.0614e-05	0.000907612	2.39078	Ell2
-0.261411	7.29307	-5.03771	3.07425e-05	0.000907612	2.38675	Abcd3
-0.514235	4.61183	-5.03756	3.07546e-05	0.000907612	2.38637	Cetn4
0.412388	4.86842	5.03703	3.07972e-05	0.000907612	2.38504	Rab22a
-0.221284	9.7685	-5.03669	3.08248e-05	0.000907612	2.38417	Ddx5
-0.38127	6.62244	-5.03588	3.08911e-05	0.000907688	2.3821	Cnot7
-0.468898	7.4392	-5.03463	3.0993e-05	0.000908811	2.37893	Mdfic
0.616702	4.97736	5.03093	3.12962e-05	0.00091182	2.36956	Pprc1
0.717343	3.46479	5.03073	3.13123e-05	0.00091182	2.36906	Ppp1r13l
-0.223514	6.54211	-5.03047	3.13339e-05	0.00091182	2.3684	Ube2k
0.587385	4.24333	5.03026	3.13516e-05	0.00091182	2.36785	Klhl36
-0.381674	5.12458	-5.02498	3.17904e-05	0.000922699	2.35447	Arl14ep
-0.338764	5.94652	-5.02301	3.19557e-05	0.000925611	2.34948	Ywhaq
-1.19135	0.458711	-5.02217	3.20264e-05	0.000925777	2.34735	Corin
0.511327	7.91198	5.02072	3.21484e-05	0.000927422	2.34369	Atn1
0.834219	3.19274	5.01869	3.23208e-05	0.000930512	2.33854	Pnma1
-0.708057	3.38395	-5.01538	3.26041e-05	0.000936775	2.33014	2210408I21Rik
0.700155	4.26554	5.01172	3.29197e-05	0.000941704	2.32086	Lmo2
0.604285	4.8751	5.01142	3.29452e-05	0.000941704	2.32012	Gltscr1
0.600161	4.98158	5.01017	3.30541e-05	0.000941704	2.31694	Opa3
0.68984	4.18903	5.00944	3.31178e-05	0.000941704	2.31508	Mfsd12
-0.828198	1.61232	-5.00921	3.31374e-05	0.000941704	2.31452	Gm10509
0.968458	2.06157	5.00882	3.31721e-05	0.000941704	2.31351	G0s2
0.63526	3.37199	5.00664	3.33625e-05	0.000945228	2.30799	Ubtd1
-3.10684	-0.604969	-5.00297	3.36865e-05	0.000952512	2.29869	Gprc5a
0.289245	6.2992	5.00169	3.38001e-05	0.000952594	2.29545	Fam73b
0.345383	6.80406	5.00087	3.38739e-05	0.000952594	2.29335	Cluh
0.477649	4.82129	5.00035	3.39196e-05	0.000952594	2.29205	AI464131
0.345685	4.72003	4.99907	3.40343e-05	0.000952594	2.2888	Acbd6
0.447806	4.80377	4.99852	3.40834e-05	0.000952594	2.28741	Crtc3
0.31878	5.40459	4.99806	3.41247e-05	0.000952594	2.28625	Idua
-0.706546	3.94553	-4.99714	3.42082e-05	0.000952594	2.28389	Micu3
-0.359106	5.13475	-4.99696	3.42241e-05	0.000952594	2.28345	Fkbp3
0.453657	4.42655	4.99496	3.44049e-05	0.00095576	2.27837	Ccdc167
0.55534	4.24967	4.99332	3.45539e-05	0.000958032	2.27421	Tubgcp4
-0.425752	5.02513	-4.99085	3.47792e-05	0.000962405	2.26796	Orc4
[truncated: 13,736 more rows]

## Sheet: Legend
Dataset EV1. Bulk RNA-seq DEA results of choroid plexus (AB vs SPF; ABR vs AB; GF vs SPF and GFR vs GF). Unfiltered list of edgeR DEA results between AB and SPF mice in the first tab between ABR and AB mice in the second tab, GF and SPF mice in the third tab and between GFR and GF mice in the fourth tab. Benjamini-Hochberg correction was used to adjust the p-values for multiple testing. To acquir…
