# Supplementary material for: Gut microbiota regulates blood‐cerebrospinal fluid barrier function and Aβ pathology
Source: EMBO J. 2023 Jul 10;42(17):e111515. doi: 10.15252/embj.2022111515 (PMC10476279; doi:10.15252/embj.2022111515)
Supplement: Supplementary file 4 — Dataset EV2 [file EMBJ-42-e111515-s009.xlsx]

## Sheet: Data
ONTOLOGY	ID	Description	setSize	enrichmentScore	NES	pvalue	p.adjust	qvalues	rank	leading_edge	core_enrichment
BP	GO:0098742	cell-cell adhesion via plasma-membrane adhesion molecules	3	-0.960526	-1.8426	0.00101506	0.00101506	0.585095	7	tags=100%, list=9%, signal=95%	Cdh15/Fat2
BP	GO:0070997	neuron death	3	0.921053	1.85498	0.00412421	0.00412421	0.585095	9	tags=100%, list=11%, signal=92%	Snca/Fos/C5ar1
BP	GO:1901214	regulation of neuron death	3	0.921053	1.85498	0.00412421	0.00412421	0.585095	9	tags=100%, list=11%, signal=92%	Snca/Fos/C5ar1
BP	GO:0007519	skeletal muscle tissue development	3	0.907895	1.82848	0.00679282	0.00679282	0.585095	10	tags=100%, list=13%, signal=91%	Fos/Hlx/Maff
BP	GO:0060538	skeletal muscle organ development	3	0.907895	1.82848	0.00679282	0.00679282	0.585095	10	tags=100%, list=13%, signal=91%	Fos/Hlx/Maff
CC	GO:0016021	integral component of membrane	24	-0.504948	-1.82003	0.00692779	0.00692779	0.585095	18	tags=42%, list=23%, signal=46%	B4galnt3/Tlr8/Slc6a13/Slc13a3/Slc22a6/Kcnk12/Grm4/Cdh15/Tmem252/Fat2
MF	GO:0008509	anion transmembrane transporter activity	3	-0.868421	-1.66592	0.00930469	0.00930469	0.585095	14	tags=100%, list=18%, signal=86%	Slc13a3/Slc22a6
MF	GO:0008514	organic anion transmembrane transporter activity	3	-0.868421	-1.66592	0.00930469	0.00930469	0.585095	14	tags=100%, list=18%, signal=86%	Slc13a3/Slc22a6
MF	GO:0015291	secondary active transmembrane transporter activity	3	-0.868421	-1.66592	0.00930469	0.00930469	0.585095	14	tags=100%, list=18%, signal=86%	Slc13a3/Slc22a6
MF	GO:0022804	active transmembrane transporter activity	3	-0.868421	-1.66592	0.00930469	0.00930469	0.585095	14	tags=100%, list=18%, signal=86%	Slc13a3/Slc22a6
MF	GO:0015075	ion transmembrane transporter activity	5	-0.770881	-1.76041	0.00939341	0.00939341	0.585095	14	tags=80%, list=18%, signal=70%	Slc6a13/Slc13a3/Slc22a6/Kcnk12
CC	GO:0030054	cell junction	7	-0.69267	-1.76694	0.0108265	0.0108265	0.585095	7	tags=57%, list=9%, signal=57%	Cbln1/Cdh15/Cbln3/Fat2
CC	GO:0031224	intrinsic component of membrane	25	-0.487771	-1.77924	0.01096	0.01096	0.585095	15	tags=40%, list=19%, signal=47%	B4galnt3/Tlr8/Slc6a13/Slc13a3/Slc22a6/Kcnk12/Grm4/Cdh15/Tmem252/Fat2
CC	GO:0045202	synapse	7	-0.684522	-1.74616	0.0125038	0.0125038	0.619832	7	tags=57%, list=9%, signal=57%	Cbln1/Grm4/Cdh15/Cbln3
CC	GO:0044425	membrane part	29	-0.460924	-1.72582	0.014143	0.014143	0.654349	15	tags=34%, list=19%, signal=44%	Tlr8/Slc6a13/Slc13a3/Slc22a6/Kcnk12/Cbln1/Grm4/Cdh15/Tmem252/Fat2
BP	GO:0098609	cell-cell adhesion	7	-0.663213	-1.6918	0.0190607	0.0190607	0.826757	7	tags=43%, list=9%, signal=43%	Cbln1/Cdh15/Fat2
CC	GO:0005886	plasma membrane	25	-0.455852	-1.66282	0.0239007	0.0239007	0.865458	15	tags=36%, list=19%, signal=43%	Tlr8/Slc6a13/Slc13a3/Slc22a6/Kcnk12/Cbln1/Grm4/Cdh15/Fat2
BP	GO:0018130	heterocycle biosynthetic process	10	0.506692	1.63329	0.0274353	0.0274353	0.865458	14	tags=60%, list=18%, signal=57%	Snca/Fos/Hlx/C5ar1/Maff/Oas1a
BP	GO:0019438	aromatic compound biosynthetic process	10	0.506692	1.63329	0.0274353	0.0274353	0.865458	14	tags=60%, list=18%, signal=57%	Snca/Fos/Hlx/C5ar1/Maff/Oas1a
BP	GO:0034654	nucleobase-containing compound biosynthetic process	10	0.506692	1.63329	0.0274353	0.0274353	0.865458	14	tags=60%, list=18%, signal=57%	Snca/Fos/Hlx/C5ar1/Maff/Oas1a
BP	GO:0044271	cellular nitrogen compound biosynthetic process	10	0.506692	1.63329	0.0274353	0.0274353	0.865458	14	tags=60%, list=18%, signal=57%	Snca/Fos/Hlx/C5ar1/Maff/Oas1a
BP	GO:1901362	organic cyclic compound biosynthetic process	10	0.506692	1.63329	0.0274353	0.0274353	0.865458	14	tags=60%, list=18%, signal=57%	Snca/Fos/Hlx/C5ar1/Maff/Oas1a
CC	GO:0098590	plasma membrane region	8	-0.61246	-1.63178	0.0303258	0.0303258	0.891948	12	tags=50%, list=15%, signal=47%	Slc22a6/Cbln1/Grm4/Cdh15
CC	GO:0005911	cell-cell junction	4	-0.73961	-1.56291	0.0319339	0.0319339	0.891948	5	tags=75%, list=6%, signal=74%	Aqp4/Cdh15/Fat2
MF	GO:0008324	cation transmembrane transporter activity	4	-0.731826	-1.54646	0.0359864	0.0359864	0.891948	14	tags=75%, list=18%, signal=65%	Slc6a13/Slc13a3/Kcnk12
MF	GO:0015077	monovalent inorganic cation transmembrane transporter activity	4	-0.731826	-1.54646	0.0359864	0.0359864	0.891948	14	tags=75%, list=18%, signal=65%	Slc6a13/Slc13a3/Kcnk12
MF	GO:0022890	inorganic cation transmembrane transporter activity	4	-0.731826	-1.54646	0.0359864	0.0359864	0.891948	14	tags=75%, list=18%, signal=65%	Slc6a13/Slc13a3/Kcnk12
MF	GO:0046873	metal ion transmembrane transporter activity	4	-0.731826	-1.54646	0.0359864	0.0359864	0.891948	14	tags=75%, list=18%, signal=65%	Slc6a13/Slc13a3/Kcnk12
CC	GO:0016020	membrane	32	-0.418089	-1.58963	0.0374614	0.0374614	0.89649	15	tags=31%, list=19%, signal=43%	Tlr8/Slc6a13/Slc13a3/Slc22a6/Kcnk12/Cbln1/Grm4/Cdh15/Tmem252/Fat2
CC	GO:0044459	plasma membrane part	18	-0.470882	-1.58805	0.0394285	0.0394285	0.906998	15	tags=39%, list=19%, signal=41%	Tlr8/Slc6a13/Slc22a6/Kcnk12/Cbln1/Grm4/Cdh15
BP	GO:0051345	positive regulation of hydrolase activity	3	0.802632	1.61648	0.0405143	0.0405143	0.906998	18	tags=100%, list=23%, signal=80%	Snca/Tnfsf10/Chn2
BP	GO:0006351	transcription, DNA-templated	6	0.592696	1.55735	0.0464785	0.0464785	0.948708	10	tags=67%, list=13%, signal=63%	Fos/Hlx/C5ar1/Maff
BP	GO:0032774	RNA biosynthetic process	6	0.592696	1.55735	0.0464785	0.0464785	0.948708	10	tags=67%, list=13%, signal=63%	Fos/Hlx/C5ar1/Maff
BP	GO:0097659	nucleic acid-templated transcription	6	0.592696	1.55735	0.0464785	0.0464785	0.948708	10	tags=67%, list=13%, signal=63%	Fos/Hlx/C5ar1/Maff

## Sheet: Legend
Dataset EV2. GSEA of GO results of DEGs AB vs SPF in choroid plexus. GSEA of GO results performed on DEGs between AB and SPF mice in choroid plexus. Results were filtered based on a p-value cutoff of 0.05, a minimum GeneSetSize of 3 and a maximum GeneSetSize of 800. AB, antibiotics-treated; DEGs, differential expression genes; GSEA, Gene Set Enrichment Analysis; GO, Gene Ontology; SPF, specific p…
