# Supplementary material for: Gut microbiota regulates blood‐cerebrospinal fluid barrier function and Aβ pathology
Source: EMBO J. 2023 Jul 10;42(17):e111515. doi: 10.15252/embj.2022111515 (PMC10476279; doi:10.15252/embj.2022111515)
Supplement: Supplementary file 5 — Dataset EV3 [file EMBJ-42-e111515-s012.xlsx]

## Sheet: Data
ONTOLOGY	ID	Description	setSize	enrichmentScore	NES	pvalue	p.adjust	qvalues	rank	leading_edge	core_enrichment
BP	GO:0000902	cell morphogenesis	924	-0.540406	-1.43065	9.999e-05	9.999e-05	0.00607885	2308	tags=27%, list=16%, signal=24%	Cdk5r1/Dpysl5/Sema3g/Frmd6/Cit/Cdh24/Ptprs/Col18a1/Rhog/Arhgef2/Islr2/Sgk1/Sema3e/Vangl2/Slit1/Pak3/Zfp365/Erbb2/Vcl/Atl1/Slitrk2/Rhoj/Klk8/Syt1/Sparc/Lzts1/Efnb3/Fes/Mgll/Shank3/Shank1/Trpv2/Csf1r/Xk/Ptpn6/Ank3/Sema4g/Arc/Ywhah/Ntn1/Parvb/Robo1/Mdk/Srcin1/Etv1/Tenm2/Rhou/Camk2a/Nedd4l/Uchl1/Postn/Cntnap1/Slit3/Ache/Nin/Coro1a/Map1a/Eps8/B4galt5/Evl/Col12a1/Gas1/Cntn4/Bambi/Kndc1/Col6a1/Bcl11a/St…
BP	GO:0000904	cell morphogenesis involved in differentiation	674	-0.550311	-1.45405	9.999e-05	9.999e-05	0.00607885	2403	tags=29%, list=17%, signal=26%	Sema3c/Baiap2/Whrn/Numbl/Sema6c/Olfm1/Cdk5r1/Dpysl5/Sema3g/Frmd6/Cit/Ptprs/Col18a1/Islr2/Sgk1/Sema3e/Vangl2/Slit1/Pak3/Zfp365/Erbb2/Vcl/Atl1/Slitrk2/Lzts1/Efnb3/Mgll/Shank3/Shank1/Trpv2/Csf1r/Xk/Ptpn6/Ank3/Sema4g/Arc/Ywhah/Ntn1/Parvb/Robo1/Mdk/Srcin1/Etv1/Tenm2/Camk2a/Nedd4l/Uchl1/Postn/Slit3/Ache/Nin/Map1a/B4galt5/Evl/Col12a1/Gas1/Cntn4/Kndc1/Col6a1/Bcl11a/Stxbp1/St14/Pou3f2/Nlgn1/Plxna4/B4galt6…
BP	GO:0002790	peptide secretion	469	-0.553277	-1.4576	9.999e-05	9.999e-05	0.00607885	2081	tags=26%, list=15%, signal=23%	Rph3al/Cd84/Lmf1/Frmd8/Ildr1/Tnfrsf14/Csf1r/Glul/Fkbp1b/Mdk/Srcin1/Postn/Slc9b2/Gbp5/Nod2/Trem2/Igf1/Pycard/Lyn/Frmd4a/Ang/Cd36/Il27ra/Rgcc/Zc3h12a/Syk/Mbp/Enho/Gja5/Gsdmd/Kcnn4/Rcn3/Epha5/Tgfb1/Rasl10b/Cpe/Sybu/Exph5/Chd7/Tlr2/Sncg/Prkce/Il17rb/Sct/Tmem106a/Cckbr/Panx1/Tnfrsf21/Vgf/Adora1/Irs2/Plek/Mapk11/Tnfrsf1b/Srgn/Steap3/Vsnl1/P2rx7/Nrxn1/Tfr2/Anxa1/Gja1/Il4ra/C1qtnf4/Lgals9/Cacna1c/Tlr9/Nl…
BP	GO:0003008	system process	1165	-0.560108	-1.4849	9.999e-05	9.999e-05	0.00607885	2111	tags=28%, list=15%, signal=26%	Sox10/Stat1/Fam107a/Begain/Gpr88/Abcg5/Chrm3/Klk8/Npas3/Rorb/Tnni3/Myh11/Npnt/Oprl1/Mgll/Shank3/Shank1/Klf15/Myo1a/Grip2/Hmox1/Dlg2/Col1a1/Cngb1/Fzd9/Ank3/Fkbp1b/B2m/Ncf2/Rrh/Arc/Tas1r1/Mdk/Atxn1/Inpp5f/Fgf12/Homer3/Grin2d/Nedd4l/Uchl1/Postn/Cntnap1/Col11a1/Tecta/Sphk1/Map1a/Rcan2/Pde4b/Prkar1b/Nod2/Igf1/Rtp4/Asic2/Rin1/Glrb/Ccdc78/Ehd3/Cd36/Gnao1/Adm/Zc3h12a/Adrb2/Nlgn1/Scnn1a/Tpm2/Asic1/Brinp1/…
MF	GO:0004888	transmembrane signaling receptor activity	426	-0.639943	-1.68466	9.999e-05	9.999e-05	0.00607885	2178	tags=41%, list=15%, signal=36%	Ramp2/Grm5/Gpr75/Mas1/Grm8/Erbb2/Adcyap1r1/Gpr88/Lag3/Chrm3/Efemp1/Rorb/Oprl1/P2ry14/Csf3r/Csf1r/Gfra4/Fzd9/Csf2ra/Ptpn6/Rrh/Tas1r1/Osmr/Robo1/Grin2d/Ctsh/Sstr3/Itga11/Sphk1/Trem2/Adgrg1/Vipr1/Gpr160/Glrb/Cntfr/Il27ra/Gpr17/Adrb2/Plxna4/Mst1r/Thbd/Gabrb3/Celsr1/Epha5/Mrc1/Palld/Ror2/Gpr19/Adgre1/Ccr2/Il17rb/Adgrl3/Gria3/Cckbr/Fcgr4/Adora1/Cysltr1/Nptxr/Fcer1g/Cysltr2/Fcgr1/Npy1r/Lpar1/Tnfrsf1b/Fa…
MF	GO:0005198	structural molecule activity	453	-0.536299	-1.41206	9.999e-05	9.999e-05	0.00607885	3538	tags=39%, list=25%, signal=31%	Rps20/Ahnak/Mrpl46/Rpl9/Pxn/Tinagl1/Mrpl30/Cav1/Rpl21/Rps17/Rpl18a/Mrpl54/Dcn/Rpl28/Rpl10/Rpl14/Lum/Bmper/Rpl35a/Tpm1/Mrpl21/Rps10/Rpl38/Rps24/Hapln1/Rpl32/Rps18/Fau/Eppk1/Rpl13a/Mrps14/Rps15/Rpsa/Mapk8ip1/Csrp1/Vcan/Agrn/Rps27a/Rpl31/Bfsp2/Arpc4/Tsga10/Rps29/Rpl27a/Rps16/Pclo/Mapk8ip3/Rpl37a/Rpl37/Papln/Plec/Matn4/Cldn5/Sptb/Rps11/Jup/Mrpl43/Rps21/Rps26/Rpl17/Prelp/Rps25/Tubb5/Rps23/Mfap4/Rps12/…
MF	GO:0005215	transporter activity	757	-0.588135	-1.55478	9.999e-05	9.999e-05	0.00607885	2367	tags=29%, list=17%, signal=26%	Slc29a3/Trpc3/Slc39a14/Kcnf1/Slc2a1/Lrrc8a/Slc2a10/Slc9a2/Ceacam2/Marcksl1/Cacng8/Cacng3/Gabra3/Tmem150c/Kcnj8/Atp8b1/Pidd1/Slc1a1/Spns2/Slc45a2/Cacnb3/Slc25a22/Slc5a1/Slc25a33/Abcb1b/Lasp1/Tap2/Abcg5/Slc6a9/Pitpnm2/Slc2a13/Gramd1c/Nalcn/Kcnv2/Trpv2/Fam155a/Cngb1/Ano3/Slc16a7/Kcnt1/Slc15a2/Grin2d/Slc9b2/Slc6a7/Slc41a3/Gjc2/Tmem37/Kcnt2/Asic2/Kcnq5/Anxa2/Glrb/Ttyh1/Kcnk13/Jph2/Scnn1a/Slc7a8/Asic1/…
MF	GO:0005488	binding	9441	-0.407483	-1.08473	9.999e-05	9.999e-05	0.00607885	2255	tags=16%, list=16%, signal=41%	Lrrfip1/H2-T23/Col18a1/Nme4/Ttll11/Ntpcr/C1ra/Adamts4/Ngb/Hps1/Tigd3/Bex1/Cd33/Kcnj8/Gbp7/Rhog/Misp/Atp8b1/Pidd1/H2-DMa/Mlph/Fus/Acot7/Pbx4/Tns4/Acox2/Mtcl1/Parp10/Tnnc1/Plekhg2/Usp2/Spag8/Pnpla2/Hdc/Tpm4/Sept6/Slc1a1/Upp2/Nt5e/Ptgds/Arhgef2/Cacnb3/Chsy1/Susd2/Abtb2/Rps6ka4/Rbm24/Dnajc6/Tnfsf9/Zdhhc15/Mbd4/Camkv/Themis2/Bok/Islr2/Endog/Ramp2/Grm5/Nudt6/Sgk1/Col16a1/Foxo3/Ggcx/Plxdc1/Gbp2/Samd9l/A…
MF	GO:0005509	calcium ion binding	431	-0.593847	-1.56304	9.999e-05	9.999e-05	0.00607885	2079	tags=31%, list=15%, signal=27%	Hpgds/Efemp1/Syt1/Sparc/Ehd2/Pitpnm2/Efhc1/Npnt/Pla2g4a/Anxa3/Stab1/S100a11/Slit3/S100a16/Nin/Camkk2/Spock2/Smoc1/Anxa2/Ehd3/Ttyh1/Fstl1/Fbln2/Capn12/Dgka/Thbd/Mgp/Reps2/Clstn3/Celsr1/Rcn3/Plcb1/Lcp1/Fbln7/Pla2g4c/Efcab6/Adgre1/Capn3/Dgkb/Cubn/Adgrl3/Padi2/Fkbp7/Ncan/Edil3/Myl9/Gch1/Kcnip3/Astn2/Pcdh20/Vsnl1/Nrxn1/Sulf2/Runx1/Anxa1/Sncb/Enpp1/Ihh/Fbln5/Kcnip4/S100a10/Crtac1/Fstl4/Lrp2/Trpm2/Gjb2/…
MF	GO:0005515	protein binding	6780	-0.445223	-1.18586	9.999e-05	9.999e-05	0.00607885	2355	tags=19%, list=17%, signal=30%	Lhb/Ly96/Nrip2/Hmgb3/Actn3/S1pr2/Syt12/Ksr1/Prc1/Dgkz/Slc2a1/Mxi1/Sh3pxd2b/Lrrc8a/Ptgfrn/Zfhx3/Olfm1/Dgkh/Cmtm3/Tnip1/Sat2/Ceacam2/Tuba1a/Cdk5r1/Pcdhgb1/Acap2/Pex10/Procr/Marcksl1/1700016K19Rik/Dpysl5/Sema3g/Inf2/Zc3hav1/Larp6/Cacng8/Esr1/Frmd6/Cit/Rgs4/Cdh24/Ptprs/Rps19/Capn6/Adcyap1/Rbl1/Cacng3/Naip5/Acot9/Lrrfip1/H2-T23/Nme4/Adamts4/Ngb/Hps1/Bex1/Kcnj8/Rhog/Misp/Pidd1/H2-DMa/Mlph/Fus/Acot7/Tns…
CC	GO:0005576	extracellular region	1230	-0.565328	-1.49889	9.999e-05	9.999e-05	0.00607885	2254	tags=32%, list=16%, signal=30%	H2-T23/Col18a1/C1ra/Adamts4/Gbp7/Hc/Mtcl1/Pcyox1l/Ptgds/Chsy1/Rtn4rl2/Tnfsf9/Col4a2/Sspo/Col16a1/Gbp2/Sema3e/Slit1/Lrrn2/Dkk3/Serping1/Dand5/Pla1a/Rpl39/Lag3/Efemp1/Itga6/Klk8/Igsf10/Col19a1/Sparc/Ehd2/Gpc2/Npnt/Nxpe4/Btbd17/Krt1/Wfdc6a/Pcsk5/Gfra4/Lipe/Col1a1/B2m/Lrrc24/Sema4g/Arc/Mtus2/Anxa3/Mamdc2/Ntn1/Mdk/Car4/Lrrn3/Nmb/S100a11/Rnase4/Islr/Ctsh/Postn/Slit3/Ache/Vash1/Col11a1/Adprh/S100a16/Plb…
CC	GO:0005615	extracellular space	793	-0.578192	-1.52903	9.999e-05	9.999e-05	0.00607885	2361	tags=36%, list=17%, signal=32%	Sema6c/Lhb/Cpm/Olfm1/Col15a1/Cmtm3/C1qtnf1/Procr/Sema3g/Adcyap1/H2-T23/Col18a1/C1ra/Adamts4/Hc/Mtcl1/Ptgds/Rtn4rl2/Tnfsf9/Col4a2/Col16a1/Sema3e/Slit1/Lrrn2/Dkk3/Serping1/Dand5/Pla1a/Rpl39/Efemp1/Klk8/Col19a1/Sparc/Npnt/Wfdc6a/Pcsk5/Gfra4/Lipe/Col1a1/B2m/Lrrc24/Sema4g/Car4/Lrrn3/Rnase4/Islr/Ctsh/Postn/Slit3/Ache/Vash1/Col11a1/Adprh/S100a16/Plbd1/Rab4a/Col5a1/Spock2/Gfra1/Spp1/Tmsb4x/Igf1/Col12a1/T…
CC	GO:0005886	plasma membrane	3275	-0.573143	-1.52487	9.999e-05	9.999e-05	0.00607885	2370	tags=28%, list=17%, signal=30%	Palm/Arrb2/Slc29a3/Prlr/Sema6c/Trpc3/Slc39a14/Ly96/Cpm/S1pr2/Syt12/Ksr1/Dgkz/Kcnf1/Plekha4/Slc2a1/Lrrc8a/Olfm1/Slc2a10/Slc9a2/Ceacam2/Cdk5r1/Pcdhgb1/Tmem8b/C1qtnf1/Marcksl1/Sema3g/Catsperg1/Lamp5/Cacng8/Esr1/Frmd6/Cit/Rgs4/Cdh24/Ptprs/Tmem184a/Paqr6/Cacng3/Gabra3/Tmem150c/Lrrfip1/H2-T23/Cd33/Kcnj8/Rhog/Hc/Misp/Atp8b1/H2-DMa/Mtcl1/Pnpla2/Sept6/Slc1a1/Nt5e/Arhgef2/Cacnb3/Rtn4rl2/Susd2/Tnfsf9/Camkv/…
CC	GO:0005887	integral component of plasma membrane	849	-0.637186	-1.68609	9.999e-05	9.999e-05	0.00607885	2067	tags=36%, list=15%, signal=32%	Abcg5/Chrm3/Slitrk2/Itga6/Stom/Slc6a9/Efnb3/Npnt/Slc2a13/Oprl1/Shank3/Shank1/Kcnv2/Trpv2/Csf1r/Dlg2/Nos1ap/Sema4g/Ncf2/Prrt1/Slc16a7/Rrh/Tas1r1/Pcdhga11/Osmr/Stab1/Slc15a2/Tenm2/Grin2d/Sstr3/Itga11/Eps8/Trem2/Trabd2b/Asic2/Lyn/Adgrg1/Kcnq5/Glrb/Cntfr/Cldn11/St14/Gpr17/Kcnk13/Adrb2/Tmem130/Nlgn1/Plxna4/Scnn1a/Mst1r/Asic1/Cldn1/Thbd/Igdcc4/Kcns2/Vsig2/Pcdhga10/Gja5/Lrfn1/Gabrb3/Corin/Clstn3/Kcnn4/U…
BP	GO:0006810	transport	3357	-0.483537	-1.28654	9.999e-05	9.999e-05	0.00607885	2285	tags=20%, list=16%, signal=22%	Cacng8/Esr1/Vamp1/Rgs4/Tmem184a/Adcyap1/Cacng3/Gabra3/H2-T23/Nme4/Ngb/Hps1/Kcnj8/Hc/Atp8b1/Pidd1/H2-DMa/Mlph/Mtcl1/Tnnc1/Usp2/Slc1a1/Spns2/Slc45a2/Cacnb3/Dnajc6/Zdhhc15/Bok/Ramp2/Grm5/Slc25a22/Sgk1/Fndc1/Samd9l/Scrn1/Stpg1/Tert/Slc5a1/Slit1/Grm8/Tacc2/Bach2/Slc25a33/Erbb2/Abcb1b/Lasp1/Agk/Adcyap1r1/Tap2/Rph3al/Dock2/Hspb1/Abcg5/Cd84/Chrm3/Sptbn2/Sgtb/Rhoj/Bin2/Syt1/Ppp2r2b/Lmf1/Stom/Fnbp1/Ehd2/Sl…
BP	GO:0006811	ion transport	1115	-0.586341	-1.55434	9.999e-05	9.999e-05	0.00607885	2044	tags=28%, list=14%, signal=26%	Syt1/Stom/Slc6a9/Per1/Pitpnm2/Oprl1/Akap7/Shank3/Shank1/Nalcn/Kcnv2/Trpv2/Wfdc6a/Fam155a/Xk/Nos1ap/Ptpn6/Ank3/Fkbp1b/Pla2g4a/B2m/Slc16a7/Arc/Anxa3/Ywhah/Kcnt1/Car4/Nmb/Fgf12/Homer3/Grin2d/Camk2a/Nedd4l/Bspry/Slc9b2/Coro1a/Slc6a7/Pde4b/Slc41a3/Trem2/Gjc2/Tmem37/Kcnt2/Igf1/Asic2/Lyn/Kcnq5/Anxa2/Glrb/Ehd3/Stxbp1/Ttyh1/Cd36/Kcnk13/Gnao1/Jph2/Adrb2/Nlgn1/Sik1/Scnn1a/Slc7a8/Asic1/Syk/Kcns2/Cacnb2/Gja5/…
BP	GO:0006812	cation transport	793	-0.601261	-1.59003	9.999e-05	9.999e-05	0.00607885	2044	tags=31%, list=14%, signal=28%	Syt1/Stom/Slc6a9/Per1/Oprl1/Akap7/Shank3/Shank1/Nalcn/Kcnv2/Trpv2/Wfdc6a/Fam155a/Nos1ap/Ptpn6/Ank3/Fkbp1b/B2m/Arc/Anxa3/Ywhah/Kcnt1/Fgf12/Homer3/Grin2d/Camk2a/Nedd4l/Bspry/Slc9b2/Coro1a/Slc6a7/Pde4b/Slc41a3/Trem2/Gjc2/Tmem37/Kcnt2/Igf1/Asic2/Lyn/Kcnq5/Anxa2/Ehd3/Kcnk13/Gnao1/Jph2/Adrb2/Nlgn1/Sik1/Scnn1a/Asic1/Syk/Kcns2/Cacnb2/Gja5/Kcnn4/Entpd1/Slc25a45/Nkain2/Tgfb1/Homer2/Fyn/Vip/Plcb1/Chd7/Slc7a…
BP	GO:0006873	cellular ion homeostasis	446	-0.517739	-1.3633	9.999e-05	9.999e-05	0.00607885	2027	tags=25%, list=14%, signal=22%	Tnni3/Efhc1/Oprl1/Fam155a/Hmox1/Xk/Fzd9/Ptpn6/Fkbp1b/Nmb/Grin2d/Coro1a/Lyn/Tmprss6/Cd36/Gpr17/Adm/Jph2/Adrb2/Tgfb1/Fyn/Plcb1/Chd7/Fgf2/Slc24a3/Clic4/Slc24a4/Ccr2/Capn3/Prkce/Ngf/Cckbr/Npy1r/Lpar1/Synpo/Cd4/Gnat2/Cd52/Ccl28/P2rx7/Tfr2/Mt1/Slc8a2/Gja1/Cacna1c/Tfrc/Enpp1/Slc8a1/Slc9a9/Slc30a3/Trpm2/Bdkrb1/Nos1/Prkcb/Gper1/P2rx4/Tgm2/Agt/Gng3/Tmem178/Slc11a1/Ramp3/Pde4d/Akap6/S1pr1/Slc12a5/C3ar1/Adrb…
BP	GO:0006928	movement of cell or subcellular component	1570	-0.48428	-1.2853	9.999e-05	9.999e-05	0.00607885	2165	tags=23%, list=15%, signal=22%	Foxo3/Sema3e/Tert/Kif21b/Vangl2/Slit1/Pak3/Erbb2/Sox10/Fam107a/Vcl/Hspb1/Dnali1/Efemp1/Itga6/Rhoj/Bin2/Igsf10/Sparc/Gpc2/Efhc1/Efnb3/Fes/Tnfrsf14/Csf3r/Wfdc6a/Csf1r/Kifc5b/Pcsk5/Tmsb10/Hmox1/Was/Glul/Dlg2/Col1a1/Ank3/Sema4g/Arc/Anln/Anxa3/Ntn1/Robo1/Mdk/Inpp5f/Sdc3/Srcin1/Etv1/Tenm2/Camk2a/Nedd4l/Ctsh/Uchl1/Postn/Slit3/Schip1/Cited2/Vash1/Kif6/Gcnt2/Slc9b2/Kif20a/Itga11/Sphk1/Coro1a/Map1a/Eps8/Co…
BP	GO:0006935	chemotaxis	423	-0.556798	-1.46564	9.999e-05	9.999e-05	0.00607885	2321	tags=34%, list=16%, signal=29%	Cmtm3/Cdk5r1/Dpysl5/Sema3g/Rps19/Rhog/Hc/Sema3e/Vangl2/Slit1/Erbb2/Dock2/Hspb1/Bin2/Efnb3/Fes/Csf3r/Csf1r/Ank3/Sema4g/Ntn1/Robo1/Mdk/Etv1/Tenm2/Slit3/Coro1a/Evl/Pde4b/Spp1/Nod2/Trem2/Lyn/Gas1/Cntn4/Lsp1/Plxna4/Cxcl16/Nckap1l/Syk/Tymp/Pik3cd/Pla2g7/Cmtm5/Epha5/Kif5c/Tgfb1/Vav1/Lama1/Fgf2/Ptpro/Ccr2/Gli3/Kif5a/Prex1/Rarres2/Cysltr1/Padi2/Fcer1g/Sema7a/Sema6b/Lpar1/Dpysl4/Lox/Serpine1/Ccl28/Anxa1/Pt…
BP	GO:0006952	defense response	900	-0.495815	-1.31239	9.999e-05	9.999e-05	0.00607885	2563	tags=30%, list=18%, signal=26%	Igtp/Cd68/Myo1f/Serpinf1/Pik3cg/Trim30a/Polr3h/Spire1/Mill2/Stx8/Oas1c/Cd163/Cmklr1/Chst2/Pstpip1/Rasgrp1/Cadm1/Capg/Syt11/Ptger2/Arrb2/Parp14/Ly96/Hmgb3/Irf2/Tnip1/Zc3hav1/Esr1/Ptprs/Rps19/Adcyap1/Naip5/Chst1/H2-T23/C1ra/Adamts4/Kcnj8/Gbp7/Hc/Nt5e/Arhgef2/Rps6ka4/Themis2/Gbp2/Apobec3/Mas1/Ifit2/Serping1/Alpk1/Stat1/Tap2/Rpl39/Irak2/Cd84/Lag3/Per1/Mgll/Shank3/Tnfrsf14/Krt1/Wfdc6a/Csf1r/Hmox1/Was/…
BP	GO:0006955	immune response	844	-0.486703	-1.28794	9.999e-05	9.999e-05	0.00607885	2553	tags=30%, list=18%, signal=26%	Cd68/Myo1f/Trim30a/Polr3h/Lef1/Mill2/Stx8/Oas1c/Foxj1/Cmklr1/Pstpip1/Rasgrp1/Cadm1/Capg/Arrb2/Parp14/Ly96/Hmgb3/Cd7/Cmtm3/Tnip1/Zc3hav1/Esr1/Ptprs/Rps19/Adcyap1/Naip5/H2-T23/C1ra/Gbp7/Hc/H2-DMa/Spns2/Arhgef2/Cacnb3/Susd2/Tnfsf9/Themis2/Gbp2/Apobec3/Ifit2/Serping1/Alpk1/Stat1/Nfil3/Tap2/Rpl39/Dock2/Irak2/Cd84/Lag3/Fes/Tnfrsf14/Krt1/P2ry14/Csf1r/Hmox1/Was/Ptpn6/B2m/Anxa3/Mdk/Batf/Prkch/Ctsh/Ddx60/T…
BP	GO:0007154	cell communication	3939	-0.513849	-1.3679	9.999e-05	9.999e-05	0.00607885	2075	tags=21%, list=15%, signal=25%	Dock2/Irak2/Hspb1/Cd84/Lag3/Chrm3/Sptbn2/Efemp1/Sesn1/Itga6/Scx/Rhoj/Daam2/Creb3l4/Syt1/Gpc2/Tnni3/Slc6a9/Ildr1/Per1/Pitpnm2/Ndrg3/Lzts1/Efnb3/Npnt/Oprl1/Fes/Akap7/Mgll/Pde7b/Fchsd1/Shank3/Dennd4b/Shank1/P2ry14/Csf1r/Pcsk5/Stk32c/Grip2/Hmox1/Was/Glul/Dlg2/Gfra4/Pdlim4/Neurl1b/Erc2/Col1a1/Tgif2/Cngb1/Fzd9/Ptpn6/Ank3/Fkbp1b/Birc3/Sema4g/Rasip1/Prickle1/Stk33/Rrh/Arc/Ly6e/Shc4/Anxa3/Tas1r1/Ywhah/Ntn…
BP	GO:0007155	cell adhesion	985	-0.565107	-1.49685	9.999e-05	9.999e-05	0.00607885	2328	tags=30%, list=16%, signal=27%	Zfhx3/Col15a1/Tnip1/Cdk5r1/Pcdhgb1/Tmem8b/C1qtnf1/Cdh24/Ptprs/B4galnt2/H2-T23/Col18a1/Cd33/H2-DMa/Nt5e/Tnfsf9/Sspo/Col16a1/Sema3e/Erbb2/Dtx1/Fam107a/Vcl/Amigo2/Cd84/Lag3/Slitrk2/Itga6/Col19a1/Efnb3/Npnt/Fes/Lsamp/Tnfrsf14/Csf3r/Igsf9/Pcsk5/Dlg2/Col1a1/Ptpn6/Ank3/Tln2/Anxa3/Ntn1/Parvb/Pcdhga11/Robo1/Mdk/Sdc3/Stab1/Srcin1/Tenm2/Postn/Cntnap1/Ache/Cited2/Gcnt2/Tecta/Itga11/Coro1a/Omd/Ncam2/Col5a1/Sp…
BP	GO:0007165	signal transduction	3530	-0.470637	-1.25229	9.999e-05	9.999e-05	0.00607885	2204	tags=21%, list=15%, signal=23%	Spns2/Arhgef2/Cacnb3/Chsy1/Rtn4rl2/Rps6ka4/Mbd4/Themis2/Bok/Col4a2/Ramp2/Grm5/Sgk1/Foxo3/Sema3e/Tert/Vangl2/Gpr75/Mas1/Pak3/Grm8/Dusp8/Slc25a33/Erbb2/Dkk3/Sox10/Alpk1/Stat1/Dtx1/Dand5/Adcyap1r1/Begain/Gpr88/Rph3al/Dock2/Irak2/Hspb1/Cd84/Lag3/Chrm3/Efemp1/Sesn1/Itga6/Scx/Rhoj/Daam2/Creb3l4/Gpc2/Tnni3/Per1/Pitpnm2/Ndrg3/Efnb3/Npnt/Oprl1/Akap7/Mgll/Pde7b/Shank3/Dennd4b/Shank1/P2ry14/Csf1r/Pcsk5/Stk3…
BP	GO:0007166	cell surface receptor signaling pathway	1786	-0.469862	-1.24764	9.999e-05	9.999e-05	0.00607885	2200	tags=22%, list=15%, signal=21%	Cacnb3/Chsy1/Rtn4rl2/Rps6ka4/Themis2/Bok/Col4a2/Grm5/Foxo3/Sema3e/Tert/Vangl2/Gpr75/Grm8/Erbb2/Dkk3/Sox10/Stat1/Dtx1/Dand5/Adcyap1r1/Begain/Irak2/Hspb1/Cd84/Lag3/Efemp1/Itga6/Scx/Daam2/Gpc2/Efnb3/Npnt/Akap7/Shank3/Shank1/Csf1r/Pcsk5/Grip2/Hmox1/Gfra4/Neurl1b/Col1a1/Tgif2/Fzd9/Ptpn6/Sema4g/Prickle1/Arc/Anxa3/Dlx1/Osmr/Robo1/Mdk/Atxn1/Homer3/Pmepa1/Grin2d/Prkch/Camk2a/Postn/Slit3/Schip1/Cited2/Tob1…
BP	GO:0007186	G protein-coupled receptor signaling pathway	431	-0.600263	-1.57993	9.999e-05	9.999e-05	0.00607885	2382	tags=39%, list=17%, signal=34%	Ptger2/Palm/Arrb2/Lhb/S1pr2/Dgkz/Dgkh/Cdk5r1/Esr1/Rgs4/Adcyap1/Gabra3/Spns2/Ramp2/Grm5/Gpr75/Mas1/Grm8/Adcyap1r1/Gpr88/Rph3al/Chrm3/Oprl1/Mgll/P2ry14/Fzd9/Rrh/Tas1r1/Nmb/Homer3/Camk2a/Sstr3/Gnaz/Pde4b/Adgrg1/Vipr1/Gpr160/Gpsm1/Glrb/Plcl2/Gpr17/Gnao1/Adm/Adrb2/Dgka/Syk/Gabrb3/Entpd1/Celsr1/Homer2/Dagla/Rgs7bp/Vip/Plcb1/Vav1/Caly/Gpr19/Adgre1/Ccr2/Dgkb/Adgrl3/Prex1/Cckbr/Tmod2/Adora1/Cysltr1/Cysltr…
BP	GO:0007267	cell-cell signaling	1128	-0.594148	-1.57513	9.999e-05	9.999e-05	0.00607885	2063	tags=29%, list=14%, signal=27%	Chrm3/Sptbn2/Daam2/Syt1/Slc6a9/Ildr1/Lzts1/Efnb3/Akap7/Mgll/Fchsd1/Shank3/Shank1/Grip2/Glul/Dlg2/Pdlim4/Erc2/Col1a1/Fzd9/Fkbp1b/Prickle1/Arc/Ly6e/Mdk/Atxn1/Stab1/Nmb/Fgf12/Homer3/Tenm2/Grin2d/Camk2a/Slc9b2/Sphk1/Map1a/Tgfb1i1/Spp1/Prkar1b/Trabd2b/Gjc2/Kctd13/Sall1/Lyn/Bambi/Rin1/Glrb/Plcl2/Stxbp1/Adm/Adrb2/Nlgn1/Ccne1/Mst1r/Asic1/Cpz/Ccdc88c/Shc3/Cacnb2/Enho/Gja5/Gabrb3/Clstn3/Celsr1/Epha5/Lrrk1/…
BP	GO:0007268	chemical synaptic transmission	572	-0.67222	-1.77424	9.999e-05	9.999e-05	0.00607885	2063	tags=38%, list=14%, signal=34%	Chrm3/Sptbn2/Syt1/Slc6a9/Lzts1/Efnb3/Akap7/Mgll/Fchsd1/Shank3/Shank1/Grip2/Glul/Dlg2/Pdlim4/Erc2/Arc/Atxn1/Fgf12/Homer3/Grin2d/Camk2a/Sphk1/Map1a/Prkar1b/Kctd13/Rin1/Glrb/Plcl2/Stxbp1/Adrb2/Nlgn1/Asic1/Shc3/Cacnb2/Gabrb3/Clstn3/Celsr1/Fyn/Plcb1/Sybu/Ror2/Prrt2/Sncg/Ccr2/Lrrc4c/Prkce/Dgkb/Sct/Ngf/Cckbr/Cplx2/Vgf/Tmod2/Adora1/Nptxr/Ppfia3/Phf24/Synpo/Rasd2/Cnih2/Srgn/Sorcs3/Syn2/Napb/Cacng4/Shisa6/…
BP	GO:0007275	multicellular organism development	3838	-0.475176	-1.2648	9.999e-05	9.999e-05	0.00607885	2182	tags=21%, list=15%, signal=24%	Col4a2/Islr2/Endog/Ramp2/Grm5/Sspo/Sgk1/Foxo3/Plxdc1/Samd9l/Sema3e/Txnrd3/Apobec3/Tert/Vangl2/Slc5a1/Slit1/Pak3/Spo11/Tacc2/Zfp365/Erbb2/Dkk3/Sox10/Krt10/Stat1/Dtx1/Nudt21/Dand5/Abcb1b/Adcyap1r1/Crip2/Vcl/Evpl/Nup210l/Amigo2/Dock2/Hspb1/Atl1/Lag3/Sptbn2/Slitrk2/Efemp1/Itga6/Scx/Rhoj/Daam2/Creb3l4/Klk8/Syt1/Igsf10/Rorb/Col19a1/Sparc/Fnbp1/Gpc2/Tnni3/Mns1/Efhc1/Lzts1/Myh11/Efnb3/Npnt/Fes/Mgll/Shank…
BP	GO:0007399	nervous system development	1885	-0.532244	-1.41347	9.999e-05	9.999e-05	0.00607885	2181	tags=25%, list=15%, signal=25%	Islr2/Grm5/Sspo/Sgk1/Foxo3/Sema3e/Tert/Vangl2/Slit1/Pak3/Tacc2/Zfp365/Erbb2/Sox10/Dtx1/Abcb1b/Vcl/Amigo2/Hspb1/Atl1/Sptbn2/Slitrk2/Efemp1/Itga6/Daam2/Klk8/Syt1/Igsf10/Rorb/Fnbp1/Gpc2/Efhc1/Lzts1/Efnb3/Fes/Mgll/Shank3/Shank1/Trpv2/Csf1r/Igsf9/Klf15/Grip2/Xk/Dlg2/Gfra4/Tgif2/Cngb1/Fzd9/Ank3/Fkbp1b/B2m/Lrrc24/Sema4g/Prickle1/Arc/Ywhah/Ntn1/Dlx1/Robo1/Mdk/Atxn1/Inpp5f/Lrrn3/Nrsn1/Srcin1/Etv1/Tenm2/Pr…
BP	GO:0007417	central nervous system development	700	-0.524043	-1.3846	9.999e-05	9.999e-05	0.00607885	1883	tags=25%, list=13%, signal=23%	Slit1/Tacc2/Zfp365/Erbb2/Sox10/Abcb1b/Amigo2/Sptbn2/Daam2/Efhc1/Shank3/Shank1/Csf1r/B2m/Dlx1/Robo1/Mdk/Atxn1/Cntnap1/Cited2/Sept4/Nin/Sphk1/B4galt5/Cend1/Trem2/Igf1/Sall1/Adgrg1/Nanos1/Gas1/Ang/Kndc1/Pou3f2/Plxna4/Hydin/B4galt6/Chrd/Shc3/Col4a1/Slc45a3/Celsr1/Epha5/Tgfb1/Fyn/Mast1/Cdk5r2/Phactr1/Plcb1/Tsku/Chd7/Wdr62/Fgf2/Ror2/Tal1/Tlr2/Gli3/Lhx6/Adgrl3/Pou3f3/Sct/Cnp/Il34/Tnfrsf21/Ncan/Vim/Trnp1…
BP	GO:0007610	behavior	534	-0.576121	-1.51914	9.999e-05	9.999e-05	0.00607885	2062	tags=32%, list=14%, signal=28%	Sptbn2/Klk8/Npas3/Efnb3/Oprl1/Lsamp/Sgip1/Shank3/Shank1/Fzd9/B2m/Arc/Mdk/Atxn1/Inpp5f/Fgf12/Etv1/Grin2d/Uchl1/Map1a/Rcan2/Eps8/Cend1/Prkar1b/Igf1/Mapk10/Rin1/Glrb/Cntfr/Cd36/Gnao1/Adrb2/Nlgn1/Asic1/Brinp1/Shc3/Foxo6/Celsr1/Homer2/Vip/Plcb1/Chd7/Tal1/Tlr2/Kcnab1/Sncg/Prkce/Adgrl3/Sct/Ngf/Cnp/Cckbr/Tmod2/Adora1/Npy1r/Kcnip3/Synpo/Rasd2/Mrap2/Sorcs3/Dab1/Ndrg4/Ttbk1/Adrb3/Mmp17/Shisa7/Nrxn1/Runx1/Pt…
MF	GO:0008092	cytoskeletal protein binding	801	-0.488651	-1.29248	9.999e-05	9.999e-05	0.00607885	2517	tags=29%, list=18%, signal=25%	Arpc4/Rab3a/Ptpn4/Ptprc/Fscn1/Mapk8ip3/Arhgef10/Mical1/Cacna1d/Pacrg/Micall2/Mylk/Plec/Cdh18/Mtss1/Sptb/Klhl17/Map1s/Kif3c/Pdlim2/Klhl2/Hpca/Emd/Tpgs1/Shroom1/Casc1/S100a6/Brca2/Pex14/Myo1f/Kif17/Kcna5/Kif7/Scn5a/Spire1/Enc1/1110017D15Rik/Pstpip1/Capg/Syt11/Fam161a/Lmod1/Baiap2/Fhdc1/Actn3/Prc1/Ceacam2/Cdk5r1/Marcksl1/Dpysl5/Inf2/Larp6/Cdh24/Capn6/Misp/Mlph/Fus/Tns4/Mtcl1/Tnnc1/Spag8/Tpm4/Arhgef2…
MF	GO:0008324	cation transmembrane transporter activity	432	-0.639145	-1.68233	9.999e-05	9.999e-05	0.00607885	2025	tags=31%, list=14%, signal=28%	Slc6a9/Slc2a13/Nalcn/Kcnv2/Trpv2/Fam155a/Cngb1/Kcnt1/Slc15a2/Grin2d/Slc9b2/Slc6a7/Slc41a3/Tmem37/Kcnt2/Asic2/Kcnq5/Anxa2/Kcnk13/Jph2/Scnn1a/Slc7a8/Asic1/Kcns2/Cacnb2/Slc45a3/Kcnn4/Slc25a45/Rasa3/Slc7a5/Slc24a3/Slc24a4/Kcnab1/Kcnn3/Atp6v0e2/Trpm5/Gria3/Scn3b/Panx1/Slc2a6/Kcnd1/Kcnc2/Hcn2/Kcnip3/Cacng4/P2rx7/Unc80/Slc8a2/Kcna4/Cacna1c/Tfrc/Slc8a1/Slc9a9/Slc1a4/Slc1a2/Kcnip4/Slc30a3/Trpm2/Kcnj11/P2r…
BP	GO:0009306	protein secretion	435	-0.538673	-1.41806	9.999e-05	9.999e-05	0.00607885	2081	tags=24%, list=15%, signal=21%	Rph3al/Cd84/Lmf1/Frmd8/Tnfrsf14/Csf1r/Glul/Fkbp1b/Mdk/Srcin1/Postn/Slc9b2/Gbp5/Nod2/Trem2/Igf1/Pycard/Lyn/Frmd4a/Ang/Cd36/Il27ra/Rgcc/Zc3h12a/Syk/Mbp/Enho/Gja5/Gsdmd/Kcnn4/Rcn3/Epha5/Tgfb1/Sybu/Exph5/Tlr2/Sncg/Prkce/Il17rb/Tmem106a/Panx1/Tnfrsf21/Vgf/Irs2/Plek/Mapk11/Tnfrsf1b/Srgn/Steap3/Vsnl1/P2rx7/Nrxn1/Anxa1/Gja1/Il4ra/C1qtnf4/Lgals9/Cacna1c/Tlr9/Nlrp3/Akap12/Trpm2/Isg15/Nos1/Kcnj11/Glrx/Gper1…
BP	GO:0009605	response to external stimulus	1497	-0.507537	-1.34681	9.999e-05	9.999e-05	0.00607885	2417	tags=29%, list=17%, signal=27%	Syt11/Sh2b3/Jund/Sema3c/Baiap2/Whrn/Snhg1/Ptger2/Arrb2/Prlr/Sema6c/Trpc3/Ly96/Slc2a1/Cmtm3/Irf2/Tnip1/Cdk5r1/C1qtnf1/Dpysl5/Sema3g/Zc3hav1/Esr1/Ptprs/Rps19/Adcyap1/Naip5/Psmb9/Tmem150c/H2-T23/Adamts4/Kcnj8/Gbp7/Rhog/Hc/Usp2/Nt5e/Cacnb3/Foxo3/Gbp2/Sema3e/Apobec3/Vangl2/Slit1/Mas1/Grm8/Ifit2/Erbb2/Serping1/Alpk1/Stat1/Fam107a/Tap2/Gpr88/Rpl39/Dock2/Irak2/Hspb1/Cd84/Sesn1/Itga6/Scx/Bin2/Klk8/Npas3/P…
BP	GO:0009653	anatomical structure morphogenesis	2114	-0.474903	-1.26193	9.999e-05	9.999e-05	0.00607885	2182	tags=21%, list=15%, signal=21%	Col4a2/Islr2/Ramp2/Sgk1/Foxo3/Plxdc1/Sema3e/Txnrd3/Tert/Vangl2/Slit1/Pak3/Zfp365/Erbb2/Sox10/Stat1/Vcl/Hspb1/Atl1/Sptbn2/Slitrk2/Itga6/Scx/Rhoj/Klk8/Syt1/Rorb/Sparc/Ehd2/Tnni3/Lzts1/Efnb3/Npnt/Fes/Mgll/Shank3/Shank1/Trpv2/Csf1r/Pcsk5/Hmox1/Glul/Xk/Col1a1/Tgif2/Ptpn6/Ank3/Sema4g/Rasip1/Prickle1/Arc/Ly6e/Anxa3/Ywhah/Ntn1/Dlx1/Parvb/Robo1/Mdk/Stab1/Srcin1/Etv1/Tenm2/Rhou/Camk2a/Nedd4l/Ctsh/Uchl1/Pos…
CC	GO:0009986	cell surface	600	-0.577735	-1.5255	9.999e-05	9.999e-05	0.00607885	1980	tags=30%, list=14%, signal=27%	Tnfrsf14/Trpv2/Csf3r/Wfdc6a/Csf1r/Gfra4/Fzd9/Csf2ra/Ank3/B2m/Osmr/Robo1/Car4/Sdc3/Ache/Gfra1/Nod2/Rtp4/Anxa2/Glrb/Cntfr/Cd36/Il27ra/H2-T24/Nlgn1/Scnn1a/Cd59b/Asic1/Thbd/Lrfn1/Corin/Clstn3/Entpd1/Epha5/Tgfb1/Ly6a/Wnt5b/Mrc1/H2-D1/Clic4/Ror2/Prom1/Gpihbp1/Tlr2/Mcam/Adgre1/Ccr2/Icam1/Adam4/Il17rb/Siglece/Abcb1a/Fcgr4/Fcer1g/Cd48/Sema7a/Fcgr1/Lpar1/Adam15/Ly6c1/Fas/Cd4/Cd53/Il2rg/Cacng4/Nrros/P2rx7/N…
BP	GO:0010646	regulation of cell communication	2503	-0.495608	-1.31775	9.999e-05	9.999e-05	0.00607885	2151	tags=22%, list=15%, signal=22%	Tert/Vangl2/Mas1/Pak3/Grm8/Dusp8/Erbb2/Dkk3/Sox10/Alpk1/Stat1/Dtx1/Dand5/Fam107a/Adcyap1r1/Begain/Rph3al/Dock2/Irak2/Hspb1/Cd84/Sesn1/Itga6/Daam2/Syt1/Gpc2/Slc6a9/Ildr1/Per1/Lzts1/Efnb3/Npnt/Oprl1/Akap7/Mgll/Shank3/Dennd4b/Shank1/Csf1r/Pcsk5/Grip2/Hmox1/Glul/Col1a1/Fzd9/Ptpn6/Ank3/Fkbp1b/Birc3/Rasip1/Prickle1/Arc/Anxa3/Dlx1/Robo1/Mdk/Atxn1/Inpp5f/Nmb/Fgf12/Homer3/Pmepa1/Grin2d/Prkch/Camk2a/Ctsh/U…
BP	GO:0010647	positive regulation of cell communication	1306	-0.487251	-1.29225	9.999e-05	9.999e-05	0.00607885	1984	tags=21%, list=14%, signal=19%	Shank3/Shank1/Csf1r/Pcsk5/Grip2/Glul/Col1a1/Fzd9/Ptpn6/Ank3/Arc/Robo1/Nmb/Grin2d/Prkch/Ctsh/Cited2/Ddx60/Gcnt2/Sept4/Sphk1/Tgfb1i1/Spp1/Nod2/Trem2/Igf1/Kctd13/Sall1/Pycard/Lyn/Adgrg1/Gas1/Fgd2/Bambi/Stxbp1/Cd36/Gpr17/Zc3h12a/Jph2/Adrb2/Nlgn1/Dedd2/Mst1r/Syk/Zmiz1/Enho/Gja5/Clstn3/Kcnn4/Lrrk1/Tgfb1/Rasl10b/Fyn/Rundc3a/Vip/Plcb1/Sybu/Fgf2/Ror2/Prrt2/Tlr2/Styxl1/Lims2/Ccr2/Icam1/Pde8a/Ptgis/Rassf2/P…
BP	GO:0010975	regulation of neuron projection development	544	-0.54262	-1.43128	9.999e-05	9.999e-05	0.00607885	2403	tags=27%, list=17%, signal=24%	Sema3c/Baiap2/Numbl/Palm/Sema6c/Olfm1/Cdk5r1/Sema3g/Cit/Ptprs/Adcyap1/Rtn4rl2/Islr2/Sgk1/Sema3e/Slit1/Pak3/Zfp365/Hspb1/Efemp1/Itga6/Klk8/Syt1/Gpc2/Lzts1/Efnb3/Fes/Mgll/Shank3/Shank1/Trpv2/Xk/Fkbp1b/B2m/Sema4g/Arc/Ywhah/Ntn1/Robo1/Mdk/Inpp5f/Srcin1/Nedd4l/Ache/Nin/Sphk1/Lyn/Kndc1/Bcl11a/Pou3f2/Nlgn1/Plxna4/Foxo6/Pacsin1/Cpne5/Arhgap4/Fyn/H2-D1/Map1b/Styxl1/Lrrc4c/Prex1/Ngf/Vim/Sema7a/Sema6b/Ctnna…
MF	GO:0015075	ion transmembrane transporter activity	585	-0.620061	-1.63693	9.999e-05	9.999e-05	0.00607885	1758	tags=26%, list=12%, signal=24%	Slc6a7/Slc41a3/Tmem37/Kcnt2/Asic2/Kcnq5/Anxa2/Glrb/Ttyh1/Kcnk13/Jph2/Scnn1a/Slc7a8/Asic1/Kcns2/Cacnb2/Slc45a3/Gabrb3/Kcnn4/Slc25a45/Rasa3/Slc7a5/Slc24a3/Clic4/Slc24a4/Kcnab1/Kcnn3/Atp6v0e2/Trpm5/Gria3/Scn3b/Panx1/Slc2a6/Kcnd1/Kcnc2/Hcn2/Kcnip3/Cacng4/Slco2a1/P2rx7/Atp8a2/Unc80/Slc8a2/Gja1/Kcna4/Cacna1c/Tfrc/Slc8a1/Slc9a9/Slc1a4/Slc1a2/Gabra5/Kcnip4/Slc30a3/Gabrp/Trpm2/Kcnj11/Tmc8/P2rx4/Grid1/Slc1…
MF	GO:0015318	inorganic molecular entity transmembrane transporter activity	538	-0.631595	-1.66569	9.999e-05	9.999e-05	0.00607885	1735	tags=27%, list=12%, signal=25%	Slc6a7/Tmem37/Kcnt2/Asic2/Kcnq5/Anxa2/Glrb/Ttyh1/Kcnk13/Jph2/Scnn1a/Slc7a8/Asic1/Kcns2/Cacnb2/Slc45a3/Gabrb3/Kcnn4/Rasa3/Slc7a5/Slc24a3/Clic4/Slc24a4/Kcnab1/Kcnn3/Atp6v0e2/Trpm5/Gria3/Scn3b/Panx1/Slc2a6/Kcnd1/Kcnc2/Hcn2/Kcnip3/Cacng4/Slco2a1/P2rx7/Unc80/Slc8a2/Kcna4/Cacna1c/Tfrc/Slc8a1/Slc9a9/Slc1a4/Slc1a2/Gabra5/Kcnip4/Slc30a3/Gabrp/Trpm2/Kcnj11/Tmc8/P2rx4/Grid1/Slc16a3/Slc7a11/Ano2/Slc11a1/Slc1…
CC	GO:0016020	membrane	5786	-0.503123	-1.34027	9.999e-05	9.999e-05	0.00607885	2347	tags=21%, list=16%, signal=30%	S1pr2/Dnajc4/Syt12/Ksr1/Dgkz/Kcnf1/Plekha4/Slc2a1/Cd7/Lrrc8a/Ptgfrn/Olfm1/Dpm1/Cmtm3/Acsl5/Slc2a10/Slc9a2/Ceacam2/St6galnac3/Tuba1a/Cdk5r1/Pcdhgb1/Tmem8b/Acap2/Pex10/C1qtnf1/Procr/Marcksl1/Sema3g/Catsperg1/Lamp5/Cacng8/Esr1/Frmd6/Vamp1/Cit/Rgs4/Cdh24/Ptprs/B4galnt2/Tmem184a/Paqr6/Cacng3/Glt8d2/Gabra3/Tmem150c/Chst1/Lrrfip1/H2-T23/Nme4/Igsf3/Cd33/Kcnj8/Rhog/Hc/Misp/Atp8b1/Pidd1/H2-DMa/Mtcl1/Tmem19…
CC	GO:0016021	integral component of membrane	3153	-0.542792	-1.44409	9.999e-05	9.999e-05	0.00607885	2367	tags=25%, list=17%, signal=27%	Slc29a3/Prlr/Sema6c/Trpc3/Slc39a14/Ly96/S1pr2/Dnajc4/Syt12/Kcnf1/Slc2a1/Cd7/Lrrc8a/Ptgfrn/Olfm1/Cmtm3/Acsl5/Slc2a10/Ceacam2/St6galnac3/Pcdhgb1/Tmem8b/Pex10/C1qtnf1/Procr/Sema3g/Catsperg1/Lamp5/Cacng8/Vamp1/Cdh24/Ptprs/B4galnt2/Tmem184a/Paqr6/Cacng3/Glt8d2/Gabra3/Tmem150c/Chst1/H2-T23/Igsf3/Cd33/Kcnj8/Hc/Atp8b1/Pidd1/H2-DMa/Tmem191c/Pnpla2/Slc1a1/Spns2/Slc45a2/Cacnb3/Chsy1/Susd2/Tnfsf9/Zdhhc15/Bok…
BP	GO:0016043	cellular component organization	4816	-0.425728	-1.13378	9.999e-05	9.999e-05	0.00607885	2395	tags=18%, list=17%, signal=23%	Gmnn/Baiap2/Whrn/Fhdc1/Rerg/Mad2l1/Pim3/Numbl/Fam83h/Chtf18/Palm/Arrb2/Rassf7/Prlr/Zfand1/Sertad1/Sema6c/Hmgb3/S1pr2/Prc1/Dgkz/Kcnf1/Slc2a1/Sh3pxd2b/Lrrc8a/Ptgfrn/Olfm1/Col15a1/Dgkh/Arpin/Tuba1a/Cdk5r1/Pex10/C1qtnf1/Dpysl5/Sema3g/Inf2/Cacng8/Esr1/Frmd6/Vamp1/Cit/Rgs4/Cdh24/Ptprs/Rps19/Capn6/Adcyap1/Rbl1/Cacng3/Col18a1/Ttll11/Ngb/Hps1/Bex1/Rhog/Misp/Atp8b1/H2-DMa/Mtcl1/Parp10/Plekhg2/Pnpla2/Tpm4/S…
BP	GO:0016477	cell migration	1136	-0.471858	-1.25095	9.999e-05	9.999e-05	0.00607885	2165	tags=23%, list=15%, signal=21%	Foxo3/Sema3e/Tert/Vangl2/Slit1/Pak3/Sox10/Fam107a/Vcl/Hspb1/Efemp1/Itga6/Rhoj/Bin2/Igsf10/Sparc/Gpc2/Efhc1/Tnfrsf14/Csf3r/Csf1r/Pcsk5/Tmsb10/Hmox1/Glul/Col1a1/Sema4g/Arc/Anln/Anxa3/Ntn1/Robo1/Mdk/Sdc3/Srcin1/Camk2a/Ctsh/Postn/Schip1/Cited2/Vash1/Gcnt2/Itga11/Sphk1/Coro1a/Eps8/Col5a1/Evl/Cend1/Gfra1/Pde4b/Spp1/Dpep1/Nod2/Trem2/Tmsb4x/Igf1/Kctd13/Pycard/Lyn/Adgrg1/Nanos1/Bambi/Ang/St14/Il27ra/Rgcc/…
BP	GO:0019725	cellular homeostasis	667	-0.506845	-1.33914	9.999e-05	9.999e-05	0.00607885	2027	tags=22%, list=14%, signal=20%	Tnni3/Ube2s/Efhc1/Oprl1/Shank3/Klf15/Fam155a/Hmox1/Xk/Fzd9/Ptpn6/Fkbp1b/Nmb/Grin2d/Slc9b2/Coro1a/Map1a/Igf1/Lyn/Tmprss6/Cd36/Gpr17/Adm/Jph2/Adrb2/Kcnn4/Epha5/Tgfb1/Fyn/Plcb1/Sybu/Chd7/Fgf2/Slc24a3/Clic4/Slc24a4/Ccr2/Capn3/Icam1/Prkce/Hkdc1/Sct/Ngf/Cckbr/Npy1r/Lpar1/Synpo/Cd4/Vsnl1/Gnat2/Lox/Cd52/Ccl28/P2rx7/Nrxn1/Tfr2/Mt1/Slc8a2/Gja1/Cacna1c/Tfrc/Enpp1/Slc8a1/Dgat2/Slc9a9/Slc30a3/Trpm2/Bdkrb1/Nos…
BP	GO:0022008	neurogenesis	1449	-0.543204	-1.441	9.999e-05	9.999e-05	0.00607885	2181	tags=26%, list=15%, signal=24%	Islr2/Grm5/Sgk1/Foxo3/Sema3e/Tert/Vangl2/Slit1/Pak3/Tacc2/Zfp365/Erbb2/Sox10/Dtx1/Vcl/Hspb1/Atl1/Slitrk2/Efemp1/Itga6/Daam2/Klk8/Syt1/Igsf10/Rorb/Gpc2/Lzts1/Efnb3/Fes/Mgll/Shank3/Shank1/Trpv2/Csf1r/Igsf9/Klf15/Grip2/Xk/Dlg2/Tgif2/Cngb1/Fzd9/Ank3/Fkbp1b/B2m/Sema4g/Arc/Ywhah/Ntn1/Dlx1/Robo1/Mdk/Atxn1/Inpp5f/Srcin1/Etv1/Tenm2/Prkch/Camk2a/Nedd4l/Uchl1/Postn/Cntnap1/Slit3/Ache/Nin/Sphk1/Map1a/B4galt5…
BP	GO:0022604	regulation of cell morphogenesis	461	-0.536117	-1.41177	9.999e-05	9.999e-05	0.00607885	2403	tags=27%, list=17%, signal=23%	Sema3c/Baiap2/Numbl/Palm/Sema6c/Olfm1/Cdk5r1/Sema3g/Cit/Ptprs/Rhog/Islr2/Sgk1/Sema3e/Slit1/Pak3/Rhoj/Syt1/Sparc/Lzts1/Efnb3/Fes/Mgll/Shank3/Trpv2/Csf1r/Xk/Sema4g/Arc/Ywhah/Ntn1/Parvb/Robo1/Mdk/Srcin1/Rhou/Nedd4l/Postn/Ache/Nin/Coro1a/Eps8/Bambi/Kndc1/Bcl11a/Arhgap15/Pou3f2/Nlgn1/Plxna4/Cpne5/Arhgap4/Fyn/Fmnl1/Map1b/Lims2/Lrrc4c/Icam1/Unc13d/Prex1/Ngf/Vim/Sema7a/Sema6b/Lpar1/Dab1/Anxa1/Ptn/Fblim1/…
BP	GO:0022610	biological adhesion	993	-0.566711	-1.50126	9.999e-05	9.999e-05	0.00607885	2328	tags=30%, list=16%, signal=27%	Zfhx3/Col15a1/Tnip1/Cdk5r1/Pcdhgb1/Tmem8b/C1qtnf1/Cdh24/Ptprs/B4galnt2/H2-T23/Col18a1/Cd33/Gbp7/H2-DMa/Nt5e/Tnfsf9/Sspo/Col16a1/Gbp2/Sema3e/Erbb2/Dtx1/Fam107a/Vcl/Amigo2/Cd84/Lag3/Slitrk2/Itga6/Col19a1/Efnb3/Npnt/Fes/Lsamp/Tnfrsf14/Csf3r/Igsf9/Pcsk5/Dlg2/Col1a1/Ptpn6/Ank3/Tln2/Anxa3/Ntn1/Parvb/Pcdhga11/Robo1/Mdk/Sdc3/Stab1/Srcin1/Tenm2/Postn/Cntnap1/Ache/Cited2/Gcnt2/Tecta/Itga11/Coro1a/Omd/Ncam2…
MF	GO:0022857	transmembrane transporter activity	695	-0.609597	-1.61055	9.999e-05	9.999e-05	0.00607885	1758	tags=25%, list=12%, signal=23%	Slc6a7/Slc41a3/Gjc2/Tmem37/Kcnt2/Asic2/Kcnq5/Anxa2/Glrb/Ttyh1/Kcnk13/Jph2/Scnn1a/Slc7a8/Asic1/Kcns2/Cacnb2/Gja5/Slc45a3/Slc22a23/Gabrb3/Kcnn4/Slc25a45/Rasa3/Slc7a5/Slc24a3/Clic4/Slc24a4/Gpihbp1/Kcnab1/Kcnn3/Atp6v0e2/Trpm5/Gria3/Scn3b/Abcb1a/Panx1/Slc2a6/Kcnd1/Kcnc2/Hcn2/Kcnip3/Cacng4/Slco2a1/P2rx7/Atp8a2/Unc80/Slc8a2/Gja1/Kcna4/Tmem144/Cacna1c/Tfrc/Slc8a1/Gjb1/Slc9a9/Slc1a4/Slc1a2/Gabra5/Kcnip4/S…
BP	GO:0023051	regulation of signaling	2520	-0.495299	-1.31699	9.999e-05	9.999e-05	0.00607885	2151	tags=22%, list=15%, signal=22%	Tert/Vangl2/Mas1/Pak3/Grm8/Dusp8/Erbb2/Dkk3/Sox10/Alpk1/Stat1/Dtx1/Dand5/Fam107a/Adcyap1r1/Begain/Rph3al/Dock2/Irak2/Hspb1/Cd84/Sesn1/Itga6/Daam2/Syt1/Gpc2/Slc6a9/Ildr1/Per1/Lzts1/Efnb3/Npnt/Oprl1/Akap7/Mgll/Shank3/Dennd4b/Shank1/Csf1r/Pcsk5/Grip2/Hmox1/Glul/Col1a1/Fzd9/Ptpn6/Fkbp1b/Birc3/Rasip1/Prickle1/Arc/Anxa3/Dlx1/Robo1/Mdk/Atxn1/Inpp5f/Nmb/Fgf12/Homer3/Pmepa1/Grin2d/Prkch/Camk2a/Ctsh/Uchl1/…
BP	GO:0023052	signaling	3891	-0.513381	-1.36652	9.999e-05	9.999e-05	0.00607885	2111	tags=22%, list=15%, signal=25%	Sox10/Alpk1/Stat1/Dtx1/Dand5/Fam107a/Adcyap1r1/Begain/Gpr88/Rph3al/Dock2/Irak2/Hspb1/Cd84/Lag3/Chrm3/Sptbn2/Efemp1/Sesn1/Itga6/Scx/Rhoj/Daam2/Creb3l4/Syt1/Gpc2/Tnni3/Slc6a9/Ildr1/Per1/Pitpnm2/Ndrg3/Lzts1/Efnb3/Npnt/Oprl1/Akap7/Mgll/Pde7b/Fchsd1/Shank3/Dennd4b/Shank1/P2ry14/Csf1r/Pcsk5/Stk32c/Grip2/Hmox1/Was/Glul/Dlg2/Gfra4/Pdlim4/Neurl1b/Erc2/Col1a1/Tgif2/Cngb1/Fzd9/Ptpn6/Ank3/Fkbp1b/Birc3/Sema4g…
BP	GO:0023056	positive regulation of signaling	1311	-0.486637	-1.2907	9.999e-05	9.999e-05	0.00607885	1984	tags=20%, list=14%, signal=19%	Shank3/Shank1/Csf1r/Pcsk5/Grip2/Glul/Col1a1/Fzd9/Ptpn6/Arc/Robo1/Inpp5f/Nmb/Grin2d/Prkch/Ctsh/Cited2/Ddx60/Gcnt2/Sept4/Sphk1/Tgfb1i1/Spp1/Nod2/Trem2/Igf1/Kctd13/Sall1/Pycard/Lyn/Adgrg1/Gas1/Fgd2/Anxa2/Bambi/Stxbp1/Cd36/Gpr17/Zc3h12a/Jph2/Adrb2/Nlgn1/Dedd2/Mst1r/Syk/Zmiz1/Enho/Clstn3/Kcnn4/Lrrk1/Tgfb1/Rasl10b/Fyn/Rundc3a/Vip/Plcb1/Sybu/Fgf2/Ror2/Prrt2/Tlr2/Styxl1/Lims2/Ccr2/Icam1/Pde8a/Ptgis/Rassf…
BP	GO:0030001	metal ion transport	609	-0.595781	-1.57322	9.999e-05	9.999e-05	0.00607885	2034	tags=31%, list=14%, signal=28%	Stom/Per1/Oprl1/Akap7/Nalcn/Kcnv2/Trpv2/Wfdc6a/Fam155a/Nos1ap/Ptpn6/Ank3/Fkbp1b/B2m/Ywhah/Kcnt1/Fgf12/Homer3/Grin2d/Camk2a/Nedd4l/Bspry/Slc9b2/Coro1a/Pde4b/Trem2/Gjc2/Tmem37/Kcnt2/Igf1/Asic2/Lyn/Kcnq5/Anxa2/Ehd3/Kcnk13/Gnao1/Jph2/Adrb2/Sik1/Scnn1a/Asic1/Kcns2/Cacnb2/Gja5/Kcnn4/Nkain2/Tgfb1/Homer2/Fyn/Vip/Plcb1/Chd7/Fgf2/Slc24a3/Slc24a4/Osr1/Kcnab1/Kcnn3/Capn3/Icam1/Prkce/Gja4/Ngf/Scn3b/Panx1/Ador…
BP	GO:0030003	cellular cation homeostasis	439	-0.518306	-1.36435	9.999e-05	9.999e-05	0.00607885	2027	tags=25%, list=14%, signal=22%	Tnni3/Efhc1/Oprl1/Fam155a/Hmox1/Xk/Fzd9/Ptpn6/Fkbp1b/Nmb/Grin2d/Coro1a/Lyn/Tmprss6/Cd36/Gpr17/Adm/Jph2/Adrb2/Tgfb1/Fyn/Plcb1/Chd7/Fgf2/Slc24a3/Clic4/Slc24a4/Ccr2/Capn3/Prkce/Ngf/Cckbr/Npy1r/Lpar1/Synpo/Cd4/Gnat2/Cd52/Ccl28/P2rx7/Tfr2/Mt1/Slc8a2/Gja1/Cacna1c/Tfrc/Slc8a1/Slc9a9/Slc30a3/Trpm2/Bdkrb1/Nos1/Prkcb/Gper1/P2rx4/Tgm2/Agt/Gng3/Tmem178/Slc11a1/Ramp3/Pde4d/Akap6/S1pr1/Slc12a5/C3ar1/Adrb1/Cacn…
BP	GO:0030030	cell projection organization	1353	-0.503395	-1.33528	9.999e-05	9.999e-05	0.00607885	2072	tags=21%, list=15%, signal=20%	Hspb1/Dnali1/Atl1/Slitrk2/Efemp1/Itga6/Rhoj/Klk8/Syt1/Gpc2/Mns1/Lzts1/Efnb3/Fes/Mgll/Shank3/Shank1/Trpv2/Csf1r/Igsf9/Myo1a/Was/Xk/Ank3/Fkbp1b/B2m/Sema4g/Arc/Anln/Ywhah/Ntn1/Parvb/Robo1/Mdk/Inpp5f/Srcin1/Etv1/Tenm2/Rhou/Camk2a/Nedd4l/Uchl1/Postn/Cntnap1/Slit3/Ache/Ttc39c/Nin/Sphk1/Coro1a/Map1a/Eps8/Sh3yl1/B4galt5/Evl/Gfra1/Trem2/Lyn/Tbc1d30/Gas1/Cntn4/Ccdc78/Ehd3/Kndc1/Bcl11a/Stxbp1/Ttyh1/Pou3f2/A…
CC	GO:0030054	cell junction	950	-0.596862	-1.58072	9.999e-05	9.999e-05	0.00607885	2103	tags=28%, list=15%, signal=25%	Abcb1b/Lasp1/Fam107a/Adcyap1r1/Vcl/Evpl/Chrm3/Sptbn2/Itga6/Syt1/Ildr1/Lzts1/Fes/Shank3/Shank1/Pdlim7/Igsf9/Was/Dlg2/Pdlim4/Erc2/Ptpn6/Ank3/Rasip1/Prrt1/Tln2/Arc/Shc4/Ywhah/Parvb/Homer3/Srcin1/Tenm2/Grin2d/Rhou/Prkch/Camk2a/Cntnap1/Schip1/Ache/Slc9b2/Opalin/Itga11/Sphk1/Coro1a/Eps8/Fyb/Tgfb1i1/Ppl/Evl/Dpep1/Gjc2/Lyn/Frmd4a/Anxa2/Apbb1ip/Glrb/Cldn11/Myzap/Kazn/Nlgn1/Cldn1/Parvg/Afap1l1/Pacsin1/Gja5…
BP	GO:0030154	cell differentiation	2983	-0.478397	-1.27272	9.999e-05	9.999e-05	0.00607885	2201	tags=22%, list=15%, signal=23%	Arhgef2/Chsy1/Rtn4rl2/Rbm24/Tnfsf9/Islr2/Ramp2/Grm5/Sspo/Sgk1/Foxo3/Samd9l/Sema3e/Txnrd3/Apobec3/Tert/Vangl2/Slit1/Pak3/Spo11/Tacc2/Zfp365/Jdp2/Erbb2/Sox10/Krt10/Stat1/Dtx1/Nudt21/Abcb1b/Adcyap1r1/Vcl/Evpl/Nup210l/Dock2/Hspb1/Atl1/Lag3/Slitrk2/Efemp1/Itga6/Scx/Daam2/Creb3l4/Klk8/Syt1/Igsf10/Rorb/Col19a1/Ehd2/Gpc2/Tnni3/Lzts1/Myh11/Efnb3/Npnt/Fes/Mgll/Shank3/Shank1/Pdlim7/Trpv2/Csf3r/Csf1r/Igsf9/K…
BP	GO:0030182	neuron differentiation	1214	-0.545936	-1.44727	9.999e-05	9.999e-05	0.00607885	2169	tags=26%, list=15%, signal=24%	Sgk1/Foxo3/Sema3e/Vangl2/Slit1/Pak3/Zfp365/Erbb2/Dtx1/Vcl/Hspb1/Atl1/Slitrk2/Efemp1/Itga6/Klk8/Syt1/Rorb/Gpc2/Lzts1/Efnb3/Fes/Mgll/Shank3/Shank1/Trpv2/Csf1r/Igsf9/Grip2/Xk/Dlg2/Tgif2/Cngb1/Ank3/Fkbp1b/B2m/Sema4g/Arc/Ywhah/Ntn1/Dlx1/Robo1/Mdk/Inpp5f/Srcin1/Etv1/Tenm2/Camk2a/Nedd4l/Uchl1/Postn/Cntnap1/Slit3/Ache/Nin/Sphk1/Map1a/B4galt5/Evl/Cend1/Gfra1/Socs2/Sall1/Lyn/Nanos1/Gas1/Cntn4/Kndc1/Bcl11a/…
CC	GO:0030424	axon	594	-0.654361	-1.7277	9.999e-05	9.999e-05	0.00607885	1976	tags=34%, list=14%, signal=30%	Trpv2/Igsf9/Myo1a/Glul/Dlg2/Erc2/Ank3/Anxa3/Robo1/Inpp5f/Sdc3/Nrsn1/Srcin1/Camk2a/Uchl1/Cntnap1/Ache/Nin/Sphk1/Coro1a/Map1a/Ncam2/Gfra1/Gjc2/Ang/Stxbp1/Ttyh1/Ap1s1/Adrb2/Nrtn/Mbp/Pacsin1/Gabrb3/Arhgap4/Epha5/Kif5c/Tgfb1/Dagla/Cdk5r2/Rgs7bp/Sybu/Map1b/Palld/Ror2/Prrt2/Kcnab1/Sncg/Adgrl3/Kif5a/Prex1/Ngf/Gria3/Cplx2/Tnfrsf21/Tmod2/Adora1/Nptxr/Vim/Ctnna2/Kcnc2/Npy1r/Hcn2/Kcnip3/Tnfrsf1b/Frmd7/Ccsap/…
CC	GO:0030425	dendrite	605	-0.658892	-1.73974	9.999e-05	9.999e-05	0.00607885	1990	tags=31%, list=14%, signal=28%	Dnajb1/Shank3/Shank1/Igsf9/Pcsk5/Grip2/Dlg2/Pdlim4/Ank3/Anxa3/Inpp5f/Homer3/Srcin1/Tenm2/Camk2a/Ache/Nin/Map1a/Gnaz/Pde4b/Asic2/Rin1/Kndc1/Gnao1/Adrb2/Nlgn1/Asic1/Brinp1/Ctla2a/Epha5/Kif5c/Homer2/Fyn/Rgs7bp/Cpe/Map1b/Ptpro/Ror2/Kcnab1/Ncf1/Kif5a/Trpm5/Prex1/Ngf/Gria3/Cplx2/Adora1/Nptxr/Psd/Kcnc2/Lpar1/Hcn2/Kcnip3/Synpo/Cnih2/Fas/Rgs7/Shisa6/Shisa7/Nsg1/Dlgap3/Slc8a2/Kcna4/Sema3a/Cacna1c/Brinp2/Ad…
BP	GO:0031175	neuron projection development	938	-0.545965	-1.44578	9.999e-05	9.999e-05	0.00607885	2181	tags=26%, list=15%, signal=24%	Islr2/Sgk1/Sema3e/Vangl2/Slit1/Pak3/Zfp365/Erbb2/Vcl/Hspb1/Atl1/Slitrk2/Efemp1/Itga6/Klk8/Syt1/Gpc2/Lzts1/Efnb3/Fes/Mgll/Shank3/Shank1/Trpv2/Csf1r/Igsf9/Xk/Ank3/Fkbp1b/B2m/Sema4g/Arc/Ywhah/Ntn1/Robo1/Mdk/Inpp5f/Srcin1/Etv1/Tenm2/Camk2a/Nedd4l/Uchl1/Postn/Cntnap1/Slit3/Ache/Nin/Sphk1/Map1a/B4galt5/Evl/Gfra1/Lyn/Gas1/Cntn4/Kndc1/Bcl11a/Stxbp1/Pou3f2/Adm/Nlgn1/Plxna4/Nrtn/Nckap1l/B4galt6/Foxo6/Pacsi…
CC	GO:0031224	intrinsic component of membrane	3260	-0.549517	-1.46195	9.999e-05	9.999e-05	0.00607885	2367	tags=26%, list=17%, signal=28%	Slc29a3/Prlr/Sema6c/Trpc3/Slc39a14/Ly96/Cpm/S1pr2/Dnajc4/Syt12/Kcnf1/Slc2a1/Cd7/Lrrc8a/Ptgfrn/Olfm1/Cmtm3/Acsl5/Slc2a10/Ceacam2/St6galnac3/Pcdhgb1/Tmem8b/Pex10/C1qtnf1/Procr/Marcksl1/Sema3g/Catsperg1/Lamp5/Cacng8/Vamp1/Cdh24/Ptprs/B4galnt2/Tmem184a/Paqr6/Cacng3/Glt8d2/Gabra3/Tmem150c/Chst1/H2-T23/Igsf3/Cd33/Kcnj8/Hc/Atp8b1/Pidd1/H2-DMa/Tmem191c/Pnpla2/Slc1a1/Nt5e/Spns2/Slc45a2/Cacnb3/Chsy1/Rtn4rl…
CC	GO:0031226	intrinsic component of plasma membrane	905	-0.639888	-1.69381	9.999e-05	9.999e-05	0.00607885	2067	tags=36%, list=15%, signal=33%	Abcg5/Chrm3/Slitrk2/Itga6/Stom/Gpc2/Slc6a9/Efnb3/Npnt/Slc2a13/Oprl1/Shank3/Shank1/Kcnv2/Trpv2/Csf1r/Dlg2/Nos1ap/Sema4g/Ncf2/Prrt1/Slc16a7/Rrh/Tas1r1/Pcdhga11/Osmr/Car4/Stab1/Slc15a2/Tenm2/Grin2d/Sstr3/Itga11/Eps8/Trem2/Trabd2b/Asic2/Lyn/Adgrg1/Kcnq5/Gas1/Glrb/Cntfr/Cldn11/St14/Gpr17/Kcnk13/Adrb2/Tmem130/Nlgn1/Plxna4/Scnn1a/Cd59b/Mst1r/Asic1/Cldn1/Thbd/Igdcc4/Kcns2/Vsig2/Pcdhga10/Gja5/Lrfn1/Gabrb3…
BP	GO:0031344	regulation of cell projection organization	689	-0.513299	-1.35601	9.999e-05	9.999e-05	0.00607885	2403	tags=25%, list=17%, signal=22%	Sema3c/Baiap2/Numbl/Palm/Sema6c/Olfm1/Cdk5r1/Sema3g/Cit/Ptprs/Adcyap1/Rhog/Atp8b1/Rtn4rl2/Islr2/Sgk1/Sema3e/Slit1/Pak3/Zfp365/Hspb1/Efemp1/Itga6/Klk8/Syt1/Gpc2/Mns1/Lzts1/Efnb3/Fes/Mgll/Shank3/Shank1/Trpv2/Was/Xk/Fkbp1b/B2m/Sema4g/Arc/Anln/Ywhah/Ntn1/Robo1/Mdk/Inpp5f/Srcin1/Nedd4l/Ache/Nin/Sphk1/Eps8/Sh3yl1/Evl/Trem2/Lyn/Tbc1d30/Kndc1/Bcl11a/Pou3f2/Nlgn1/Plxna4/Foxo6/Pacsin1/Cpne5/Arhgap4/Fyn/H2-…
BP	GO:0032501	multicellular organismal process	4816	-0.489158	-1.3027	9.999e-05	9.999e-05	0.00607885	2208	tags=21%, list=15%, signal=27%	Sept6/Slc1a1/Spns2/Ptgds/Slc45a2/Arhgef2/Cacnb3/Chsy1/Rtn4rl2/Rbm24/Tnfsf9/Col4a2/Islr2/Endog/Ramp2/Grm5/Sspo/Sgk1/Foxo3/Plxdc1/Samd9l/Sema3e/Txnrd3/Apobec3/Tert/Vangl2/Slc5a1/Slit1/Mas1/Pak3/Spo11/Grm8/Tacc2/Zfp365/Erbb2/Dkk3/Serping1/Tpst2/Sox10/Krt10/Stat1/Dtx1/Nudt21/Dand5/Abcb1b/Fam107a/Adcyap1r1/Begain/Gpr88/Crip2/Vcl/Evpl/Nup210l/Amigo2/Hpgds/Dock2/Hspb1/Atl1/Abcg5/Cd84/Lag3/Chrm3/Sptbn2/S…
BP	GO:0032502	developmental process	4426	-0.4641	-1.23589	9.999e-05	9.999e-05	0.00607885	2284	tags=21%, list=16%, signal=25%	Esr1/Frmd6/Cit/Rgs4/Cdh24/Ptprs/Rps19/Tmem184a/Adcyap1/Rbl1/Esrp2/H2-T23/Col18a1/Ngb/Igsf3/Hps1/Bex1/Kcnj8/Rhog/Hc/Atp8b1/H2-DMa/Mlph/Tnnc1/Usp2/Spag8/Sept6/Spns2/Arhgef2/Chsy1/Rtn4rl2/Rbm24/Tnfsf9/Zdhhc15/Col4a2/Islr2/Endog/Ramp2/Grm5/Sspo/Sgk1/Foxo3/Plxdc1/Samd9l/Sema3e/Txnrd3/Apobec3/Tert/Vangl2/Slc5a1/Slit1/Pak3/Spo11/Tacc2/Zfp365/Jdp2/Erbb2/Dkk3/Sox10/Krt10/Stat1/Dtx1/Nudt21/Dand5/Abcb1b/Adc…
BP	GO:0032879	regulation of localization	2229	-0.499989	-1.32873	9.999e-05	9.999e-05	0.00607885	2308	tags=24%, list=16%, signal=24%	Cdk5r1/Mmd/C1qtnf1/Sema3g/Cacng8/Esr1/Vamp1/Rgs4/Tmem184a/Adcyap1/Cacng3/H2-T23/Col18a1/Kcnj8/Rhog/Hc/Misp/Mtcl1/Tnnc1/Usp2/Pnpla2/Arhgef2/Cacnb3/Dnajc6/Bok/Grm5/Sgk1/Foxo3/Fndc1/Sema3e/Tert/Slit1/Pak3/Grm8/Erbb2/Fam107a/Adcyap1r1/Vcl/Rph3al/Dock2/Hspb1/Abcg5/Cd84/Efemp1/Itga6/Rhoj/Syt1/Igsf10/Stom/Sparc/Ehd2/Gpc2/Frmd8/Ildr1/Per1/Oprl1/Fes/Akap7/Sgip1/Shank3/Shank1/Nalcn/Tnfrsf14/Kcnv2/Trpv2/Wfd…
BP	GO:0032940	secretion by cell	799	-0.552214	-1.46064	9.999e-05	9.999e-05	0.00607885	2081	tags=26%, list=15%, signal=23%	Rph3al/Cd84/Sptbn2/Syt1/Lmf1/Slc6a9/Frmd8/Ildr1/Fes/Syt16/Tnfrsf14/Csf1r/Hmox1/Glul/Erc2/Fkbp1b/Ly6e/Anxa3/Mdk/Nmb/Srcin1/Camk2a/Postn/Sept4/Slc9b2/Sphk1/Coro1a/Gbp5/Spp1/Nod2/Trem2/Igf1/Pycard/Lyn/Frmd4a/Ang/Sytl1/Stxbp1/Cd36/Il27ra/Rgcc/Adm/Zc3h12a/Adrb2/Nlgn1/Tcp11/Asic1/Syk/Mbp/Enho/Gja5/Gsdmd/Kcnn4/Entpd1/Celsr1/Rcn3/Epha5/Tgfb1/Rasl10b/Cdk5r2/Vip/Cpe/Sybu/Exph5/Chd7/Prrt2/Tlr2/Sncg/Ccr2/Prk…
BP	GO:0032989	cellular component morphogenesis	1003	-0.534426	-1.41585	9.999e-05	9.999e-05	0.00607885	2181	tags=24%, list=15%, signal=22%	Islr2/Sgk1/Sema3e/Vangl2/Slit1/Pak3/Zfp365/Erbb2/Vcl/Atl1/Slitrk2/Rhoj/Klk8/Syt1/Sparc/Lzts1/Efnb3/Fes/Mgll/Shank3/Shank1/Trpv2/Csf1r/Xk/Ptpn6/Ank3/Sema4g/Arc/Ywhah/Ntn1/Parvb/Robo1/Mdk/Srcin1/Etv1/Tenm2/Rhou/Camk2a/Nedd4l/Uchl1/Postn/Cntnap1/Slit3/Ache/Nin/Coro1a/Map1a/Eps8/B4galt5/Evl/Col12a1/Gas1/Cntn4/Bambi/Kndc1/Col6a1/Bcl11a/Stxbp1/St14/Arhgap15/Pou3f2/Nlgn1/Plxna4/Nckap1l/B4galt6/Parvg/Pac…
BP	GO:0032990	cell part morphogenesis	628	-0.579622	-1.53074	9.999e-05	9.999e-05	0.00607885	2181	tags=29%, list=15%, signal=26%	Islr2/Sgk1/Sema3e/Vangl2/Slit1/Pak3/Zfp365/Erbb2/Vcl/Atl1/Slitrk2/Klk8/Syt1/Lzts1/Efnb3/Mgll/Shank3/Shank1/Trpv2/Csf1r/Xk/Ank3/Sema4g/Arc/Ywhah/Ntn1/Robo1/Mdk/Srcin1/Etv1/Tenm2/Camk2a/Nedd4l/Uchl1/Postn/Cntnap1/Slit3/Ache/Nin/Map1a/B4galt5/Evl/Gas1/Cntn4/Kndc1/Bcl11a/Stxbp1/Pou3f2/Nlgn1/Plxna4/Nckap1l/B4galt6/Pacsin1/Cpne5/Arhgap4/Epha5/Kif5c/Fyn/Phactr1/Lama1/Tsku/Map1b/Ptpro/Lrrc4c/Gli3/Col25a1…
BP	GO:0034220	ion transmembrane transport	653	-0.600116	-1.58543	9.999e-05	9.999e-05	0.00607885	2005	tags=30%, list=14%, signal=27%	Oprl1/Akap7/Shank3/Shank1/Nalcn/Kcnv2/Trpv2/Fam155a/Nos1ap/Ptpn6/Ank3/Fkbp1b/Slc16a7/Arc/Anxa3/Ywhah/Fgf12/Grin2d/Nedd4l/Coro1a/Slc6a7/Pde4b/Trem2/Gjc2/Tmem37/Kcnt2/Asic2/Lyn/Kcnq5/Glrb/Ehd3/Kcnk13/Jph2/Adrb2/Nlgn1/Scnn1a/Slc7a8/Asic1/Kcns2/Cacnb2/Gja5/Gabrb3/Kcnn4/Tgfb1/Fyn/Plcb1/Chd7/Slc7a5/Fgf2/Slc24a3/Clic4/Slc24a4/Osr1/Kcnab1/Kcnn3/Capn3/Prkce/Atp6v0e2/Trpm5/Ngf/Scn3b/Abcb1a/Panx1/Kcnd1/Fxyd…
BP	GO:0034762	regulation of transmembrane transport	442	-0.576342	-1.51721	9.999e-05	9.999e-05	0.00607885	2005	tags=32%, list=14%, signal=29%	Oprl1/Akap7/Shank3/Shank1/Nalcn/Kcnv2/Klf15/Nos1ap/Ptpn6/Ank3/Fkbp1b/Arc/Anxa3/Ywhah/Fgf12/Nedd4l/Clip3/Coro1a/Pde4b/Trem2/Gjc2/Tmem37/Igf1/Asic2/Lyn/Kcnq5/Ehd3/Kcnk13/Jph2/Adrb2/Nlgn1/Kcns2/Cacnb2/Gja5/Tgfb1/Fyn/Plcb1/Chd7/Clic4/Osr1/Kcnab1/Capn3/Prkce/Trpm5/Ngf/Scn3b/Abcb1a/Fabp5/Kcnd1/Fxyd5/Irs2/Kcnc2/Hcn2/Kcnip3/Cnih2/Mrln/Cacng4/Rgs7/Shisa6/C1qtnf2/Trib3/Shisa7/P2rx7/Nrxn1/Gja1/Kcna4/Cacna1c…
CC	GO:0036477	somatodendritic compartment	855	-0.638772	-1.69028	9.999e-05	9.999e-05	0.00607885	2296	tags=34%, list=16%, signal=30%	Dpysl5/Lamp5/Cacng8/Esr1/Cit/Adcyap1/Cacng3/Naip5/Gabra3/Ngb/Mlph/Fus/Hdc/Arhgef2/Rtn4rl2/Endog/Grm5/Plxdc1/Grm8/Stat1/Begain/Hspb1/Chrm3/Sptbn2/Efhc1/Lzts1/Dnajb1/Shank3/Shank1/Igsf9/Pcsk5/Myo1a/Grip2/Glul/Dlg2/Pdlim4/Erc2/Ank3/Anxa3/Robo1/Inpp5f/Nrsn1/Homer3/Srcin1/Tenm2/Camk2a/Uchl1/Ache/Nin/Map1a/Gnaz/Gfra1/Pde4b/Gjc2/Igf1/Mapk10/Asic2/Pycard/Rin1/Ang/Kndc1/Gnao1/Adrb2/Nlgn1/Asic1/Brinp1/Mbp/…
MF	GO:0038023	signaling receptor activity	538	-0.606213	-1.59875	9.999e-05	9.999e-05	0.00607885	2178	tags=35%, list=15%, signal=31%	Ramp2/Grm5/Gpr75/Mas1/Grm8/Erbb2/Adcyap1r1/Gpr88/Lag3/Chrm3/Efemp1/Rorb/Oprl1/P2ry14/Csf3r/Csf1r/Gfra4/Fzd9/Csf2ra/Ptpn6/Rrh/Tas1r1/Osmr/Robo1/Grin2d/Ctsh/Sstr3/Itga11/Sphk1/Gfra1/Trem2/Adgrg1/Vipr1/Gpr160/Glrb/Cntfr/Cd36/Il27ra/Gpr17/Adrb2/Nlgn1/Plxna4/Mst1r/Thbd/Gabrb3/Celsr1/Epha5/Mrc1/Palld/Ror2/Tlr2/Gpr19/Adgre1/Ccr2/Il17rb/Cubn/Adgrl3/Gria3/Cckbr/Fcgr4/Adora1/Cysltr1/Nptxr/Fcer1g/Cd48/Cyslt…
BP	GO:0040011	locomotion	1395	-0.47795	-1.26774	9.999e-05	9.999e-05	0.00607885	2165	tags=23%, list=15%, signal=22%	Foxo3/Sema3e/Tert/Vangl2/Slit1/Pak3/Erbb2/Sox10/Fam107a/Vcl/Dock2/Hspb1/Efemp1/Itga6/Rhoj/Bin2/Igsf10/Sparc/Gpc2/Efhc1/Efnb3/Fes/Shank3/Tnfrsf14/Csf3r/Wfdc6a/Csf1r/Pcsk5/Tmsb10/Hmox1/Was/Glul/Col1a1/Ank3/Sema4g/Arc/Anln/Anxa3/Ntn1/Robo1/Mdk/Inpp5f/Sdc3/Srcin1/Etv1/Tenm2/Camk2a/Ctsh/Postn/Slit3/Schip1/Cited2/Vash1/Gcnt2/Slc9b2/Itga11/Sphk1/Coro1a/Rcan2/Eps8/Col5a1/Evl/Cend1/Gfra1/Pde4b/Spp1/Dpep1/…
BP	GO:0042221	response to chemical	2710	-0.464435	-1.23514	9.999e-05	9.999e-05	0.00607885	2241	tags=21%, list=16%, signal=22%	Bex1/Kcnj8/Gbp7/Rhog/Hc/Atp8b1/Fus/Tnnc1/Slc1a1/Arhgef2/Abtb2/Rps6ka4/Bok/Col4a2/Endog/Ramp2/Grm5/Slc25a22/Sgk1/Col16a1/Foxo3/Fndc1/Gbp2/Sema3e/Tert/Vangl2/Gpr75/Slit1/Pak3/Ifit2/Slc25a33/Erbb2/Krt10/Stat1/Dtx1/Nfil3/Dand5/Abcb1b/Fam107a/Tap2/Dock2/Irak2/Hspb1/Cd84/Chrm3/Sesn1/Scx/Sgtb/Bin2/Creb3l4/Syt1/Rorb/Sparc/Slc6a9/Ildr1/Per1/Efnb3/Npnt/Fes/Akap7/Trim2/Gramd1c/Shank1/Csf3r/Csf1r/Klf15/Hmox1…
BP	GO:0042330	taxis	426	-0.554377	-1.45941	9.999e-05	9.999e-05	0.00607885	2321	tags=34%, list=16%, signal=29%	Cmtm3/Cdk5r1/Dpysl5/Sema3g/Rps19/Rhog/Hc/Sema3e/Vangl2/Slit1/Erbb2/Dock2/Hspb1/Bin2/Efnb3/Fes/Csf3r/Csf1r/Ank3/Sema4g/Ntn1/Robo1/Mdk/Etv1/Tenm2/Slit3/Coro1a/Evl/Pde4b/Spp1/Nod2/Trem2/Lyn/Gas1/Cntn4/Lsp1/Plxna4/Cxcl16/Nckap1l/Syk/Tymp/Pik3cd/Pla2g7/Cmtm5/Epha5/Kif5c/Tgfb1/Vav1/Lama1/Fgf2/Ptpro/Ccr2/Gli3/Kif5a/Prex1/Rarres2/Cysltr1/Padi2/Fcer1g/Sema7a/Sema6b/Lpar1/Dpysl4/Lox/Serpine1/Ccl28/Anxa1/Pt…
CC	GO:0042995	cell projection	1961	-0.564019	-1.49828	9.999e-05	9.999e-05	0.00607885	2308	tags=26%, list=16%, signal=25%	Cdk5r1/Pcdhgb1/Acap2/Dpysl5/Catsperg1/Lamp5/Cacng8/Esr1/Vamp1/Cit/Ptprs/Adcyap1/Cacng3/Naip5/Gabra3/Ttll11/Ngb/Rhog/Atp8b1/Mlph/Fus/Acot7/Hdc/Sept6/Arhgef2/Rtn4rl2/Grm5/Sgk1/Plxdc1/Kif21b/Slc5a1/Grm8/Erbb2/Stat1/Fam107a/Adcyap1r1/Begain/Gpr88/Cfap58/Hspb1/Dnali1/Atl1/Chrm3/Morn4/Itga6/Rhoj/Syt1/Mns1/Efhc1/Lzts1/Mgll/Dnajb1/Fchsd1/Shank3/Shank1/Pdlim7/Trpv2/Igsf9/Pcsk5/Myo1a/Grip2/Glul/Dlg2/Pdlim4…
CC	GO:0043005	neuron projection	1227	-0.615741	-1.63259	9.999e-05	9.999e-05	0.00607885	1998	tags=28%, list=14%, signal=27%	Mgll/Dnajb1/Shank3/Shank1/Trpv2/Igsf9/Pcsk5/Myo1a/Grip2/Glul/Dlg2/Pdlim4/Erc2/Cngb1/Ank3/Rrh/Anxa3/Robo1/Inpp5f/Sdc3/Nmb/Nrsn1/Homer3/Srcin1/Tenm2/Camk2a/Uchl1/Cntnap1/Ache/Nin/Sphk1/Coro1a/Map1a/Eps8/Gnaz/Ncam2/Gfra1/Pde4b/Gjc2/Mapk10/Asic2/Plekhb1/Rin1/Glrb/Ang/Kndc1/Stxbp1/Ttyh1/Gnao1/Ap1s1/Adrb2/Nlgn1/Nrtn/Asic1/Brinp1/Mbp/Pacsin1/Ctla2a/Gabrb3/Cpne5/Arhgap4/Kcnn4/Entpd1/Epha5/Kif5c/Tgfb1/Hom…
CC	GO:0043025	neuronal cell body	589	-0.64002	-1.68971	9.999e-05	9.999e-05	0.00607885	1963	tags=31%, list=14%, signal=28%	Pcsk5/Myo1a/Glul/Dlg2/Erc2/Anxa3/Robo1/Inpp5f/Nrsn1/Srcin1/Camk2a/Uchl1/Ache/Map1a/Gfra1/Gjc2/Igf1/Mapk10/Asic2/Pycard/Rin1/Ang/Kndc1/Adrb2/Brinp1/Mbp/Cpne5/Kcnn4/Entpd1/Epha5/Kif5c/Tgfb1/Homer2/Mast1/Rgs7bp/Vip/Cpe/Map1b/Palld/Ror2/Kcnab1/Kcnn3/Sncg/Ncf1/Kif5a/Trpm5/Gria3/Sorl1/Cplx2/Vgf/Adora1/Nptxr/Kcnd1/Pde1a/Kcnc2/Lpar1/Hcn2/Tnfrsf1b/Fas/Frmd7/Dab1/Ttbk1/P2rx7/Nrxn1/Dlgap3/Slc8a2/Sncb/Nrsn2/…
BP	GO:0043269	regulation of ion transport	539	-0.601862	-1.58734	9.999e-05	9.999e-05	0.00607885	2044	tags=34%, list=14%, signal=30%	Syt1/Stom/Per1/Oprl1/Akap7/Shank3/Shank1/Nalcn/Kcnv2/Trpv2/Wfdc6a/Nos1ap/Ptpn6/Ank3/Fkbp1b/B2m/Arc/Anxa3/Ywhah/Fgf12/Homer3/Camk2a/Nedd4l/Coro1a/Pde4b/Trem2/Gjc2/Tmem37/Igf1/Asic2/Lyn/Kcnq5/Anxa2/Ehd3/Stxbp1/Kcnk13/Gnao1/Jph2/Adrb2/Nlgn1/Sik1/Syk/Kcns2/Cacnb2/Gja5/Entpd1/Nkain2/Tgfb1/Homer2/Fyn/Vip/Plcb1/Chd7/Clic4/Osr1/Kcnab1/Sncg/Capn3/Icam1/Prkce/Trpm5/Ngf/Scn3b/Abcb1a/Adora1/Kcnd1/Fxyd5/Irs2/…
BP	GO:0044057	regulation of system process	432	-0.565757	-1.48916	9.999e-05	9.999e-05	0.00607885	2111	tags=30%, list=15%, signal=26%	Sox10/Begain/Abcg5/Chrm3/Klk8/Tnni3/Npnt/Oprl1/Mgll/Shank3/Shank1/Grip2/Fkbp1b/Fgf12/Homer3/Grin2d/Sphk1/Pde4b/Igf1/Asic2/Ehd3/Gnao1/Adm/Zc3h12a/Adrb2/Nlgn1/Tymp/Cacnb2/Gja5/Corin/Vip/Ptpro/Icam1/Ncf1/Sct/Hopx/Scn3b/Abcb1a/Cckbr/Fcgr4/Tnfrsf21/Mmp2/Adora1/Cysltr1/Fabp5/Nptxr/Npy1r/Gch1/Tnfrsf1b/Cnih2/Igfbp5/Cacng4/Shisa6/Shisa7/Nrxn1/Runx1/Gja1/Sema3a/Cacna1c/Th/Dusp5/Slc8a1/Shisa9/Nos3/Itgax/Nos…
CC	GO:0044297	cell body	664	-0.634155	-1.67544	9.999e-05	9.999e-05	0.00607885	2018	tags=31%, list=14%, signal=28%	Pitpnm2/Efhc1/Lzts1/Dnajb1/Trpv2/Pcsk5/Myo1a/Glul/Dlg2/Erc2/Anxa3/Robo1/Inpp5f/Nrsn1/Srcin1/Camk2a/Uchl1/Ache/Map1a/Gnaz/Gfra1/Gjc2/Igf1/Mapk10/Asic2/Pycard/Rin1/Ang/Kndc1/Gnao1/Adrb2/Brinp1/Mbp/Cpne5/Kcnn4/Entpd1/Epha5/Kif5c/Tgfb1/Homer2/Fyn/Mast1/Rgs7bp/Vip/Cpe/Map1b/Palld/Ror2/Tlr2/Kcnab1/Kcnn3/Sncg/Ncf1/Kif5a/Trpm5/Gria3/Sorl1/Cplx2/Vgf/Adora1/Nptxr/Kcnd1/Pde1a/Vim/Kcnc2/Lpar1/Hcn2/Tnfrsf1b/F…
CC	GO:0044421	extracellular region part	981	-0.560659	-1.48501	9.999e-05	9.999e-05	0.00607885	2254	tags=33%, list=16%, signal=29%	H2-T23/Col18a1/C1ra/Adamts4/Gbp7/Hc/Mtcl1/Ptgds/Rtn4rl2/Tnfsf9/Col4a2/Sspo/Col16a1/Gbp2/Sema3e/Slit1/Lrrn2/Dkk3/Serping1/Dand5/Pla1a/Rpl39/Efemp1/Itga6/Klk8/Col19a1/Sparc/Ehd2/Gpc2/Npnt/Krt1/Wfdc6a/Pcsk5/Gfra4/Lipe/Col1a1/B2m/Lrrc24/Sema4g/Arc/Mtus2/Anxa3/Mamdc2/Ntn1/Car4/Lrrn3/S100a11/Rnase4/Islr/Ctsh/Postn/Slit3/Ache/Vash1/Col11a1/Adprh/S100a16/Plbd1/Kif20a/Tecta/Omd/Rab4a/Col5a1/Spock2/Gfra1/S…
CC	GO:0044425	membrane part	4244	-0.532025	-1.41662	9.999e-05	9.999e-05	0.00607885	2370	tags=24%, list=17%, signal=28%	Palm/Arrb2/Slc29a3/Prlr/Sema6c/Trpc3/Slc39a14/Ly96/Cpm/S1pr2/Dnajc4/Syt12/Kcnf1/Plekha4/Slc2a1/Cd7/Lrrc8a/Ptgfrn/Olfm1/Dpm1/Cmtm3/Acsl5/Slc2a10/Ceacam2/St6galnac3/Tuba1a/Pcdhgb1/Tmem8b/Pex10/C1qtnf1/Procr/Marcksl1/Sema3g/Catsperg1/Lamp5/Cacng8/Esr1/Vamp1/Cit/Cdh24/Ptprs/B4galnt2/Tmem184a/Paqr6/Cacng3/Glt8d2/Gabra3/Tmem150c/Chst1/H2-T23/Igsf3/Cd33/Kcnj8/Hc/Atp8b1/Pidd1/H2-DMa/Mtcl1/Tmem191c/Pnpla2…
CC	GO:0044456	synapse part	949	-0.658472	-1.74385	9.999e-05	9.999e-05	0.00607885	2072	tags=31%, list=15%, signal=29%	Hspb1/Chrm3/Sptbn2/Slitrk2/Syt1/Slc6a9/Lzts1/Efnb3/Dnajb1/Sgip1/Shank3/Shank1/Grip2/Glul/Dlg2/Pdlim4/Nos1ap/Filip1/Erc2/Fzd9/Ank3/Prrt1/Slc16a7/Arc/Shc4/Ywhah/Homer3/Srcin1/Tenm2/Grin2d/Camk2a/Cntnap1/Ache/Sept4/Slc9b2/Sphk1/Map1a/Eps8/Rab6b/Rab4a/Pde4b/Mapk10/Asic2/Lyn/Glrb/Bcl11a/Stxbp1/Ap1s1/Adrb2/Nlgn1/Asic1/Pacsin1/Lrfn1/Gabrb3/Clstn3/Entpd1/Homer2/Dagla/Fyn/Rgs7bp/Cpe/Map1b/Ptpro/Prrt2/Caly…
CC	GO:0044459	plasma membrane part	1810	-0.611859	-1.62471	9.999e-05	9.999e-05	0.00607885	2370	tags=33%, list=17%, signal=31%	Palm/Arrb2/Prlr/Sema6c/Trpc3/Slc39a14/Ly96/Kcnf1/Plekha4/Slc2a1/Lrrc8a/Olfm1/Slc2a10/Ceacam2/Pcdhgb1/C1qtnf1/Marcksl1/Sema3g/Catsperg1/Lamp5/Cacng8/Esr1/Cit/Cdh24/Ptprs/Cacng3/Gabra3/Tmem150c/H2-T23/Cd33/Kcnj8/Hc/Atp8b1/H2-DMa/Mtcl1/Sept6/Slc1a1/Nt5e/Arhgef2/Cacnb3/Rtn4rl2/Ramp2/Grm5/Sema3e/Vangl2/Gpr75/Slc5a1/Grm8/Erbb2/Abcb1b/Fam107a/Adcyap1r1/Gpr88/Hspb1/Abcg5/Lag3/Chrm3/Sptbn2/Slitrk2/Itga6/B…
CC	GO:0044463	cell projection part	1252	-0.584852	-1.55089	9.999e-05	9.999e-05	0.00607885	2072	tags=25%, list=15%, signal=24%	Hspb1/Dnali1/Chrm3/Morn4/Syt1/Mns1/Efhc1/Lzts1/Mgll/Dnajb1/Shank3/Shank1/Trpv2/Igsf9/Pcsk5/Myo1a/Grip2/Glul/Dlg2/Pdlim4/Erc2/Cngb1/Fzd9/Ank3/Rrh/Anxa3/Robo1/Car4/Inpp5f/Nrsn1/Homer3/Srcin1/Tenm2/Camk2a/Ctsh/Uchl1/Sstr3/Cntnap1/Ache/Sept4/Slc9b2/Nin/Coro1a/Map1a/Eps8/Sh3yl1/Gnaz/Pde4b/Gjc2/Asic2/Tbc1d30/Plekhb1/Rin1/Ehd3/Ang/Kndc1/Dnah6/Ttyh1/Cd36/Gnao1/Ap1s1/Adrb2/Nlgn1/Hydin/Scnn1a/Tcp11/Asic1/B…
CC	GO:0045202	synapse	1221	-0.637065	-1.68898	9.999e-05	9.999e-05	0.00607885	2072	tags=29%, list=15%, signal=27%	Hspb1/Chrm3/Sptbn2/Slitrk2/Syt1/Sparc/Gpc2/Slc6a9/Lzts1/Efnb3/Akap7/Mgll/Dnajb1/Fchsd1/Sgip1/Shank3/Shank1/Igsf9/Grip2/Glul/Dlg2/Pdlim4/Nos1ap/Filip1/Erc2/Fzd9/Ank3/Prrt1/Slc16a7/Tln2/Arc/Shc4/Ywhah/Homer3/Srcin1/Tenm2/Grin2d/Camk2a/Postn/Cntnap1/Ache/Sept4/Slc9b2/Sphk1/Coro1a/Map1a/Eps8/Rab6b/Rab4a/Pde4b/Prkar1b/Mapk10/Asic2/Lyn/Glrb/Bcl11a/Stxbp1/Ttyh1/Ap1s1/Adrb2/Nlgn1/Nmnat2/Asic1/Cacnb2/Pacs…
BP	GO:0045595	regulation of cell differentiation	1491	-0.493682	-1.31002	9.999e-05	9.999e-05	0.00607885	2201	tags=24%, list=15%, signal=23%	Arhgef2/Rtn4rl2/Rbm24/Tnfsf9/Islr2/Ramp2/Grm5/Sgk1/Foxo3/Sema3e/Tert/Slit1/Pak3/Zfp365/Jdp2/Erbb2/Sox10/Stat1/Dtx1/Nudt21/Hspb1/Lag3/Efemp1/Itga6/Daam2/Klk8/Syt1/Igsf10/Rorb/Ehd2/Gpc2/Lzts1/Efnb3/Npnt/Fes/Mgll/Shank3/Shank1/Pdlim7/Trpv2/Csf3r/Csf1r/Grip2/Xk/Col1a1/Tgif2/Ptpn6/Fkbp1b/B2m/Sema4g/Prickle1/Arc/Ywhah/Ntn1/Dlx1/Robo1/Mdk/Atxn1/Inpp5f/Srcin1/Prkch/Camk2a/Nedd4l/Postn/Ache/Tob1/Gcnt2/Slc…
BP	GO:0045597	positive regulation of cell differentiation	882	-0.495256	-1.3107	9.999e-05	9.999e-05	0.00607885	2201	tags=25%, list=15%, signal=23%	Arhgef2/Rbm24/Tnfsf9/Islr2/Ramp2/Grm5/Sgk1/Foxo3/Tert/Pak3/Zfp365/Sox10/Stat1/Nudt21/Hspb1/Itga6/Syt1/Ehd2/Gpc2/Npnt/Fes/Shank3/Shank1/Pdlim7/Trpv2/Csf1r/Grip2/Col1a1/Tgif2/Fkbp1b/Ntn1/Dlx1/Robo1/Mdk/Atxn1/Prkch/Nedd4l/Ache/Gcnt2/Slc9b2/Nin/Sphk1/Mamstr/Tgfb1i1/Trem2/Tmsb4x/Gjc2/Igf1/Socs2/Sall1/Lyn/Anxa2/Bambi/Fndc5/Bcl11a/Cd36/Rgcc/Adm/Zc3h12a/Nlgn1/Plxna4/Nckap1l/Ccne1/Brinp1/Syk/Foxo6/Zmiz1/P…
BP	GO:0045664	regulation of neuron differentiation	677	-0.524674	-1.38628	9.999e-05	9.999e-05	0.00607885	2418	tags=27%, list=17%, signal=24%	Hey1/Sema3c/Baiap2/Numbl/Palm/Sema6c/Zfhx3/Olfm1/Cdk5r1/Mmd/Sema3g/Cit/Ptprs/Adcyap1/Bex1/Arhgef2/Rtn4rl2/Islr2/Sgk1/Foxo3/Sema3e/Slit1/Pak3/Zfp365/Dtx1/Hspb1/Efemp1/Itga6/Klk8/Syt1/Gpc2/Lzts1/Efnb3/Fes/Mgll/Shank3/Shank1/Trpv2/Grip2/Xk/Tgif2/Fkbp1b/B2m/Sema4g/Arc/Ywhah/Ntn1/Dlx1/Robo1/Mdk/Inpp5f/Srcin1/Nedd4l/Ache/Nin/Sphk1/Socs2/Sall1/Lyn/Cntn4/Kndc1/Bcl11a/Pou3f2/Nlgn1/Plxna4/Brinp1/Foxo6/Pacs…
BP	GO:0046903	secretion	882	-0.55312	-1.46384	9.999e-05	9.999e-05	0.00607885	2066	tags=26%, list=14%, signal=23%	Cd84/Chrm3/Sptbn2/Syt1/Lmf1/Slc6a9/Frmd8/Ildr1/Oprl1/Fes/Syt16/Tnfrsf14/Csf1r/Hmox1/Glul/Erc2/Fkbp1b/Pla2g4a/Ly6e/Anxa3/Mdk/Nmb/Srcin1/Camk2a/Postn/Sept4/Slc9b2/Sphk1/Coro1a/Gbp5/Spp1/Nod2/Trem2/Igf1/Socs2/Pycard/Lyn/Frmd4a/Anxa2/Ang/Sytl1/Stxbp1/Cd36/Il27ra/Rgcc/Adm/Zc3h12a/Adrb2/Nlgn1/Tcp11/Asic1/Syk/Mbp/Enho/Gja5/Gsdmd/Corin/Kcnn4/Entpd1/Celsr1/Rcn3/Epha5/Tgfb1/Rasl10b/Cdk5r2/Ccnd1/Vip/Cpe/Syb…
BP	GO:0048468	cell development	1817	-0.503823	-1.33787	9.999e-05	9.999e-05	0.00607885	2201	tags=23%, list=15%, signal=23%	Arhgef2/Chsy1/Rtn4rl2/Islr2/Ramp2/Grm5/Sgk1/Foxo3/Sema3e/Tert/Vangl2/Slit1/Pak3/Spo11/Zfp365/Erbb2/Sox10/Krt10/Dtx1/Abcb1b/Vcl/Nup210l/Hspb1/Atl1/Slitrk2/Efemp1/Itga6/Daam2/Klk8/Syt1/Igsf10/Rorb/Gpc2/Lzts1/Myh11/Efnb3/Fes/Mgll/Shank3/Shank1/Trpv2/Csf1r/Igsf9/Grip2/Xk/Dlg2/Tgif2/Cngb1/Ptpn6/Ank3/Fkbp1b/B2m/Sema4g/Arc/Ywhah/Ntn1/Dlx1/Parvb/Robo1/Mdk/Atxn1/Inpp5f/Srcin1/Etv1/Tenm2/Prkch/Camk2a/Nedd4…
BP	GO:0048513	animal organ development	2407	-0.448943	-1.19344	9.999e-05	9.999e-05	0.00607885	2159	tags=20%, list=15%, signal=21%	Samd9l/Sema3e/Apobec3/Vangl2/Slc5a1/Slit1/Spo11/Tacc2/Zfp365/Erbb2/Sox10/Krt10/Stat1/Dtx1/Nudt21/Dand5/Crip2/Evpl/Nup210l/Amigo2/Dock2/Lag3/Sptbn2/Efemp1/Itga6/Scx/Rhoj/Daam2/Rorb/Col19a1/Sparc/Tnni3/Efhc1/Myh11/Npnt/Fes/Shank3/Shank1/Pdlim7/Krt1/Csf3r/Csf1r/Klf15/Pcsk5/Hmox1/Xk/Pdlim4/Col1a1/Tgif2/Fzd9/Ptpn6/Pla2g4a/B2m/Sema4g/Prickle1/Ly6e/Anln/Ntn1/Dlx1/Robo1/Mdk/Atxn1/Batf/Etv1/Prkch/Ctsh/Sli…
BP	GO:0048518	positive regulation of biological process	4495	-0.433001	-1.15309	9.999e-05	9.999e-05	0.00607885	2557	tags=21%, list=18%, signal=25%	Nckipsd/Bmf/Myo1f/Sfrp2/Madcam1/Hrh3/Serpinf1/Dock8/Ppp3cc/Pik3cg/Cbfa2t3/Arrdc3/Itga2b/Trim30a/Atg10/Erbb4/Lrp4/Kcna5/Kif7/Scn5a/Lef1/Spire1/Itga5/Maob/Mill2/Mapk15/Vav2/Rnf180/Rhoc/Chrnb4/Enc1/Cradd/Ehf/Net1/Dyrk1b/Foxj1/Cmklr1/Klf13/Mov10/P2ry6/Grhl3/Hnrnpl/Cyth3/Rasgrp1/Lmcd1/Cadm1/Abi3bp/Mllt11/Hey1/Syt11/Pak4/Fam161a/Rnf144b/Plat/Jund/Lmod1/Zfp593/Sema3c/Ptpru/Zfp423/Baiap2/Whrn/Clec9a/Ptge…
BP	GO:0048522	positive regulation of cellular process	4047	-0.429323	-1.14288	9.999e-05	9.999e-05	0.00607885	2412	tags=20%, list=17%, signal=23%	Pak4/Fam161a/Rnf144b/Jund/Lmod1/Zfp593/Sema3c/Zfp423/Baiap2/Clec9a/Mad2l1/Numbl/Fam83h/Chtf18/Palm/Arrb2/Prlr/Parp14/Sertad1/Sema6c/Trpc3/Ly96/Hmgb3/Actn3/S1pr2/Syt12/Ksr1/Prc1/Dgkz/Plekha4/Sh3pxd2b/Zfhx3/Olfm1/Cmtm3/Acsl5/Irf2/Tnip1/Arpin/Cdk5r1/Mmd/C1qtnf1/Ypel3/Marcksl1/Sema3g/Zc3hav1/Larp6/Cacng8/Esr1/Cit/Rgs4/Adcyap1/Cacng3/Esrp2/H2-T23/Col18a1/Hps1/Bex1/Rhog/Hc/Pidd1/H2-DMa/Pbx4/Acox2/Usp2/…
BP	GO:0048583	regulation of response to stimulus	2840	-0.461133	-1.2266	9.999e-05	9.999e-05	0.00607885	2370	tags=22%, list=17%, signal=23%	Palm/Arrb2/Parp14/Sema6c/Trpc3/Mob3b/Ly96/Hmgb3/Actn3/S1pr2/Syt12/Ksr1/Dgkz/Plekha4/Cmtm3/Acsl5/Tnip1/Cdk5r1/C1qtnf1/Ypel3/Sema3g/Zc3hav1/Cacng8/Esr1/Rgs4/Ptprs/Rps19/Adcyap1/Rbl1/Cacng3/H2-T23/C1ra/Ngb/Hc/Pidd1/H2-DMa/Acox2/Tnnc1/Plekhg2/Nt5e/Spns2/Arhgef2/Cacnb3/Chsy1/Themis2/Bok/Endog/Ramp2/Grm5/Foxo3/Sema3e/Apobec3/Tert/Vangl2/Slit1/Mas1/Pak3/Dusp8/Zfp365/Erbb2/Dkk3/Serping1/Sox10/Alpk1/Stat1…
BP	GO:0048666	neuron development	1035	-0.553885	-1.46732	9.999e-05	9.999e-05	0.00607885	2181	tags=26%, list=15%, signal=24%	Islr2/Sgk1/Sema3e/Vangl2/Slit1/Pak3/Zfp365/Erbb2/Vcl/Hspb1/Atl1/Slitrk2/Efemp1/Itga6/Klk8/Syt1/Rorb/Gpc2/Lzts1/Efnb3/Fes/Mgll/Shank3/Shank1/Trpv2/Csf1r/Igsf9/Grip2/Xk/Dlg2/Cngb1/Ank3/Fkbp1b/B2m/Sema4g/Arc/Ywhah/Ntn1/Robo1/Mdk/Inpp5f/Srcin1/Etv1/Tenm2/Camk2a/Nedd4l/Uchl1/Postn/Cntnap1/Slit3/Ache/Nin/Sphk1/Map1a/B4galt5/Evl/Gfra1/Lyn/Nanos1/Gas1/Cntn4/Kndc1/Bcl11a/Stxbp1/Pou3f2/Adm/Nlgn1/Plxna4/Myt…
BP	GO:0048667	cell morphogenesis involved in neuron differentiation	535	-0.568515	-1.49909	9.999e-05	9.999e-05	0.00607885	2403	tags=31%, list=17%, signal=27%	Sema3c/Baiap2/Whrn/Numbl/Sema6c/Olfm1/Cdk5r1/Dpysl5/Sema3g/Cit/Ptprs/Islr2/Sgk1/Sema3e/Vangl2/Slit1/Pak3/Zfp365/Erbb2/Vcl/Atl1/Slitrk2/Lzts1/Efnb3/Mgll/Shank3/Shank1/Trpv2/Csf1r/Xk/Ank3/Sema4g/Arc/Ywhah/Ntn1/Robo1/Srcin1/Etv1/Tenm2/Camk2a/Nedd4l/Uchl1/Slit3/Ache/Nin/Map1a/B4galt5/Evl/Gas1/Cntn4/Kndc1/Bcl11a/Stxbp1/Pou3f2/Nlgn1/Plxna4/B4galt6/Arhgap4/Epha5/Kif5c/Fyn/Phactr1/Lama1/Tsku/Map1b/Ptpro/…
BP	GO:0048699	generation of neurons	1362	-0.539695	-1.4316	9.999e-05	9.999e-05	0.00607885	2181	tags=26%, list=15%, signal=24%	Islr2/Grm5/Sgk1/Foxo3/Sema3e/Tert/Vangl2/Slit1/Pak3/Zfp365/Erbb2/Sox10/Dtx1/Vcl/Hspb1/Atl1/Slitrk2/Efemp1/Itga6/Daam2/Klk8/Syt1/Igsf10/Rorb/Gpc2/Lzts1/Efnb3/Fes/Mgll/Shank3/Shank1/Trpv2/Csf1r/Igsf9/Grip2/Xk/Dlg2/Tgif2/Cngb1/Fzd9/Ank3/Fkbp1b/B2m/Sema4g/Arc/Ywhah/Ntn1/Dlx1/Robo1/Mdk/Atxn1/Inpp5f/Srcin1/Etv1/Tenm2/Prkch/Camk2a/Nedd4l/Uchl1/Postn/Cntnap1/Slit3/Ache/Nin/Sphk1/Map1a/B4galt5/Evl/Cend1/G…
BP	GO:0048731	system development	3438	-0.491576	-1.30796	9.999e-05	9.999e-05	0.00607885	2204	tags=22%, list=15%, signal=25%	Spns2/Arhgef2/Chsy1/Rtn4rl2/Rbm24/Tnfsf9/Col4a2/Islr2/Ramp2/Grm5/Sspo/Sgk1/Foxo3/Plxdc1/Samd9l/Sema3e/Apobec3/Tert/Vangl2/Slc5a1/Slit1/Pak3/Spo11/Tacc2/Zfp365/Erbb2/Sox10/Krt10/Stat1/Dtx1/Nudt21/Dand5/Abcb1b/Crip2/Vcl/Evpl/Nup210l/Amigo2/Dock2/Hspb1/Atl1/Lag3/Sptbn2/Slitrk2/Efemp1/Itga6/Scx/Rhoj/Daam2/Klk8/Syt1/Igsf10/Rorb/Col19a1/Sparc/Fnbp1/Gpc2/Tnni3/Efhc1/Lzts1/Myh11/Efnb3/Npnt/Fes/Mgll/Shank…
BP	GO:0048812	neuron projection morphogenesis	590	-0.59077	-1.55972	9.999e-05	9.999e-05	0.00607885	2181	tags=30%, list=15%, signal=27%	Islr2/Sgk1/Sema3e/Vangl2/Slit1/Pak3/Zfp365/Erbb2/Vcl/Atl1/Slitrk2/Klk8/Syt1/Lzts1/Efnb3/Mgll/Shank3/Shank1/Trpv2/Csf1r/Xk/Ank3/Sema4g/Arc/Ywhah/Ntn1/Robo1/Srcin1/Etv1/Tenm2/Camk2a/Nedd4l/Uchl1/Postn/Cntnap1/Slit3/Ache/Nin/Map1a/B4galt5/Evl/Gas1/Cntn4/Kndc1/Bcl11a/Stxbp1/Pou3f2/Nlgn1/Plxna4/Nckap1l/B4galt6/Pacsin1/Cpne5/Arhgap4/Epha5/Kif5c/Fyn/Phactr1/Lama1/Tsku/Map1b/Ptpro/Lrrc4c/Gli3/Col25a1/Kif…
BP	GO:0048856	anatomical structure development	4158	-0.465942	-1.24046	9.999e-05	9.999e-05	0.00607885	2182	tags=20%, list=15%, signal=24%	Col4a2/Islr2/Endog/Ramp2/Grm5/Sspo/Sgk1/Foxo3/Plxdc1/Samd9l/Sema3e/Txnrd3/Apobec3/Tert/Vangl2/Slc5a1/Slit1/Pak3/Spo11/Tacc2/Zfp365/Erbb2/Dkk3/Sox10/Krt10/Stat1/Dtx1/Nudt21/Dand5/Abcb1b/Adcyap1r1/Crip2/Vcl/Evpl/Nup210l/Amigo2/Dock2/Hspb1/Atl1/Lag3/Sptbn2/Slitrk2/Efemp1/Itga6/Scx/Rhoj/Daam2/Creb3l4/Klk8/Syt1/Igsf10/Rorb/Col19a1/Sparc/Fnbp1/Ehd2/Gpc2/Tnni3/Mns1/Efhc1/Lzts1/Myh11/Efnb3/Npnt/Fes/Mgll/…
BP	GO:0048858	cell projection morphogenesis	608	-0.584812	-1.5442	9.999e-05	9.999e-05	0.00607885	2181	tags=30%, list=15%, signal=26%	Islr2/Sgk1/Sema3e/Vangl2/Slit1/Pak3/Zfp365/Erbb2/Vcl/Atl1/Slitrk2/Klk8/Syt1/Lzts1/Efnb3/Mgll/Shank3/Shank1/Trpv2/Csf1r/Xk/Ank3/Sema4g/Arc/Ywhah/Ntn1/Robo1/Mdk/Srcin1/Etv1/Tenm2/Camk2a/Nedd4l/Uchl1/Postn/Cntnap1/Slit3/Ache/Nin/Map1a/B4galt5/Evl/Gas1/Cntn4/Kndc1/Bcl11a/Stxbp1/Pou3f2/Nlgn1/Plxna4/Nckap1l/B4galt6/Pacsin1/Cpne5/Arhgap4/Epha5/Kif5c/Fyn/Phactr1/Lama1/Tsku/Map1b/Ptpro/Lrrc4c/Gli3/Col25a1…
BP	GO:0048869	cellular developmental process	3146	-0.473068	-1.2586	9.999e-05	9.999e-05	0.00607885	2201	tags=21%, list=15%, signal=23%	Arhgef2/Chsy1/Rtn4rl2/Rbm24/Tnfsf9/Islr2/Ramp2/Grm5/Sspo/Sgk1/Foxo3/Samd9l/Sema3e/Txnrd3/Apobec3/Tert/Vangl2/Slit1/Pak3/Spo11/Tacc2/Zfp365/Jdp2/Erbb2/Sox10/Krt10/Stat1/Dtx1/Nudt21/Abcb1b/Adcyap1r1/Vcl/Evpl/Nup210l/Dock2/Hspb1/Atl1/Lag3/Slitrk2/Efemp1/Itga6/Scx/Rhoj/Daam2/Creb3l4/Klk8/Syt1/Igsf10/Rorb/Col19a1/Sparc/Ehd2/Gpc2/Tnni3/Lzts1/Myh11/Efnb3/Npnt/Fes/Mgll/Shank3/Shank1/Pdlim7/Trpv2/Csf3r/Cs…
BP	GO:0048870	cell motility	1225	-0.46939	-1.24454	9.999e-05	9.999e-05	0.00607885	2165	tags=22%, list=15%, signal=21%	Foxo3/Sema3e/Tert/Vangl2/Slit1/Pak3/Sox10/Fam107a/Vcl/Hspb1/Efemp1/Itga6/Rhoj/Bin2/Igsf10/Sparc/Gpc2/Efhc1/Fes/Tnfrsf14/Csf3r/Wfdc6a/Csf1r/Pcsk5/Tmsb10/Hmox1/Was/Glul/Col1a1/Sema4g/Arc/Anln/Anxa3/Ntn1/Robo1/Mdk/Inpp5f/Sdc3/Srcin1/Camk2a/Ctsh/Postn/Schip1/Cited2/Vash1/Gcnt2/Slc9b2/Itga11/Sphk1/Coro1a/Eps8/Col5a1/Evl/Cend1/Gfra1/Pde4b/Spp1/Dpep1/Nod2/Trem2/Tmsb4x/Igf1/Kctd13/Pycard/Lyn/Adgrg1/Nanos…
BP	GO:0048878	chemical homeostasis	829	-0.497526	-1.31632	9.999e-05	9.999e-05	0.00607885	1975	tags=22%, list=14%, signal=20%	Krt1/Klf15/Fam155a/Hmox1/Xk/Fzd9/Ptpn6/Ank3/Fkbp1b/Pla2g4a/B2m/Car4/Nmb/Fgf12/Grin2d/Nedd4l/Ctsh/Slc9b2/Coro1a/Igf1/Lyn/Tmprss6/Cd36/Gpr17/Adm/Jph2/Adrb2/Scnn1a/Cldn1/Foxo6/Gja5/Corin/Rcn3/Epha5/Tgfb1/Homer2/Fyn/Plcb1/Sybu/Chd7/Fgf2/Slc24a3/Clic4/Slc24a4/Gpihbp1/Csmd1/Kdf1/Ccr2/Capn3/Icam1/Prkce/Hkdc1/Pou3f3/Sct/Ngf/Scn3b/Cckbr/Vgf/Adora1/Fabp5/Bace2/Npy1r/Lpar1/Synpo/Igfbp5/Steap3/Cd4/Vsnl1/Klhl…
BP	GO:0050767	regulation of neurogenesis	821	-0.511509	-1.3531	9.999e-05	9.999e-05	0.00607885	2328	tags=26%, list=16%, signal=23%	Zfhx3/Olfm1/Cdk5r1/Mmd/Sema3g/Cit/Ptprs/Adcyap1/Bex1/Arhgef2/Rtn4rl2/Islr2/Grm5/Sgk1/Foxo3/Sema3e/Tert/Slit1/Pak3/Zfp365/Sox10/Dtx1/Hspb1/Efemp1/Itga6/Daam2/Klk8/Syt1/Igsf10/Gpc2/Lzts1/Efnb3/Fes/Mgll/Shank3/Shank1/Trpv2/Grip2/Xk/Tgif2/Fkbp1b/B2m/Sema4g/Arc/Ywhah/Ntn1/Dlx1/Robo1/Mdk/Atxn1/Inpp5f/Srcin1/Prkch/Camk2a/Nedd4l/Ache/Nin/Sphk1/Trem2/Gjc2/Igf1/Socs2/Sall1/Lyn/Adgrg1/Cntn4/Kndc1/Bcl11a/Pou…
BP	GO:0050789	regulation of biological process	7450	-0.453013	-1.20652	9.999e-05	9.999e-05	0.00607885	2559	tags=21%, list=18%, signal=36%	Rad52/Tubb5/Nckipsd/Bmf/Cd68/Myo1f/Sfrp2/Madcam1/Hrh3/Serpinf1/Dock8/Ppp3cc/Pik3cg/Bop1/Cbfa2t3/Arrdc3/Itga2b/Trim30a/Gpr182/Atg10/Erbb4/Slc25a24/Ccng2/Lrp4/Necab3/Pik3c2b/Kcna5/Kif7/Hhatl/Rab15/Ldlrad3/Scn5a/Lef1/Spire1/Itga5/Maob/Mill2/Ppp1r12b/Mapk15/Fhl2/Vav2/Rnf180/Mfap4/Stx8/Oas1c/Rhoc/Chrnb4/Enc1/Cradd/Tmem117/Zwilch/Ehf/Net1/Dnaaf1/Rplp1/Dyrk1b/Foxj1/Cmklr1/Mn1/Klf13/Zkscan14/Mov10/Rapgef…
BP	GO:0050793	regulation of developmental process	2089	-0.484932	-1.28856	9.999e-05	9.999e-05	0.00607885	2201	tags=23%, list=15%, signal=23%	Arhgef2/Rtn4rl2/Rbm24/Tnfsf9/Col4a2/Islr2/Ramp2/Grm5/Sgk1/Foxo3/Sema3e/Tert/Vangl2/Slit1/Pak3/Zfp365/Jdp2/Erbb2/Sox10/Krt10/Stat1/Dtx1/Nudt21/Dand5/Amigo2/Hspb1/Lag3/Slitrk2/Efemp1/Itga6/Scx/Rhoj/Daam2/Klk8/Syt1/Igsf10/Rorb/Sparc/Ehd2/Gpc2/Lzts1/Efnb3/Npnt/Fes/Mgll/Sgip1/Shank3/Shank1/Pdlim7/Trpv2/Csf3r/Csf1r/Grip2/Hmox1/Glul/Xk/Col1a1/Tgif2/Fzd9/Ptpn6/Fkbp1b/B2m/Lrrc24/Sema4g/Prickle1/Arc/Anxa3/…
BP	GO:0050794	regulation of cellular process	7019	-0.447737	-1.19256	9.999e-05	9.999e-05	0.00607885	2412	tags=19%, list=17%, signal=32%	Pak4/Fam161a/Sh2b3/Rnf144b/Plat/Jund/Lmod1/Zfp593/Sema3c/Ptpru/Zfp423/Gmnn/Baiap2/Rerg/Zmynd15/Clec9a/Lin9/Ptger2/Mad2l1/Pim3/Numbl/Fam83h/Chtf18/Palm/Arrb2/Rassf7/Prlr/Parp14/Sertad1/Sema6c/Trpc3/Mob3b/Lhb/Ly96/Nrip2/Sh3bgrl3/Hmgb3/Actn3/S1pr2/Syt12/Ksr1/Prc1/Dgkz/Plekha4/Dtx4/Mxi1/Sh3pxd2b/Zfhx3/Olfm1/Dgkh/Cmtm3/Acsl5/Irf2/Tnip1/Arpin/Ceacam2/Tuba1a/Cdk5r1/Mmd/C1qtnf1/Ypel3/Marcksl1/Sema3g/Inf2…
BP	GO:0050804	modulation of chemical synaptic transmission	441	-0.671985	-1.76902	9.999e-05	9.999e-05	0.00607885	1503	tags=39%, list=11%, signal=36%	Syt1/Slc6a9/Lzts1/Efnb3/Akap7/Mgll/Shank3/Shank1/Grip2/Glul/Arc/Homer3/Grin2d/Camk2a/Sphk1/Map1a/Prkar1b/Kctd13/Rin1/Plcl2/Stxbp1/Adrb2/Nlgn1/Asic1/Clstn3/Celsr1/Fyn/Plcb1/Sybu/Ror2/Prrt2/Sncg/Ccr2/Lrrc4c/Prkce/Dgkb/Sct/Ngf/Cckbr/Cplx2/Vgf/Adora1/Nptxr/Ppfia3/Phf24/Synpo/Cnih2/Srgn/Sorcs3/Napb/Cacng4/Shisa6/Shisa7/Nsg1/Nrxn1/Ptn/Slc8a2/Fgf14/Tyrobp/Itpka/Akap12/Shisa9/Bdnf/Syp/Lrrtm1/Nos1/Grm2/Ad…
BP	GO:0050877	nervous system process	735	-0.59767	-1.57978	9.999e-05	9.999e-05	0.00607885	2045	tags=33%, list=14%, signal=30%	Klk8/Npas3/Rorb/Tnni3/Oprl1/Mgll/Shank3/Shank1/Myo1a/Grip2/Dlg2/Col1a1/Cngb1/Fzd9/Ank3/Fkbp1b/B2m/Rrh/Arc/Tas1r1/Mdk/Atxn1/Fgf12/Homer3/Grin2d/Uchl1/Cntnap1/Col11a1/Tecta/Map1a/Rcan2/Prkar1b/Igf1/Rtp4/Asic2/Rin1/Glrb/Cd36/Adrb2/Nlgn1/Scnn1a/Asic1/Brinp1/Tymp/Mbp/Shc3/Foxo6/Cacnb2/Gabrb3/Homer2/Fyn/Vip/Plcb1/Chd7/Slc24a4/Prrt2/Tlr2/Kcnab1/Csmd1/Tmie/Ccr2/Icam1/Sct/Trpm5/Ngf/Crym/Cckbr/Fcgr4/Tnfrsf…
BP	GO:0050896	response to stimulus	5555	-0.470905	-1.25442	9.999e-05	9.999e-05	0.00607885	2370	tags=21%, list=17%, signal=29%	Palm/Arrb2/Rassf7/Prlr/Parp14/Zfand1/Sema6c/Trpc3/Mob3b/Lhb/Ly96/Nrip2/Hmgb3/Actn3/S1pr2/Syt12/Ksr1/Dgkz/Plekha4/Dtx4/Slc2a1/Cd7/Lrrc8a/Ptgfrn/Zfhx3/Olfm1/Dgkh/Cmtm3/Acsl5/Irf2/Tnip1/Cdk5r1/Acap2/C1qtnf1/Ypel3/Procr/Dpysl5/Sema3g/Zc3hav1/Cacng8/Esr1/Cit/Rgs4/Ptprs/Rps19/Adcyap1/Rbl1/Cacng3/Naip5/Gabra3/Psmb9/Tmem150c/Chst1/H2-T23/C1ra/Adamts4/Ngb/Hps1/Bex1/Kcnj8/Gbp7/Rhog/Hc/Atp8b1/Pidd1/H2-DMa/F…
BP	GO:0051046	regulation of secretion	640	-0.552322	-1.45892	9.999e-05	9.999e-05	0.00607885	2022	tags=27%, list=14%, signal=24%	Frmd8/Ildr1/Oprl1/Fes/Tnfrsf14/Csf1r/Hmox1/Glul/Fkbp1b/Mdk/Nmb/Srcin1/Camk2a/Postn/Sept4/Slc9b2/Sphk1/Spp1/Nod2/Trem2/Igf1/Pycard/Lyn/Frmd4a/Ang/Stxbp1/Cd36/Il27ra/Rgcc/Zc3h12a/Adrb2/Nlgn1/Tcp11/Asic1/Syk/Mbp/Enho/Gja5/Gsdmd/Corin/Kcnn4/Entpd1/Celsr1/Epha5/Tgfb1/Rasl10b/Cdk5r2/Vip/Sybu/Exph5/Chd7/Prrt2/Tlr2/Sncg/Ccr2/Prkce/Il17rb/Unc13d/Sct/Ngf/Cckbr/Cplx2/Panx1/Tnfrsf21/Adora1/Fcer1g/Irs2/Npy1r/…
BP	GO:0051049	regulation of transport	1489	-0.540755	-1.43495	9.999e-05	9.999e-05	0.00607885	2034	tags=25%, list=14%, signal=24%	Stom/Ehd2/Frmd8/Ildr1/Per1/Oprl1/Fes/Akap7/Sgip1/Shank3/Shank1/Nalcn/Tnfrsf14/Kcnv2/Trpv2/Wfdc6a/Csf1r/Klf15/Hmox1/Glul/Nos1ap/Ptpn6/Ank3/Fkbp1b/Pla2g4a/B2m/Arc/Anxa3/Ywhah/Mdk/Inpp5f/Nmb/Fgf12/Homer3/Srcin1/Camk2a/Nedd4l/Clip3/Postn/Sept4/Slc9b2/Sphk1/Coro1a/Rab4a/Pde4b/Spp1/Prkar1b/Nod2/Trem2/Gjc2/Tmem37/Igf1/Asic2/Pycard/Lyn/Kcnq5/Frmd4a/Gas1/Anxa2/Ehd3/Ang/Stxbp1/Cd36/Il27ra/Rgcc/Kcnk13/Gnao1…
BP	GO:0051050	positive regulation of transport	815	-0.517698	-1.36932	9.999e-05	9.999e-05	0.00607885	2081	tags=25%, list=15%, signal=23%	Rph3al/Dock2/Cd84/Syt1/Stom/Ehd2/Frmd8/Ildr1/Oprl1/Akap7/Sgip1/Shank3/Tnfrsf14/Trpv2/Csf1r/Klf15/Glul/Ank3/Pla2g4a/B2m/Arc/Mdk/Nmb/Fgf12/Camk2a/Nedd4l/Clip3/Postn/Sphk1/Spp1/Nod2/Trem2/Gjc2/Igf1/Asic2/Pycard/Frmd4a/Anxa2/Ehd3/Ang/Stxbp1/Cd36/Rgcc/Zc3h12a/Jph2/Adrb2/Nlgn1/Nckap1l/Syk/Mbp/Cacnb2/Gsdmd/Kcnn4/Tgfb1/Rasl10b/Fyn/Cdk5r2/Vip/Plcb1/Sybu/Exph5/Prrt2/Caly/Tlr2/Capn3/Gli3/Prkce/Il17rb/Unc13d…
BP	GO:0051094	positive regulation of developmental process	1195	-0.494694	-1.31149	9.999e-05	9.999e-05	0.00607885	2241	tags=26%, list=16%, signal=23%	Bex1/Hc/H2-DMa/Usp2/Arhgef2/Rbm24/Tnfsf9/Islr2/Ramp2/Grm5/Sgk1/Foxo3/Tert/Pak3/Zfp365/Sox10/Krt10/Stat1/Nudt21/Amigo2/Hspb1/Slitrk2/Itga6/Scx/Rhoj/Syt1/Ehd2/Gpc2/Npnt/Fes/Sgip1/Shank3/Shank1/Pdlim7/Trpv2/Csf1r/Grip2/Hmox1/Col1a1/Tgif2/Fzd9/Fkbp1b/B2m/Lrrc24/Anxa3/Ntn1/Dlx1/Robo1/Mdk/Atxn1/Lrrn3/Prkch/Nedd4l/Ctsh/Ache/Cited2/Gcnt2/Slc9b2/Nin/Sphk1/Mamstr/Tgfb1i1/B4galt5/Trem2/Tmsb4x/Gjc2/Igf1/Socs…
BP	GO:0051179	localization	4550	-0.469724	-1.25096	9.999e-05	9.999e-05	0.00607885	2308	tags=20%, list=16%, signal=24%	Cdk5r1/Mmd/Acap2/Pex10/C1qtnf1/Marcksl1/Sema3g/Lamp5/Cacng8/Esr1/Frmd6/Vamp1/Rgs4/Rps19/Tmem184a/Adcyap1/Cacng3/Gabra3/H2-T23/Col18a1/Nme4/Ngb/Hps1/Kcnj8/Rhog/Hc/Misp/Atp8b1/Pidd1/H2-DMa/Mlph/Tns4/Mtcl1/Tnnc1/Usp2/Pnpla2/Slc1a1/Spns2/Slc45a2/Arhgef2/Cacnb3/Dnajc6/Zdhhc15/Bok/Ramp2/Grm5/Slc25a22/Sgk1/Foxo3/Fndc1/Gbp2/Samd9l/Sema3e/Scrn1/Stpg1/Tert/Tinf2/Vangl2/Slc5a1/Slit1/Pak3/Spo11/Grm8/Tacc2/Ba…
BP	GO:0051234	establishment of localization	3458	-0.475735	-1.26587	9.999e-05	9.999e-05	0.00607885	2308	tags=20%, list=16%, signal=22%	Acsl5/Slc2a10/Slc9a2/Cdk5r1/Acap2/Pex10/C1qtnf1/Marcksl1/Lamp5/Cacng8/Esr1/Vamp1/Rgs4/Tmem184a/Adcyap1/Cacng3/Gabra3/H2-T23/Nme4/Ngb/Hps1/Kcnj8/Hc/Misp/Atp8b1/Pidd1/H2-DMa/Mlph/Mtcl1/Tnnc1/Usp2/Slc1a1/Spns2/Slc45a2/Arhgef2/Cacnb3/Dnajc6/Zdhhc15/Bok/Ramp2/Grm5/Slc25a22/Sgk1/Fndc1/Samd9l/Scrn1/Stpg1/Tert/Slc5a1/Slit1/Spo11/Grm8/Tacc2/Bach2/Slc25a33/Erbb2/Abcb1b/Lasp1/Agk/Adcyap1r1/Tap2/Rph3al/Dock2…
BP	GO:0051239	regulation of multicellular organismal process	2397	-0.505243	-1.34314	9.999e-05	9.999e-05	0.00607885	2432	tags=26%, list=17%, signal=26%	Lmcd1/Cadm1/Adam33/Hey1/Syt11/Pak4/Sh2b3/Plat/Jund/Sema3c/Zfp423/Baiap2/Clec9a/Ptger2/Numbl/Palm/Arrb2/Prlr/Sema6c/Trpc3/Ly96/Hmgb3/Actn3/S1pr2/Plekha4/Sh3pxd2b/Zfhx3/Olfm1/Cdk5r1/Mmd/C1qtnf1/Procr/Sema3g/Zc3hav1/Esr1/Cit/Rgs4/Ptprs/Rps19/Adcyap1/Naip5/H2-T23/Bex1/Hc/H2-DMa/Tnnc1/Usp2/Slc1a1/Ptgds/Arhgef2/Cacnb3/Chsy1/Rtn4rl2/Rbm24/Tnfsf9/Col4a2/Islr2/Ramp2/Grm5/Sgk1/Foxo3/Sema3e/Tert/Vangl2/Slit…
BP	GO:0051240	positive regulation of multicellular organismal process	1442	-0.492762	-1.3072	9.999e-05	9.999e-05	0.00607885	2418	tags=26%, list=17%, signal=24%	Hey1/Pak4/Plat/Jund/Sema3c/Baiap2/Clec9a/Ptger2/Numbl/Palm/Arrb2/Prlr/Trpc3/Ly96/Actn3/Sh3pxd2b/Mmd/C1qtnf1/Zc3hav1/Rgs4/Rps19/Adcyap1/Naip5/H2-T23/Bex1/Hc/H2-DMa/Usp2/Slc1a1/Arhgef2/Cacnb3/Rbm24/Tnfsf9/Islr2/Ramp2/Grm5/Sgk1/Foxo3/Tert/Pak3/Zfp365/Sox10/Stat1/Nudt21/Amigo2/Hspb1/Cd84/Chrm3/Slitrk2/Itga6/Scx/Rhoj/Syt1/Sparc/Gpc2/Frmd8/Npnt/Oprl1/Fes/Sgip1/Shank3/Shank1/Tnfrsf14/Pdlim7/Trpv2/Csf1r/…
BP	GO:0051241	negative regulation of multicellular organismal process	987	-0.493092	-1.30615	9.999e-05	9.999e-05	0.00607885	2418	tags=27%, list=17%, signal=24%	Hey1/Syt11/Sh2b3/Sema3c/Zfp423/Arrb2/Sema6c/Hmgb3/Actn3/S1pr2/Olfm1/Cdk5r1/C1qtnf1/Procr/Sema3g/Cit/Rgs4/Ptprs/Rps19/Adcyap1/Bex1/Usp2/Ptgds/Arhgef2/Cacnb3/Chsy1/Rtn4rl2/Col4a2/Foxo3/Sema3e/Tert/Slit1/Zfp365/Erbb2/Serping1/Sox10/Stat1/Dtx1/Dand5/Hpgds/Abcg5/Cd84/Lag3/Efemp1/Daam2/Klk8/Rorb/Sparc/Efnb3/Hmox1/Gfra4/Ptpn6/Fkbp1b/B2m/Sema4g/Prickle1/Ywhah/Ntn1/Dlx1/Robo1/Mdk/Inpp5f/Stab1/Homer3/Cited…
BP	GO:0051674	localization of cell	1225	-0.46939	-1.24454	9.999e-05	9.999e-05	0.00607885	2165	tags=22%, list=15%, signal=21%	Foxo3/Sema3e/Tert/Vangl2/Slit1/Pak3/Sox10/Fam107a/Vcl/Hspb1/Efemp1/Itga6/Rhoj/Bin2/Igsf10/Sparc/Gpc2/Efhc1/Fes/Tnfrsf14/Csf3r/Wfdc6a/Csf1r/Pcsk5/Tmsb10/Hmox1/Was/Glul/Col1a1/Sema4g/Arc/Anln/Anxa3/Ntn1/Robo1/Mdk/Inpp5f/Sdc3/Srcin1/Camk2a/Ctsh/Postn/Schip1/Cited2/Vash1/Gcnt2/Slc9b2/Itga11/Sphk1/Coro1a/Eps8/Col5a1/Evl/Cend1/Gfra1/Pde4b/Spp1/Dpep1/Nod2/Trem2/Tmsb4x/Igf1/Kctd13/Pycard/Lyn/Adgrg1/Nanos…
BP	GO:0051716	cellular response to stimulus	4669	-0.447342	-1.19128	9.999e-05	9.999e-05	0.00607885	2204	tags=19%, list=15%, signal=24%	Spns2/Arhgef2/Cacnb3/Chsy1/Rtn4rl2/Abtb2/Rps6ka4/Rbm24/Mbd4/Themis2/Bok/Col4a2/Endog/Ramp2/Grm5/Sgk1/Col16a1/Foxo3/Fndc1/Gbp2/Sema3e/Tert/Vangl2/Gpr75/Mas1/Pak3/Spo11/Grm8/Ifit2/Dusp8/Zfp365/Slc25a33/Erbb2/Dkk3/Sox10/Krt10/Alpk1/Stat1/Dtx1/Nfil3/Dand5/Fam107a/Adcyap1r1/Begain/Gpr88/Rph3al/Dock2/Irak2/Hspb1/Cd84/Lag3/Chrm3/Efemp1/Sesn1/Itga6/Scx/Sgtb/Rhoj/Daam2/Bin2/Creb3l4/Klk8/Syt1/Rorb/Sparc/Gp…
BP	GO:0051960	regulation of nervous system development	913	-0.528506	-1.399	9.999e-05	9.999e-05	0.00607885	2201	tags=27%, list=15%, signal=24%	Arhgef2/Rtn4rl2/Islr2/Grm5/Sgk1/Foxo3/Sema3e/Tert/Vangl2/Slit1/Pak3/Zfp365/Sox10/Dtx1/Amigo2/Hspb1/Slitrk2/Efemp1/Itga6/Daam2/Klk8/Syt1/Igsf10/Gpc2/Lzts1/Efnb3/Fes/Mgll/Shank3/Shank1/Trpv2/Grip2/Xk/Tgif2/Fkbp1b/B2m/Lrrc24/Sema4g/Arc/Ywhah/Ntn1/Dlx1/Robo1/Mdk/Atxn1/Inpp5f/Lrrn3/Srcin1/Prkch/Camk2a/Nedd4l/Ache/Nin/Sphk1/Cend1/Trem2/Gjc2/Igf1/Socs2/Sall1/Asic2/Lyn/Adgrg1/Cntn4/Kndc1/Bcl11a/Pou3f2/Nl…
BP	GO:0051962	positive regulation of nervous system development	554	-0.55474	-1.46342	9.999e-05	9.999e-05	0.00607885	2201	tags=28%, list=15%, signal=24%	Arhgef2/Islr2/Grm5/Sgk1/Pak3/Zfp365/Sox10/Amigo2/Hspb1/Slitrk2/Itga6/Syt1/Gpc2/Fes/Shank3/Shank1/Trpv2/Grip2/Tgif2/Fkbp1b/Lrrc24/Ntn1/Dlx1/Robo1/Mdk/Atxn1/Lrrn3/Prkch/Nedd4l/Ache/Nin/Sphk1/Trem2/Gjc2/Igf1/Socs2/Sall1/Asic2/Lyn/Bcl11a/Nlgn1/Plxna4/Brinp1/Foxo6/Pacsin1/Cpne5/Clstn3/Tgfb1/Fyn/Nap1l2/Map1b/Fgf2/Tlr2/Styxl1/Ccr2/Gli3/Adgrl3/Ngf/Gdf5/Il34/Vim/Sema7a/Lpar1/Tnfrsf1b/Dab1/Ndrg4/Ttbk1/Nrxn…
BP	GO:0055065	metal ion homeostasis	453	-0.534121	-1.40633	9.999e-05	9.999e-05	0.00607885	2027	tags=26%, list=14%, signal=23%	Tnni3/Efhc1/Oprl1/Fam155a/Hmox1/Xk/Fzd9/Ptpn6/Ank3/Fkbp1b/B2m/Nmb/Grin2d/Coro1a/Lyn/Tmprss6/Cd36/Gpr17/Adm/Jph2/Adrb2/Scnn1a/Corin/Tgfb1/Fyn/Plcb1/Chd7/Fgf2/Slc24a3/Slc24a4/Ccr2/Capn3/Prkce/Ngf/Cckbr/Adora1/Npy1r/Lpar1/Synpo/Steap3/Cd4/Gnat2/Cd52/Ccl28/P2rx7/Tfr2/Mt1/Slc8a2/Gja1/Cacna1c/Tfrc/Slc8a1/Slc30a3/Trpm2/Bdkrb1/Nos1/Tmc8/Prkcb/Gper1/P2rx4/Tgm2/Agt/Gng3/Tmem178/Slc11a1/Ramp3/Pde4d/Akap6/S1…
BP	GO:0055080	cation homeostasis	504	-0.52205	-1.37628	9.999e-05	9.999e-05	0.00607885	2027	tags=24%, list=14%, signal=22%	Tnni3/Efhc1/Oprl1/Fam155a/Hmox1/Xk/Fzd9/Ptpn6/Ank3/Fkbp1b/B2m/Car4/Nmb/Grin2d/Coro1a/Lyn/Tmprss6/Cd36/Gpr17/Adm/Jph2/Adrb2/Scnn1a/Corin/Tgfb1/Fyn/Plcb1/Chd7/Fgf2/Slc24a3/Clic4/Slc24a4/Ccr2/Capn3/Prkce/Ngf/Cckbr/Adora1/Npy1r/Lpar1/Synpo/Steap3/Cd4/Gnat2/Cd52/Ccl28/P2rx7/Tfr2/Mt1/Unc80/Slc8a2/Gja1/Cacna1c/Tfrc/Slc8a1/Slc9a9/Slc30a3/Trpm2/Bdkrb1/Nos1/Tmc8/Prkcb/Gper1/P2rx4/Tgm2/Agt/Gng3/Tmem178/Slc1…
BP	GO:0055082	cellular chemical homeostasis	566	-0.528542	-1.39461	9.999e-05	9.999e-05	0.00607885	2027	tags=24%, list=14%, signal=22%	Tnni3/Efhc1/Oprl1/Klf15/Fam155a/Hmox1/Xk/Fzd9/Ptpn6/Fkbp1b/Nmb/Grin2d/Slc9b2/Coro1a/Igf1/Lyn/Tmprss6/Cd36/Gpr17/Adm/Jph2/Adrb2/Epha5/Tgfb1/Fyn/Plcb1/Sybu/Chd7/Fgf2/Slc24a3/Clic4/Slc24a4/Ccr2/Capn3/Icam1/Prkce/Hkdc1/Sct/Ngf/Cckbr/Npy1r/Lpar1/Synpo/Cd4/Vsnl1/Gnat2/Cd52/Ccl28/P2rx7/Nrxn1/Tfr2/Mt1/Slc8a2/Gja1/Cacna1c/Tfrc/Enpp1/Slc8a1/Dgat2/Slc9a9/Slc30a3/Trpm2/Bdkrb1/Nos1/Prkcb/Gper1/P2rx4/Tgm2/Agt/…
BP	GO:0055085	transmembrane transport	946	-0.542125	-1.43563	9.999e-05	9.999e-05	0.00607885	2367	tags=28%, list=17%, signal=25%	Slc29a3/Trpc3/Slc39a14/Kcnf1/Slc2a1/Lrrc8a/Acsl5/Slc2a10/Slc9a2/Pex10/Marcksl1/Cacng8/Esr1/Rgs4/Cacng3/Gabra3/Kcnj8/Atp8b1/Pidd1/Slc1a1/Spns2/Cacnb3/Grm5/Slc25a22/Tert/Slc5a1/Slc25a33/Abcb1b/Agk/Tap2/Abcg5/Stom/Slc2a13/Oprl1/Akap7/Shank3/Shank1/Nalcn/Kcnv2/Trpv2/Klf15/Fam155a/Nos1ap/Ptpn6/Ank3/Fkbp1b/Slc16a7/Arc/Anxa3/Ywhah/Fgf12/Grin2d/Nedd4l/Clip3/Slc9b2/Coro1a/Slc6a7/Pde4b/Trem2/Gjc2/Tmem37/Kc…
MF	GO:0060089	molecular transducer activity	583	-0.598551	-1.58007	9.999e-05	9.999e-05	0.00607885	2178	tags=33%, list=15%, signal=29%	Ramp2/Grm5/Gpr75/Mas1/Grm8/Erbb2/Adcyap1r1/Gpr88/Lag3/Chrm3/Efemp1/Rorb/Oprl1/P2ry14/Csf3r/Csf1r/Gfra4/Fzd9/Csf2ra/Ptpn6/Rrh/Tas1r1/Osmr/Robo1/Grin2d/Ctsh/Sstr3/Prkag2/Itga11/Sphk1/Gfra1/Trem2/Adgrg1/Vipr1/Gpr160/Glrb/Cdkl4/Cntfr/Cd36/Il27ra/Gpr17/Adrb2/Nlgn1/Plxna4/Mst1r/Thbd/Gabrb3/Celsr1/Epha5/Mrc1/Palld/Ror2/Tlr2/Gpr19/Adgre1/Ccr2/Il17rb/Cubn/Adgrl3/Gria3/Cckbr/Fcgr4/Adora1/Cysltr1/Nptxr/Fcer…
BP	GO:0060284	regulation of cell development	917	-0.512962	-1.35791	9.999e-05	9.999e-05	0.00607885	2377	tags=26%, list=17%, signal=24%	Numbl/Palm/Sema6c/Actn3/S1pr2/Zfhx3/Olfm1/Cdk5r1/Mmd/Sema3g/Cit/Rgs4/Ptprs/Rps19/Adcyap1/Bex1/Arhgef2/Rtn4rl2/Islr2/Grm5/Sgk1/Foxo3/Sema3e/Tert/Slit1/Pak3/Zfp365/Sox10/Dtx1/Hspb1/Efemp1/Itga6/Daam2/Klk8/Syt1/Igsf10/Gpc2/Lzts1/Efnb3/Fes/Mgll/Shank3/Shank1/Trpv2/Grip2/Xk/Tgif2/Fkbp1b/B2m/Sema4g/Arc/Ywhah/Ntn1/Dlx1/Robo1/Mdk/Atxn1/Inpp5f/Srcin1/Prkch/Camk2a/Nedd4l/Postn/Ache/Slc9b2/Nin/Sphk1/Trem2/G…
BP	GO:0060341	regulation of cellular localization	822	-0.495731	-1.31135	9.999e-05	9.999e-05	0.00607885	2044	tags=19%, list=14%, signal=17%	Syt1/Stom/Ehd2/Gpc2/Fes/Shank3/Grip2/Hmox1/Glul/Cdt1/Fzd9/Ptpn6/Ank3/Fkbp1b/Arc/Spidr/Inpp5f/Camk2a/Nedd4l/Clip3/Slc9b2/Sphk1/Coro1a/Map1a/Prkar1b/Trem2/Lyn/Gas1/Anxa2/Stxbp1/Cd36/Zc3h12a/Jph2/Adrb2/Nlgn1/Ccne1/Asic1/Syk/Pacsin1/Celsr1/Epha5/Tgfb1/Fyn/Lcp1/Sybu/Chd7/Map1b/Rassf5/Prrt2/Sncg/Capn3/Gli3/Prkce/Unc13d/Hcls1/Ngf/Sorl1/Cplx2/Prr5l/Fcer1g/Spag5/Astn2/Cnih2/Mrap2/Mrln/Cd4/Vsnl1/Napb/Ndrg4…
BP	GO:0060627	regulation of vesicle-mediated transport	472	-0.533509	-1.40555	9.999e-05	9.999e-05	0.00607885	2081	tags=25%, list=15%, signal=22%	Rph3al/Dock2/Cd84/Syt1/Ehd2/Fes/Sgip1/Hmox1/Pla2g4a/B2m/Arc/Inpp5f/Camk2a/Nedd4l/Clip3/Sept4/Sphk1/Coro1a/Rab4a/Nod2/Trem2/Pycard/Lyn/Gas1/Anxa2/Stxbp1/Cd36/Adrb2/Nlgn1/Nckap1l/Tcp11/Syk/Pacsin1/Tgfb1/Cdk5r2/Exph5/Prrt2/Caly/Tlr2/Ccr2/Prkce/Siglece/Unc13d/Sorl1/Cplx2/Fcer1g/Cnn2/Fcgr1/Cnih2/Vsnl1/Napb/Il2rg/Ndrg4/Serpine1/Tfr2/Anxa1/Il4ra/Vtn/Lgals9/Rac2/Itgb2/Gsg1l/C2/Hck/Fcgr3/Lrp2/Syp/Lrrtm1/C…
BP	GO:0061564	axon development	435	-0.610295	-1.60661	9.999e-05	9.999e-05	0.00607885	2327	tags=34%, list=16%, signal=30%	Olfm1/Cdk5r1/Dpysl5/Sema3g/Ptprs/Bex1/Rtn4rl2/Islr2/Sema3e/Vangl2/Slit1/Pak3/Erbb2/Vcl/Atl1/Slitrk2/Klk8/Efnb3/Mgll/Trpv2/Csf1r/Xk/Ank3/Fkbp1b/Sema4g/Ntn1/Robo1/Inpp5f/Etv1/Tenm2/Uchl1/Slit3/Ache/Nin/Map1a/B4galt5/Evl/Gas1/Cntn4/Bcl11a/Stxbp1/Pou3f2/Plxna4/B4galt6/Arhgap4/Epha5/Kif5c/Lama1/Tsku/Map1b/Ptpro/Lrrc4c/Gli3/Col25a1/Kif5a/Ngf/Cnp/Tnfrsf21/Mmp2/Vim/Sema7a/Sema6b/Ctnna2/Dab1/Ndn/Ptn/Atp8a…
BP	GO:0065007	biological regulation	7849	-0.452103	-1.20399	9.999e-05	9.999e-05	0.00607885	2559	tags=20%, list=18%, signal=37%	Rad52/Tubb5/Nckipsd/Bmf/Cd68/Myo1f/Sfrp2/Madcam1/Hrh3/Serpinf1/Dock8/Ppp3cc/Pik3cg/Bop1/Cbfa2t3/Arrdc3/Kdelr3/Itga2b/Trim30a/Gpr182/Atg10/Erbb4/Slc25a24/Ccng2/Lrp4/Necab3/Pik3c2b/Kcna5/Adam22/Kif7/Hhatl/Rab15/Ldlrad3/Scn5a/Lef1/Spire1/Itga5/Maob/Mill2/Ppp1r12b/Mapk15/Fhl2/Vav2/Rnf180/Mfap4/Stx8/Oas1c/Rhoc/Chrnb4/Enc1/Cradd/Tmem117/Zwilch/Ehf/Net1/Dnaaf1/Rplp1/Dyrk1b/Foxj1/Cmklr1/Mn1/Klf13/Zkscan1…
BP	GO:0065008	regulation of biological quality	2958	-0.504846	-1.34305	9.999e-05	9.999e-05	0.00607885	2365	tags=23%, list=17%, signal=25%	Prlr/Sema6c/Trpc3/Slc39a14/Sh3bgrl3/Actn3/S1pr2/Syt12/Cd7/Sh3pxd2b/Lrrc8a/Olfm1/Arpin/Slc9a2/Ceacam2/Tuba1a/Cdk5r1/C1qtnf1/Procr/Marcksl1/Sema3g/Inf2/Cacng8/Esr1/Vamp1/Cit/Rgs4/Ptprs/Rps19/Adcyap1/Cacng3/Gabra3/Hps1/Kcnj8/Rhog/Atp8b1/Acox2/Tnnc1/Plekhg2/Usp2/Pnpla2/Hdc/Slc1a1/Spns2/Cacnb3/Rbm24/Camkv/Bok/Islr2/Ramp2/Grm5/Sgk1/Foxo3/Sema3e/Stpg1/Txnrd3/Tert/Tinf2/Slit1/Pak3/Grm8/Chdh/Zfp365/Slc25a…
CC	GO:0071944	cell periphery	3390	-0.572377	-1.52299	9.999e-05	9.999e-05	0.00607885	2370	tags=28%, list=17%, signal=30%	Palm/Arrb2/Slc29a3/Prlr/Sema6c/Trpc3/Slc39a14/Ly96/Cpm/S1pr2/Syt12/Ksr1/Dgkz/Kcnf1/Plekha4/Slc2a1/Lrrc8a/Olfm1/Slc2a10/Slc9a2/Ceacam2/Cdk5r1/Pcdhgb1/Tmem8b/C1qtnf1/Marcksl1/Sema3g/Catsperg1/Lamp5/Cacng8/Esr1/Frmd6/Cit/Rgs4/Cdh24/Ptprs/Tmem184a/Paqr6/Cacng3/Gabra3/Tmem150c/Lrrfip1/H2-T23/Cd33/Kcnj8/Rhog/Hc/Misp/Atp8b1/H2-DMa/Mlph/Mtcl1/Usp2/Pnpla2/Tpm4/Sept6/Slc1a1/Nt5e/Arhgef2/Cacnb3/Rtn4rl2/Susd…
BP	GO:0090066	regulation of anatomical structure size	443	-0.514688	-1.35501	9.999e-05	9.999e-05	0.00607885	2424	tags=28%, list=17%, signal=24%	Capg/Lmod1/Sema3c/Baiap2/Sema6c/Lrrc8a/Olfm1/Arpin/Cdk5r1/Sema3g/Inf2/Cit/Ptprs/Adcyap1/Plekhg2/Islr2/Sema3e/Slit1/Pak3/Chrm3/Mgll/Fchsd1/Shank3/Trpv2/Tmsb10/Grip2/Was/Xk/Sema4g/Ntn1/Coro1a/Eps8/Evl/Tmsb4x/Asic2/Pycard/Bcl11a/Adm/Adrb2/Plxna4/Nckap1l/Gja5/Arhgap4/Kcnn4/Vip/Map1b/Tlr2/Pex11g/Icam1/Prkce/Hcls1/Sct/Prex1/Ngf/Vill/Tmod2/Mmp2/Adora1/Cysltr1/Sema7a/Sema6b/Ctnna2/Npy1r/Gch1/Plek/Adrb3/P…
CC	GO:0097060	synaptic membrane	429	-0.72843	-1.91721	9.999e-05	9.999e-05	0.00607885	2072	tags=43%, list=15%, signal=38%	Hspb1/Chrm3/Slitrk2/Syt1/Slc6a9/Lzts1/Efnb3/Shank3/Shank1/Grip2/Dlg2/Pdlim4/Erc2/Ank3/Prrt1/Slc16a7/Arc/Shc4/Homer3/Srcin1/Tenm2/Grin2d/Camk2a/Cntnap1/Ache/Glrb/Stxbp1/Nlgn1/Pacsin1/Lrfn1/Gabrb3/Clstn3/Entpd1/Homer2/Dagla/Rgs7bp/Cpe/Ptpro/Prrt2/Lrrc4c/Gria3/Adora1/Fabp5/Ctnna2/Kcnc2/Synpo/Cnih2/Sorcs3/Cacng4/Rgs7/Shisa6/Shisa7/Nsg1/Nrxn1/Anxa1/Dlgap3/Slc8a2/Kcna4/Cacna1c/Gsg1l/Fxyd6/Slc8a1/Slc1a2…
CC	GO:0097447	dendritic tree	608	-0.658668	-1.73922	9.999e-05	9.999e-05	0.00607885	1990	tags=31%, list=14%, signal=28%	Dnajb1/Shank3/Shank1/Igsf9/Pcsk5/Grip2/Dlg2/Pdlim4/Ank3/Anxa3/Inpp5f/Homer3/Srcin1/Tenm2/Camk2a/Ache/Nin/Map1a/Gnaz/Pde4b/Asic2/Rin1/Kndc1/Gnao1/Adrb2/Nlgn1/Asic1/Brinp1/Ctla2a/Epha5/Kif5c/Homer2/Fyn/Rgs7bp/Cpe/Map1b/Ptpro/Ror2/Kcnab1/Ncf1/Kif5a/Trpm5/Prex1/Ngf/Gria3/Cplx2/Adora1/Nptxr/Psd/Kcnc2/Lpar1/Hcn2/Kcnip3/Synpo/Cnih2/Fas/Rgs7/Shisa6/Shisa7/Nsg1/Dlgap3/Slc8a2/Kcna4/Sema3a/Cacna1c/Brinp2/Ad…
CC	GO:0097458	neuron part	1622	-0.618271	-1.64113	9.999e-05	9.999e-05	0.00607885	2015	tags=27%, list=14%, signal=27%	Efhc1/Lzts1/Efnb3/Mgll/Dnajb1/Fchsd1/Sgip1/Shank3/Shank1/Trpv2/Igsf9/Pcsk5/Myo1a/Grip2/Glul/Dlg2/Pdlim4/Nos1ap/Erc2/Cngb1/Ank3/Slc16a7/Rrh/Arc/Anxa3/Ywhah/Robo1/Inpp5f/Sdc3/Nmb/Nrsn1/Homer3/Srcin1/Tenm2/Grin2d/Camk2a/Uchl1/Cntnap1/Ache/Sept4/Slc9b2/Nin/Sphk1/Coro1a/Map1a/Eps8/Rab6b/Gnaz/Rab4a/Ncam2/Gfra1/Pde4b/Gjc2/Igf1/Mapk10/Asic2/Pycard/Lyn/Plekhb1/Rin1/Glrb/Ang/Kndc1/Bcl11a/Stxbp1/Ttyh1/Gnao1…
CC	GO:0098590	plasma membrane region	933	-0.627194	-1.66084	9.999e-05	9.999e-05	0.00607885	2299	tags=32%, list=16%, signal=29%	Marcksl1/Lamp5/Cacng8/Cit/Ptprs/Cacng3/Gabra3/Atp8b1/Mtcl1/Sept6/Slc1a1/Nt5e/Arhgef2/Cacnb3/Grm5/Vangl2/Slc5a1/Grm8/Erbb2/Abcb1b/Fam107a/Adcyap1r1/Hspb1/Abcg5/Chrm3/Sptbn2/Slitrk2/Itga6/Syt1/Ehd2/Slc6a9/Lzts1/Efnb3/Akap7/Shank3/Shank1/Myo1a/Grip2/Hmox1/Dlg2/Pdlim4/Lipe/Nos1ap/Erc2/Fzd9/Ank3/Prrt1/Slc16a7/Arc/Shc4/Osmr/Robo1/Car4/Homer3/Srcin1/Tenm2/Grin2d/Camk2a/Sstr3/Cntnap1/Ache/Slc9b2/Kif20a/E…
BP	GO:0098609	cell-cell adhesion	541	-0.560741	-1.47896	9.999e-05	9.999e-05	0.00607885	2122	tags=29%, list=15%, signal=26%	Erbb2/Dtx1/Vcl/Amigo2/Lag3/Slitrk2/Itga6/Efnb3/Npnt/Tnfrsf14/Igsf9/Dlg2/Ptpn6/Ank3/Anxa3/Ntn1/Robo1/Mdk/Tenm2/Cited2/Gcnt2/Coro1a/Igf1/Pycard/Lyn/Stxbp1/Ttyh1/Rgcc/Zc3h12a/Adrb2/Nlgn1/Nckap1l/Cd59b/Cldn1/Syk/Tnxb/Mbp/Zmiz1/Blm/Clstn3/Celsr1/Tgfb1/Pcdhga12/Tnfaip8l2/Palld/Mcam/Lims2/Ccr2/Lrrc4c/Icam1/Gli3/Sash3/Adgrl3/Shb/Tnfrsf21/Zc3h12d/Plek/Pcdh20/Cd4/Icam5/Il2rg/Selplg/Dab1/Pcdh10/Ccl28/Nrxn1/…
BP	GO:0098655	cation transmembrane transport	515	-0.610733	-1.61023	9.999e-05	9.999e-05	0.00607885	2005	tags=32%, list=14%, signal=28%	Oprl1/Akap7/Shank3/Shank1/Nalcn/Kcnv2/Trpv2/Fam155a/Nos1ap/Ptpn6/Ank3/Fkbp1b/Arc/Anxa3/Ywhah/Fgf12/Grin2d/Nedd4l/Coro1a/Slc6a7/Pde4b/Trem2/Gjc2/Tmem37/Kcnt2/Asic2/Lyn/Kcnq5/Ehd3/Kcnk13/Jph2/Adrb2/Nlgn1/Scnn1a/Asic1/Kcns2/Cacnb2/Kcnn4/Tgfb1/Fyn/Plcb1/Chd7/Slc7a5/Fgf2/Slc24a3/Slc24a4/Osr1/Kcnab1/Kcnn3/Capn3/Prkce/Atp6v0e2/Ngf/Scn3b/Panx1/Kcnd1/Fxyd5/Kcnc2/Hcn2/Kcnip3/Cnih2/Mrln/Steap3/Cacng4/Rgs7/S…
BP	GO:0098660	inorganic ion transmembrane transport	484	-0.608002	-1.60208	9.999e-05	9.999e-05	0.00607885	2005	tags=31%, list=14%, signal=28%	Oprl1/Akap7/Nalcn/Kcnv2/Trpv2/Fam155a/Nos1ap/Ptpn6/Ank3/Fkbp1b/Ywhah/Fgf12/Grin2d/Nedd4l/Coro1a/Pde4b/Trem2/Gjc2/Tmem37/Kcnt2/Lyn/Kcnq5/Glrb/Ehd3/Kcnk13/Jph2/Adrb2/Scnn1a/Asic1/Kcns2/Cacnb2/Gabrb3/Kcnn4/Tgfb1/Fyn/Plcb1/Chd7/Fgf2/Slc24a3/Slc24a4/Osr1/Kcnab1/Kcnn3/Capn3/Prkce/Atp6v0e2/Ngf/Scn3b/Panx1/Kcnd1/Fxyd5/Kcnc2/Hcn2/Kcnip3/Mrln/Steap3/Cacng4/Rgs7/P2rx7/Slc8a2/Kcna4/Cacna1c/Nnt/Tlr9/Fgf14/Fxy…
CC	GO:0098793	presynapse	474	-0.683516	-1.80073	9.999e-05	9.999e-05	0.00607885	1309	tags=28%, list=9%, signal=27%	Ngf/Gria3/Cplx2/Adora1/Ctnna2/Kcnc2/Ppfia3/Npy1r/Kcnip3/Syn2/Napb/Rgs7/Synpr/Nrxn1/Ptn/Kcna4/Sncb/Cacna1c/Npy/Th/Fxyd6/Slc1a2/Gabra5/Slc30a3/Bdnf/Syp/Nos1/Grm2/Prkcb/Rtn4r/Snph/Gper1/P2rx4/Rab3c/Nefm/Syn1/Anks1b/Ncam1/Ptprn/Ntng2/Apba1/Htr3a/Slc6a11/Mylk2/L1cam/Kcnj3/Ptprn2/C1ql1/Sv2b/Ppfia2/Kcna6/Cplx1/Snap25/Cadps/Cck/Amph/Grik3/Rims3/Lgi3/Unc13a/Chrnb2/Svop/Gad2/Grik4/Dnm3/Sept3/Slc17a7/Sh3gl2…
CC	GO:0098794	postsynapse	650	-0.671056	-1.77286	9.999e-05	9.999e-05	0.00607885	2072	tags=33%, list=15%, signal=29%	Hspb1/Chrm3/Sptbn2/Slitrk2/Slc6a9/Lzts1/Efnb3/Dnajb1/Shank3/Shank1/Grip2/Dlg2/Pdlim4/Nos1ap/Filip1/Erc2/Fzd9/Ank3/Prrt1/Slc16a7/Arc/Shc4/Homer3/Srcin1/Tenm2/Grin2d/Camk2a/Ache/Map1a/Eps8/Rab4a/Pde4b/Mapk10/Asic2/Lyn/Glrb/Bcl11a/Stxbp1/Adrb2/Nlgn1/Asic1/Pacsin1/Lrfn1/Gabrb3/Clstn3/Entpd1/Homer2/Dagla/Fyn/Rgs7bp/Map1b/Ptpro/Prrt2/Caly/Lrrc4c/Gria3/Cplx2/Adora1/Fabp5/Psd/Ctnna2/Kcnc2/Lpar1/Synpo/Cni…
CC	GO:0098796	membrane protein complex	883	-0.548677	-1.45213	9.999e-05	9.999e-05	0.00607885	1987	tags=21%, list=14%, signal=19%	Sgip1/Shank3/Shank1/Kcnv2/Dlg2/Nos1ap/Ptpn6/Fkbp1b/B2m/Ncf2/Osmr/Lrrn3/Grin2d/Arxes2/Itga11/Eps8/Gnaz/Gfra1/Pde4b/Gjc2/Igf1/Wdr93/Socs2/Lyn/Kcnq5/Fcho1/Apbb1ip/Glrb/Cntfr/Ttyh1/Gnao1/Ap1s1/Nlgn1/Scnn1a/Syk/Kcns2/Cacnb2/Gja5/Gabrb3/Pik3cd/Ap1s3/H2-D1/Slc7a5/Clic4/Tlr2/Kcnab1/Gja4/Ncf1/Atp6v0e2/Gria3/Scn3b/Cplx2/Kcnd1/Socs3/Fcer1g/Kcnc2/Hcn2/Kcnip3/Cnih2/Fas/Syn2/Napb/Gnat2/Cacng4/Shisa6/Shisa7/Tfr…
BP	GO:0098916	anterograde trans-synaptic signaling	572	-0.67222	-1.77424	9.999e-05	9.999e-05	0.00607885	2063	tags=38%, list=14%, signal=34%	Chrm3/Sptbn2/Syt1/Slc6a9/Lzts1/Efnb3/Akap7/Mgll/Fchsd1/Shank3/Shank1/Grip2/Glul/Dlg2/Pdlim4/Erc2/Arc/Atxn1/Fgf12/Homer3/Grin2d/Camk2a/Sphk1/Map1a/Prkar1b/Kctd13/Rin1/Glrb/Plcl2/Stxbp1/Adrb2/Nlgn1/Asic1/Shc3/Cacnb2/Gabrb3/Clstn3/Celsr1/Fyn/Plcb1/Sybu/Ror2/Prrt2/Sncg/Ccr2/Lrrc4c/Prkce/Dgkb/Sct/Ngf/Cckbr/Cplx2/Vgf/Tmod2/Adora1/Nptxr/Ppfia3/Phf24/Synpo/Rasd2/Cnih2/Srgn/Sorcs3/Syn2/Napb/Cacng4/Shisa6/…
CC	GO:0098978	glutamatergic synapse	467	-0.677378	-1.78414	9.999e-05	9.999e-05	0.00607885	2063	tags=34%, list=14%, signal=30%	Chrm3/Sptbn2/Slitrk2/Syt1/Sparc/Efnb3/Dnajb1/Shank3/Shank1/Grip2/Dlg2/Nos1ap/Filip1/Erc2/Fzd9/Prrt1/Slc16a7/Arc/Ywhah/Homer3/Tenm2/Grin2d/Camk2a/Coro1a/Eps8/Prkar1b/Mapk10/Lyn/Stxbp1/Adrb2/Nlgn1/Pacsin1/Clstn3/Homer2/Fyn/Rgs7bp/Plcb1/Ptpro/Prrt2/Caly/Lrrc4c/Prkce/Dgkb/Adgrl3/Gria3/Cplx2/Nptxr/Ppfia3/Synpo/Cnih2/Srgn/Sorcs3/Syn2/Napb/Cacng4/Rgs7/Shisa6/Shisa7/Nsg1/Nrxn1/Dlgap3/Kcna4/Cacna1c/Gsg1l/…
BP	GO:0099177	regulation of trans-synaptic signaling	442	-0.672589	-1.77058	9.999e-05	9.999e-05	0.00607885	1503	tags=39%, list=11%, signal=36%	Syt1/Slc6a9/Lzts1/Efnb3/Akap7/Mgll/Shank3/Shank1/Grip2/Glul/Arc/Homer3/Grin2d/Camk2a/Sphk1/Map1a/Prkar1b/Kctd13/Rin1/Plcl2/Stxbp1/Adrb2/Nlgn1/Asic1/Clstn3/Celsr1/Fyn/Plcb1/Sybu/Ror2/Prrt2/Sncg/Ccr2/Lrrc4c/Prkce/Dgkb/Sct/Ngf/Cckbr/Cplx2/Vgf/Adora1/Fabp5/Nptxr/Ppfia3/Phf24/Synpo/Cnih2/Srgn/Sorcs3/Napb/Cacng4/Shisa6/Shisa7/Nsg1/Nrxn1/Ptn/Slc8a2/Fgf14/Tyrobp/Itpka/Akap12/Shisa9/Bdnf/Syp/Lrrtm1/Nos1/G…
BP	GO:0099536	synaptic signaling	588	-0.669447	-1.76733	9.999e-05	9.999e-05	0.00607885	2063	tags=38%, list=14%, signal=34%	Chrm3/Sptbn2/Syt1/Slc6a9/Lzts1/Efnb3/Akap7/Mgll/Fchsd1/Shank3/Shank1/Grip2/Glul/Dlg2/Pdlim4/Erc2/Arc/Atxn1/Fgf12/Homer3/Tenm2/Grin2d/Camk2a/Sphk1/Map1a/Prkar1b/Kctd13/Rin1/Glrb/Plcl2/Stxbp1/Adrb2/Nlgn1/Asic1/Shc3/Cacnb2/Gabrb3/Clstn3/Celsr1/Dagla/Fyn/Plcb1/Sybu/Ror2/Prrt2/Sncg/Ccr2/Lrrc4c/Prkce/Dgkb/Sct/Ngf/Cckbr/Cplx2/Vgf/Tmod2/Adora1/Fabp5/Nptxr/Ppfia3/Phf24/Synpo/Rasd2/Cnih2/Srgn/Sorcs3/Syn2/N…
BP	GO:0099537	trans-synaptic signaling	580	-0.671366	-1.77251	9.999e-05	9.999e-05	0.00607885	2063	tags=38%, list=14%, signal=34%	Chrm3/Sptbn2/Syt1/Slc6a9/Lzts1/Efnb3/Akap7/Mgll/Fchsd1/Shank3/Shank1/Grip2/Glul/Dlg2/Pdlim4/Erc2/Arc/Atxn1/Fgf12/Homer3/Tenm2/Grin2d/Camk2a/Sphk1/Map1a/Prkar1b/Kctd13/Rin1/Glrb/Plcl2/Stxbp1/Adrb2/Nlgn1/Asic1/Shc3/Cacnb2/Gabrb3/Clstn3/Celsr1/Dagla/Fyn/Plcb1/Sybu/Ror2/Prrt2/Sncg/Ccr2/Lrrc4c/Prkce/Dgkb/Sct/Ngf/Cckbr/Cplx2/Vgf/Tmod2/Adora1/Fabp5/Nptxr/Ppfia3/Phf24/Synpo/Rasd2/Cnih2/Srgn/Sorcs3/Syn2/N…
CC	GO:0120025	plasma membrane bounded cell projection	1790	-0.572123	-1.51921	9.999e-05	9.999e-05	0.00607885	2308	tags=26%, list=16%, signal=25%	Cdk5r1/Pcdhgb1/Acap2/Dpysl5/Catsperg1/Lamp5/Cacng8/Esr1/Vamp1/Cit/Ptprs/Adcyap1/Cacng3/Naip5/Gabra3/Ttll11/Ngb/Atp8b1/Mlph/Fus/Acot7/Hdc/Sept6/Arhgef2/Rtn4rl2/Grm5/Sgk1/Plxdc1/Slc5a1/Grm8/Erbb2/Stat1/Fam107a/Adcyap1r1/Begain/Gpr88/Cfap58/Hspb1/Dnali1/Chrm3/Morn4/Itga6/Syt1/Mns1/Efhc1/Lzts1/Mgll/Dnajb1/Shank3/Shank1/Pdlim7/Trpv2/Igsf9/Pcsk5/Myo1a/Grip2/Glul/Dlg2/Pdlim4/Erc2/Cngb1/Fzd9/Ank3/Rrh/Tln…
BP	GO:0120035	regulation of plasma membrane bounded cell projection organization	682	-0.513297	-1.35611	9.999e-05	9.999e-05	0.00607885	2403	tags=25%, list=17%, signal=22%	Sema3c/Baiap2/Numbl/Palm/Sema6c/Olfm1/Cdk5r1/Sema3g/Cit/Ptprs/Adcyap1/Rhog/Atp8b1/Rtn4rl2/Islr2/Sgk1/Sema3e/Slit1/Pak3/Zfp365/Hspb1/Efemp1/Itga6/Klk8/Syt1/Gpc2/Mns1/Lzts1/Efnb3/Fes/Mgll/Shank3/Shank1/Trpv2/Was/Xk/Fkbp1b/B2m/Sema4g/Arc/Anln/Ywhah/Ntn1/Robo1/Mdk/Inpp5f/Srcin1/Nedd4l/Ache/Nin/Sphk1/Eps8/Sh3yl1/Evl/Trem2/Lyn/Tbc1d30/Kndc1/Bcl11a/Pou3f2/Nlgn1/Plxna4/Foxo6/Pacsin1/Cpne5/Arhgap4/Fyn/H2-…
BP	GO:0120036	plasma membrane bounded cell projection organization	1314	-0.50311	-1.33441	9.999e-05	9.999e-05	0.00607885	2072	tags=21%, list=15%, signal=20%	Hspb1/Dnali1/Atl1/Slitrk2/Efemp1/Itga6/Klk8/Syt1/Gpc2/Mns1/Lzts1/Efnb3/Fes/Mgll/Shank3/Shank1/Trpv2/Csf1r/Igsf9/Myo1a/Was/Xk/Ank3/Fkbp1b/B2m/Sema4g/Arc/Anln/Ywhah/Ntn1/Parvb/Robo1/Mdk/Inpp5f/Srcin1/Etv1/Tenm2/Camk2a/Nedd4l/Uchl1/Postn/Cntnap1/Slit3/Ache/Ttc39c/Nin/Sphk1/Coro1a/Map1a/Eps8/Sh3yl1/B4galt5/Evl/Gfra1/Trem2/Lyn/Tbc1d30/Gas1/Cntn4/Ehd3/Kndc1/Bcl11a/Stxbp1/Ttyh1/Pou3f2/Adm/Nlgn1/Plxna4/H…
CC	GO:0120038	plasma membrane bounded cell projection part	1252	-0.584852	-1.55089	9.999e-05	9.999e-05	0.00607885	2072	tags=25%, list=15%, signal=24%	Hspb1/Dnali1/Chrm3/Morn4/Syt1/Mns1/Efhc1/Lzts1/Mgll/Dnajb1/Shank3/Shank1/Trpv2/Igsf9/Pcsk5/Myo1a/Grip2/Glul/Dlg2/Pdlim4/Erc2/Cngb1/Fzd9/Ank3/Rrh/Anxa3/Robo1/Car4/Inpp5f/Nrsn1/Homer3/Srcin1/Tenm2/Camk2a/Ctsh/Uchl1/Sstr3/Cntnap1/Ache/Sept4/Slc9b2/Nin/Coro1a/Map1a/Eps8/Sh3yl1/Gnaz/Pde4b/Gjc2/Asic2/Tbc1d30/Plekhb1/Rin1/Ehd3/Ang/Kndc1/Dnah6/Ttyh1/Cd36/Gnao1/Ap1s1/Adrb2/Nlgn1/Hydin/Scnn1a/Tcp11/Asic1/B…
BP	GO:0120039	plasma membrane bounded cell projection morphogenesis	603	-0.585647	-1.54635	9.999e-05	9.999e-05	0.00607885	2181	tags=30%, list=15%, signal=26%	Islr2/Sgk1/Sema3e/Vangl2/Slit1/Pak3/Zfp365/Erbb2/Vcl/Atl1/Slitrk2/Klk8/Syt1/Lzts1/Efnb3/Mgll/Shank3/Shank1/Trpv2/Csf1r/Xk/Ank3/Sema4g/Arc/Ywhah/Ntn1/Robo1/Srcin1/Etv1/Tenm2/Camk2a/Nedd4l/Uchl1/Postn/Cntnap1/Slit3/Ache/Nin/Map1a/B4galt5/Evl/Gas1/Cntn4/Kndc1/Bcl11a/Stxbp1/Pou3f2/Nlgn1/Plxna4/Nckap1l/B4galt6/Pacsin1/Cpne5/Arhgap4/Epha5/Kif5c/Fyn/Phactr1/Lama1/Tsku/Map1b/Ptpro/Lrrc4c/Gli3/Col25a1/Kif…
BP	GO:1903530	regulation of secretion by cell	604	-0.556922	-1.47049	9.999e-05	9.999e-05	0.00607885	2081	tags=27%, list=15%, signal=24%	Rph3al/Cd84/Syt1/Frmd8/Ildr1/Fes/Tnfrsf14/Csf1r/Hmox1/Glul/Fkbp1b/Mdk/Nmb/Srcin1/Camk2a/Postn/Sept4/Slc9b2/Sphk1/Spp1/Nod2/Trem2/Igf1/Pycard/Lyn/Frmd4a/Ang/Stxbp1/Cd36/Il27ra/Rgcc/Zc3h12a/Adrb2/Nlgn1/Tcp11/Asic1/Syk/Mbp/Enho/Gja5/Gsdmd/Kcnn4/Entpd1/Celsr1/Epha5/Tgfb1/Rasl10b/Cdk5r2/Vip/Sybu/Exph5/Chd7/Prrt2/Tlr2/Sncg/Ccr2/Prkce/Il17rb/Unc13d/Sct/Ngf/Cckbr/Cplx2/Panx1/Tnfrsf21/Adora1/Fcer1g/Irs2/N…
BP	GO:2000026	regulation of multicellular organismal development	1678	-0.49537	-1.31503	9.999e-05	9.999e-05	0.00607885	2201	tags=25%, list=15%, signal=24%	Arhgef2/Rtn4rl2/Rbm24/Tnfsf9/Col4a2/Islr2/Ramp2/Grm5/Sgk1/Foxo3/Sema3e/Tert/Vangl2/Slit1/Pak3/Zfp365/Erbb2/Sox10/Stat1/Dtx1/Nudt21/Dand5/Amigo2/Hspb1/Lag3/Slitrk2/Efemp1/Itga6/Scx/Rhoj/Daam2/Klk8/Syt1/Igsf10/Sparc/Gpc2/Lzts1/Efnb3/Fes/Mgll/Shank3/Shank1/Trpv2/Csf3r/Csf1r/Grip2/Hmox1/Glul/Xk/Col1a1/Tgif2/Fzd9/Ptpn6/Fkbp1b/B2m/Lrrc24/Sema4g/Prickle1/Arc/Anxa3/Ywhah/Ntn1/Dlx1/Robo1/Mdk/Atxn1/Inpp5f/…
BP	GO:0006875	cellular metal ion homeostasis	393	-0.530583	-1.39567	0.0001	0.0001	0.00607885	2027	tags=27%, list=14%, signal=24%	Tnni3/Efhc1/Oprl1/Fam155a/Hmox1/Xk/Fzd9/Ptpn6/Fkbp1b/Nmb/Grin2d/Coro1a/Lyn/Tmprss6/Cd36/Gpr17/Adm/Jph2/Adrb2/Tgfb1/Fyn/Plcb1/Chd7/Fgf2/Slc24a3/Slc24a4/Ccr2/Capn3/Prkce/Ngf/Cckbr/Npy1r/Lpar1/Synpo/Cd4/Gnat2/Cd52/Ccl28/P2rx7/Tfr2/Mt1/Slc8a2/Gja1/Cacna1c/Tfrc/Slc8a1/Slc30a3/Trpm2/Bdkrb1/Nos1/Prkcb/Gper1/P2rx4/Tgm2/Agt/Gng3/Tmem178/Slc11a1/Ramp3/Pde4d/Akap6/S1pr1/C3ar1/Adrb1/Cacna1g/Edn1/Ank2/Stc1/Th…
BP	GO:0007600	sensory perception	329	-0.555527	-1.45805	0.0001	0.0001	0.00607885	2036	tags=31%, list=14%, signal=27%	Rorb/Oprl1/Mgll/Shank1/Myo1a/Dlg2/Col1a1/Cngb1/Rrh/Tas1r1/Grin2d/Uchl1/Col11a1/Tecta/Map1a/Igf1/Rtp4/Asic2/Glrb/Cd36/Adrb2/Scnn1a/Asic1/Mbp/Cacnb2/Gabrb3/Homer2/Fyn/Vip/Chd7/Slc24a4/Tmie/Ccr2/Icam1/Trpm5/Ngf/Crym/Cckbr/Fcgr4/Adora1/Fabp5/Lrat/Npy1r/Phf24/Kcnip3/Gnat2/P2rx7/Ndn/Atp8a2/Th/Lrig1/Gabra5/Tfap2a/Lrp2/Bdkrb1/Gjb2/Nos1/P2rx4/Ctss/Crygn/Sptbn4/Ncam1/Pde1c/Srrm4/Adrb1/Edn1/Cabp1/Col2a1/Cck…
BP	GO:0010959	regulation of metal ion transport	321	-0.578105	-1.51703	0.0001	0.0001	0.00607885	2098	tags=34%, list=15%, signal=29%	Adcyap1r1/Cd84/Stom/Per1/Oprl1/Akap7/Trpv2/Wfdc6a/Nos1ap/Ptpn6/Ank3/Fkbp1b/B2m/Ywhah/Fgf12/Homer3/Camk2a/Nedd4l/Coro1a/Pde4b/Trem2/Gjc2/Igf1/Lyn/Anxa2/Ehd3/Gnao1/Jph2/Adrb2/Sik1/Kcns2/Cacnb2/Nkain2/Tgfb1/Homer2/Fyn/Vip/Plcb1/Chd7/Osr1/Kcnab1/Capn3/Icam1/Prkce/Ngf/Scn3b/Adora1/Fxyd5/Kcnc2/Kcnip3/Mrln/Cd4/Rgs7/Serpine1/P2rx7/Gja1/Cacna1c/Tlr9/Fgf14/Fxyd6/Slc8a1/Nos3/Kcnip4/Gem/Neto2/Stac2/Bdkrb1/No…
BP	GO:0015672	monovalent inorganic cation transport	326	-0.634188	-1.66427	0.0001	0.0001	0.00607885	2034	tags=32%, list=14%, signal=28%	Stom/Per1/Akap7/Nalcn/Kcnv2/Ank3/Ywhah/Kcnt1/Fgf12/Nedd4l/Slc9b2/Trem2/Kcnt2/Asic2/Kcnq5/Kcnk13/Adrb2/Sik1/Scnn1a/Asic1/Kcns2/Gja5/Kcnn4/Nkain2/Tgfb1/Vip/Plcb1/Slc24a3/Slc24a4/Osr1/Kcnab1/Kcnn3/Atp6v0e2/Scn3b/Adora1/Kcnd1/Fxyd5/Kcnc2/Hcn2/Kcnip3/Klhl3/Rgs7/Slc8a2/Kcna4/Nnt/Fgf14/Fxyd6/Slc8a1/Slc9a9/Nos3/Kcnip4/Neto2/Trpm2/Nos1/Kcnj11/Nkain1/Glrx/P2rx4/Sptbn4/Akap6/Slc12a5/Kcnj3/Kcna6/Slc22a4/Ank2…
MF	GO:0022890	inorganic cation transmembrane transporter activity	393	-0.651713	-1.71429	0.0001	0.0001	0.00607885	2025	tags=32%, list=14%, signal=29%	Slc6a9/Slc2a13/Nalcn/Kcnv2/Trpv2/Fam155a/Cngb1/Kcnt1/Slc15a2/Grin2d/Slc9b2/Slc6a7/Tmem37/Kcnt2/Asic2/Kcnq5/Anxa2/Kcnk13/Jph2/Scnn1a/Asic1/Kcns2/Cacnb2/Slc45a3/Kcnn4/Rasa3/Slc24a3/Slc24a4/Kcnab1/Kcnn3/Atp6v0e2/Trpm5/Gria3/Scn3b/Panx1/Slc2a6/Kcnd1/Kcnc2/Hcn2/Kcnip3/Cacng4/P2rx7/Unc80/Slc8a2/Kcna4/Cacna1c/Tfrc/Slc8a1/Slc9a9/Slc1a2/Kcnip4/Slc30a3/Trpm2/Kcnj11/P2rx4/Slc11a1/Slc15a3/Htr3a/Slc6a11/Slc12…
BP	GO:0023061	signal release	389	-0.58754	-1.54535	0.0001	0.0001	0.00607885	2081	tags=30%, list=15%, signal=27%	Rph3al/Sptbn2/Syt1/Slc6a9/Ildr1/Glul/Erc2/Fkbp1b/Ly6e/Nmb/Camk2a/Slc9b2/Sphk1/Spp1/Lyn/Stxbp1/Adm/Adrb2/Nlgn1/Asic1/Enho/Celsr1/Epha5/Rasl10b/Vip/Cpe/Sybu/Chd7/Prrt2/Sncg/Prkce/Sct/Ngf/Cckbr/Cplx2/Vgf/Adora1/Irs2/Ppfia3/Npy1r/Syn2/Vsnl1/Napb/P2rx7/Nrxn1/Tfr2/Runx1/Anxa1/Gja1/Cacna1c/Lrp2/Trpm2/Syp/Nos1/Kcnj11/Prkcb/Glrx/Gper1/Agt/Syn1/Pde3b/Ptprn/Apba1/Pax6/Pde1c/Ptprn2/Ppfia2/Pak1/Edn1/Apln/Cplx…
BP	GO:0042391	regulation of membrane potential	328	-0.658661	-1.72868	0.0001	0.0001	0.00607885	2002	tags=36%, list=14%, signal=32%	Akap7/Shank3/Shank1/Nalcn/Grip2/Ank3/Fkbp1b/Ywhah/Kcnt1/Atxn1/Fgf12/Grin2d/Nedd4l/Cntnap1/Hebp2/Trem2/Kcnt2/Asic2/Glrb/Ehd3/Cd36/Kcnk13/Adrb2/Nlgn1/Asic1/Cacnb2/Gja5/Gabrb3/Kcnn4/Rgs7bp/Prkce/Scn3b/Adora1/Kcnc2/Hcn2/Cnih2/Rgs7/P2rx7/Nrxn1/Ptn/Gja1/Pmp22/Cacna1c/Fgf14/Slc8a1/Gabra5/Gabrp/Bdnf/Kcnj11/Glrx/Mapt/P2rx4/Mapk8ip2/Celf4/Akap6/Htr3a/Igsf11/Adrb1/Cacna1g/Edn1/Ank2/Gabrg1/Scn1b/Pex5l/Cck/Pm…
BP	GO:0055074	calcium ion homeostasis	323	-0.561727	-1.47386	0.0001	0.0001	0.00607885	2027	tags=29%, list=14%, signal=26%	Tnni3/Efhc1/Oprl1/Fam155a/Xk/Fzd9/Ptpn6/Fkbp1b/Nmb/Grin2d/Coro1a/Lyn/Cd36/Gpr17/Adm/Jph2/Adrb2/Tgfb1/Fyn/Plcb1/Chd7/Fgf2/Slc24a3/Slc24a4/Ccr2/Capn3/Prkce/Ngf/Cckbr/Npy1r/Lpar1/Synpo/Cd4/Gnat2/Cd52/Ccl28/P2rx7/Slc8a2/Gja1/Cacna1c/Slc8a1/Trpm2/Bdkrb1/Nos1/Prkcb/Gper1/P2rx4/Tgm2/Agt/Gng3/Tmem178/Ramp3/Pde4d/Akap6/S1pr1/C3ar1/Adrb1/Cacna1g/Edn1/Ank2/Stc1/Thy1/Adra1b/Slc8a3/Casq2/Jph3/Ryr3/Atp13a5/Gpr…
BP	GO:0072503	cellular divalent inorganic cation homeostasis	332	-0.55786	-1.46458	0.0001	0.0001	0.00607885	2027	tags=30%, list=14%, signal=26%	Tnni3/Efhc1/Oprl1/Fam155a/Xk/Fzd9/Ptpn6/Fkbp1b/Nmb/Grin2d/Coro1a/Lyn/Cd36/Gpr17/Adm/Jph2/Adrb2/Tgfb1/Fyn/Plcb1/Chd7/Fgf2/Slc24a3/Slc24a4/Ccr2/Capn3/Prkce/Ngf/Cckbr/Npy1r/Lpar1/Synpo/Cd4/Gnat2/Cd52/Ccl28/P2rx7/Mt1/Slc8a2/Gja1/Cacna1c/Slc8a1/Slc30a3/Trpm2/Bdkrb1/Nos1/Prkcb/Gper1/P2rx4/Tgm2/Agt/Gng3/Tmem178/Slc11a1/Ramp3/Pde4d/Akap6/S1pr1/C3ar1/Adrb1/Cacna1g/Edn1/Ank2/Stc1/Thy1/Adra1b/Slc8a3/Casq2/J…
CC	GO:0098552	side of membrane	385	-0.571348	-1.50252	0.0001	0.0001	0.00607885	2065	tags=31%, list=14%, signal=27%	Lag3/Itga6/Fes/Shank3/Tnfrsf14/Csf3r/Gfra4/Csf2ra/B2m/Osmr/Car4/Gnaz/Gfra1/Lyn/Glrb/Cntfr/Myzap/Cd36/Il27ra/H2-T24/Gnao1/Nlgn1/Scnn1a/Cd59b/Epha5/Rasa3/Ly6a/Fyn/H2-D1/Gpihbp1/Tlr2/Mcam/Kcnab1/Adgre1/Ccr2/Icam1/Adam4/Siglece/Fcgr4/Nptxr/Fcer1g/Cd48/Sema7a/Fcgr1/Ly6c1/Fas/Cd4/Il2rg/Gnat2/P2rx7/Tfr2/Anxa1/Crlf1/H2-Ab1/Th/Tnfrsf11a/Tfrc/Hck/Fcgr3/Clec2d/Cd74/Gem/Itgax/Lrp2/Stac2/Rgs1/Cdh13/Icosl/Astn…
BP	GO:0098662	inorganic cation transmembrane transport	454	-0.607997	-1.60073	0.0001	0.0001	0.00607885	2005	tags=31%, list=14%, signal=28%	Oprl1/Akap7/Nalcn/Kcnv2/Trpv2/Fam155a/Nos1ap/Ptpn6/Ank3/Fkbp1b/Ywhah/Fgf12/Grin2d/Nedd4l/Coro1a/Pde4b/Trem2/Gjc2/Tmem37/Kcnt2/Lyn/Kcnq5/Ehd3/Kcnk13/Jph2/Adrb2/Scnn1a/Asic1/Kcns2/Cacnb2/Kcnn4/Tgfb1/Fyn/Plcb1/Chd7/Fgf2/Slc24a3/Slc24a4/Osr1/Kcnab1/Kcnn3/Capn3/Prkce/Atp6v0e2/Ngf/Scn3b/Panx1/Kcnd1/Fxyd5/Kcnc2/Hcn2/Kcnip3/Mrln/Steap3/Cacng4/Rgs7/P2rx7/Slc8a2/Kcna4/Cacna1c/Nnt/Tlr9/Fgf14/Fxyd6/Slc8a1/Sl…
CC	GO:0098984	neuron to neuron synapse	387	-0.648605	-1.70592	0.0001	0.0001	0.00607885	2431	tags=36%, list=17%, signal=31%	Cadm1/Syt11/Baiap2/Palm/Arrb2/Syt12/Dgkz/Cdk5r1/Cacng8/Ptprs/Rps19/Cacng3/Arhgef2/Dnajc6/Grm5/Pak3/Hspb1/Chrm3/Syt1/Slc6a9/Lzts1/Efnb3/Akap7/Dnajb1/Shank3/Shank1/Grip2/Dlg2/Erc2/Slc16a7/Arc/Homer3/Srcin1/Grin2d/Camk2a/Map1a/Eps8/Pde4b/Prkar1b/Mapk10/Lyn/Bcl11a/Nlgn1/Pacsin1/Lrfn1/Clstn3/Entpd1/Homer2/Fyn/Rgs7bp/Map1b/Ptpro/Lrrc4c/Gria3/Adora1/Fabp5/Psd/Ctnna2/Cnih2/Sorcs3/Syn2/Dab1/Cacng4/Shisa6/…
CC	GO:0005911	cell-cell junction	380	-0.542335	-1.42598	0.00010001	0.00010001	0.00607885	2517	tags=29%, list=18%, signal=24%	Kcna5/Scn5a/Itga5/Mapk15/Fbf1/Cyth3/Cadm1/Cdca3/Ptpru/Slc2a1/Ceacam2/Frmd6/Cdh24/Arhgef2/Fndc1/Plxdc1/Vangl2/Slc5a1/Abcb1b/Adcyap1r1/Vcl/Itga6/Ildr1/Pdlim7/Was/Pdlim4/Ptpn6/Ank3/Rasip1/Tln2/Ywhah/Tenm2/Prkch/Cntnap1/Opalin/Coro1a/Gjc2/Lyn/Frmd4a/Cldn11/Kazn/Cldn1/Gja5/Pcdhga12/Ccnd1/Vav1/Lama1/Clic4/Lims2/Prickle4/Gja4/Adgrl3/Abcb1a/Panx1/Ctnna2/Synpo/Cd53/P2rx7/Cldn6/Nrxn1/Gja1/Pmp22/Slc8a1/Gjb1…
BP	GO:0006874	cellular calcium ion homeostasis	312	-0.562393	-1.47471	0.00010001	0.00010001	0.00607885	2027	tags=30%, list=14%, signal=26%	Tnni3/Efhc1/Oprl1/Fam155a/Xk/Fzd9/Ptpn6/Fkbp1b/Nmb/Grin2d/Coro1a/Lyn/Cd36/Gpr17/Adm/Jph2/Adrb2/Tgfb1/Fyn/Plcb1/Chd7/Fgf2/Slc24a3/Slc24a4/Ccr2/Capn3/Prkce/Ngf/Cckbr/Npy1r/Lpar1/Synpo/Cd4/Gnat2/Cd52/Ccl28/P2rx7/Slc8a2/Gja1/Cacna1c/Slc8a1/Trpm2/Bdkrb1/Nos1/Prkcb/Gper1/P2rx4/Tgm2/Agt/Gng3/Tmem178/Ramp3/Pde4d/Akap6/S1pr1/C3ar1/Adrb1/Cacna1g/Edn1/Ank2/Stc1/Thy1/Adra1b/Slc8a3/Casq2/Jph3/Ryr3/Atp13a5/Gpr…
BP	GO:0006887	exocytosis	310	-0.592888	-1.55472	0.00010001	0.00010001	0.00607885	2081	tags=29%, list=15%, signal=25%	Rph3al/Cd84/Sptbn2/Syt1/Fes/Syt16/Hmox1/Erc2/Anxa3/Srcin1/Camk2a/Sept4/Coro1a/Lyn/Sytl1/Stxbp1/Adrb2/Nlgn1/Tcp11/Syk/Cdk5r2/Exph5/Prrt2/Ccr2/Prkce/Unc13d/Cplx2/Fcer1g/Ppfia3/Plek/Steap3/Syn2/Vsnl1/Napb/P2rx7/Nrxn1/Anxa1/Il4ra/Lgals9/Cacna1c/Rac2/Itgb2/Hck/Syp/Itgam/Prkcb/Glrx/Syt13/Rab3c/Ncam1/Apba1/Cacna1g/Ppfia2/Pak1/Cplx1/Snap25/Pex5l/Cadps/Doc2b/Rims3/Lgi3/Unc13a/Chrnb2/Syt4/Trim9/Stx1b/Nr4a3…
BP	GO:0007409	axonogenesis	399	-0.613309	-1.61345	0.00010001	0.00010001	0.00607885	2181	tags=33%, list=15%, signal=29%	Islr2/Sema3e/Vangl2/Slit1/Pak3/Erbb2/Vcl/Atl1/Slitrk2/Efnb3/Mgll/Trpv2/Csf1r/Xk/Ank3/Sema4g/Ntn1/Robo1/Etv1/Tenm2/Uchl1/Slit3/Ache/Nin/Map1a/B4galt5/Evl/Gas1/Cntn4/Bcl11a/Stxbp1/Pou3f2/Plxna4/B4galt6/Arhgap4/Epha5/Kif5c/Lama1/Tsku/Map1b/Ptpro/Lrrc4c/Gli3/Col25a1/Kif5a/Ngf/Cnp/Vim/Sema7a/Sema6b/Ctnna2/Dab1/Ndn/Atp8a2/Sema3a/Pmp22/Gap43/Rac2/Lrtm2/Dscaml1/Efna3/Epha10/Fstl4/Sema3d/Lrp2/Bdnf/Gli2/Se…
BP	GO:0010769	regulation of cell morphogenesis involved in differentiation	311	-0.562288	-1.47435	0.00010001	0.00010001	0.00607885	2403	tags=29%, list=17%, signal=25%	Sema3c/Baiap2/Numbl/Sema6c/Olfm1/Cdk5r1/Sema3g/Cit/Ptprs/Islr2/Sgk1/Sema3e/Slit1/Pak3/Lzts1/Efnb3/Mgll/Shank3/Trpv2/Xk/Sema4g/Arc/Ywhah/Ntn1/Robo1/Mdk/Srcin1/Nedd4l/Postn/Ache/Nin/Kndc1/Bcl11a/Pou3f2/Nlgn1/Plxna4/Arhgap4/Map1b/Lims2/Lrrc4c/Unc13d/Prex1/Ngf/Vim/Sema7a/Sema6b/Dab1/Sema3a/Itpka/S100a10/Fstl4/Sema3d/Bdnf/Sema4f/Mapt/Rtn4r/Tubb2b/Dcx/Nefm/L1cam/Ust/Pak1/Adgrb3/Map6/Thy1/Camk2b/Dscam/T…
CC	GO:0014069	postsynaptic density	363	-0.643707	-1.6918	0.00010001	0.00010001	0.00607885	2431	tags=35%, list=17%, signal=30%	Cadm1/Syt11/Baiap2/Palm/Arrb2/Dgkz/Cdk5r1/Cacng8/Ptprs/Rps19/Cacng3/Arhgef2/Dnajc6/Grm5/Pak3/Hspb1/Chrm3/Slc6a9/Lzts1/Efnb3/Dnajb1/Shank3/Shank1/Grip2/Dlg2/Erc2/Slc16a7/Arc/Homer3/Srcin1/Grin2d/Camk2a/Map1a/Eps8/Pde4b/Mapk10/Lyn/Bcl11a/Nlgn1/Pacsin1/Lrfn1/Clstn3/Entpd1/Homer2/Fyn/Rgs7bp/Map1b/Ptpro/Lrrc4c/Gria3/Adora1/Fabp5/Psd/Ctnna2/Cnih2/Sorcs3/Syn2/Dab1/Cacng4/Shisa6/Bcas1/Shisa7/Cacna1c/Gap4…
CC	GO:0031012	extracellular matrix	345	-0.616152	-1.61816	0.00010001	0.00010001	0.00607885	2198	tags=39%, list=15%, signal=34%	Col18a1/Adamts4/Rtn4rl2/Col4a2/Sspo/Col16a1/Lrrn2/Serping1/Efemp1/Itga6/Col19a1/Sparc/Gpc2/Npnt/Krt1/Col1a1/Lrrc24/Anxa3/Mamdc2/Ntn1/Lrrn3/S100a11/Postn/Ache/Col11a1/Tecta/Omd/Col5a1/Spock2/Igf1/Col12a1/Smoc1/Col5a3/Anxa2/Ang/Col6a1/Fbln2/Chadl/Timp1/Tnxb/Cpz/Col4a1/Adamts10/Thsd4/Mgp/Entpd1/Tgfb1/Wnt5b/Lama1/Tsku/Itih2/Col25a1/Rell2/Igfbp7/Rarres2/Fmod/Col9a2/Mmp2/Col1a2/Ncan/Adamtsl4/Col17a1/Ch…
CC	GO:0031252	cell leading edge	341	-0.551113	-1.44726	0.00010001	0.00010001	0.00607885	1979	tags=24%, list=14%, signal=21%	Palm/Dgkz/Arpin/Acap2/Lamp5/Cacng8/Cit/Gabra3/Arhgef2/Fam107a/Pdlim7/Trpv2/Myo1a/Pdlim4/Tln2/Parvb/Robo1/Srcin1/Bspry/Coro1a/Eps8/Sh3yl1/Evl/Fgd2/Anxa2/Pacsin1/Lcp1/Psd4/Palld/Kdf1/Adora1/Psd/Vim/Ctnna2/Kcnc2/Hcn2/Plek/Eps8l1/Shisa6/Shisa7/Itgb4/Rac2/Wasf1/Slc1a2/Gabra5/Shisa9/Kcnj11/Mapt/Gper1/Dpysl3/Slc12a5/Pak1/Gabrg1/Snap25/Thy1/Amph/Dpp4/Tubb3/Sh2b2/Cdh1/Shisa8/Gabrg2/Grin1/Unc5a/Aif1/Ptprz1…
CC	GO:0032279	asymmetric synapse	366	-0.642546	-1.68892	0.00010001	0.00010001	0.00607885	2431	tags=35%, list=17%, signal=30%	Cadm1/Syt11/Baiap2/Palm/Arrb2/Dgkz/Cdk5r1/Cacng8/Ptprs/Rps19/Cacng3/Arhgef2/Dnajc6/Grm5/Pak3/Hspb1/Chrm3/Slc6a9/Lzts1/Efnb3/Dnajb1/Shank3/Shank1/Grip2/Dlg2/Erc2/Slc16a7/Arc/Homer3/Srcin1/Grin2d/Camk2a/Map1a/Eps8/Pde4b/Mapk10/Lyn/Bcl11a/Nlgn1/Pacsin1/Lrfn1/Clstn3/Entpd1/Homer2/Fyn/Rgs7bp/Map1b/Ptpro/Lrrc4c/Gria3/Adora1/Fabp5/Psd/Ctnna2/Cnih2/Sorcs3/Syn2/Dab1/Cacng4/Shisa6/Bcas1/Shisa7/Kcna4/Cacna1…
CC	GO:0033267	axon part	378	-0.653252	-1.71762	0.00010001	0.00010001	0.00607885	1998	tags=34%, list=14%, signal=30%	Mgll/Trpv2/Myo1a/Glul/Dlg2/Erc2/Ank3/Robo1/Nrsn1/Cntnap1/Nin/Map1a/Gjc2/Ang/Ap1s1/Mbp/Pacsin1/Gabrb3/Arhgap4/Kif5c/Dagla/Cdk5r2/Sybu/Map1b/Palld/Prrt2/Kcnab1/Sncg/Kif5a/Prex1/Gria3/Cplx2/Tmod2/Adora1/Nptxr/Kcnc2/Kcnip3/Tnfrsf1b/Frmd7/Nrxn1/Sncb/Npy/Th/Slc1a2/Crtac1/Lrp2/Bdnf/Syp/Lrrtm1/Nos1/Kcnj11/Tpx2/Prkcb/Mapt/Rtn4r/Gper1/P2rx4/Tubb4a/Dcx/Dpysl3/Sptbn4/Ncam1/Ptprn/Mylk2/L1cam/Ptprn2/Elavl4/Dcc…
BP	GO:0034765	regulation of ion transmembrane transport	367	-0.617371	-1.62277	0.00010001	0.00010001	0.00607885	2034	tags=36%, list=14%, signal=31%	Stom/Oprl1/Akap7/Shank3/Shank1/Nalcn/Kcnv2/Nos1ap/Ptpn6/Ank3/Fkbp1b/Arc/Anxa3/Ywhah/Fgf12/Nedd4l/Coro1a/Pde4b/Trem2/Gjc2/Tmem37/Asic2/Lyn/Kcnq5/Ehd3/Kcnk13/Jph2/Adrb2/Nlgn1/Kcns2/Cacnb2/Gja5/Tgfb1/Fyn/Plcb1/Chd7/Clic4/Osr1/Kcnab1/Capn3/Prkce/Trpm5/Ngf/Scn3b/Abcb1a/Kcnd1/Fxyd5/Irs2/Kcnc2/Hcn2/Kcnip3/Cnih2/Mrln/Cacng4/Rgs7/Shisa6/Shisa7/P2rx7/Nrxn1/Gja1/Kcna4/Cacna1c/Tlr9/Gsg1l/Fgf14/Fxyd6/Slc8a1/S…
CC	GO:0043235	receptor complex	305	-0.626416	-1.6423	0.00010001	0.00010001	0.00607885	2178	tags=39%, list=15%, signal=33%	Prlr/Ly96/Olfm1/Ceacam2/Cacng8/Cacng3/Gabra3/Ramp2/Plxdc1/Erbb2/Adcyap1r1/Abcg5/Itga6/Npnt/Shank3/Shank1/Csf3r/Csf1r/Dlg2/Gfra4/Csf2ra/Ptpn6/B2m/Osmr/Grin2d/Itga11/Eps8/Gfra1/Lyn/Vipr1/Gpr160/Apbb1ip/Cntfr/Cd36/Il27ra/Adrb2/Nlgn1/Plxna4/Mst1r/Syk/Gabrb3/Epha5/Ror2/Tlr2/Gria3/Cnih2/Il2rg/Cacng4/Shisa6/Adrb3/Shisa7/Tfr2/Dlgap3/Crlf1/Il4ra/Pmp22/Itgb4/Itgb2/Tfrc/Gabra5/Shisa9/Cd74/Epha10/Gabrp/Itgax…
CC	GO:0045211	postsynaptic membrane	312	-0.729821	-1.91374	0.00010001	0.00010001	0.00607885	2072	tags=45%, list=15%, signal=39%	Hspb1/Chrm3/Slitrk2/Slc6a9/Lzts1/Efnb3/Shank3/Shank1/Grip2/Dlg2/Pdlim4/Ank3/Prrt1/Slc16a7/Arc/Shc4/Homer3/Srcin1/Tenm2/Grin2d/Camk2a/Ache/Glrb/Nlgn1/Pacsin1/Lrfn1/Gabrb3/Clstn3/Homer2/Dagla/Rgs7bp/Ptpro/Prrt2/Lrrc4c/Gria3/Adora1/Fabp5/Ctnna2/Kcnc2/Synpo/Cnih2/Sorcs3/Cacng4/Rgs7/Shisa6/Shisa7/Nsg1/Dlgap3/Slc8a2/Kcna4/Cacna1c/Gsg1l/Fxyd6/Slc8a1/Gabra5/Shisa9/Gabrp/Baalc/Lrrtm1/Sema4f/Grm2/Cnksr2/Ad…
BP	GO:0045666	positive regulation of neuron differentiation	397	-0.5374	-1.41375	0.00010001	0.00010001	0.00607885	2072	tags=25%, list=15%, signal=22%	Arhgef2/Islr2/Sgk1/Pak3/Hspb1/Itga6/Syt1/Gpc2/Fes/Shank3/Shank1/Trpv2/Grip2/Tgif2/Fkbp1b/Ntn1/Dlx1/Robo1/Mdk/Nedd4l/Ache/Nin/Sphk1/Socs2/Sall1/Lyn/Bcl11a/Nlgn1/Plxna4/Brinp1/Foxo6/Pacsin1/Cpne5/Fyn/Nap1l2/Map1b/Styxl1/Ngf/Gdf5/Sema7a/Lpar1/Dab1/Ndrg4/Ptn/Atp8a2/Brinp2/Rgs6/Itpka/Bdnf/Cpne6/Gli2/Mapt/Tubb2b/Agt/Dcx/Dpysl3/Pax6/L1cam/Elavl4/Bcl6/Dcc/Pak1/Scn1b/Map6/Ndnf/Camk2b/Fez1/Bend6/Dscam/Nbl1…
BP	GO:0050808	synapse organization	402	-0.630601	-1.6594	0.00010001	0.00010001	0.00607885	2200	tags=35%, list=15%, signal=31%	Cacnb3/Camkv/Grm5/Sema3e/Pak3/Zfp365/Erbb2/Amigo2/Sptbn2/Slitrk2/Klk8/Sparc/Shank3/Shank1/Igsf9/Grip2/Filip1/Fzd9/Ank3/Lrrc24/Arc/Ntn1/Lrrn3/Srcin1/Ache/Trem2/Asic2/Glrb/Nlgn1/Col4a1/Cacnb2/Lrfn1/Gabrb3/Clstn3/Epha5/Fyn/Sybu/Ptpro/Palld/Tlr2/Sncg/Lrrc4c/Dgkb/Adgrl3/Nptxr/Ncan/Ctnna2/Synpo/Srgn/Ky/Shisa6/Shisa7/Nrxn1/Ptn/Dlgap3/Sncb/Pmp22/Gap43/Lrtm2/Wasf1/Ndrg1/Itpka/Add2/Bdnf/Lrrtm1/Cnksr2/Adgrb…
BP	GO:0070838	divalent metal ion transport	347	-0.557921	-1.46535	0.00010001	0.00010001	0.00607885	2369	tags=33%, list=17%, signal=28%	Arrb2/Trpc3/Slc39a14/Marcksl1/Cacng8/Rgs4/Cacng3/Usp2/Cacnb3/Ramp2/Adcyap1r1/Cd84/Oprl1/Nalcn/Trpv2/Wfdc6a/Fam155a/Nos1ap/Ptpn6/Fkbp1b/Homer3/Grin2d/Camk2a/Bspry/Coro1a/Pde4b/Gjc2/Tmem37/Igf1/Lyn/Anxa2/Ehd3/Gnao1/Jph2/Adrb2/Asic1/Cacnb2/Kcnn4/Tgfb1/Homer2/Fyn/Plcb1/Chd7/Fgf2/Slc24a3/Slc24a4/Capn3/Icam1/Prkce/Gja4/Ngf/Panx1/Cysltr1/Mrln/Cd4/Cacng4/Serpine1/P2rx7/Slc8a2/Gja1/Cacna1c/Tlr9/Fgf14/Slc8…
BP	GO:0072507	divalent inorganic cation homeostasis	351	-0.560111	-1.47162	0.00010001	0.00010001	0.00607885	2027	tags=29%, list=14%, signal=26%	Tnni3/Efhc1/Oprl1/Fam155a/Xk/Fzd9/Ptpn6/Ank3/Fkbp1b/Nmb/Grin2d/Coro1a/Lyn/Cd36/Gpr17/Adm/Jph2/Adrb2/Tgfb1/Fyn/Plcb1/Chd7/Fgf2/Slc24a3/Slc24a4/Ccr2/Capn3/Prkce/Ngf/Cckbr/Npy1r/Lpar1/Synpo/Cd4/Gnat2/Cd52/Ccl28/P2rx7/Mt1/Slc8a2/Gja1/Cacna1c/Slc8a1/Slc30a3/Trpm2/Bdkrb1/Nos1/Tmc8/Prkcb/Gper1/P2rx4/Tgm2/Agt/Gng3/Tmem178/Slc11a1/Ramp3/Pde4d/Akap6/S1pr1/C3ar1/Adrb1/Cacna1g/Edn1/Ank2/Stc1/Thy1/Adra1b/Slc8…
BP	GO:0072511	divalent inorganic cation transport	348	-0.557901	-1.46542	0.00010001	0.00010001	0.00607885	2369	tags=33%, list=17%, signal=28%	Arrb2/Trpc3/Slc39a14/Marcksl1/Cacng8/Rgs4/Cacng3/Usp2/Cacnb3/Ramp2/Adcyap1r1/Cd84/Oprl1/Nalcn/Trpv2/Wfdc6a/Fam155a/Nos1ap/Ptpn6/Fkbp1b/Homer3/Grin2d/Camk2a/Bspry/Coro1a/Pde4b/Gjc2/Tmem37/Igf1/Lyn/Anxa2/Ehd3/Gnao1/Jph2/Adrb2/Asic1/Cacnb2/Kcnn4/Tgfb1/Homer2/Fyn/Plcb1/Chd7/Fgf2/Slc24a3/Slc24a4/Capn3/Icam1/Prkce/Gja4/Ngf/Panx1/Cysltr1/Mrln/Cd4/Cacng4/Serpine1/P2rx7/Slc8a2/Gja1/Cacna1c/Tlr9/Fgf14/Slc8…
CC	GO:0098797	plasma membrane protein complex	399	-0.65766	-1.73012	0.00010001	0.00010001	0.00607885	2008	tags=35%, list=14%, signal=31%	Npnt/Sgip1/Shank3/Shank1/Kcnv2/Dlg2/Nos1ap/Ptpn6/B2m/Ncf2/Osmr/Grin2d/Itga11/Eps8/Gnaz/Gfra1/Pde4b/Gjc2/Igf1/Lyn/Kcnq5/Fcho1/Apbb1ip/Glrb/Cntfr/Gnao1/Nlgn1/Syk/Kcns2/Cacnb2/Gja5/H2-D1/Slc7a5/Tlr2/Kcnab1/Gja4/Ncf1/Gria3/Scn3b/Kcnd1/Fcer1g/Kcnc2/Hcn2/Kcnip3/Cnih2/Fas/Gnat2/Cacng4/Shisa6/Shisa7/Tfr2/Dlgap3/Gja1/Kcna4/Pmp22/Cacna1c/H2-Ab1/Itgb4/Itgb2/Tfrc/Gjb1/Shisa9/Kcnip4/Cd74/Itgax/Itgb7/Gjb2/Cdh1…
CC	GO:0099572	postsynaptic specialization	391	-0.647921	-1.70405	0.00010001	0.00010001	0.00607885	2431	tags=36%, list=17%, signal=31%	Cadm1/Syt11/Baiap2/Palm/Arrb2/Dgkz/Cdk5r1/Cacng8/Ptprs/Rps19/Cacng3/Gabra3/Arhgef2/Dnajc6/Grm5/Pak3/Hspb1/Chrm3/Slc6a9/Lzts1/Efnb3/Dnajb1/Shank3/Shank1/Grip2/Dlg2/Erc2/Slc16a7/Arc/Homer3/Srcin1/Grin2d/Camk2a/Map1a/Eps8/Pde4b/Mapk10/Lyn/Bcl11a/Nlgn1/Pacsin1/Lrfn1/Gabrb3/Clstn3/Entpd1/Homer2/Fyn/Rgs7bp/Map1b/Ptpro/Lrrc4c/Gria3/Adora1/Fabp5/Psd/Ctnna2/Cnih2/Srgn/Sorcs3/Syn2/Dab1/Cacng4/Shisa6/Bcas1/…
CC	GO:0150034	distal axon	308	-0.640349	-1.679	0.00010001	0.00010001	0.00607885	1528	tags=29%, list=11%, signal=26%	Pacsin1/Gabrb3/Arhgap4/Kif5c/Cdk5r2/Map1b/Palld/Prrt2/Sncg/Kif5a/Prex1/Gria3/Cplx2/Tmod2/Adora1/Nptxr/Kcnc2/Kcnip3/Frmd7/Nrxn1/Sncb/Npy/Th/Crtac1/Lrp2/Bdnf/Syp/Lrrtm1/Nos1/Prkcb/Mapt/Rtn4r/Gper1/P2rx4/Dcx/Dpysl3/Ncam1/Ptprn/Mylk2/L1cam/Ptprn2/Elavl4/Dcc/Kcna6/Pak1/Cplx1/Snap25/Thy1/Cck/Amph/Fez1/Auts2/Dscam/Grik3/Pcdh9/Unc13a/Tubb3/Grik4/Crmp1/Kcnma1/Aatk/Cdh1/Nefl/Grin1/Cacna1b/Ptprz1/Gad1/Rasgr…
BP	GO:0006816	calcium ion transport	304	-0.574689	-1.50646	0.00010003	0.00010003	0.00607885	2299	tags=35%, list=16%, signal=30%	Marcksl1/Cacng8/Rgs4/Cacng3/Usp2/Cacnb3/Ramp2/Adcyap1r1/Cd84/Oprl1/Nalcn/Trpv2/Wfdc6a/Fam155a/Nos1ap/Ptpn6/Fkbp1b/Homer3/Grin2d/Camk2a/Bspry/Coro1a/Pde4b/Gjc2/Tmem37/Igf1/Lyn/Anxa2/Ehd3/Gnao1/Jph2/Adrb2/Asic1/Cacnb2/Kcnn4/Tgfb1/Homer2/Fyn/Plcb1/Chd7/Fgf2/Slc24a3/Slc24a4/Capn3/Icam1/Prkce/Gja4/Ngf/Panx1/Cysltr1/Mrln/Cd4/Cacng4/Serpine1/P2rx7/Slc8a2/Gja1/Cacna1c/Tlr9/Fgf14/Slc8a1/Nos3/Gem/Trpm2/Sta…
BP	GO:0042063	gliogenesis	273	-0.560588	-1.46646	0.00010005	0.00010005	0.00607885	2151	tags=30%, list=15%, signal=26%	Tert/Zfp365/Erbb2/Sox10/Dtx1/Efemp1/Daam2/Csf1r/Klf15/Dlx1/Mdk/Atxn1/Prkch/Cntnap1/B4galt5/Trem2/Gjc2/Igf1/Lyn/Adgrg1/Pou3f2/B4galt6/Slc45a3/Tgfb1/Cdk5r2/Fgf2/Ror2/Tal1/Tlr2/Ccr2/Gli3/Cnp/Il34/Tnfrsf21/Vim/Tnfrsf1b/Fas/Dab1/Ttbk1/Nrros/Ndn/Anxa1/Ptn/Tspan2/Pmp22/Vtn/Gap43/Itgb4/Ndrg1/Lrp2/Itgam/C1qa/P2rx4/Plp1/Agt/Dcx/Pax6/Lingo1/Olig1/Olig2/Adgrg6/Slc8a3/Mag/Omg/Myoc/Nkx6-2/S100a9/C5ar1/Fa2h/Gri…
MF	GO:0046873	metal ion transmembrane transporter activity	297	-0.678639	-1.77854	0.00010005	0.00010005	0.00607885	1758	tags=36%, list=12%, signal=33%	Nalcn/Kcnv2/Trpv2/Fam155a/Kcnt1/Grin2d/Slc9b2/Slc6a7/Tmem37/Kcnt2/Asic2/Kcnq5/Anxa2/Kcnk13/Jph2/Scnn1a/Asic1/Kcns2/Cacnb2/Kcnn4/Rasa3/Slc24a3/Slc24a4/Kcnab1/Kcnn3/Trpm5/Scn3b/Panx1/Kcnd1/Kcnc2/Hcn2/Kcnip3/Cacng4/Slc8a2/Kcna4/Cacna1c/Tfrc/Slc8a1/Slc9a9/Slc1a2/Kcnip4/Slc30a3/Trpm2/Kcnj11/P2rx4/Slc11a1/Slc6a11/Slc12a5/Jph4/Kcnj3/Cacna1g/Kcna6/Snap25/Scn1b/Slc8a3/Scn4b/Jph3/Grik3/Ryr3/Slc24a2/Grik4/S…
BP	GO:0051260	protein homooligomerization	297	-0.553206	-1.44982	0.00010005	0.00010005	0.00607885	2069	tags=23%, list=15%, signal=20%	Atl1/Syt1/Stom/Ildr1/Kcnv2/Kctd4/Hmox1/Glul/B2m/Arc/Sept4/Evl/Gbp5/Kctd13/Pycard/Ehd3/Nlgn1/Cldn1/Ccdc88c/Kcns2/Gsdmd/Blm/Entpd1/Cubn/Pcbd1/Kcnd1/Fcer1g/Kcnc2/Acot12/Gch1/Fas/C1qtnf2/Kcna4/Slc1a2/Trpm2/Alox5ap/Mapt/P2rx4/Tgm2/Dpysl3/Prmt8/Kctd8/Kcna6/Aldoc/Fsd1/Gpx3/Kcnma1/Cdh1/Kcnj12/Nell2/Vwf/Nell1/Kcnd2/Kcng4/Kcnj10/Adcy8/Kcna1/Kcnc4/Angptl4/Aqp4/Aldh1a2/Hcn1/Slc6a1/Lcn2/Kcna2/Aldh1a1/Rnf112/K…
CC	GO:0062023	collagen-containing extracellular matrix	271	-0.583097	-1.52521	0.00010005	0.00010005	0.00607885	2253	tags=36%, list=16%, signal=31%	Col18a1/Adamts4/Col4a2/Sspo/Col16a1/Serping1/Efemp1/Itga6/Sparc/Gpc2/Npnt/Krt1/Col1a1/Anxa3/Mamdc2/Ntn1/S100a11/Postn/Ache/Col11a1/Tecta/Omd/Col5a1/Spock2/Igf1/Col12a1/Smoc1/Col5a3/Anxa2/Ang/Col6a1/Fbln2/Chadl/Timp1/Tnxb/Col4a1/Adamts10/Mgp/Entpd1/Tgfb1/Lama1/Itih2/Col25a1/Rell2/Igfbp7/Rarres2/Fmod/Col9a2/Col1a2/Ncan/Adamtsl4/Col17a1/Col3a1/Lox/Col6a2/Serpine1/Runx1/Anxa1/Ptn/Sod3/F13a1/Pmp22/Vtn…
BP	GO:1904062	regulation of cation transmembrane transport	276	-0.610551	-1.59772	0.00010005	0.00010005	0.00607885	2034	tags=36%, list=14%, signal=31%	Stom/Oprl1/Akap7/Shank3/Shank1/Nos1ap/Ptpn6/Ank3/Fkbp1b/Arc/Anxa3/Ywhah/Fgf12/Nedd4l/Coro1a/Pde4b/Trem2/Gjc2/Asic2/Lyn/Ehd3/Jph2/Adrb2/Nlgn1/Kcns2/Cacnb2/Tgfb1/Fyn/Plcb1/Chd7/Osr1/Kcnab1/Capn3/Prkce/Ngf/Scn3b/Fxyd5/Kcnc2/Kcnip3/Cnih2/Mrln/Cacng4/Rgs7/Shisa6/Shisa7/Nrxn1/Cacna1c/Tlr9/Gsg1l/Fgf14/Fxyd6/Slc8a1/Shisa9/Kcnip4/Gem/Neto2/Stac2/Bdkrb1/Nos1/Kcnj11/Glrx/Gper1/Mapk8ip2/Agt/Ctss/Ramp3/Pde4d/…
BP	GO:0001505	regulation of neurotransmitter levels	294	-0.640271	-1.67779	0.00010006	0.00010006	0.00607885	1653	tags=30%, list=12%, signal=27%	Stxbp1/Cd36/Zc3h12a/Adrb2/Nlgn1/Asic1/Celsr1/Dagla/Prrt2/Tlr2/Sncg/Icam1/Ptgis/Prkce/Ngf/Tmem106a/Cplx2/Ppfia3/Gch1/Syn2/Prima1/Napb/P2rx7/Nrxn1/Itgb2/Th/Slc1a2/Nos3/Syp/Nos1/Prkcb/P2rx4/Slc7a11/Agt/Bche/Syn1/Apba1/Celf6/Slc6a11/Ptprn2/Ppfia2/Pak1/Cplx1/Snap25/Cadps/Ddah1/Doc2b/Rims3/Unc13a/Chrnb2/Nat8l/Gad2/Slc17a7/Syt4/Trim9/Mctp1/Cacna1b/Ddc/Stx1b/Rph3a/Aif1/Lin7a/Gad1/Slc17a6/Gfap/Kcnj10/Stxb…
MF	GO:0022838	substrate-specific channel activity	267	-0.71504	-1.87071	0.00010006	0.00010006	0.00607885	1735	tags=42%, list=12%, signal=37%	Tmem37/Kcnt2/Asic2/Kcnq5/Anxa2/Glrb/Ttyh1/Kcnk13/Jph2/Scnn1a/Asic1/Kcns2/Cacnb2/Gabrb3/Kcnn4/Rasa3/Slc24a3/Clic4/Slc24a4/Kcnab1/Kcnn3/Trpm5/Gria3/Scn3b/Panx1/Kcnd1/Kcnc2/Hcn2/Kcnip3/Cacng4/P2rx7/Unc80/Kcna4/Cacna1c/Slc1a4/Gabra5/Kcnip4/Gabrp/Trpm2/Kcnj11/Tmc8/P2rx4/Grid1/Ano2/Htr3a/Jph4/Kcnj3/Cacna1g/Kcna6/Gabrg1/Snap25/Scn1b/Pex5l/Scn4b/Jph3/Grik3/Ryr3/Chrnb2/Slc24a2/Grik4/Slc17a7/Kcnk3/Gabrb2/K…
MF	GO:0005216	ion channel activity	264	-0.711499	-1.86099	0.00010007	0.00010007	0.00607885	1735	tags=41%, list=12%, signal=37%	Tmem37/Kcnt2/Asic2/Kcnq5/Anxa2/Glrb/Ttyh1/Kcnk13/Jph2/Scnn1a/Asic1/Kcns2/Cacnb2/Gabrb3/Kcnn4/Rasa3/Slc24a3/Clic4/Slc24a4/Kcnab1/Kcnn3/Trpm5/Gria3/Scn3b/Panx1/Kcnd1/Kcnc2/Hcn2/Kcnip3/Cacng4/P2rx7/Unc80/Kcna4/Cacna1c/Slc1a4/Gabra5/Kcnip4/Gabrp/Trpm2/Kcnj11/Tmc8/P2rx4/Grid1/Ano2/Htr3a/Jph4/Kcnj3/Cacna1g/Kcna6/Gabrg1/Snap25/Scn1b/Pex5l/Scn4b/Jph3/Grik3/Ryr3/Chrnb2/Slc24a2/Grik4/Slc17a7/Kcnk3/Gabrb2/K…
MF	GO:0015267	channel activity	283	-0.716335	-1.87596	0.00010007	0.00010007	0.00607885	1736	tags=42%, list=12%, signal=37%	Gjc2/Tmem37/Kcnt2/Asic2/Kcnq5/Anxa2/Glrb/Ttyh1/Kcnk13/Jph2/Scnn1a/Asic1/Kcns2/Cacnb2/Gja5/Gabrb3/Kcnn4/Rasa3/Slc24a3/Clic4/Slc24a4/Kcnab1/Kcnn3/Trpm5/Gria3/Scn3b/Panx1/Kcnd1/Kcnc2/Hcn2/Kcnip3/Cacng4/P2rx7/Unc80/Gja1/Kcna4/Cacna1c/Gjb1/Slc1a4/Gabra5/Kcnip4/Gabrp/Trpm2/Gjb2/Kcnj11/Tmc8/P2rx4/Grid1/Ano2/Htr3a/Jph4/Kcnj3/Cacna1g/Kcna6/Gabrg1/Snap25/Scn1b/Pex5l/Scn4b/Jph3/Grik3/Ryr3/Chrnb2/Slc24a2/Gri…
BP	GO:0019932	second-messenger-mediated signaling	285	-0.5825	-1.52554	0.00010007	0.00010007	0.00607885	1850	tags=30%, list=13%, signal=27%	Homer3/Tenm2/Sphk1/Rcan2/Camkk2/Pde4b/Prkar1b/Trem2/Igf1/Adgrg1/Cd36/Adm/Jph2/Adrb2/Tcp11/Syk/Epha5/Homer2/Rundc3a/Vip/Adgre1/Ccr2/Adgrl3/Sct/Kcnc2/Lpar1/Rasd2/Mrap2/Ksr2/Cd4/Camta1/Adrb3/Mt1/Adcy2/Slc8a1/Nos3/Trpm2/Nos1/Cdh13/Adgrb1/Itgal/Mapt/Gper1/P2rx4/Adgrb2/Pde3b/Htr5a/Ncam1/Ramp3/Pde4d/Akap6/L1cam/Adrb1/Ramp1/Edn1/Adgrb3/Ank2/Adra1d/Pex5l/Ndnf/Lgr5/Cbs/Adgrg6/Adra1b/Casq2/Jph3/Gpr3/Cxcl10/…
MF	GO:0022803	passive transmembrane transporter activity	283	-0.716335	-1.87596	0.00010007	0.00010007	0.00607885	1736	tags=42%, list=12%, signal=37%	Gjc2/Tmem37/Kcnt2/Asic2/Kcnq5/Anxa2/Glrb/Ttyh1/Kcnk13/Jph2/Scnn1a/Asic1/Kcns2/Cacnb2/Gja5/Gabrb3/Kcnn4/Rasa3/Slc24a3/Clic4/Slc24a4/Kcnab1/Kcnn3/Trpm5/Gria3/Scn3b/Panx1/Kcnd1/Kcnc2/Hcn2/Kcnip3/Cacng4/P2rx7/Unc80/Gja1/Kcna4/Cacna1c/Gjb1/Slc1a4/Gabra5/Kcnip4/Gabrp/Trpm2/Gjb2/Kcnj11/Tmc8/P2rx4/Grid1/Ano2/Htr3a/Jph4/Kcnj3/Cacna1g/Kcna6/Gabrg1/Snap25/Scn1b/Pex5l/Scn4b/Jph3/Grik3/Ryr3/Chrnb2/Slc24a2/Gri…
BP	GO:0031589	cell-substrate adhesion	279	-0.553663	-1.44922	0.00010007	0.00010007	0.00607885	2168	tags=25%, list=15%, signal=22%	Col16a1/Sema3e/Fam107a/Itga6/Npnt/Pcsk5/Col1a1/Parvb/Mdk/Srcin1/Postn/Gcnt2/Tecta/Itga11/Coro1a/Spock2/Spp1/Smoc1/Col5a3/Ttyh1/Cd36/Fbln2/Parvg/Tnxb/Lims2/Prkce/Unc13d/Rell2/Prex1/Radil/Edil3/Adam15/Col3a1/Serpine1/Ccl28/Ptn/Vtn/Itgb4/Rac2/Itgb2/S100a10/Itgb7/Cdh13/Itgal/Acer2/Agt/Vit/Ajap1/Itgbl1/L1cam/Bcl6/Ndnf/Thy1/Emid1/Apod/Myoc/Bcan/Vwf/Ephb1/Ptprz1/Adamts9/Lamc2/Spock1/Emilin2/Cntn2/Myo1g/…
BP	GO:0050890	cognition	263	-0.613453	-1.60437	0.00010007	0.00010007	0.00607885	2101	tags=36%, list=15%, signal=31%	Fam107a/Gpr88/Klk8/Oprl1/Shank3/Shank1/Fzd9/B2m/Arc/Mdk/Atxn1/Map1a/Rcan2/Prkar1b/Igf1/Rin1/Adrb2/Asic1/Brinp1/Shc3/Foxo6/Vip/Plcb1/Chd7/Tlr2/Kcnab1/Sct/Ngf/Tmod2/Adora1/Synpo/Sorcs3/Ndrg4/Ttbk1/Shisa7/Nrxn1/Ptn/Slc8a2/Gatm/Cacna1c/Th/Slc1a4/Gabra5/Jakmip1/Chst10/Bdnf/Mapt/Mapk8ip2/Slc7a11/Agt/Bche/Ncam1/Pax6/Slc12a5/Jph4/Adrb1/C1ql1/Elavl4/Pak1/Adgrb3/Snap25/Cck/Amph/Adra1b/Slc8a3/Tnr/Jph3/Chrnb…
BP	GO:0009914	hormone transport	257	-0.559076	-1.46195	0.00010009	0.00010009	0.00607885	1530	tags=27%, list=11%, signal=25%	Glul/Fkbp1b/Ly6e/Nmb/Slc9b2/Spp1/Lyn/Adm/Enho/Epha5/Rasl10b/Vip/Cpe/Sybu/Chd7/Prkce/Sct/Crym/Abcb1a/Cckbr/Vgf/Adora1/Irs2/Npy1r/Vsnl1/Nrxn1/Tfr2/Runx1/Anxa1/Gja1/Cacna1c/Lrp2/Trpm2/Nos1/Kcnj11/Glrx/Gper1/Agt/Pde3b/Ptprn/Pax6/Pde1c/Ptprn2/Edn1/Apln/Cplx1/Snap25/Pex5l/Doc2b/C1qtnf3/Nell2/Dio2/Chga/Gpr68/Adcy8/Stxbp5l/Inhbb/Cacna1e/Rbp4/Syt7/Nnat/Adra2a/P2ry1/Cacna1a/Cnr1/Crhr1/Abcc8/Tfap2b/Myt1/Neu…
MF	GO:0015077	monovalent inorganic cation transmembrane transporter activity	246	-0.67857	-1.77342	0.00010014	0.00010014	0.00607885	2025	tags=36%, list=14%, signal=31%	Slc6a9/Slc2a13/Nalcn/Kcnv2/Kcnt1/Slc15a2/Slc9b2/Slc6a7/Kcnt2/Asic2/Kcnq5/Kcnk13/Scnn1a/Asic1/Kcns2/Slc45a3/Kcnn4/Slc24a3/Slc24a4/Kcnab1/Kcnn3/Atp6v0e2/Trpm5/Scn3b/Slc2a6/Kcnd1/Kcnc2/Hcn2/Kcnip3/Slc8a2/Kcna4/Slc8a1/Slc9a9/Slc1a2/Kcnip4/Trpm2/Kcnj11/Slc11a1/Slc15a3/Slc6a11/Slc12a5/Kcnj3/Kcna6/Snap25/Scn1b/Slc8a3/Scn4b/Grik3/Slc45a1/Slc24a2/Grik4/Slc17a7/Kcnk3/Kcnma1/Kcnj12/Kcnip1/Slc4a4/Kcnq2/Kcnmb…
BP	GO:0050803	regulation of synapse structure or activity	244	-0.597742	-1.56196	0.00010015	0.00010015	0.00607885	2083	tags=31%, list=15%, signal=27%	Amigo2/Slitrk2/Klk8/Sparc/Shank3/Igsf9/Grip2/Fzd9/Lrrc24/Arc/Ntn1/Lrrn3/Srcin1/Asic2/Nlgn1/Lrfn1/Clstn3/Fyn/Sybu/Ptpro/Tlr2/Dgkb/Adgrl3/Nptxr/Ncan/Ctnna2/Srgn/Shisa6/Shisa7/Nrxn1/Ptn/Gap43/Lrtm2/Itpka/Bdnf/Lrrtm1/Adgrb1/Sparcl1/Lhfpl4/Adgrb2/Slc7a11/Slitrk5/Ntng2/Lrfn5/Fcgr2b/Adgrb3/Camk2b/Nrg2/Rims3/Chrnb2/Neurl1a/Lrrtm3/Dnm3/Slc17a7/Nrcam/Grin1/Musk/Lrrc4b/Ephb1/Dnm1/Clstn2/Slc17a6/Slitrk1/Ntrk…
BP	GO:0007611	learning or memory	237	-0.616066	-1.60867	0.00010016	0.00010016	0.00607885	2045	tags=36%, list=14%, signal=32%	Klk8/Oprl1/Shank3/Shank1/Fzd9/B2m/Arc/Mdk/Atxn1/Map1a/Rcan2/Prkar1b/Igf1/Rin1/Adrb2/Asic1/Brinp1/Shc3/Foxo6/Vip/Plcb1/Tlr2/Kcnab1/Sct/Ngf/Tmod2/Synpo/Sorcs3/Ndrg4/Ttbk1/Shisa7/Nrxn1/Ptn/Slc8a2/Gatm/Cacna1c/Th/Gabra5/Chst10/Bdnf/Mapt/Mapk8ip2/Slc7a11/Agt/Bche/Ncam1/Pax6/Slc12a5/Jph4/Adrb1/C1ql1/Elavl4/Pak1/Adgrb3/Snap25/Cck/Amph/Adra1b/Slc8a3/Tnr/Jph3/Chrnb2/Ctnnd2/Slc24a2/Slc17a7/Syt4/Grin1/Musk/…
BP	GO:0051648	vesicle localization	242	-0.583798	-1.52513	0.00010016	0.00010016	0.00607885	1653	tags=22%, list=12%, signal=20%	Stxbp1/Adrb2/Nlgn1/Kif5c/Sybu/Prrt2/Prkce/Kif5a/Cplx2/Ppfia3/Cnih2/Syn2/Napb/P2rx7/Nrxn1/Syp/Prkcb/Mreg/Syn1/Apba1/Mylk2/Ppfia2/Cplx1/Snap25/Cadps/Doc2b/Rims3/Unc13a/Chrnb2/Dnm3/Syt4/Ap3b2/Trim9/Stx1b/Dnm1/Lin7a/Stxbp5l/Apba2/Cadps2/Nrxn3/Prkcg/Syt7/Unc13c/Adra2a/P2ry1/Adcy1/Rims1/Cacna1a/Syndig1/Rims4/Wnt7a/Syt2/Grm4
BP	GO:0006836	neurotransmitter transport	239	-0.686123	-1.79197	0.00010017	0.00010017	0.00607885	1605	tags=34%, list=11%, signal=31%	Adrb2/Nlgn1/Asic1/Syk/Celsr1/Prrt2/Sncg/Prkce/Ngf/Cckbr/Cplx2/Fcer1g/Ppfia3/Syn2/Napb/P2rx7/Nrxn1/Th/Slc1a2/Fcgr3/Syp/Nos1/Prkcb/Slc7a11/Syn1/Apba1/Slc6a11/Ptprn2/Sv2b/Ppfia2/Pak1/Edn1/Apln/Slc22a2/Cplx1/Snap25/Cadps/Doc2b/Rims3/Unc13a/Chrnb2/Nat8l/Slc17a7/Ada/Syt4/Trim9/Mctp1/Cacna1b/Ddc/Stx1b/Rph3a/Lin7a/Slc17a6/Gfap/Kcnj10/Slc32a1/Stxbp5l/Sv2c/Apba2/Cadps2/Nrxn3/Prkcg/Kcnc4/Gpm6b/Syt7/Slc1a3/G…
BP	GO:0051480	regulation of cytosolic calcium ion concentration	238	-0.580569	-1.51613	0.00010017	0.00010017	0.00607885	1962	tags=34%, list=14%, signal=30%	Oprl1/Fam155a/Fzd9/Ptpn6/Fkbp1b/Nmb/Grin2d/Coro1a/Lyn/Cd36/Gpr17/Adm/Jph2/Adrb2/Tgfb1/Fyn/Plcb1/Chd7/Fgf2/Ccr2/Capn3/Prkce/Ngf/Cckbr/Npy1r/Lpar1/Synpo/Cd4/Gnat2/Cd52/Ccl28/P2rx7/Slc8a2/Gja1/Cacna1c/Slc8a1/Trpm2/Bdkrb1/Nos1/Gper1/P2rx4/Tgm2/Agt/Gng3/Tmem178/Ramp3/Pde4d/Akap6/S1pr1/C3ar1/Adrb1/Cacna1g/Edn1/Ank2/Thy1/Adra1b/Slc8a3/Casq2/Jph3/Ryr3/Gpr3/Ubash3b/Cxcl10/Gm5127/Kcnk3/C5ar1/Grin1/Ccr1/Chg…
CC	GO:0009897	external side of plasma membrane	234	-0.573327	-1.49662	0.00010018	0.00010018	0.00607885	2065	tags=36%, list=14%, signal=32%	Lag3/Itga6/Tnfrsf14/Csf3r/Gfra4/Csf2ra/B2m/Osmr/Car4/Gfra1/Glrb/Cntfr/Cd36/Il27ra/H2-T24/Nlgn1/Scnn1a/Cd59b/Epha5/Ly6a/H2-D1/Gpihbp1/Tlr2/Mcam/Adgre1/Ccr2/Icam1/Adam4/Siglece/Fcgr4/Fcer1g/Cd48/Sema7a/Fcgr1/Ly6c1/Fas/Cd4/Il2rg/P2rx7/Tfr2/Anxa1/Crlf1/H2-Ab1/Tnfrsf11a/Tfrc/Fcgr3/Clec2d/Cd74/Itgax/Lrp2/Cdh13/Icosl/Astn1/Itgam/Itgal/Alcam/H2-Aa/Rtn4r/Il2rb/Ncam1/Cd83/Il3ra/Fcgr2b/S1pr1/L1cam/Kcnj3/Thy…
BP	GO:0050807	regulation of synapse organization	236	-0.588723	-1.53689	0.00010018	0.00010018	0.00607885	2083	tags=31%, list=15%, signal=26%	Amigo2/Slitrk2/Klk8/Sparc/Shank3/Igsf9/Grip2/Fzd9/Lrrc24/Arc/Ntn1/Lrrn3/Srcin1/Asic2/Nlgn1/Lrfn1/Clstn3/Fyn/Ptpro/Tlr2/Dgkb/Adgrl3/Nptxr/Ncan/Ctnna2/Srgn/Shisa6/Shisa7/Nrxn1/Ptn/Gap43/Lrtm2/Itpka/Bdnf/Lrrtm1/Adgrb1/Sparcl1/Lhfpl4/Adgrb2/Slc7a11/Slitrk5/Ntng2/Lrfn5/Fcgr2b/Adgrb3/Camk2b/Nrg2/Rims3/Chrnb2/Neurl1a/Lrrtm3/Dnm3/Nrcam/Grin1/Musk/Lrrc4b/Ephb1/Clstn2/Slitrk1/Ntrk3/Ephb2/Cdh8/Cntnap4/Slitr…
BP	GO:0060560	developmental growth involved in morphogenesis	234	-0.565112	-1.47517	0.00010018	0.00010018	0.00607885	2431	tags=30%, list=17%, signal=25%	Cadm1/Sema3c/Sema6c/Olfm1/Cdk5r1/Sema3g/Esr1/Ptprs/Islr2/Sema3e/Vangl2/Slit1/Vcl/Syt1/Mgll/Trpv2/Sema4g/Ntn1/Robo1/Nedd4l/Postn/Slit3/Nin/Sall1/Bcl11a/Plxna4/Cpne5/Arhgap4/Tgfb1/Map1b/Ngf/Sema7a/Sema6b/Ndn/Sema3a/Wasf1/Fgf1/Fstl4/Sema3d/Bdnf/Cpne6/Sema4f/Lhx2/Mapt/Rtn4r/Dcx/S1pr1/Nkd1/L1cam/Pak1/Auts2/Dscam/Tnr/Mag/Unc13a/Omg/Sh3gl2/Syt4/Cdh4/Aatk/Bcan/Rasal1/Crabp2/Tnc/Ntrk3/Cpne9/Fn1/Rims1/Kif2…
BP	GO:0021700	developmental maturation	235	-0.566453	-1.47861	0.00010019	0.00010019	0.00607885	1982	tags=28%, list=14%, signal=25%	Shank1/Grip2/Dlg2/Ank3/Sept4/B4galt5/Cend1/Igf1/Bcl11a/Stxbp1/Tcp11/B4galt6/Cdk5r2/Plcb1/Sybu/Tal1/Lhx6/Ngf/Shb/Mmp2/Bfsp1/Lyl1/Phospho1/Nrxn1/Runx1/Gja1/Pmp22/Ihh/C1qa/Plp1/Mreg/Sptbn4/Ptprn/S1pr1/Srrm4/C1ql1/Adgrb3/Fam20c/Camk2b/Nrg2/Runx3/Unc13a/Neurl1a/Myoc/Slc17a7/Sez6/Kcnma1/Syt4/Nrcam/Nefl/Bcan/Pou2f2/Grin1/Sez6l2/Sez6l/C3/Ret/Cntn2/Neurod2/Unc13c/Reln/Aldh1a2/Igsf21/Cacna1a/Ryr1/Epha8
BP	GO:0032409	regulation of transporter activity	225	-0.578001	-1.50782	0.0001002	0.0001002	0.00607885	2034	tags=33%, list=14%, signal=29%	Stom/Oprl1/Akap7/Shank3/Shank1/Nos1ap/Ank3/Fkbp1b/Arc/Anxa3/Ywhah/Fgf12/Nedd4l/Pde4b/Trem2/Asic2/Ehd3/Jph2/Adrb2/Nlgn1/Kcns2/Cacnb2/Plcb1/Osr1/Kcnab1/Scn3b/Abcb1a/Fxyd5/Kcnc2/Cnih2/Mrln/Cacng4/Shisa6/Shisa7/Nrxn1/Gja1/Tlr9/Gsg1l/Fgf14/Fxyd6/Shisa9/Gem/Neto2/Stac2/Kcnj11/Glrx/Mapk8ip2/Ctss/Pde4d/Akap6/Htr3a/Adrb1/Ank2/Scn1b/Scn4b/Casq2/Jph3/Alox5/Hecw1/Shisa8/Rph3a/Scn2b/Rasgrf1/Ryr2/Ephb2/Kcna1/C…
BP	GO:0048588	developmental cell growth	231	-0.588567	-1.53597	0.0001002	0.0001002	0.00607885	2403	tags=29%, list=17%, signal=25%	Sema3c/Sema6c/Olfm1/Cdk5r1/Sema3g/Rgs4/Ptprs/Islr2/Sema3e/Slit1/Vcl/Syt1/Mgll/Trpv2/Sema4g/Ntn1/Nedd4l/Postn/Slit3/Nin/Igf1/Bcl11a/Plxna4/Cpne5/Arhgap4/Map1b/Ngf/Sema7a/Sema6b/Ndn/Sema3a/Wasf1/Fstl4/Sema3d/Bdnf/Cpne6/Sema4f/Lhx2/Mapt/Rtn4r/Agt/Dcx/Akap6/L1cam/Adrb1/Pak1/Edn1/Auts2/Adra1b/Dscam/Tnr/Mag/Unc13a/Omg/Sh3gl2/Syt4/Cdh4/Aatk/Bcan/Rasal1/Crabp2/Ntrk3/Cpne9/Fn1/Rims1/Pi16/Syt2
CC	GO:1990351	transporter complex	225	-0.707702	-1.84617	0.0001002	0.0001002	0.00607885	1984	tags=43%, list=14%, signal=38%	Shank3/Shank1/Kcnv2/Dlg2/Nos1ap/Fkbp1b/Grin2d/Eps8/Pde4b/Kcnq5/Glrb/Ttyh1/Nlgn1/Scnn1a/Kcns2/Cacnb2/Gabrb3/Clic4/Kcnab1/Gria3/Scn3b/Kcnd1/Kcnc2/Hcn2/Kcnip3/Cnih2/Cacng4/Shisa6/Shisa7/Dlgap3/Unc80/Kcna4/Cacna1c/Gabra5/Shisa9/Kcnip4/Gabrp/Kcnj11/Ano2/Pde4d/Akap6/Htr3a/Kcnj3/Cacna1g/Kcna6/Gabrg1/Snap25/Scn1b/Pex5l/Scn4b/Grik3/Ryr3/Chrnb2/Grik4/Gabrb2/Kcnma1/Shisa8/Kcnip1/Gabrg2/Grin1/Cacna1b/Kcnq2/K…
MF	GO:0022836	gated channel activity	226	-0.724387	-1.88973	0.00010022	0.00010022	0.00607885	1735	tags=45%, list=12%, signal=40%	Tmem37/Kcnt2/Asic2/Kcnq5/Anxa2/Glrb/Ttyh1/Kcnk13/Jph2/Scnn1a/Asic1/Kcns2/Cacnb2/Gabrb3/Kcnn4/Rasa3/Clic4/Kcnab1/Kcnn3/Trpm5/Gria3/Scn3b/Kcnd1/Kcnc2/Hcn2/Kcnip3/Cacng4/P2rx7/Kcna4/Cacna1c/Gabra5/Kcnip4/Gabrp/Trpm2/Kcnj11/Tmc8/P2rx4/Grid1/Ano2/Htr3a/Jph4/Kcnj3/Cacna1g/Kcna6/Gabrg1/Snap25/Scn1b/Pex5l/Scn4b/Jph3/Grik3/Ryr3/Chrnb2/Grik4/Slc17a7/Kcnk3/Gabrb2/Kcnma1/Tmc7/Kcnj12/Kcnip1/Gabrg2/Grin1/Cacna…
BP	GO:0050900	leukocyte migration	220	-0.582337	-1.51795	0.000100241	0.000100241	0.00607885	1980	tags=32%, list=14%, signal=28%	Tnfrsf14/Csf3r/Mdk/Coro1a/Eps8/Pde4b/Spp1/Nod2/Trem2/Pycard/Lyn/Il27ra/Cxcl16/Nckap1l/Syk/Pla2g7/Tgfb1/Plcb1/Vav1/Ptpro/Ror2/Tlr2/Ccr2/Icam1/Prex1/Rarres2/Adora1/Padi2/Fcer1g/Selplg/Serpine1/Ccl28/Anxa1/Ptn/Lgals9/Ccl9/Rac2/Itgb2/Fcgr3/Add2/Cd74/Trpm2/Itgb7/Bdkrb1/Itgam/P2rx4/Pde4d/Scg2/S1pr1/C3ar1/Ccl6/Edn1/Thy1/Gcnt1/Nbl1/Apod/Cxcl10/Pf4/Cxcl9/S100a9/Artn/Podxl2/Ada/Ptpn22/C5ar1/Cxcl14/Aif1/Ccr…
BP	GO:0099003	vesicle-mediated transport in synapse	219	-0.60059	-1.56539	0.000100241	0.000100241	0.00607885	1653	tags=25%, list=12%, signal=23%	Stxbp1/Adrb2/Nlgn1/Pacsin1/Kif5c/Prrt2/Caly/Prkce/Kif5a/Cplx2/Ppfia3/Cnih2/Napb/P2rx7/Nsg1/Sncb/Gsg1l/Syp/Prkcb/Apba1/Mylk2/Ppfia2/Cplx1/Snap25/Cadps/Amph/Doc2b/Rims3/Unc13a/Chrnb2/Dnm3/Slc17a7/Sh3gl2/Syt4/Ap3b2/Trim9/Stx1b/Dnm1/Lin7a/Stxbp5l/Apba2/Cadps2/Nrxn3/Prkcg/Syt7/Unc13c/Adra2a/P2ry1/Adcy1/Rims1/Cacna1a/Rims4/Wnt7a/Syt2/Grm4
MF	GO:0022839	ion gated channel activity	216	-0.725643	-1.8903	0.000100251	0.000100251	0.00607885	1735	tags=46%, list=12%, signal=41%	Tmem37/Kcnt2/Asic2/Kcnq5/Anxa2/Glrb/Ttyh1/Kcnk13/Jph2/Scnn1a/Asic1/Kcns2/Cacnb2/Gabrb3/Kcnn4/Rasa3/Clic4/Kcnab1/Kcnn3/Trpm5/Gria3/Scn3b/Kcnd1/Kcnc2/Hcn2/Kcnip3/Cacng4/P2rx7/Kcna4/Cacna1c/Gabra5/Kcnip4/Gabrp/Trpm2/Kcnj11/P2rx4/Grid1/Ano2/Htr3a/Jph4/Kcnj3/Cacna1g/Kcna6/Gabrg1/Snap25/Scn1b/Pex5l/Scn4b/Jph3/Grik3/Ryr3/Chrnb2/Grik4/Slc17a7/Kcnk3/Gabrb2/Kcnma1/Kcnj12/Kcnip1/Gabrg2/Grin1/Cacna1b/Kcnq2/K…
BP	GO:0022898	regulation of transmembrane transporter activity	215	-0.595547	-1.55129	0.000100251	0.000100251	0.00607885	2034	tags=34%, list=14%, signal=30%	Stom/Oprl1/Akap7/Shank3/Shank1/Nos1ap/Ank3/Fkbp1b/Arc/Anxa3/Ywhah/Fgf12/Nedd4l/Pde4b/Trem2/Asic2/Ehd3/Jph2/Adrb2/Nlgn1/Kcns2/Cacnb2/Plcb1/Osr1/Kcnab1/Scn3b/Abcb1a/Fxyd5/Kcnc2/Cnih2/Mrln/Cacng4/Shisa6/Shisa7/Nrxn1/Gja1/Tlr9/Gsg1l/Fgf14/Fxyd6/Shisa9/Gem/Neto2/Stac2/Kcnj11/Glrx/Mapk8ip2/Ctss/Pde4d/Akap6/Htr3a/Adrb1/Ank2/Scn1b/Scn4b/Casq2/Jph3/Alox5/Hecw1/Shisa8/Rph3a/Scn2b/Rasgrf1/Ryr2/Ephb2/Kcna1/C…
BP	GO:0051650	establishment of vesicle localization	223	-0.591309	-1.54209	0.000100251	0.000100251	0.00607885	1653	tags=22%, list=12%, signal=20%	Stxbp1/Adrb2/Nlgn1/Kif5c/Sybu/Prrt2/Prkce/Kif5a/Cplx2/Ppfia3/Cnih2/Napb/P2rx7/Syp/Prkcb/Mreg/Apba1/Mylk2/Ppfia2/Cplx1/Snap25/Cadps/Doc2b/Rims3/Unc13a/Chrnb2/Dnm3/Syt4/Ap3b2/Trim9/Stx1b/Dnm1/Lin7a/Stxbp5l/Apba2/Cadps2/Nrxn3/Prkcg/Syt7/Unc13c/Adra2a/P2ry1/Adcy1/Rims1/Cacna1a/Rims4/Wnt7a/Syt2/Grm4
CC	GO:0070382	exocytic vesicle	221	-0.591152	-1.54114	0.000100261	0.000100261	0.00607885	1803	tags=26%, list=13%, signal=23%	Sept4/Slc9b2/Sphk1/Rab4a/Pde4b/Igf1/Sytl1/Entpd1/Prrt2/Unc13d/Ngf/Npy1r/Syn2/Synpr/Th/Slc30a3/Bdnf/Syp/Syt13/Rab3c/Dpysl3/Syn1/Apba1/Mylk2/Ptprn2/Sv2b/Snap25/Amph/Lgi3/Unc13a/Svop/Gad2/Slc17a7/Sh3gl2/Slc2a3/Syt4/Trim9/Mctp1/Grin1/Ddc/Stx1b/Rph3a/Dnm1/Slc17a6/Gria2/Bsn/Slc32a1/Sv2c/Apba2/Kcnc4/Syt7/Gabra2/Unc13c/Gria1/Tmem163/Rnf112/Abcc8/Syt2
CC	GO:1902495	transmembrane transporter complex	218	-0.712593	-1.85671	0.000100261	0.000100261	0.00607885	1984	tags=44%, list=14%, signal=39%	Shank3/Shank1/Kcnv2/Dlg2/Nos1ap/Fkbp1b/Grin2d/Eps8/Pde4b/Kcnq5/Glrb/Ttyh1/Nlgn1/Scnn1a/Kcns2/Cacnb2/Gabrb3/Clic4/Kcnab1/Gria3/Scn3b/Kcnd1/Kcnc2/Hcn2/Kcnip3/Cnih2/Cacng4/Shisa6/Shisa7/Dlgap3/Unc80/Kcna4/Cacna1c/Gabra5/Shisa9/Kcnip4/Gabrp/Kcnj11/Ano2/Pde4d/Akap6/Htr3a/Kcnj3/Cacna1g/Kcna6/Gabrg1/Snap25/Scn1b/Pex5l/Scn4b/Grik3/Ryr3/Chrnb2/Grik4/Gabrb2/Kcnma1/Shisa8/Kcnip1/Gabrg2/Grin1/Cacna1b/Kcnq2/K…
CC	GO:0008021	synaptic vesicle	204	-0.600784	-1.56469	0.000100271	0.000100271	0.00607885	1208	tags=25%, list=8%, signal=24%	Sept4/Slc9b2/Sphk1/Rab4a/Pde4b/Entpd1/Prrt2/Ngf/Npy1r/Syn2/Synpr/Th/Slc30a3/Bdnf/Syp/Rab3c/Syn1/Apba1/Mylk2/Ptprn2/Sv2b/Snap25/Amph/Lgi3/Unc13a/Svop/Gad2/Slc17a7/Sh3gl2/Slc2a3/Trim9/Mctp1/Grin1/Ddc/Stx1b/Rph3a/Dnm1/Slc17a6/Gria2/Bsn/Slc32a1/Sv2c/Apba2/Kcnc4/Syt7/Gabra2/Unc13c/Gria1/Tmem163/Rnf112/Abcc8/Syt2
MF	GO:0005261	cation channel activity	211	-0.717148	-1.86784	0.000100281	0.000100281	0.00607885	1981	tags=45%, list=14%, signal=40%	Nalcn/Kcnv2/Trpv2/Fam155a/Cngb1/Kcnt1/Grin2d/Tmem37/Kcnt2/Asic2/Kcnq5/Anxa2/Kcnk13/Jph2/Scnn1a/Asic1/Kcns2/Cacnb2/Kcnn4/Rasa3/Slc24a3/Slc24a4/Kcnab1/Kcnn3/Trpm5/Gria3/Scn3b/Panx1/Kcnd1/Kcnc2/Hcn2/Kcnip3/Cacng4/P2rx7/Unc80/Kcna4/Cacna1c/Kcnip4/Trpm2/Kcnj11/P2rx4/Htr3a/Jph4/Kcnj3/Cacna1g/Kcna6/Snap25/Scn1b/Pex5l/Scn4b/Jph3/Grik3/Ryr3/Chrnb2/Slc24a2/Grik4/Kcnk3/Kcnma1/Kcnj12/Kcnip1/Grin1/Cacna1b/Kcn…
BP	GO:0032412	regulation of ion transmembrane transporter activity	207	-0.639081	-1.66407	0.000100281	0.000100281	0.00607885	2034	tags=35%, list=14%, signal=31%	Stom/Oprl1/Akap7/Shank3/Shank1/Nos1ap/Ank3/Fkbp1b/Arc/Anxa3/Ywhah/Fgf12/Nedd4l/Pde4b/Trem2/Asic2/Ehd3/Jph2/Adrb2/Nlgn1/Kcns2/Cacnb2/Plcb1/Osr1/Kcnab1/Scn3b/Abcb1a/Fxyd5/Kcnc2/Cnih2/Mrln/Cacng4/Shisa6/Shisa7/Nrxn1/Tlr9/Gsg1l/Fgf14/Fxyd6/Shisa9/Gem/Neto2/Stac2/Kcnj11/Glrx/Mapk8ip2/Ctss/Pde4d/Akap6/Htr3a/Adrb1/Ank2/Scn1b/Scn4b/Casq2/Jph3/Alox5/Hecw1/Shisa8/Rph3a/Scn2b/Rasgrf1/Ryr2/Ephb2/Kcna1/Cacng2…
BP	GO:0070588	calcium ion transmembrane transport	207	-0.574378	-1.49559	0.000100281	0.000100281	0.00607885	2005	tags=33%, list=14%, signal=29%	Oprl1/Nalcn/Trpv2/Fam155a/Nos1ap/Ptpn6/Fkbp1b/Grin2d/Coro1a/Pde4b/Gjc2/Tmem37/Lyn/Ehd3/Jph2/Adrb2/Asic1/Cacnb2/Tgfb1/Fyn/Plcb1/Chd7/Fgf2/Slc24a3/Slc24a4/Capn3/Prkce/Ngf/Panx1/Mrln/Cacng4/P2rx7/Slc8a2/Cacna1c/Tlr9/Fgf14/Slc8a1/Gem/Trpm2/Stac2/Bdkrb1/Gper1/P2rx4/Ramp3/Pde4d/Akap6/Adrb1/Cacna1g/Ank2/Thy1/Slc8a3/Casq2/Jph3/Ryr3/Ubash3b/Cxcl10/Slc24a2/Ptpn22/Grin1/Cacna1b/Ryr2/Cacna1e/Cacna1a/Crhr1/Ca…
CC	GO:0034702	ion channel complex	209	-0.717614	-1.86882	0.000100301	0.000100301	0.00607885	1984	tags=46%, list=14%, signal=40%	Shank3/Shank1/Kcnv2/Dlg2/Nos1ap/Fkbp1b/Grin2d/Eps8/Pde4b/Kcnq5/Glrb/Ttyh1/Nlgn1/Scnn1a/Kcns2/Cacnb2/Gabrb3/Clic4/Kcnab1/Gria3/Scn3b/Kcnd1/Kcnc2/Hcn2/Kcnip3/Cnih2/Cacng4/Shisa6/Shisa7/Dlgap3/Unc80/Kcna4/Cacna1c/Gabra5/Shisa9/Kcnip4/Gabrp/Kcnj11/Ano2/Pde4d/Akap6/Htr3a/Kcnj3/Cacna1g/Kcna6/Gabrg1/Snap25/Scn1b/Pex5l/Scn4b/Grik3/Ryr3/Chrnb2/Grik4/Gabrb2/Kcnma1/Shisa8/Kcnip1/Gabrg2/Grin1/Cacna1b/Kcnq2/K…
CC	GO:0043209	myelin sheath	202	-0.589578	-1.53501	0.000100301	0.000100301	0.00607885	1954	tags=23%, list=14%, signal=20%	Glul/Tubb4b/Uchl1/Cntnap1/Sept4/Gjc2/Anxa2/Ehd3/Stxbp1/Cldn11/Gnao1/Cd59b/Mbp/Pacsin1/Plcb1/Cnp/Syn2/Napb/Tspan2/Pmp22/Tppp/Ndrg1/Kcnj11/Tubb4a/Plp1/Nefm/Syn1/Ncam1/Mobp/Tagln3/Snap25/Pllp/Thy1/Mag/Omg/Myoc/Eef1a2/Mog/Cdh1/Nefl/Gjc3/Dnm1/Gfap/Ina/Atp1a3/Cntn2
BP	GO:0045055	regulated exocytosis	210	-0.626322	-1.63115	0.000100301	0.000100301	0.00607885	2081	tags=33%, list=15%, signal=29%	Rph3al/Cd84/Sptbn2/Syt1/Fes/Hmox1/Erc2/Anxa3/Camk2a/Coro1a/Lyn/Stxbp1/Adrb2/Nlgn1/Syk/Cdk5r2/Prrt2/Ccr2/Prkce/Unc13d/Cplx2/Fcer1g/Ppfia3/Plek/Syn2/Napb/P2rx7/Il4ra/Lgals9/Cacna1c/Rac2/Itgb2/Syp/Itgam/Prkcb/Syt13/Apba1/Cacna1g/Ppfia2/Cplx1/Snap25/Pex5l/Cadps/Doc2b/Rims3/Unc13a/Chrnb2/Syt4/Trim9/Stx1b/Nr4a3/Chga/Cacna1i/Stxbp5l/Apba2/Cadps2/Nrxn3/Prkcg/Syt7/Unc13c/Adra2a/P2ry1/Adcy1/Rims1/Cacna1a/C…
BP	GO:0017157	regulation of exocytosis	198	-0.627327	-1.63281	0.000100311	0.000100311	0.00607885	2081	tags=33%, list=15%, signal=28%	Rph3al/Cd84/Syt1/Fes/Hmox1/Camk2a/Sept4/Lyn/Stxbp1/Adrb2/Nlgn1/Tcp11/Syk/Cdk5r2/Exph5/Prrt2/Ccr2/Prkce/Unc13d/Cplx2/Fcer1g/Vsnl1/Napb/Anxa1/Il4ra/Lgals9/Rac2/Itgb2/Syp/Itgam/Prkcb/Glrx/Syt13/Rab3c/Ncam1/Apba1/Cacna1g/Ppfia2/Cplx1/Cadps/Doc2b/Rims3/Lgi3/Unc13a/Chrnb2/Syt4/Trim9/Stx1b/Cacna1i/Stxbp5l/Apba2/Cadps2/Nrxn3/Prkcg/Syt7/Adra2a/P2ry1/Adcy1/Rims1/Cacna1a/Crhr1/Rims4/Wnt7a/Syt2/Grm4
BP	GO:0030072	peptide hormone secretion	198	-0.604544	-1.57351	0.000100311	0.000100311	0.00607885	1530	tags=25%, list=11%, signal=22%	Enho/Epha5/Rasl10b/Cpe/Sybu/Chd7/Prkce/Sct/Cckbr/Vgf/Irs2/Vsnl1/Nrxn1/Tfr2/Anxa1/Gja1/Cacna1c/Trpm2/Nos1/Kcnj11/Glrx/Gper1/Pde3b/Ptprn/Pax6/Pde1c/Ptprn2/Edn1/Apln/Cplx1/Pex5l/Doc2b/Dio2/Chga/Gpr68/Adcy8/Stxbp5l/Inhbb/Cacna1e/Rbp4/Syt7/Nnat/Adra2a/Cnr1/Crhr1/Abcc8/Tfap2b/Myt1/Neurod1
BP	GO:0048167	regulation of synaptic plasticity	200	-0.691901	-1.80096	0.000100311	0.000100311	0.00607885	1313	tags=35%, list=9%, signal=32%	Sct/Cplx2/Vgf/Adora1/Ppfia3/Synpo/Sorcs3/Shisa6/Shisa7/Nsg1/Ptn/Slc8a2/Fgf14/Tyrobp/Itpka/Shisa9/Bdnf/Syp/Lrrtm1/Nos1/Adgrb1/Mapt/Agt/Syn1/Igsf11/Fcgr2b/Mylk2/Jph4/Adrb1/Pak1/Snap25/Camk2b/Slc8a3/Tnr/Jph3/Rims3/Unc13a/Neurl1a/Ctnnd2/Slc24a2/Syt4/Shisa8/Grin1/Musk/Rasgrf1/Gfap/Kcnj10/Adcy8/Grik2/Calb2/Cntn2/Ephb2/Neurod2/Syt7/Unc13c/Gria1/S100b/Reln/Kcnn2/Adcy1/Pirb/Rims1/Calb1/Crhr1/Rims4/Mir124a…
BP	GO:0097485	neuron projection guidance	200	-0.588686	-1.5323	0.000100311	0.000100311	0.00607885	2157	tags=35%, list=15%, signal=30%	Sema3e/Vangl2/Slit1/Erbb2/Efnb3/Csf1r/Ank3/Sema4g/Ntn1/Robo1/Etv1/Tenm2/Slit3/Evl/Gas1/Cntn4/Plxna4/Epha5/Kif5c/Lama1/Ptpro/Gli3/Kif5a/Sema7a/Sema6b/Dpysl4/Sema3a/Gap43/Rac2/Lrtm2/Dscaml1/Efna3/Epha10/Sema3d/Lrp2/Bdnf/Gli2/Sema4f/Alcam/Lhx2/Rtn4r/Tubb2b/Ncam1/Ntng2/Pax6/L1cam/Igfals/Dcc/Vstm2l/Scn1b/Dscam/Runx3/Tubb3/Artn/Crmp1/Cdh4/Nrcam/Unc5d/Unc5a/Nr4a3/Ephb1/Chl1/Celsr3/Cntn2/Ephb2/Ntng1/Reln…
BP	GO:0007626	locomotory behavior	197	-0.600619	-1.56316	0.000100321	0.000100321	0.00607885	2042	tags=36%, list=14%, signal=31%	Gpr88/Npas3/Efnb3/Oprl1/Lsamp/Shank3/Atxn1/Inpp5f/Fgf12/Grin2d/Uchl1/Rcan2/Eps8/Cend1/Mapk10/Glrb/Gnao1/Celsr1/Chd7/Tal1/Sncg/Prkce/Adgrl3/Ngf/Cnp/Npy1r/Rasd2/Dab1/Pmp22/Cacna1c/Th/Fgf14/Lrrtm1/Astn1/Mapt/Sptbn4/Apba1/Elavl4/Snap25/Adra1b/Pcdh15/Dscam/Tnr/Dpp4/Chrnb2/Sez6/Kcnma1/Gpr37/Grin1/Cacna1b/Alk/Sez6l2/Dnm1/Gad1/Kcnd2/Scn8a/Kcnj10/Chl1/Sez6l/Adcy8/Atp1a3/Apba2/Cntn2/Cacna1e/Reln/Scn1a/Cacn…
BP	GO:0007411	axon guidance	199	-0.586641	-1.52701	0.000100331	0.000100331	0.00607885	2157	tags=35%, list=15%, signal=30%	Sema3e/Vangl2/Slit1/Erbb2/Efnb3/Csf1r/Ank3/Sema4g/Ntn1/Robo1/Etv1/Tenm2/Slit3/Evl/Gas1/Cntn4/Plxna4/Epha5/Kif5c/Lama1/Ptpro/Gli3/Kif5a/Sema7a/Sema6b/Sema3a/Gap43/Rac2/Lrtm2/Dscaml1/Efna3/Epha10/Sema3d/Lrp2/Bdnf/Gli2/Sema4f/Alcam/Lhx2/Rtn4r/Tubb2b/Ncam1/Ntng2/Pax6/L1cam/Igfals/Dcc/Vstm2l/Scn1b/Dscam/Runx3/Tubb3/Artn/Crmp1/Cdh4/Nrcam/Unc5d/Unc5a/Nr4a3/Ephb1/Chl1/Celsr3/Cntn2/Ephb2/Ntng1/Reln/Plxnb3…
CC	GO:0099240	intrinsic component of synaptic membrane	193	-0.773031	-2.01224	0.000100331	0.000100331	0.00607885	1513	tags=49%, list=11%, signal=45%	Lrfn1/Gabrb3/Clstn3/Dagla/Rgs7bp/Ptpro/Prrt2/Lrrc4c/Gria3/Adora1/Cnih2/Sorcs3/Cacng4/Shisa6/Shisa7/Nrxn1/Slc8a2/Kcna4/Cacna1c/Gsg1l/Fxyd6/Slc8a1/Slc1a2/Gabra5/Shisa9/Lrrtm1/Grm2/Adgrb1/Grid1/Slc16a3/Htr5a/Ncam1/Ntng2/Lrfn5/Htr3a/Slc6a11/Lrrc4/Kcnj3/Dcc/Snap25/Slc8a3/Chrnb2/Grik4/Lrrtm3/Slc2a3/Gabrb2/Kcnma1/Nrcam/Gabrg2/Grin1/Lrrc4b/Ptprz1/Clstn2/Kcnd2/Adam23/Gria2/Scn8a/Adcy8/Slitrk1/Atp1a3/Cntn2…
BP	GO:0099504	synaptic vesicle cycle	196	-0.630072	-1.63991	0.000100331	0.000100331	0.00607885	1653	tags=29%, list=12%, signal=26%	Stxbp1/Adrb2/Nlgn1/Pacsin1/Prrt2/Prkce/Cplx2/Ppfia3/Syn2/Napb/P2rx7/Nrxn1/Sncb/Th/Fgf14/Syp/Prkcb/Syn1/Apba1/Ppfia2/Cplx1/Snap25/Cadps/Amph/Doc2b/Rims3/Unc13a/Chrnb2/Dnm3/Slc17a7/Sh3gl2/Syt4/Trim9/Ddc/Stx1b/Dnm1/Slc17a6/Bsn/Slc32a1/Stxbp5l/Apba2/Cadps2/Nrxn3/Prkcg/Syt7/Unc13c/Adra2a/P2ry1/Adcy1/Rims1/Cacna1a/Syndig1/Rims4/Wnt7a/Syt2/Grm4
BP	GO:0050770	regulation of axonogenesis	190	-0.611769	-1.59201	0.000100392	0.000100392	0.00607885	2403	tags=34%, list=17%, signal=28%	Sema3c/Sema6c/Olfm1/Cdk5r1/Sema3g/Ptprs/Islr2/Sema3e/Slit1/Pak3/Efnb3/Mgll/Trpv2/Xk/Sema4g/Ntn1/Robo1/Ache/Nin/Bcl11a/Pou3f2/Plxna4/Arhgap4/Map1b/Lrrc4c/Ngf/Vim/Sema7a/Sema6b/Dab1/Sema3a/Fstl4/Sema3d/Bdnf/Sema4f/Mapt/Rtn4r/Tubb2b/Dcx/Nefm/L1cam/Ust/Pak1/Map6/Thy1/Dscam/Tnr/Mag/Omg/Cdh4/Aatk/Nefl/Grin1/Lrrc4b/Slitrk1/Crabp2/Ret/Cntn2/Ntrk3/Ephb2/Fn1/Plxnb3/Cacna1a/Wnt7a
MF	GO:0050839	cell adhesion molecule binding	189	-0.589882	-1.53478	0.000100392	0.000100392	0.00607885	1930	tags=33%, list=14%, signal=29%	Itga6/Npnt/Ptpn6/Ank3/Tenm2/Postn/Gfra1/Spp1/Igf1/Lyn/Nlgn1/Syk/Lcp1/Cpe/Fgf2/Ptpro/Prom1/Lrrc4c/Icam1/Glycam1/Fxyd5/Sema7a/Edil3/Ctnna2/Adam15/Col3a1/Icam5/Nrxn1/Ptn/Vtn/Itgb4/Itgb2/Ndrg1/Fbln5/Fgf1/Nos3/Pkp3/Itgb7/Isg15/Cdh13/Itgal/Ptprt/P2rx4/Cdh26/Itgbl1/L1cam/Thy1/Tnr/Ctnnd2/Cdh4/Cdh20/Cdh1/Vwf/Ptprz1/Gfap/Cdh8/Ntng1/Cdh22/Fn1/Igsf21/Mmp24/Cdh15
MF	GO:0004930	G protein-coupled receptor activity	183	-0.642742	-1.67139	0.000100422	0.000100422	0.00607885	2178	tags=44%, list=15%, signal=38%	Ramp2/Grm5/Gpr75/Mas1/Grm8/Adcyap1r1/Gpr88/Chrm3/Rorb/Oprl1/P2ry14/Fzd9/Rrh/Tas1r1/Sstr3/Sphk1/Adgrg1/Vipr1/Gpr160/Gpr17/Adrb2/Celsr1/Gpr19/Adgre1/Ccr2/Adgrl3/Cckbr/Adora1/Cysltr1/Cysltr2/Npy1r/Lpar1/Hcar1/Adrb3/Opn3/Bdkrb1/Grm2/Adgrb1/Gper1/Adgrb2/Gpr85/Htr5a/Ramp3/S1pr1/C3ar1/Adrb1/Ramp1/Adgrb3/Adra1d/Lgr5/Adgrg6/Adra1b/S1pr5/Grik3/Gpr3/Vipr2/Gm5127/Gprc5a/Ntsr2/Gpr37/C5ar1/Adgra1/Ccr1/Ackr4/Gp…
BP	GO:0008361	regulation of cell size	181	-0.58697	-1.52528	0.000100442	0.000100442	0.00607885	2403	tags=30%, list=17%, signal=25%	Sema3c/Sema6c/Lrrc8a/Olfm1/Cdk5r1/Sema3g/Ptprs/Islr2/Sema3e/Slit1/Mgll/Shank3/Trpv2/Xk/Sema4g/Ntn1/Bcl11a/Plxna4/Arhgap4/Kcnn4/Map1b/Sct/Ngf/Sema7a/Sema6b/Plek/P2rx7/Prr16/Sema3a/Fstl4/Sema3d/Bdnf/Sema4f/Mapt/Rtn4r/Dcx/Slc12a5/L1cam/Pak1/Edn1/Dscam/Tnr/Mag/Omg/Kcnma1/Cdh4/Aatk/Rap1gap2/Crabp2/Ret/Ntrk3/Aqp4/Fn1/Slc6a12
CC	GO:0099699	integral component of synaptic membrane	177	-0.773672	-2.0086	0.000100513	0.000100513	0.00607885	1513	tags=50%, list=11%, signal=46%	Lrfn1/Gabrb3/Clstn3/Dagla/Ptpro/Prrt2/Lrrc4c/Gria3/Adora1/Cnih2/Sorcs3/Cacng4/Shisa6/Shisa7/Nrxn1/Slc8a2/Kcna4/Cacna1c/Gsg1l/Fxyd6/Slc8a1/Slc1a2/Gabra5/Shisa9/Lrrtm1/Grm2/Adgrb1/Grid1/Slc16a3/Htr5a/Ncam1/Lrfn5/Htr3a/Slc6a11/Lrrc4/Kcnj3/Dcc/Slc8a3/Chrnb2/Grik4/Lrrtm3/Slc2a3/Gabrb2/Kcnma1/Nrcam/Gabrg2/Grin1/Lrrc4b/Ptprz1/Clstn2/Kcnd2/Adam23/Gria2/Scn8a/Adcy8/Slitrk1/Atp1a3/Ntrk3/Cadm3/Gabra1/Ephb2/…
BP	GO:0006813	potassium ion transport	173	-0.657611	-1.70651	0.000100523	0.000100523	0.00607885	2002	tags=36%, list=14%, signal=32%	Akap7/Nalcn/Kcnv2/Ank3/Kcnt1/Nedd4l/Trem2/Kcnt2/Kcnq5/Kcnk13/Adrb2/Kcns2/Gja5/Kcnn4/Vip/Slc24a3/Slc24a4/Kcnab1/Kcnn3/Adora1/Kcnd1/Kcnc2/Hcn2/Kcnip3/Rgs7/Kcna4/Slc9a9/Nos3/Kcnip4/Neto2/Nos1/Kcnj11/Akap6/Slc12a5/Kcnj3/Kcna6/Ank2/Casq2/Kcnk3/Kcnma1/Kcnj12/Kcnip1/Kcnq2/Kcnmb1/Kcnd2/Kcng4/Kcnj10/Kcnmb4/Atp1a3/Dpp10/Kcna1/Kcnc4/Kcnk2/Slc1a3/Dpp6/Kcnj9/Hcn1/Kcnn2/Kcna2/Kcnj16/Abcc8/Kcnc1/Kcnk12
CC	GO:0043197	dendritic spine	173	-0.693893	-1.80066	0.000100523	0.000100523	0.00607885	2014	tags=34%, list=14%, signal=29%	Lzts1/Dnajb1/Shank3/Shank1/Pdlim4/Tenm2/Camk2a/Pde4b/Asic2/Adrb2/Nlgn1/Asic1/Rgs7bp/Ptpro/Gria3/Adora1/Psd/Lpar1/Synpo/Cnih2/Shisa6/Shisa7/Dlgap3/Slc8a2/Kcna4/Slc8a1/Slc1a2/Itpka/Shisa9/Gper1/P2rx4/Apba1/Fcgr2b/Mylk2/Lrrc4/Slc8a3/Neurl1a/Dnm3/Sez6/Shisa8/Grin1/Rph3a/Ptprz1/Dnm1/Kcnd2/Gria2/Atp1a3/Apba2/Grm3/Slc1a3/Gria1/Kcnn2/Calb1/Syndig1/Gria4/Grm1/Grid2ip/Grid2
BP	GO:1990138	neuron projection extension	173	-0.60589	-1.57229	0.000100523	0.000100523	0.00607885	2403	tags=32%, list=17%, signal=27%	Sema3c/Sema6c/Olfm1/Cdk5r1/Sema3g/Ptprs/Islr2/Sema3e/Slit1/Vcl/Syt1/Mgll/Trpv2/Sema4g/Ntn1/Nedd4l/Postn/Slit3/Bcl11a/Plxna4/Cpne5/Arhgap4/Map1b/Ngf/Sema7a/Sema6b/Ndn/Sema3a/Wasf1/Sema3d/Bdnf/Cpne6/Sema4f/Lhx2/Mapt/Rtn4r/Dcx/L1cam/Pak1/Auts2/Dscam/Tnr/Mag/Unc13a/Sh3gl2/Syt4/Cdh4/Aatk/Bcan/Rasal1/Ntrk3/Cpne9/Fn1/Rims1/Syt2
CC	GO:0044309	neuron spine	178	-0.68842	-1.78743	0.000100543	0.000100543	0.00607885	2014	tags=34%, list=14%, signal=29%	Lzts1/Dnajb1/Shank3/Shank1/Grip2/Pdlim4/Tenm2/Camk2a/Pde4b/Asic2/Adrb2/Nlgn1/Asic1/Rgs7bp/Ptpro/Gria3/Adora1/Psd/Lpar1/Synpo/Cnih2/Shisa6/Shisa7/Dlgap3/Slc8a2/Kcna4/Slc8a1/Slc1a2/Itpka/Shisa9/Syp/Gper1/P2rx4/Apba1/Fcgr2b/Mylk2/Lrrc4/Slc8a3/Neurl1a/Dnm3/Sez6/Shisa8/Grin1/Rph3a/Ptprz1/Dnm1/Kcnd2/Gria2/Atp1a3/Apba2/Grm3/Slc1a3/Gria1/Kcnn2/Calb1/Syndig1/Gria4/Grm1/Grid2ip/Grid2
BP	GO:0050806	positive regulation of synaptic transmission	178	-0.67098	-1.74214	0.000100543	0.000100543	0.00607885	1984	tags=39%, list=14%, signal=34%	Shank3/Shank1/Grip2/Glul/Arc/Grin2d/Sphk1/Kctd13/Stxbp1/Adrb2/Nlgn1/Clstn3/Ror2/Prrt2/Ccr2/Prkce/Cckbr/Adora1/Cacng4/Shisa7/Nsg1/Nrxn1/Ptn/Slc8a2/Tyrobp/Lrrtm1/Nos1/Igsf11/Adrb1/Pak1/Snap25/Camk2b/Slc8a3/Tnr/Rims3/Unc13a/Chrnb2/Nat8l/Slc24a2/Car7/Grin1/Cacna1b/Musk/Stx1b/Clstn2/Gria2/Gfap/Adcy8/Grik2/Calb2/Ephb2/Cacng2/Syt7/Slc1a3/Gria1/S100b/Reln/Adcy1/Pirb/Rims1/Calb1/Crhr1/Rims4/Mir124a-1hg/Gr…
BP	GO:0099173	postsynapse organization	178	-0.597033	-1.55015	0.000100543	0.000100543	0.00607885	2431	tags=30%, list=17%, signal=25%	Cadm1/Baiap2/Dgkz/Cdk5r1/Ptprs/Pak3/Zfp365/Sptbn2/Shank3/Shank1/Grip2/Fzd9/Arc/Srcin1/Glrb/Nlgn1/Lrfn1/Epha5/Fyn/Dgkb/Nptxr/Srgn/Shisa6/Shisa7/Nrxn1/Ptn/Gap43/Ndrg1/Itpka/Lrrtm1/Cnksr2/Adgrb1/Lhfpl4/Slc7a11/Ntng2/Fcgr2b/Lrrc4/Camk2b/Ctnnd2/Dnm3/Nrcam/Grin1/Musk/Rph3a/Lrrc4b/Ephb1/Ntrk3/Ephb2/Reln/Nptx1/Wnt7a/Grid2/Cbln1
MF	GO:0005516	calmodulin binding	164	-0.623722	-1.61639	0.000100644	0.000100644	0.00607885	2044	tags=28%, list=14%, signal=24%	Syt1/Myh11/Myo1a/Camk2a/Sphk1/Camkk2/Kcnq5/Mbp/Kcnn4/Plcb1/Kcnn3/Pde1a/Cnn2/Fas/Slc8a2/Cacna1c/Gap43/Phkg1/Slc8a1/Map6d1/Itpka/Add2/Nos3/Cfap221/Nos1/Pde1c/Mylk2/Map6/Camk2b/Slc8a3/Ryr3/Unc13a/Grin1/Kcnq2/Rit2/Adcy8/Ryr2/Myo1g/Syt7/Unc13c/Cnn1/Kcnn2/Adcy1/Cacna1a/Ryr1/Grm4
CC	GO:0043292	contractile fiber	163	-0.632275	-1.63855	0.000100654	0.000100654	0.00607885	2517	tags=36%, list=18%, signal=30%	Kcna5/Scn5a/Ppp1r12b/Fhl2/Lmod1/Actn3/Slc2a1/Cdk5r1/Kcnj8/Tnnc1/Vcl/Hspb1/Tnni3/Myh11/Npnt/Pdlim7/Pdlim4/Nos1ap/Ank3/Fkbp1b/Pde4b/Myzap/Jph2/Tpm2/Palld/Capn3/Prickle4/Scn3b/Tmod2/Mmp2/Myl9/Synpo/Ky/Synpo2/Gja1/Cacna1c/Sync/Neb/Slc8a1/Ablim2/Nos1/Pdlim1/Acta2/Pak1/Ank2/Casq2/Ryr3/Pgm5/Scn8a/Chl1/Ryr2/Myh7b/Sphkap/Scn1a/Ank1/Kcnn2/Timp4/Ryr1/Mybpc1
BP	GO:0097479	synaptic vesicle localization	163	-0.650472	-1.6857	0.000100654	0.000100654	0.00607885	1653	tags=31%, list=12%, signal=28%	Stxbp1/Adrb2/Nlgn1/Kif5c/Prrt2/Prkce/Kif5a/Cplx2/Ppfia3/Cnih2/Syn2/Napb/P2rx7/Nrxn1/Syp/Prkcb/Syn1/Apba1/Mylk2/Ppfia2/Cplx1/Snap25/Cadps/Doc2b/Rims3/Unc13a/Chrnb2/Dnm3/Syt4/Ap3b2/Trim9/Stx1b/Dnm1/Lin7a/Stxbp5l/Apba2/Cadps2/Nrxn3/Prkcg/Syt7/Unc13c/Adra2a/P2ry1/Adcy1/Rims1/Cacna1a/Syndig1/Rims4/Wnt7a/Syt2/Grm4
CC	GO:0034703	cation channel complex	161	-0.744394	-1.92793	0.000100715	0.000100715	0.00607885	1982	tags=49%, list=14%, signal=43%	Shank1/Kcnv2/Dlg2/Nos1ap/Fkbp1b/Grin2d/Eps8/Pde4b/Kcnq5/Nlgn1/Scnn1a/Kcns2/Cacnb2/Kcnab1/Gria3/Scn3b/Kcnd1/Kcnc2/Hcn2/Kcnip3/Cnih2/Cacng4/Shisa6/Shisa7/Dlgap3/Unc80/Kcna4/Cacna1c/Shisa9/Kcnip4/Kcnj11/Pde4d/Akap6/Htr3a/Kcnj3/Cacna1g/Kcna6/Snap25/Scn1b/Pex5l/Scn4b/Grik3/Ryr3/Grik4/Kcnma1/Shisa8/Kcnip1/Grin1/Cacna1b/Kcnq2/Kcnmb1/Scn2b/Kcnd2/Cacna1i/Kcng4/Gria2/Scn8a/Grik2/Kcnmb4/Ryr2/Dpp10/Kcna1/Cac…
BP	GO:0030073	insulin secretion	160	-0.600434	-1.55448	0.000100746	0.000100746	0.00607885	1530	tags=23%, list=11%, signal=21%	Enho/Epha5/Sybu/Prkce/Vgf/Irs2/Vsnl1/Nrxn1/Anxa1/Gja1/Cacna1c/Trpm2/Nos1/Kcnj11/Glrx/Gper1/Pde3b/Ptprn/Pde1c/Ptprn2/Cplx1/Doc2b/Chga/Gpr68/Adcy8/Stxbp5l/Inhbb/Cacna1e/Rbp4/Syt7/Nnat/Adra2a/Cnr1/Abcc8/Tfap2b/Myt1/Neurod1
CC	GO:0044306	neuron projection terminus	160	-0.670988	-1.73714	0.000100746	0.000100746	0.00607885	1528	tags=36%, list=11%, signal=32%	Pacsin1/Gabrb3/Prrt2/Sncg/Ngf/Gria3/Cplx2/Adora1/Kcnc2/Kcnip3/Sncb/Npy/Th/Bdnf/Syp/Nos1/Prkcb/Gper1/P2rx4/Atcay/Ptprn/Mylk2/L1cam/Ptprn2/Kcna6/Cplx1/Cck/Amph/Grik3/Unc13a/Grik4/Kcnma1/Syt4/Cdh1/Grin1/Cacna1b/Gad1/Gria2/Grik2/Bsn/Slc32a1/Atp1a3/Scrg1/Prkcg/Cdh8/Kcna1/Kcnc4/Kcnk2/Syt7/Unc13c/Adra2a/Hcn1/Kcna2/Calb1/Gria4/Kcnc1/Grm4
CC	GO:0042734	presynaptic membrane	158	-0.781942	-2.02365	0.000100766	0.000100766	0.00607885	1300	tags=44%, list=9%, signal=40%	Gria3/Adora1/Ctnna2/Kcnc2/Nrxn1/Kcna4/Cacna1c/Fxyd6/Slc1a2/Gabra5/Syp/Grm2/Snph/Gper1/Ncam1/Ntng2/Apba1/Htr3a/Slc6a11/L1cam/Kcnj3/Snap25/Grik3/Rims3/Unc13a/Chrnb2/Grik4/Sept3/Kcnma1/Grin1/Stx1b/Dnm1/Adam23/Gria2/Scn8a/Adcy8/Grik2/Atp1a3/Cadm3/Cadps2/Nrxn3/Ephb2/Kcna1/Ntng1/Cacna1e/Kcnc4/Cntnap4/Grm3/Syt7/Unc13c/Gria1/Adra2a/Kcnj9/Scn1a/Igsf21/Slc6a1/P2ry1/Cntn6/Kcna2/Rims1/Cacna1a/Cnr1/Gabbr2/Rim…
BP	GO:0099643	signal release from synapse	158	-0.662496	-1.71452	0.000100766	0.000100766	0.00607885	1653	tags=34%, list=12%, signal=30%	Stxbp1/Adrb2/Nlgn1/Asic1/Celsr1/Prrt2/Sncg/Prkce/Ngf/Cplx2/Ppfia3/Syn2/Napb/P2rx7/Nrxn1/Syp/Prkcb/Syn1/Apba1/Ptprn2/Ppfia2/Pak1/Cplx1/Snap25/Cadps/Doc2b/Rims3/Unc13a/Chrnb2/Syt4/Trim9/Mctp1/Cacna1b/Stx1b/Rph3a/Lin7a/Stxbp5l/Apba2/Cadps2/Nrxn3/Prkcg/Kcnc4/Syt7/Unc13c/Adra2a/P2ry1/Adcy1/Rims1/Cacna1a/Rims4/Wnt7a/Syt2/Grm4
BP	GO:0007269	neurotransmitter secretion	157	-0.663872	-1.71772	0.000100776	0.000100776	0.00607885	1653	tags=34%, list=12%, signal=30%	Stxbp1/Adrb2/Nlgn1/Asic1/Celsr1/Prrt2/Sncg/Prkce/Ngf/Cplx2/Ppfia3/Syn2/Napb/P2rx7/Nrxn1/Syp/Prkcb/Syn1/Apba1/Ptprn2/Ppfia2/Pak1/Cplx1/Snap25/Cadps/Doc2b/Rims3/Unc13a/Chrnb2/Syt4/Trim9/Mctp1/Cacna1b/Stx1b/Rph3a/Lin7a/Stxbp5l/Apba2/Cadps2/Nrxn3/Prkcg/Kcnc4/Syt7/Unc13c/Adra2a/P2ry1/Adcy1/Rims1/Cacna1a/Rims4/Wnt7a/Syt2/Grm4
BP	GO:0021953	central nervous system neuron differentiation	155	-0.616804	-1.59573	0.000100817	0.000100817	0.00607885	1984	tags=30%, list=14%, signal=26%	Shank3/Csf1r/B2m/Dlx1/Robo1/Nin/B4galt5/Cend1/Sall1/Nanos1/Kndc1/Plxna4/B4galt6/Tsku/Tal1/Gli3/Lhx6/Nrxn1/Sema3a/Tfap2a/Gli2/Dcx/Sptbn4/Pax6/Sox1/Lingo1/Bhlhe22/Dcc/Scn1b/Olig2/Chrnb2/Nkx6-2/Eomes/Unc5d/Faim2/Ephb1/Spock1/Cntn2/Ephb2/Prdm8/Pax3/Cacna1a/Wnt7a/Uncx/Grid2/Cbln1
BP	GO:0098742	cell-cell adhesion via plasma-membrane adhesion molecules	156	-0.697032	-1.80308	0.000100837	0.000100837	0.00607885	1599	tags=37%, list=11%, signal=33%	Nlgn1/Cldn1/Mbp/Clstn3/Celsr1/Pcdhga12/Palld/Mcam/Lrrc4c/Adgrl3/Pcdh20/Dab1/Pcdh10/Nrxn1/Lgals9/Dscaml1/Cdh13/Itgal/Alcam/Ptprt/Sparcl1/Cdh26/Ntng2/Lrfn5/Igsf11/Fat3/L1cam/Lrrc4/Vstm2l/Pcdh15/Dscam/Mag/Cdh4/Cdh20/Cdh1/Nrcam/Unc5d/Lrrc4b/Clstn2/Slitrk1/Cdhr3/Ret/Celsr3/Kirrel3/Cadm3/Cdh8/Ntng1/Slitrk3/Cdh22/Igsf21/Plxnb3/Cntn6/Mmp24/Grid2/Cbln1/Cdh15/Fat2
BP	GO:0007416	synapse assembly	153	-0.641907	-1.65989	0.000100878	0.000100878	0.00607885	2083	tags=39%, list=15%, signal=34%	Amigo2/Sptbn2/Slitrk2/Shank3/Shank1/Lrrc24/Ntn1/Lrrn3/Ache/Asic2/Nlgn1/Lrfn1/Gabrb3/Clstn3/Tlr2/Adgrl3/Nptxr/Nrxn1/Gap43/Lrtm2/Add2/Bdnf/Lrrtm1/Adgrb1/Mapt/Lhfpl4/Adgrb2/Slitrk5/Ntng2/Lrfn5/Lrrc4/Adgrb3/Nrg2/Chrnb2/Lrrtm3/Dnm3/Gabrb2/Cdh1/Gabrg2/Grin1/Musk/Lrrc4b/Ephb1/Clstn2/Slitrk1/Bsn/Kirrel3/Ntrk3/Gabra1/Nrxn3/Ephb2/Slitrk3/Gabra2/Reln/Nptx1/Cacna1a/Syndig1/Wnt7a/Grid2/Cbln1
CC	GO:0030016	myofibril	152	-0.631678	-1.63296	0.000100918	0.000100918	0.00607885	2517	tags=38%, list=18%, signal=32%	Jup/Pdlim2/Fbxl22/Rpl17/Kcna5/Scn5a/Ppp1r12b/Fhl2/Lmod1/Actn3/Slc2a1/Kcnj8/Tnnc1/Vcl/Hspb1/Tnni3/Pdlim7/Pdlim4/Nos1ap/Ank3/Fkbp1b/Pde4b/Myzap/Jph2/Tpm2/Palld/Capn3/Prickle4/Scn3b/Tmod2/Mmp2/Myl9/Synpo/Ky/Synpo2/Cacna1c/Sync/Neb/Slc8a1/Ablim2/Nos1/Pdlim1/Pak1/Ank2/Casq2/Ryr3/Pgm5/Scn8a/Chl1/Ryr2/Myh7b/Sphkap/Scn1a/Ank1/Kcnn2/Timp4/Ryr1/Mybpc1
BP	GO:0048489	synaptic vesicle transport	152	-0.649236	-1.67835	0.000100918	0.000100918	0.00607885	1653	tags=31%, list=12%, signal=28%	Stxbp1/Adrb2/Nlgn1/Kif5c/Prrt2/Prkce/Kif5a/Cplx2/Ppfia3/Cnih2/Napb/P2rx7/Syp/Prkcb/Apba1/Mylk2/Ppfia2/Cplx1/Snap25/Cadps/Doc2b/Rims3/Unc13a/Chrnb2/Dnm3/Syt4/Ap3b2/Trim9/Stx1b/Dnm1/Lin7a/Stxbp5l/Apba2/Cadps2/Nrxn3/Prkcg/Syt7/Unc13c/Adra2a/P2ry1/Adcy1/Rims1/Cacna1a/Rims4/Wnt7a/Syt2/Grm4
BP	GO:0097480	establishment of synaptic vesicle localization	152	-0.649236	-1.67835	0.000100918	0.000100918	0.00607885	1653	tags=31%, list=12%, signal=28%	Stxbp1/Adrb2/Nlgn1/Kif5c/Prrt2/Prkce/Kif5a/Cplx2/Ppfia3/Cnih2/Napb/P2rx7/Syp/Prkcb/Apba1/Mylk2/Ppfia2/Cplx1/Snap25/Cadps/Doc2b/Rims3/Unc13a/Chrnb2/Dnm3/Syt4/Ap3b2/Trim9/Stx1b/Dnm1/Lin7a/Stxbp5l/Apba2/Cadps2/Nrxn3/Prkcg/Syt7/Unc13c/Adra2a/P2ry1/Adcy1/Rims1/Cacna1a/Rims4/Wnt7a/Syt2/Grm4
CC	GO:0044449	contractile fiber part	149	-0.631913	-1.6323	0.000101041	0.000101041	0.00607885	2738	tags=39%, list=19%, signal=32%	Jup/Pdlim2/Fbxl22/Rpl17/Kcna5/Scn5a/Ppp1r12b/Fhl2/Lmod1/Actn3/Slc2a1/Tnnc1/Vcl/Hspb1/Tnni3/Myh11/Npnt/Pdlim7/Pdlim4/Nos1ap/Ank3/Fkbp1b/Pde4b/Myzap/Jph2/Tpm2/Palld/Capn3/Prickle4/Scn3b/Tmod2/Mmp2/Myl9/Synpo/Ky/Synpo2/Cacna1c/Sync/Neb/Slc8a1/Nos1/Pdlim1/Acta2/Pak1/Ank2/Casq2/Ryr3/Pgm5/Scn8a/Chl1/Ryr2/Sphkap/Scn1a/Ank1/Kcnn2/Timp4/Ryr1/Mybpc1
BP	GO:0006814	sodium ion transport	147	-0.616244	-1.59069	0.000101102	0.000101102	0.00607885	2169	tags=36%, list=15%, signal=31%	Sgk1/Slc5a1/Stom/Per1/Nalcn/Ank3/Ywhah/Fgf12/Nedd4l/Slc9b2/Asic2/Adrb2/Sik1/Scnn1a/Asic1/Nkain2/Tgfb1/Plcb1/Slc24a3/Slc24a4/Osr1/Scn3b/Fxyd5/Hcn2/Klhl3/Slc8a2/Fgf14/Fxyd6/Slc8a1/Slc9a9/Nos3/Neto2/Trpm2/Nos1/Nkain1/Glrx/P2rx4/Sptbn4/Slc22a4/Scn1b/Slc8a3/Scn4b/Slc17a7/Hecw1/Slc4a4/Scn2b/Slc17a6/Scn8a/Slc10a6/Atp1a3/Hcn1/Scn1a/Slc13a3
BP	GO:1903305	regulation of regulated secretory pathway	147	-0.689046	-1.77861	0.000101102	0.000101102	0.00607885	2136	tags=38%, list=15%, signal=33%	Grm8/Rph3al/Cd84/Syt1/Fes/Hmox1/Camk2a/Lyn/Stxbp1/Adrb2/Nlgn1/Syk/Cdk5r2/Prrt2/Ccr2/Prkce/Unc13d/Cplx2/Fcer1g/Napb/Il4ra/Lgals9/Rac2/Itgb2/Syp/Itgam/Prkcb/Syt13/Apba1/Cacna1g/Ppfia2/Cplx1/Cadps/Doc2b/Rims3/Unc13a/Chrnb2/Syt4/Trim9/Stx1b/Cacna1i/Stxbp5l/Apba2/Nrxn3/Prkcg/Syt7/Adra2a/P2ry1/Adcy1/Rims1/Cacna1a/Crhr1/Rims4/Wnt7a/Syt2/Grm4
BP	GO:0017156	calcium ion regulated exocytosis	145	-0.644674	-1.66325	0.000101122	0.000101122	0.00607885	1653	tags=32%, list=12%, signal=28%	Stxbp1/Adrb2/Nlgn1/Cdk5r2/Prrt2/Prkce/Unc13d/Cplx2/Ppfia3/Syn2/Napb/P2rx7/Cacna1c/Syp/Prkcb/Syt13/Apba1/Cacna1g/Ppfia2/Cplx1/Snap25/Cadps/Doc2b/Rims3/Unc13a/Chrnb2/Syt4/Trim9/Stx1b/Cacna1i/Stxbp5l/Apba2/Cadps2/Nrxn3/Prkcg/Syt7/Unc13c/Adra2a/P2ry1/Adcy1/Rims1/Cacna1a/Rims4/Wnt7a/Syt2/Grm4
BP	GO:0071804	cellular potassium ion transport	143	-0.673177	-1.73707	0.000101143	0.000101143	0.00607885	2002	tags=37%, list=14%, signal=32%	Akap7/Nalcn/Kcnv2/Ank3/Nedd4l/Trem2/Kcnt2/Kcnq5/Kcnk13/Kcns2/Kcnn4/Kcnab1/Kcnn3/Kcnd1/Kcnc2/Hcn2/Kcnip3/Rgs7/Kcna4/Slc9a9/Kcnip4/Neto2/Kcnj11/Akap6/Slc12a5/Kcnj3/Kcna6/Ank2/Casq2/Kcnk3/Kcnma1/Kcnj12/Kcnip1/Kcnq2/Kcnmb1/Kcnd2/Kcng4/Kcnj10/Atp1a3/Dpp10/Kcna1/Kcnc4/Kcnk2/Slc1a3/Dpp6/Kcnj9/Hcn1/Kcnn2/Kcna2/Kcnj16/Abcc8/Kcnc1/Kcnk12
BP	GO:0071805	potassium ion transmembrane transport	143	-0.673177	-1.73707	0.000101143	0.000101143	0.00607885	2002	tags=37%, list=14%, signal=32%	Akap7/Nalcn/Kcnv2/Ank3/Nedd4l/Trem2/Kcnt2/Kcnq5/Kcnk13/Kcns2/Kcnn4/Kcnab1/Kcnn3/Kcnd1/Kcnc2/Hcn2/Kcnip3/Rgs7/Kcna4/Slc9a9/Kcnip4/Neto2/Kcnj11/Akap6/Slc12a5/Kcnj3/Kcna6/Ank2/Casq2/Kcnk3/Kcnma1/Kcnj12/Kcnip1/Kcnq2/Kcnmb1/Kcnd2/Kcng4/Kcnj10/Atp1a3/Dpp10/Kcna1/Kcnc4/Kcnk2/Slc1a3/Dpp6/Kcnj9/Hcn1/Kcnn2/Kcna2/Kcnj16/Abcc8/Kcnc1/Kcnk12
BP	GO:0051588	regulation of neurotransmitter transport	139	-0.657794	-1.696	0.000101266	0.000101266	0.00607885	1653	tags=32%, list=12%, signal=29%	Stxbp1/Adrb2/Nlgn1/Asic1/Celsr1/Prrt2/Sncg/Prkce/Ngf/Cplx2/Napb/P2rx7/Syp/Nos1/Prkcb/Apba1/Ppfia2/Apln/Cplx1/Rims3/Unc13a/Chrnb2/Nat8l/Syt4/Mctp1/Cacna1b/Stx1b/Gfap/Stxbp5l/Apba2/Nrxn3/Prkcg/Kcnc4/Gpm6b/Syt7/Adra2a/Slc6a1/P2ry1/Adcy1/Rims1/Cacna1a/Rims4/Wnt7a/Syt2/Grm4
CC	GO:0098936	intrinsic component of postsynaptic membrane	142	-0.764874	-1.97293	0.000101266	0.000101266	0.00607885	1513	tags=51%, list=11%, signal=46%	Lrfn1/Gabrb3/Clstn3/Dagla/Rgs7bp/Ptpro/Lrrc4c/Gria3/Adora1/Cnih2/Sorcs3/Cacng4/Shisa6/Shisa7/Slc8a2/Kcna4/Cacna1c/Gsg1l/Fxyd6/Slc8a1/Gabra5/Shisa9/Lrrtm1/Grm2/Adgrb1/Grid1/Slc16a3/Htr5a/Ncam1/Lrfn5/Htr3a/Slc6a11/Lrrc4/Dcc/Slc8a3/Chrnb2/Grik4/Lrrtm3/Gabrb2/Nrcam/Gabrg2/Grin1/Lrrc4b/Ptprz1/Clstn2/Kcnd2/Gria2/Scn8a/Slitrk1/Cntn2/Ntrk3/Gabra1/Ephb2/Kcna1/Cacna1e/Cacng2/Kcnc4/Slitrk3/Grm3/Gabra2/Gria1…
MF	GO:0005539	glycosaminoglycan binding	141	-0.66004	-1.70266	0.000101276	0.000101276	0.00607885	1893	tags=38%, list=13%, signal=34%	Mamdc2/Mdk/Stab1/Fgf12/Postn/Slit3/Col11a1/Col5a1/Spock2/Nod2/Trem2/Adgrg1/Col5a3/Ang/Fstl1/Tnxb/Chrd/Fbln7/Fgf2/Tlr2/Col25a1/Ncan/Sulf2/Ptn/Vtn/Lrtm2/Fgf14/Fgf1/Itgam/Rtn4r/Dpysl3/Vit/Ncam1/Adamts15/Igfals/Crispld2/Ndnf/Spock3/Cxcl10/Pf4/Pcsk6/Nell2/Bcan/Lamc2/Hapln2/Nell1/Ltbp2/Serpind1/Tnfaip6/Hapln4/Fn1/Clec3b/Smoc2/Lyve1
CC	GO:0043679	axon terminus	140	-0.674844	-1.74048	0.000101286	0.000101286	0.00607885	1528	tags=38%, list=11%, signal=34%	Ap1s1/Pacsin1/Gabrb3/Prrt2/Sncg/Gria3/Cplx2/Adora1/Kcnc2/Kcnip3/Sncb/Npy/Th/Bdnf/Syp/Nos1/Prkcb/Gper1/P2rx4/Ptprn/Mylk2/L1cam/Ptprn2/Kcna6/Cplx1/Cck/Amph/Grik3/Unc13a/Grik4/Kcnma1/Cdh1/Grin1/Cacna1b/Gad1/Gria2/Grik2/Slc32a1/Atp1a3/Prkcg/Cdh8/Kcna1/Kcnc4/Kcnk2/Syt7/Unc13c/Adra2a/Hcn1/Kcna2/Calb1/Gria4/Kcnc1/Grm4
CC	GO:0042383	sarcolemma	138	-0.626837	-1.61506	0.000101358	0.000101358	0.00607885	2335	tags=37%, list=16%, signal=31%	Slc2a1/Cacng8/Esr1/Kcnj8/Cacnb3/Vcl/Akap7/Nos1ap/Ank3/Car4/Anxa2/Ccdc78/Col6a1/Cd36/Adrb2/Cd59b/Cacnb2/Capn3/Prkce/Flnc/Fas/Cacng4/Col6a2/Anxa1/Cacna1c/Sync/Slc8a1/Nos3/Nos1/Kcnj11/Akap6/Col6a3/Kcnj3/Ank2/Scn1b/Adra1b/Slc8a3/Ryr3/Alox5/Kcnj12/Pgm5/Kcnd2/Vdr/Ryr2/Atp1a3/Aqp4/Scn1a/Ank1/Kcnn2/Abcc8/Ryr1
CC	GO:0099055	integral component of postsynaptic membrane	133	-0.768588	-1.97893	0.000101358	0.000101358	0.00607885	1513	tags=53%, list=11%, signal=48%	Lrfn1/Gabrb3/Clstn3/Dagla/Ptpro/Lrrc4c/Gria3/Adora1/Cnih2/Sorcs3/Cacng4/Shisa6/Shisa7/Slc8a2/Kcna4/Cacna1c/Gsg1l/Fxyd6/Slc8a1/Gabra5/Shisa9/Lrrtm1/Grm2/Adgrb1/Grid1/Slc16a3/Htr5a/Ncam1/Lrfn5/Htr3a/Slc6a11/Lrrc4/Dcc/Slc8a3/Chrnb2/Grik4/Lrrtm3/Gabrb2/Nrcam/Gabrg2/Grin1/Lrrc4b/Ptprz1/Clstn2/Kcnd2/Gria2/Scn8a/Slitrk1/Ntrk3/Gabra1/Ephb2/Kcna1/Cacna1e/Cacng2/Kcnc4/Slitrk3/Grm3/Gabra2/Gria1/Adra2a/Slc6a…
MF	GO:0005244	voltage-gated ion channel activity	136	-0.693419	-1.78609	0.000101368	0.000101368	0.00607885	1735	tags=43%, list=12%, signal=38%	Nalcn/Kcnv2/Kcnt1/Grin2d/Tmem37/Kcnt2/Kcnq5/Anxa2/Kcnk13/Kcns2/Cacnb2/Clic4/Kcnab1/Trpm5/Scn3b/Kcnd1/Kcnc2/Hcn2/Kcnip3/Cacng4/Kcna4/Cacna1c/Kcnip4/Kcnj11/Kcnj3/Cacna1g/Kcna6/Snap25/Scn1b/Scn4b/Kcnk3/Kcnma1/Kcnj12/Kcnip1/Grin1/Cacna1b/Kcnq2/Scn2b/Kcnd2/Cacna1i/Kcng4/Scn8a/Kcnj10/Kcna1/Cacna1e/Cacng2/Kcnc4/Kcnk2/Kcnj9/Hcn1/Scn1a/Kcna2/Cacna1a/Cnr1/Kcnj16/Kcnc1/Cacng5/Ryr1/Grin2c
MF	GO:0022832	voltage-gated channel activity	136	-0.693419	-1.78609	0.000101368	0.000101368	0.00607885	1735	tags=43%, list=12%, signal=38%	Nalcn/Kcnv2/Kcnt1/Grin2d/Tmem37/Kcnt2/Kcnq5/Anxa2/Kcnk13/Kcns2/Cacnb2/Clic4/Kcnab1/Trpm5/Scn3b/Kcnd1/Kcnc2/Hcn2/Kcnip3/Cacng4/Kcna4/Cacna1c/Kcnip4/Kcnj11/Kcnj3/Cacna1g/Kcna6/Snap25/Scn1b/Scn4b/Kcnk3/Kcnma1/Kcnj12/Kcnip1/Grin1/Cacna1b/Kcnq2/Scn2b/Kcnd2/Cacna1i/Kcng4/Scn8a/Kcnj10/Kcna1/Cacna1e/Cacng2/Kcnc4/Kcnk2/Kcnj9/Hcn1/Scn1a/Kcna2/Cacna1a/Cnr1/Kcnj16/Kcnc1/Cacng5/Ryr1/Grin2c
CC	GO:0030017	sarcomere	136	-0.639365	-1.64686	0.000101368	0.000101368	0.00607885	2738	tags=40%, list=19%, signal=33%	Jup/Pdlim2/Fbxl22/Rpl17/Kcna5/Scn5a/Ppp1r12b/Fhl2/Lmod1/Actn3/Slc2a1/Tnnc1/Vcl/Hspb1/Tnni3/Pdlim7/Pdlim4/Nos1ap/Ank3/Fkbp1b/Pde4b/Myzap/Jph2/Tpm2/Palld/Capn3/Prickle4/Scn3b/Tmod2/Mmp2/Myl9/Synpo/Ky/Synpo2/Cacna1c/Sync/Neb/Slc8a1/Nos1/Pdlim1/Pak1/Ank2/Casq2/Ryr3/Pgm5/Scn8a/Chl1/Ryr2/Sphkap/Scn1a/Ank1/Kcnn2/Timp4/Ryr1/Mybpc1
BP	GO:2001257	regulation of cation channel activity	136	-0.669061	-1.72335	0.000101368	0.000101368	0.00607885	2034	tags=42%, list=14%, signal=36%	Stom/Oprl1/Akap7/Shank3/Shank1/Nos1ap/Ank3/Fkbp1b/Arc/Anxa3/Fgf12/Nedd4l/Pde4b/Trem2/Asic2/Ehd3/Jph2/Adrb2/Nlgn1/Kcns2/Cacnb2/Kcnab1/Kcnc2/Cnih2/Cacng4/Shisa6/Shisa7/Nrxn1/Gsg1l/Fgf14/Shisa9/Gem/Neto2/Stac2/Kcnj11/Mapk8ip2/Ctss/Pde4d/Akap6/Adrb1/Ank2/Scn1b/Casq2/Jph3/Shisa8/Rph3a/Rasgrf1/Ephb2/Kcna1/Cacng2/Reln/Hcn1/Cacna1a/Crhr1/Abcc8/Kcnc1/Cacng5
BP	GO:0007612	learning	135	-0.675553	-1.73947	0.000101379	0.000101379	0.00607885	2176	tags=41%, list=15%, signal=35%	Grm5/Sgk1/Gpr88/Oprl1/Shank3/Shank1/Atxn1/Map1a/Rin1/Adrb2/Asic1/Tlr2/Sct/Synpo/Sorcs3/Ndrg4/Nrxn1/Ptn/Slc8a2/Cacna1c/Th/Gabra5/Chst10/Bdnf/Mapk8ip2/Slc7a11/Agt/Bche/Slc12a5/Jph4/C1ql1/Elavl4/Pak1/Adgrb3/Snap25/Cck/Amph/Adra1b/Slc8a3/Tnr/Jph3/Chrnb2/Ctnnd2/Slc24a2/Grin1/Atp1a3/Cntn2/Ephb2/Cacna1e/Neurod2/Reln/Slc6a1/Crhr1/Abcc8/Grm4
CC	GO:0098802	plasma membrane receptor complex	135	-0.645191	-1.6613	0.000101379	0.000101379	0.00607885	2327	tags=44%, list=16%, signal=37%	Olfm1/Ceacam2/Cacng8/Cacng3/Ramp2/Itga6/Npnt/Shank3/Shank1/Dlg2/Ptpn6/B2m/Osmr/Grin2d/Itga11/Eps8/Lyn/Apbb1ip/Cntfr/Nlgn1/Syk/Tlr2/Gria3/Cnih2/Cacng4/Shisa6/Shisa7/Tfr2/Dlgap3/Pmp22/Itgb4/Itgb2/Tfrc/Shisa9/Itgax/Itgb7/Itgal/Alcam/Ramp3/Itgbl1/Htr3a/Ramp1/Grik3/Chrnb2/Grik4/Shisa8/Grin1/Gria2/Itgae/Grik2/Cacng2/Gria1/Gabbr2/Gria4/Cacng5/Grm1/Olfm3/Grin2c/Grid2
CC	GO:0031256	leading edge membrane	129	-0.649645	-1.6714	0.00010141	0.00010141	0.00607885	1264	tags=27%, list=9%, signal=25%	Pacsin1/Psd4/Adora1/Psd/Kcnc2/Hcn2/Plek/Eps8l1/Shisa6/Shisa7/Slc1a2/Gabra5/Shisa9/Kcnj11/Mapt/Gper1/Slc12a5/Gabrg1/Thy1/Amph/Shisa8/Gabrg2/Grin1/Unc5a/Aif1/Ptprz1/Myo1g/Gabra1/Kcnc4/Gabra2/Gria1/Hcn1/Ank1/Kcnc1/Gabra6
BP	GO:0031644	regulation of neurological system process	129	-0.670424	-1.72485	0.00010141	0.00010141	0.00607885	2111	tags=43%, list=15%, signal=37%	Sox10/Begain/Klk8/Oprl1/Mgll/Shank3/Shank1/Grip2/Fgf12/Homer3/Grin2d/Igf1/Adrb2/Nlgn1/Tymp/Vip/Cckbr/Fcgr4/Tnfrsf21/Adora1/Fabp5/Nptxr/Tnfrsf1b/Cnih2/Cacng4/Shisa6/Shisa7/Nrxn1/Shisa9/Nos3/Itgax/Nos1/Celf4/Agt/Ctss/Ncam1/Igsf11/Edn1/Cck/Tnr/Mag/Tmem100/Grin1/Stx1b/Kcnj10/Kcnc4/Grm3/S100b/Reln/Nptx1/Rims1/Cacng5/Wnt7a/Grm1/Cbln1
BP	GO:0007187	G protein-coupled receptor signaling pathway, coupled to cyclic nucleotide second messenger	127	-0.627289	-1.61227	0.000101482	0.000101482	0.00607885	1770	tags=37%, list=12%, signal=33%	Gnaz/Pde4b/Adgrg1/Vipr1/Gnao1/Adm/Adrb2/Vip/Adgre1/Adgrl3/Adora1/Lpar1/Mrap2/Gnat2/Adrb3/Anxa1/Adcy2/Akap12/Nos1/Adgrb1/Gper1/Adgrb2/Htr5a/Ramp3/S1pr1/Adrb1/Ramp1/Edn1/Adgrb3/Adra1d/Lgr5/Adgrg6/Adra1b/Cxcl10/Pf4/Gpr37/Chga/Rit2/Adcy8/Adgrg3/Adra2a/Gpr37l1/P2ry1/Adcy1/Cnr1/Crhr1/Grm4
BP	GO:0098693	regulation of synaptic vesicle cycle	124	-0.686694	-1.76351	0.000101585	0.000101585	0.00607885	1653	tags=31%, list=12%, signal=27%	Prkar1b/Stxbp1/Adrb2/Nlgn1/Prrt2/Prkce/Cplx2/Napb/Nrxn1/Fgf14/Syp/Prkcb/Syn1/Apba1/Ppfia2/Cplx1/Rims3/Unc13a/Chrnb2/Dnm3/Slc17a7/Syt4/Stx1b/Dnm1/Bsn/Stxbp5l/Apba2/Nrxn3/Prkcg/Syt7/Adra2a/P2ry1/Adcy1/Rims1/Rims4/Wnt7a/Syt2/Grm4
BP	GO:0007188	adenylate cyclase-modulating G protein-coupled receptor signaling pathway	120	-0.646809	-1.65884	0.000101833	0.000101833	0.00607885	1770	tags=38%, list=12%, signal=33%	Gnaz/Pde4b/Adgrg1/Gnao1/Adm/Adrb2/Vip/Adgre1/Adgrl3/Adora1/Lpar1/Mrap2/Gnat2/Adrb3/Adcy2/Akap12/Nos1/Adgrb1/Gper1/Adgrb2/Htr5a/Ramp3/S1pr1/Adrb1/Ramp1/Edn1/Adgrb3/Adra1d/Lgr5/Adgrg6/Adra1b/Cxcl10/Pf4/Gpr37/Chga/Rit2/Adcy8/Adgrg3/Adra2a/Gpr37l1/P2ry1/Adcy1/Cnr1/Crhr1/Grm4
MF	GO:0044325	ion channel binding	117	-0.640855	-1.64108	0.000102062	0.000102062	0.00607885	1929	tags=29%, list=14%, signal=25%	Ank3/Fkbp1b/Ywhah/Fgf12/Nedd4l/Pde4b/Pycard/Lyn/Fyn/Kcnab1/Scn3b/Panx1/Kcnc2/Kcnip3/Cacna1c/Slc8a1/S100a10/Nos1/Kcnj11/Pde4d/Akap6/Ank2/Snap25/Scn1b/Scn4b/Rims3/Kcnip1/Kcng4/Dpp10/Ank1/Rims1/Abcc8/Rims4/Kcnc1
BP	GO:0016079	synaptic vesicle exocytosis	115	-0.665159	-1.70171	0.000102239	0.000102239	0.00607885	1653	tags=34%, list=12%, signal=30%	Stxbp1/Adrb2/Nlgn1/Prrt2/Prkce/Cplx2/Ppfia3/Napb/P2rx7/Syp/Prkcb/Apba1/Ppfia2/Cplx1/Snap25/Cadps/Doc2b/Rims3/Unc13a/Chrnb2/Syt4/Trim9/Stx1b/Stxbp5l/Apba2/Cadps2/Nrxn3/Prkcg/Syt7/Unc13c/Adra2a/P2ry1/Adcy1/Rims1/Cacna1a/Rims4/Wnt7a/Syt2/Grm4
CC	GO:0099634	postsynaptic specialization membrane	113	-0.731972	-1.86981	0.000102459	0.000102459	0.00607885	1599	tags=56%, list=11%, signal=50%	Cacng8/Ptprs/Cacng3/Gabra3/Grm5/Hspb1/Chrm3/Efnb3/Dlg2/Slc16a7/Arc/Grin2d/Nlgn1/Pacsin1/Lrfn1/Gabrb3/Clstn3/Rgs7bp/Ptpro/Lrrc4c/Gria3/Cnih2/Sorcs3/Cacng4/Shisa6/Shisa7/Gsg1l/Gabra5/Shisa9/Lrrtm1/Cnksr2/Grid1/Slc16a3/Htr5a/Lrfn5/Lrrc4/Dcc/Chrnb2/Lrrtm3/Gabrb2/Nrcam/Gabrg2/Grin1/Lrrc4b/Ptprz1/Clstn2/Kcnd2/Gria2/Scn8a/Slitrk1/Gabra1/Cacng2/Slitrk3/Gabra2/Gria1/Adra2a/Adcy1/Gria4/Cacng5/Grm1/Grin2c/G…
MF	GO:0015079	potassium ion transmembrane transporter activity	111	-0.729458	-1.86286	0.000102491	0.000102491	0.00607885	1733	tags=44%, list=12%, signal=39%	Kcnt2/Kcnq5/Kcnk13/Kcns2/Kcnn4/Slc24a3/Slc24a4/Kcnab1/Kcnn3/Trpm5/Kcnd1/Kcnc2/Hcn2/Kcnip3/Kcna4/Slc9a9/Kcnip4/Kcnj11/Slc12a5/Kcnj3/Kcna6/Snap25/Grik3/Slc24a2/Grik4/Kcnk3/Kcnma1/Kcnj12/Kcnip1/Kcnq2/Kcnmb1/Kcnd2/Kcng4/Gria2/Kcnj10/Grik2/Kcnmb4/Atp1a3/Kcna1/Kcnc4/Kcnk2/Kcnj9/Hcn1/Kcnn2/Kcna2/Kcnj16/Abcc8/Kcnc1/Kcnk12
BP	GO:0017158	regulation of calcium ion-dependent exocytosis	111	-0.710706	-1.81497	0.000102491	0.000102491	0.00607885	1653	tags=34%, list=12%, signal=31%	Stxbp1/Adrb2/Nlgn1/Cdk5r2/Prrt2/Prkce/Cplx2/Napb/Syp/Prkcb/Syt13/Apba1/Cacna1g/Ppfia2/Cplx1/Cadps/Doc2b/Rims3/Unc13a/Chrnb2/Syt4/Trim9/Stx1b/Cacna1i/Stxbp5l/Apba2/Nrxn3/Prkcg/Syt7/Adra2a/P2ry1/Adcy1/Rims1/Cacna1a/Rims4/Wnt7a/Syt2/Grm4
CC	GO:0043204	perikaryon	108	-0.668038	-1.70566	0.000102543	0.000102543	0.00607885	2284	tags=41%, list=16%, signal=34%	Esr1/Adcyap1/Naip5/Ngb/Fus/Rtn4rl2/Endog/Hspb1/Pcsk5/Glul/Gjc2/Mapk10/Rgs7bp/Vip/Cpe/Map1b/Kcnab1/Kif5a/Gria3/Kcnc2/Npy/Th/Bdnf/Pcsk2/Nefm/Htr5a/Slc12a5/Camk2b/Cck/Grik3/Neurl1a/Ctnnd2/Grik4/Rbfox3/Tmem100/Ntsr2/Nell2/Aif1/Gria2/Grik2/Cacna1e/Reln/Kcna2/Cacna1a
BP	GO:0046928	regulation of neurotransmitter secretion	108	-0.660834	-1.68727	0.000102543	0.000102543	0.00607885	1653	tags=35%, list=12%, signal=31%	Stxbp1/Adrb2/Nlgn1/Asic1/Celsr1/Prrt2/Sncg/Prkce/Ngf/Cplx2/Napb/Syp/Prkcb/Apba1/Ppfia2/Cplx1/Rims3/Unc13a/Chrnb2/Syt4/Mctp1/Cacna1b/Stx1b/Stxbp5l/Apba2/Nrxn3/Prkcg/Kcnc4/Syt7/Adra2a/P2ry1/Adcy1/Rims1/Cacna1a/Rims4/Wnt7a/Syt2/Grm4
CC	GO:0098685	Schaffer collateral - CA1 synapse	109	-0.70835	-1.80863	0.000102575	0.000102575	0.00607885	2431	tags=44%, list=17%, signal=37%	Cadm1/Syt11/Plat/Baiap2/Dgkz/Cacng8/Ptprs/Cacng3/Grm5/Shank1/Slc16a7/Camk2a/Prkar1b/Fyn/Lrrc4c/Dgkb/Synpo/Srgn/Syn2/Nrxn1/Gsg1l/Akap12/Syp/Tubb2b/Syn1/Anks1b/Ncam1/Ntng2/Apba1/L1cam/Lrrc4/Adrb1/Dcc/Cplx1/Tnr/Sh3gl2/Nefl/Cacna1b/Gria2/Adcy8/Bsn/Ina/Apba2/Ntng1/Cacng2/Adcy1/Wnt7a/Grm1
BP	GO:0035637	multicellular organismal signaling	102	-0.742049	-1.88737	0.000102881	0.000102881	0.00607885	1929	tags=46%, list=14%, signal=40%	Ank3/Fkbp1b/Fgf12/Cntnap1/Ehd3/Tymp/Cacnb2/Gja5/Scn3b/Cacng4/Gja1/Pmp22/Cacna1c/Slc8a1/P2rx4/Agt/Sptbn4/Pde4d/Cacna1g/Pak1/Ank2/Scn1b/Scn4b/Tnr/Mag/Kcnma1/Nrcam/Kcnq2/Scn2b/Kcnd2/Cacna1i/Scn8a/Grik2/Kcnmb4/Ryr2/Ntrk3/Kcna1/Cacna1e/Cacng2/Kcnc4/Gria1/Dpp6/Scn1a/Kcnn2/Kcna2/Cacna1a/Cacng5
MF	GO:0022843	voltage-gated cation channel activity	99	-0.731709	-1.85798	0.000103029	0.000103029	0.00607885	1733	tags=44%, list=12%, signal=39%	Kcnt1/Grin2d/Kcnt2/Kcnq5/Anxa2/Kcns2/Cacnb2/Kcnab1/Kcnd1/Kcnc2/Hcn2/Cacng4/Kcna4/Cacna1c/Kcnj11/Kcnj3/Cacna1g/Kcna6/Snap25/Kcnk3/Kcnma1/Kcnj12/Grin1/Cacna1b/Kcnq2/Kcnd2/Cacna1i/Kcng4/Kcnj10/Kcna1/Cacna1e/Cacng2/Kcnc4/Kcnk2/Kcnj9/Hcn1/Kcna2/Cacna1a/Cnr1/Kcnj16/Kcnc1/Cacng5/Ryr1/Grin2c
CC	GO:0030018	Z disc	99	-0.676876	-1.71875	0.000103029	0.000103029	0.00607885	2517	tags=45%, list=18%, signal=38%	Jup/Pdlim2/Fbxl22/Kcna5/Scn5a/Ppp1r12b/Fhl2/Actn3/Slc2a1/Vcl/Hspb1/Pdlim7/Pdlim4/Nos1ap/Ank3/Fkbp1b/Pde4b/Jph2/Palld/Capn3/Prickle4/Scn3b/Myl9/Synpo/Ky/Synpo2/Cacna1c/Sync/Neb/Slc8a1/Nos1/Pdlim1/Pak1/Ank2/Casq2/Ryr3/Pgm5/Scn8a/Ryr2/Sphkap/Scn1a/Ank1/Kcnn2/Ryr1/Mybpc1
BP	GO:0019233	sensory perception of pain	96	-0.696622	-1.76588	0.000103274	0.000103274	0.00607885	1476	tags=48%, list=10%, signal=43%	Oprl1/Mgll/Dlg2/Grin2d/Uchl1/Adrb2/Fyn/Vip/Ccr2/Ngf/Cckbr/Fcgr4/Adora1/Fabp5/Npy1r/Phf24/Kcnip3/P2rx7/Ndn/Bdkrb1/Nos1/P2rx4/Ctss/Ncam1/Adrb1/Edn1/Cck/Alox5/Chrnb2/Tmem100/Grin1/Cacna1b/Ephb1/Kcnd2/Kcnj10/Kcna1/Cacna1e/Kcnc4/Grm3/Scn1a/P2ry1/Kcna2/Cacna1a/Cnr1/Mmp24/Grm1
BP	GO:0001508	action potential	95	-0.699163	-1.77163	0.000103348	0.000103348	0.00607885	1929	tags=41%, list=14%, signal=36%	Ank3/Fkbp1b/Ywhah/Fgf12/Nedd4l/Cntnap1/Cd36/Cacnb2/Gja5/Scn3b/Kcnc2/Pmp22/Cacna1c/P2rx4/Cacna1g/Ank2/Scn1b/Scn4b/Chrnb2/Kcnma1/Nrcam/Kcnip1/Scn2b/Kcnd2/Cacna1i/Scn8a/Grik2/Kcnmb4/Ryr2/Ntrk3/Kcna1/Kcnc4/Gria1/Dpp6/Hcn1/Scn1a/Kcnn2/Kcna2/Cnr1
BP	GO:0008037	cell recognition	95	-0.666341	-1.68846	0.000103348	0.000103348	0.00607885	1272	tags=26%, list=9%, signal=24%	Tnfrsf21/Fcgr1/Ndn/Sema3a/Gap43/Dscaml1/Fcgr3/Crtac1/Bdnf/Adgrb1/Havcr2/Ncam1/L1cam/Vstm2l/Dscam/Nrcam/Ephb1/Ptprz1/Celsr3/Cntn2/Ephb2/Megf10/Cntn6/Cnr1/Crtam
BP	GO:0022037	metencephalon development	95	-0.651097	-1.64983	0.000103348	0.000103348	0.00607885	1872	tags=26%, list=13%, signal=23%	Mdk/Cend1/Nanos1/Gas1/Kndc1/Cdk5r2/Trnp1/Dab1/Nrxn1/Gli2/Gli1/Fcgr2b/Cbs/Sez6/Grin1/Faim2/Sez6l2/Rfx4/Sez6l/Neurod2/Cacna1a/Wnt7a/Neurod1/Grid2/Cbln1
CC	GO:0098889	intrinsic component of presynaptic membrane	94	-0.791136	-2.00334	0.000103402	0.000103402	0.00607885	1075	tags=50%, list=8%, signal=47%	Rgs7bp/Prrt2/Gria3/Adora1/Nrxn1/Kcna4/Cacna1c/Fxyd6/Slc1a2/Gabra5/Ncam1/Ntng2/Htr3a/Slc6a11/Kcnj3/Snap25/Chrnb2/Grik4/Kcnma1/Grin1/Adam23/Gria2/Scn8a/Adcy8/Atp1a3/Cadm3/Ephb2/Kcna1/Ntng1/Cacna1e/Kcnc4/Cntnap4/Grm3/Gria1/Adra2a/Kcnj9/Scn1a/Slc6a1/P2ry1/Cntn6/Kcna2/Cacna1a/Cnr1/Gabbr2/Kcnc1/Slc1a6/Grm4
BP	GO:0060291	long-term synaptic potentiation	93	-0.661486	-1.67416	0.000103498	0.000103498	0.00607885	1090	tags=31%, list=8%, signal=29%	Shisa7/Nsg1/Ptn/Slc8a2/Tyrobp/Lrrtm1/Nos1/Igsf11/Adrb1/Pak1/Snap25/Camk2b/Slc8a3/Tnr/Unc13a/Slc24a2/Musk/Gfap/Adcy8/Calb2/Ephb2/Reln/Adcy1/Pirb/Rims1/Calb1/Crhr1/Mir124a-1hg/Grin2c
MF	GO:0015081	sodium ion transmembrane transporter activity	92	-0.723833	-1.83096	0.000103648	0.000103648	0.00607885	1796	tags=41%, list=13%, signal=36%	Slc9b2/Slc6a7/Asic2/Scnn1a/Asic1/Slc24a3/Slc24a4/Trpm5/Scn3b/Hcn2/Slc8a2/Slc8a1/Slc9a9/Slc1a2/Trpm2/Slc6a11/Scn1b/Slc8a3/Scn4b/Grik3/Slc24a2/Grik4/Slc17a7/Slc4a4/Scn2b/Gria2/Scn8a/Grik2/Slc10a6/Atp1a3/Slc1a3/Hcn1/Scn1a/Slc6a1/Slc6a13/Slc13a3/Slc6a12/Slc1a6
BP	GO:0032414	positive regulation of ion transmembrane transporter activity	91	-0.671801	-1.69891	0.000103745	0.000103745	0.00607885	2285	tags=40%, list=16%, signal=33%	Cacng8/Cacng3/Cacnb3/Akap7/Shank3/Ank3/Arc/Nedd4l/Trem2/Asic2/Ehd3/Jph2/Adrb2/Cacnb2/Plcb1/Abcb1a/Kcnc2/Cacng4/Fgf14/Stac2/Kcnj11/Glrx/Ctss/Akap6/Htr3a/Adrb1/Ank2/Alox5/Ryr2/Ephb2/Kcna1/Cacng2/Reln/Hcn1/Abcc8/Kcnc1
CC	GO:0098948	intrinsic component of postsynaptic specialization membrane	90	-0.748839	-1.89286	0.00010381	0.00010381	0.00607885	1599	tags=52%, list=11%, signal=47%	Nlgn1/Lrfn1/Gabrb3/Clstn3/Rgs7bp/Ptpro/Lrrc4c/Gria3/Cnih2/Sorcs3/Cacng4/Shisa6/Shisa7/Gsg1l/Gabra5/Shisa9/Lrrtm1/Grid1/Slc16a3/Htr5a/Lrfn5/Lrrc4/Dcc/Chrnb2/Lrrtm3/Gabrb2/Nrcam/Gabrg2/Grin1/Lrrc4b/Ptprz1/Clstn2/Kcnd2/Gria2/Scn8a/Slitrk1/Gabra1/Cacng2/Slitrk3/Gabra2/Gria1/Adra2a/Adcy1/Gria4/Grm1/Grid2/Gabra6
CC	GO:0098982	GABA-ergic synapse	88	-0.759071	-1.91678	0.000103939	0.000103939	0.00607885	1511	tags=41%, list=11%, signal=37%	Gabrb3/Clstn3/Plcb1/Ptpro/Nrxn1/Gap43/Gabra5/Lrrtm1/Cdh13/Lrfn5/Slc6a11/Pak1/Nrg2/Gabrb2/Bcan/Gabrg2/Kcnd2/Iqsec3/Slitrk1/Bsn/Slc32a1/Gabra1/Nrxn3/Cacna1e/Cntnap4/Slitrk3/Syt7/Gabra2/Adra2a/Slc6a1/Rims1/Cnr1/Calb1/Gabbr2/Gabrd/Gabra6
BP	GO:0021549	cerebellum development	87	-0.662275	-1.67069	0.000104047	0.000104047	0.00607885	1872	tags=33%, list=13%, signal=29%	Whrn/Cdk5r1/Ptprs/Zfp365/Sptbn2/Mdk/Cend1/Nanos1/Gas1/Kndc1/Cdk5r2/Trnp1/Dab1/Nrxn1/Gli2/Gli1/Fcgr2b/Cbs/Sez6/Faim2/Sez6l2/Rfx4/Sez6l/Neurod2/Cacna1a/Wnt7a/Neurod1/Grid2/Cbln1
MF	GO:0022834	ligand-gated channel activity	87	-0.780441	-1.96878	0.000104047	0.000104047	0.00607885	1716	tags=55%, list=12%, signal=49%	Asic2/Glrb/Jph2/Scnn1a/Asic1/Gabrb3/Rasa3/Gria3/Hcn2/P2rx7/Gabra5/Gabrp/Trpm2/Kcnj11/P2rx4/Grid1/Htr3a/Jph4/Kcnj3/Gabrg1/Pex5l/Jph3/Grik3/Ryr3/Chrnb2/Grik4/Slc17a7/Gabrb2/Kcnma1/Kcnj12/Gabrg2/Grin1/Gria2/Kcnj10/Grik2/Ryr2/Gabra1/Gabra2/Gria1/Kcnj9/Hcn1/Kcnj16/Gabrd/Gria4/Ryr1/Grin2c/Grid2/Gabra6
BP	GO:0035249	synaptic transmission, glutamatergic	87	-0.745726	-1.88121	0.000104047	0.000104047	0.00607885	2285	tags=55%, list=16%, signal=47%	Cacng8/Adcyap1/Cacng3/Grm5/Grm8/Syt1/Shank3/Shank1/Glul/Grin2d/Stxbp1/Adrb2/Nlgn1/Shc3/Clstn3/Ror2/Ccr2/Cckbr/Adora1/Cnih2/Napb/Cacng4/Nrxn1/Grm2/Mapk8ip2/Grid1/Pak1/Tnr/Grik3/Unc13a/Grik4/Slc17a7/Grin1/Slc17a6/Gria2/Grik2/Cdh8/Cacng2/Grm3/Unc13c/Reln/Cacna1a/Cnr1/Gria4/Cacng5/Grm1/Grid2/Grm4
BP	GO:0048709	oligodendrocyte differentiation	86	-0.666332	-1.68008	0.000104047	0.000104047	0.00607885	2125	tags=40%, list=15%, signal=34%	Zfp365/Erbb2/Sox10/Daam2/Dlx1/Mdk/Cntnap1/B4galt5/B4galt6/Slc45a3/Tgfb1/Tlr2/Gli3/Cnp/Il34/Tnfrsf21/Tnfrsf1b/Ptn/Tspan2/Vtn/Plp1/Pax6/Lingo1/Olig1/Olig2/Slc8a3/Mag/Omg/Nkx6-2/Fa2h/Ptprz1/Kcnj10/Cntn2/Prdm8
BP	GO:1902803	regulation of synaptic vesicle transport	86	-0.72569	-1.82975	0.000104047	0.000104047	0.00607885	1653	tags=36%, list=12%, signal=32%	Stxbp1/Adrb2/Nlgn1/Prrt2/Prkce/Cplx2/Cnih2/Napb/Syp/Prkcb/Apba1/Ppfia2/Cplx1/Rims3/Unc13a/Chrnb2/Syt4/Stx1b/Stxbp5l/Apba2/Nrxn3/Prkcg/Syt7/Adra2a/P2ry1/Adcy1/Rims1/Rims4/Wnt7a/Syt2/Grm4
MF	GO:0005267	potassium channel activity	85	-0.754109	-1.90063	0.000104102	0.000104102	0.00607885	1733	tags=51%, list=12%, signal=45%	Kcnt2/Kcnq5/Kcnk13/Kcns2/Kcnn4/Kcnab1/Kcnn3/Trpm5/Kcnd1/Kcnc2/Hcn2/Kcnip3/Kcna4/Kcnip4/Kcnj11/Kcnj3/Kcna6/Snap25/Grik3/Grik4/Kcnk3/Kcnma1/Kcnj12/Kcnip1/Kcnq2/Kcnmb1/Kcnd2/Kcng4/Gria2/Kcnj10/Grik2/Kcnmb4/Kcna1/Kcnc4/Kcnk2/Kcnj9/Hcn1/Kcnn2/Kcna2/Kcnj16/Abcc8/Kcnc1/Kcnk12
CC	GO:0098839	postsynaptic density membrane	85	-0.747912	-1.88502	0.000104102	0.000104102	0.00607885	2285	tags=58%, list=16%, signal=49%	Cacng8/Ptprs/Cacng3/Grm5/Hspb1/Chrm3/Efnb3/Dlg2/Slc16a7/Arc/Grin2d/Pacsin1/Lrfn1/Clstn3/Rgs7bp/Ptpro/Lrrc4c/Gria3/Cnih2/Sorcs3/Cacng4/Shisa6/Gsg1l/Shisa9/Cnksr2/Grid1/Slc16a3/Lrfn5/Lrrc4/Dcc/Lrrtm3/Nrcam/Grin1/Lrrc4b/Ptprz1/Clstn2/Gria2/Scn8a/Slitrk1/Cacng2/Slitrk3/Gria1/Adra2a/Adcy1/Gria4/Cacng5/Grm1/Grin2c/Grid2
MF	GO:0005262	calcium channel activity	84	-0.67543	-1.70164	0.000104178	0.000104178	0.00607885	2360	tags=43%, list=17%, signal=36%	Trpc3/Marcksl1/Cacng8/Cacng3/Cacnb3/Trpv2/Fam155a/Grin2d/Tmem37/Anxa2/Jph2/Cacnb2/Rasa3/Slc24a3/Slc24a4/Panx1/Cacng4/Cacna1c/Trpm2/P2rx4/Jph4/Cacna1g/Jph3/Ryr3/Slc24a2/Grin1/Cacna1b/Cacna1i/Ryr2/Cacna1e/Cacng2/Cacna1a/Cnr1/Cacng5/Ryr1/Grin2c
BP	GO:0007156	homophilic cell adhesion via plasma membrane adhesion molecules	84	-0.706865	-1.78084	0.000104178	0.000104178	0.00607885	1503	tags=38%, list=11%, signal=34%	Clstn3/Celsr1/Palld/Pcdh20/Pcdh10/Dscaml1/Cdh13/Ptprt/Cdh26/Igsf11/Fat3/L1cam/Vstm2l/Pcdh15/Dscam/Cdh4/Cdh20/Cdh1/Nrcam/Clstn2/Cdhr3/Ret/Celsr3/Kirrel3/Cadm3/Cdh8/Cdh22/Igsf21/Plxnb3/Cntn6/Cdh15/Fat2
MF	GO:0015276	ligand-gated ion channel activity	84	-0.783675	-1.97435	0.000104178	0.000104178	0.00607885	1716	tags=57%, list=12%, signal=51%	Asic2/Glrb/Jph2/Scnn1a/Asic1/Gabrb3/Rasa3/Gria3/Hcn2/P2rx7/Gabra5/Gabrp/Trpm2/Kcnj11/P2rx4/Grid1/Htr3a/Jph4/Kcnj3/Gabrg1/Pex5l/Jph3/Grik3/Ryr3/Chrnb2/Grik4/Slc17a7/Gabrb2/Kcnma1/Kcnj12/Gabrg2/Grin1/Gria2/Kcnj10/Grik2/Ryr2/Gabra1/Gabra2/Gria1/Kcnj9/Hcn1/Kcnj16/Gabrd/Gria4/Ryr1/Grin2c/Grid2/Gabra6
CC	GO:0048786	presynaptic active zone	84	-0.751253	-1.89266	0.000104178	0.000104178	0.00607885	1264	tags=35%, list=9%, signal=32%	Adora1/Ctnna2/Ppfia3/Nrxn1/Syp/Gper1/Syn1/Ntng2/Apba1/Snap25/Rims3/Unc13a/Slc17a7/Kcnma1/Stx1b/Gad1/Scn8a/Adcy8/Bsn/Slc32a1/Ntng1/Grm3/Unc13c/Adra2a/P2ry1/Rims1/Cacna1a/Rims4/Grm4
CC	GO:0099056	integral component of presynaptic membrane	84	-0.793762	-1.99976	0.000104178	0.000104178	0.00607885	1075	tags=49%, list=8%, signal=45%	Gria3/Adora1/Nrxn1/Kcna4/Cacna1c/Fxyd6/Slc1a2/Gabra5/Ncam1/Htr3a/Slc6a11/Kcnj3/Chrnb2/Grik4/Kcnma1/Grin1/Adam23/Gria2/Scn8a/Adcy8/Atp1a3/Cadm3/Ephb2/Kcna1/Cacna1e/Kcnc4/Cntnap4/Grm3/Gria1/Adra2a/Kcnj9/Scn1a/Slc6a1/P2ry1/Kcna2/Cacna1a/Cnr1/Gabbr2/Kcnc1/Slc1a6/Grm4
CC	GO:0099060	integral component of postsynaptic specialization membrane	84	-0.755826	-1.90418	0.000104178	0.000104178	0.00607885	1599	tags=55%, list=11%, signal=49%	Nlgn1/Lrfn1/Gabrb3/Clstn3/Ptpro/Lrrc4c/Gria3/Cnih2/Sorcs3/Cacng4/Shisa6/Shisa7/Gsg1l/Gabra5/Shisa9/Lrrtm1/Grid1/Slc16a3/Htr5a/Lrfn5/Lrrc4/Dcc/Chrnb2/Lrrtm3/Gabrb2/Nrcam/Gabrg2/Grin1/Lrrc4b/Ptprz1/Clstn2/Kcnd2/Gria2/Scn8a/Slitrk1/Gabra1/Cacng2/Slitrk3/Gabra2/Gria1/Adra2a/Adcy1/Gria4/Grm1/Grid2/Gabra6
BP	GO:0007215	glutamate receptor signaling pathway	83	-0.717604	-1.80656	0.000104373	0.000104373	0.00607885	2308	tags=53%, list=16%, signal=45%	Cdk5r1/Cacng8/Cacng3/Grm5/Grm8/Shank3/Shank1/Arc/Anxa3/Homer3/Camk2a/Adrb2/Nlgn1/Homer2/Dagla/Fyn/Plcb1/Cnih2/Cacng4/Shisa6/Shisa7/Nrxn1/Gsg1l/Shisa9/Neto2/Grm2/Mapk8ip2/Grik3/Unc13a/Shisa8/Grin1/Rph3a/Rasgrf1/Gria2/Atp1a3/Ephb2/Cacng2/Grm3/Reln/Frrs1l/Cacng5/Grm1/Grid2ip/Grm4
BP	GO:2000300	regulation of synaptic vesicle exocytosis	82	-0.736489	-1.85311	0.00010446	0.00010446	0.00607885	1653	tags=37%, list=12%, signal=33%	Stxbp1/Adrb2/Nlgn1/Prrt2/Prkce/Cplx2/Napb/Syp/Prkcb/Apba1/Ppfia2/Cplx1/Rims3/Unc13a/Chrnb2/Syt4/Stx1b/Stxbp5l/Apba2/Nrxn3/Prkcg/Syt7/Adra2a/P2ry1/Adcy1/Rims1/Rims4/Wnt7a/Syt2/Grm4
CC	GO:0044304	main axon	72	-0.747539	-1.86487	0.00010553	0.00010553	0.00607885	1998	tags=51%, list=14%, signal=44%	Mgll/Dlg2/Ank3/Robo1/Cntnap1/Map1a/Gjc2/Mbp/Dagla/Map1b/Kcnab1/Adora1/Kcnc2/Tnfrsf1b/Slc1a2/Kcnj11/Mapt/Tubb4a/Sptbn4/Scn1b/Thy1/Cck/Mag/Myoc/Cdh1/Nrcam/Bcan/Kcnq2/Dnm1/Spock1/Scn8a/Cntn2/Kcna1/Scn1a/Ank1/Kcna2/Kcnc1
CC	GO:0060076	excitatory synapse	72	-0.768202	-1.91642	0.00010553	0.00010553	0.00607885	1300	tags=42%, list=9%, signal=38%	Gria3/Ctnna2/Shisa6/Shisa7/Syp/Lrrtm1/Slc16a3/Igsf11/Lrrc4/Kcnj3/Unc13a/Slc17a7/Ntm/Grin1/Slc17a6/Scn8a/Adcy8/Bsn/Calb2/Cadm3/Cadps2/Unc13c/Gria1/Kcnj9/Cntn6/Syndig1/Grid2/Slc1a6/Cbln1/Grm4
CC	GO:0034705	potassium channel complex	70	-0.758976	-1.88964	0.000105697	0.000105697	0.00607885	1390	tags=51%, list=10%, signal=47%	Kcnv2/Dlg2/Nos1ap/Kcnq5/Kcns2/Kcnab1/Kcnd1/Kcnc2/Hcn2/Kcnip3/Kcna4/Kcnip4/Kcnj11/Kcnj3/Kcna6/Snap25/Grik3/Grik4/Kcnma1/Kcnip1/Kcnq2/Kcnmb1/Kcnd2/Kcng4/Grik2/Kcnmb4/Dpp10/Kcna1/Kcnc4/Kcnk2/Dpp6/Hcn1/Kcna2/Abcc8/Gria4/Kcnc1
BP	GO:0033555	multicellular organismal response to stress	67	-0.718361	-1.78153	0.000106191	0.000106191	0.00607885	1984	tags=43%, list=14%, signal=37%	Shank3/Lrp11/Mdk/Asic1/Brinp1/Cckbr/Gch1/Kcnip3/Runx1/Gja1/Gabra5/Bdnf/Nos1/P2rx4/Mapk8ip2/Ncam1/Adrb1/Cck/Dpp4/Cacna1b/Grik2/Ret/Prkcg/Cacna1e/Neurod2/Adra2a/Reln/Cacna1a/Crhr1
CC	GO:0099146	intrinsic component of postsynaptic density membrane	67	-0.750737	-1.86182	0.000106191	0.000106191	0.00607885	1513	tags=63%, list=11%, signal=56%	Cacng8/Ptprs/Cacng3/Chrm3/Efnb3/Dlg2/Slc16a7/Grin2d/Lrfn1/Clstn3/Rgs7bp/Ptpro/Lrrc4c/Gria3/Cnih2/Sorcs3/Cacng4/Shisa6/Gsg1l/Shisa9/Grid1/Slc16a3/Lrfn5/Lrrc4/Dcc/Lrrtm3/Nrcam/Grin1/Lrrc4b/Ptprz1/Clstn2/Gria2/Scn8a/Slitrk1/Cacng2/Slitrk3/Gria1/Adra2a/Adcy1/Gria4/Grm1/Grid2
BP	GO:0051965	positive regulation of synapse assembly	65	-0.727425	-1.79867	0.000106485	0.000106485	0.00607885	2083	tags=45%, list=15%, signal=38%	Amigo2/Slitrk2/Lrrc24/Lrrn3/Asic2/Nlgn1/Clstn3/Adgrl3/Nrxn1/Lrtm2/Bdnf/Lrrtm1/Adgrb1/Adgrb2/Slitrk5/Adgrb3/Lrrtm3/Musk/Lrrc4b/Ephb1/Clstn2/Slitrk1/Ntrk3/Ephb2/Slitrk3/Syndig1/Wnt7a/Grid2/Cbln1
MF	GO:0099094	ligand-gated cation channel activity	63	-0.762554	-1.88012	0.000106838	0.000106838	0.00607885	1937	tags=56%, list=14%, signal=48%	Cngb1/Grin2d/Asic2/Jph2/Scnn1a/Asic1/Rasa3/Gria3/Hcn2/P2rx7/Trpm2/Kcnj11/P2rx4/Htr3a/Jph4/Kcnj3/Pex5l/Jph3/Grik3/Ryr3/Chrnb2/Grik4/Kcnj12/Grin1/Gria2/Kcnj10/Grik2/Ryr2/Gria1/Kcnj9/Hcn1/Kcnj16/Gria4/Ryr1/Grin2c
CC	GO:0099061	integral component of postsynaptic density membrane	61	-0.760545	-1.87268	0.000107147	0.000107147	0.00607885	1513	tags=54%, list=11%, signal=49%	Lrfn1/Clstn3/Ptpro/Lrrc4c/Gria3/Cnih2/Sorcs3/Cacng4/Shisa6/Gsg1l/Shisa9/Grid1/Slc16a3/Lrfn5/Lrrc4/Dcc/Lrrtm3/Nrcam/Grin1/Lrrc4b/Ptprz1/Clstn2/Gria2/Scn8a/Slitrk1/Cacng2/Slitrk3/Gria1/Adra2a/Adcy1/Gria4/Grm1/Grid2
CC	GO:0008076	voltage-gated potassium channel complex	60	-0.749355	-1.84189	0.000107411	0.000107411	0.00607885	1977	tags=50%, list=14%, signal=43%	Kcnv2/Dlg2/Nos1ap/Kcnq5/Kcns2/Kcnab1/Kcnd1/Kcnc2/Hcn2/Kcnip3/Kcna4/Kcnip4/Kcnj3/Kcna6/Snap25/Kcnma1/Kcnip1/Kcnq2/Kcnmb1/Kcnd2/Kcng4/Kcnmb4/Dpp10/Kcna1/Kcnc4/Kcnk2/Dpp6/Hcn1/Kcna2/Kcnc1
BP	GO:0019226	transmission of nerve impulse	60	-0.800171	-1.9668	0.000107411	0.000107411	0.00607885	1123	tags=48%, list=8%, signal=45%	Cacng4/Pmp22/P2rx4/Agt/Sptbn4/Cacna1g/Pak1/Scn1b/Tnr/Mag/Kcnma1/Nrcam/Kcnq2/Kcnd2/Cacna1i/Scn8a/Grik2/Kcnmb4/Ntrk3/Kcna1/Cacna1e/Cacng2/Kcnc4/Gria1/Dpp6/Scn1a/Kcna2/Cacna1a/Cacng5
CC	GO:0043198	dendritic shaft	60	-0.748171	-1.83898	0.000107411	0.000107411	0.00607885	2394	tags=55%, list=17%, signal=46%	Baiap2/Whrn/Arhgef2/Grm5/Lzts1/Grip2/Map1a/Nlgn1/Asic1/Rgs7bp/Prex1/Gria3/Lpar1/Hcn2/Cnih2/Kcna4/Cacna1c/Slc8a1/Slc1a2/Rtn4r/Gper1/Slc12a5/Jph4/Sez6/Ntsr2/Cacna1b/Gria2/Kirrel3/Inpp5j/Gria1/Hcn1/Syndig1/Grm4
BP	GO:0051966	regulation of synaptic transmission, glutamatergic	60	-0.723934	-1.77941	0.000107411	0.000107411	0.00607885	2285	tags=52%, list=16%, signal=44%	Cacng8/Adcyap1/Cacng3/Grm5/Grm8/Syt1/Shank3/Shank1/Glul/Stxbp1/Nlgn1/Ror2/Ccr2/Cckbr/Adora1/Cacng4/Nrxn1/Grm2/Mapk8ip2/Tnr/Grik3/Gria2/Grik2/Cacng2/Grm3/Reln/Cnr1/Gria4/Cacng5/Grm1/Grm4
MF	GO:0005249	voltage-gated potassium channel activity	58	-0.72542	-1.77881	0.000107828	0.000107828	0.00608266	1977	tags=50%, list=14%, signal=43%	Kcnv2/Kcnt1/Kcnt2/Kcnq5/Kcns2/Kcnab1/Kcnd1/Kcnc2/Hcn2/Kcna4/Kcnj11/Kcnj3/Kcna6/Snap25/Kcnk3/Kcnma1/Kcnj12/Kcnq2/Kcnd2/Kcng4/Kcnj10/Kcna1/Kcnc4/Kcnk2/Kcnj9/Hcn1/Kcna2/Kcnj16/Kcnc1
CC	GO:0032589	neuron projection membrane	57	-0.764703	-1.87265	0.000108096	0.000108096	0.00608266	1264	tags=46%, list=9%, signal=42%	Adora1/Kcnc2/Hcn2/Shisa6/Shisa7/Slc1a2/Gabra5/Shisa9/Kcnj11/Mapt/Gper1/Slc12a5/Gabrg1/Thy1/Shisa8/Gabrg2/Grin1/Unc5a/Gabra1/Kcnc4/Gabra2/Gria1/Hcn1/Ank1/Kcnc1/Gabra6
CC	GO:0098878	neurotransmitter receptor complex	51	-0.766765	-1.8604	0.000109745	0.000109745	0.00615116	1984	tags=53%, list=14%, signal=46%	Shank3/Shank1/Dlg2/Grin2d/Eps8/Nlgn1/Gria3/Cnih2/Cacng4/Shisa6/Shisa7/Dlgap3/Shisa9/Htr3a/Grik3/Grik4/Shisa8/Grin1/Gria2/Grik2/Cacng2/Gria1/Gria4/Cacng5/Olfm3/Grin2c/Grid2
CC	GO:0008328	ionotropic glutamate receptor complex	50	-0.764374	-1.85205	0.000109938	0.000109938	0.00615116	1984	tags=52%, list=14%, signal=45%	Shank3/Shank1/Dlg2/Grin2d/Eps8/Nlgn1/Gria3/Cnih2/Cacng4/Shisa6/Shisa7/Dlgap3/Shisa9/Grik3/Grik4/Shisa8/Grin1/Gria2/Grik2/Cacng2/Gria1/Gria4/Cacng5/Olfm3/Grin2c/Grid2
MF	GO:0030594	neurotransmitter receptor activity	48	-0.796425	-1.92471	0.000110327	0.000110327	0.00615539	911	tags=50%, list=6%, signal=47%	Gabra5/Grid1/Htr5a/Htr3a/Adrb1/Gabrg1/Grik3/Chrnb2/Grik4/Gabrb2/Gabrg2/Grin1/Gria2/Grik2/Gabra1/Gabra2/Gria1/Gabbr2/Gabrd/Gria4/Grm1/Grin2c/Grid2/Gabra6
MF	GO:0005230	extracellular ligand-gated ion channel activity	42	-0.810824	-1.93203	0.000112296	0.000112296	0.00621599	1089	tags=57%, list=8%, signal=53%	P2rx7/Gabra5/Gabrp/P2rx4/Grid1/Htr3a/Gabrg1/Grik3/Chrnb2/Grik4/Slc17a7/Gabrb2/Gabrg2/Grin1/Gria2/Grik2/Gabra1/Gabra2/Gria1/Gabrd/Gria4/Grin2c/Grid2/Gabra6
BP	GO:0051932	synaptic transmission, GABAergic	42	-0.785735	-1.87225	0.000112296	0.000112296	0.00621599	1659	tags=55%, list=12%, signal=49%	Plcl2/Stxbp1/Nlgn1/Gabrb3/Clstn3/Prkce/Cckbr/Adora1/Phf24/Gabra5/Bdnf/Pak1/Gabrg1/Gabrb2/Car7/Gabrg2/Dnm1/Gabra1/Cntnap4/Gabra2/Slc6a1/Cnr1/Gabra6
CC	GO:0032590	dendrite membrane	41	-0.781777	-1.85804	0.00011236	0.00011236	0.00621599	1217	tags=49%, list=9%, signal=45%	Kcnc2/Hcn2/Shisa6/Shisa7/Gabra5/Shisa9/Gper1/Slc12a5/Gabrg1/Thy1/Shisa8/Gabrg2/Grin1/Gabra1/Kcnc4/Gabra2/Gria1/Hcn1/Kcnc1/Gabra6
MF	GO:0098960	postsynaptic neurotransmitter receptor activity	37	-0.818252	-1.92198	0.000113559	0.000113559	0.00624801	911	tags=57%, list=6%, signal=53%	Gabra5/Grid1/Adrb1/Gabrg1/Grik3/Chrnb2/Grik4/Gabrb2/Gabrg2/Grin1/Gria2/Grik2/Gabra1/Gabra2/Gria1/Gabrd/Gria4/Grm1/Grin2c/Grid2/Gabra6
MF	GO:0022824	transmitter-gated ion channel activity	35	-0.821585	-1.91848	0.000114207	0.000114207	0.00624801	911	tags=57%, list=6%, signal=54%	Gabra5/Grid1/Htr3a/Gabrg1/Grik3/Chrnb2/Grik4/Gabrb2/Gabrg2/Grin1/Gria2/Grik2/Gabra1/Gabra2/Gria1/Gabrd/Gria4/Grin2c/Grid2/Gabra6
MF	GO:0022835	transmitter-gated channel activity	35	-0.821585	-1.91848	0.000114207	0.000114207	0.00624801	911	tags=57%, list=6%, signal=54%	Gabra5/Grid1/Htr3a/Gabrg1/Grik3/Chrnb2/Grik4/Gabrb2/Gabrg2/Grin1/Gria2/Grik2/Gabra1/Gabra2/Gria1/Gabrd/Gria4/Grin2c/Grid2/Gabra6
MF	GO:0099529	neurotransmitter receptor activity involved in regulation of postsynaptic membrane potential	35	-0.816378	-1.90632	0.000114207	0.000114207	0.00624801	911	tags=57%, list=6%, signal=54%	Gabra5/Grid1/Adrb1/Gabrg1/Grik3/Chrnb2/Grik4/Gabrb2/Gabrg2/Grin1/Gria2/Grik2/Gabra1/Gabra2/Gria1/Gabrd/Gria4/Grin2c/Grid2/Gabra6
MF	GO:0005326	neurotransmitter transporter activity	34	-0.781998	-1.81864	0.000114745	0.000114745	0.00626002	933	tags=41%, list=7%, signal=39%	Slc1a2/Slc6a11/Slc22a2/Cplx1/Slc17a7/Slc17a6/Slc32a1/Slc1a3/Slc25a18/Slc6a1/Slc6a13/Slc13a3/Slc6a12/Slc1a6
MF	GO:1904315	transmitter-gated ion channel activity involved in regulation of postsynaptic membrane potential	32	-0.821894	-1.89574	0.000115768	0.000115768	0.00629837	911	tags=59%, list=6%, signal=56%	Gabra5/Grid1/Gabrg1/Grik3/Chrnb2/Grik4/Gabrb2/Gabrg2/Grin1/Gria2/Grik2/Gabra1/Gabra2/Gria1/Gabrd/Gria4/Grin2c/Grid2/Gabra6
CC	GO:0098688	parallel fiber to Purkinje cell synapse	30	-0.852325	-1.95205	0.000116509	0.000116509	0.00631385	783	tags=53%, list=5%, signal=51%	Gria3/Ctnna2/Slc16a3/Kcnj3/Grin1/Scn8a/Calb2/Cadm3/Cadps2/Unc13c/Kcnj9/Cntn6/Grid2/Slc1a6/Cbln1/Grm4
MF	GO:0005272	sodium channel activity	29	-0.797247	-1.81856	0.000117014	0.000117014	0.00631385	1716	tags=62%, list=12%, signal=55%	Nalcn/Asic2/Scnn1a/Asic1/Trpm5/Scn3b/Hcn2/Trpm2/Scn1b/Scn4b/Grik3/Grik4/Scn2b/Gria2/Scn8a/Grik2/Hcn1/Scn1a
BP	GO:0019228	neuronal action potential	29	-0.813734	-1.85617	0.000117014	0.000117014	0.00631385	1023	tags=52%, list=7%, signal=48%	Pmp22/P2rx4/Cacna1g/Kcnma1/Kcnd2/Cacna1i/Scn8a/Grik2/Kcnmb4/Kcna1/Kcnc4/Gria1/Dpp6/Scn1a/Kcna2
CC	GO:0044305	calyx of Held	25	-0.859078	-1.91877	0.000120048	0.000120048	0.00645987	1287	tags=60%, list=9%, signal=55%	Cplx2/Adora1/Nos1/Prkcb/Cplx1/Unc13a/Atp1a3/Prkcg/Kcna1/Kcnc4/Kcnk2/Unc13c/Kcna2/Calb1/Kcnc1
MF	GO:0008066	glutamate receptor activity	23	-0.873393	-1.92495	0.000121699	0.000121699	0.00649547	845	tags=61%, list=6%, signal=57%	Grm2/Grid1/Grik3/Grik4/Grin1/Gria2/Grik2/Grm3/Gria1/Gria4/Grm1/Grin2c/Grid2/Grm4
BP	GO:0021697	cerebellar cortex formation	23	-0.802098	-1.76781	0.000121699	0.000121699	0.00649547	346	tags=35%, list=2%, signal=34%	Cend1/Kndc1/Nrxn1/Faim2/Cacna1a/Wnt7a/Grid2/Cbln1
CC	GO:0060077	inhibitory synapse	23	-0.801851	-1.76727	0.000121699	0.000121699	0.00649547	1075	tags=52%, list=8%, signal=48%	Gabrb3/Nrxn1/Lhfpl4/Gad2/Gabrg2/Gad1/Iqsec3/Bsn/Slc32a1/Gabra2/Igsf21/Rims1
BP	GO:0048265	response to pain	21	-0.850897	-1.85044	0.000123579	0.000123579	0.00657798	1200	tags=52%, list=8%, signal=48%	Gch1/Kcnip3/Runx1/P2rx4/Cacna1b/Ret/Prkcg/Cacna1e/Reln/Cacna1a/Crhr1
MF	GO:0005343	organic acid:sodium symporter activity	17	-0.855155	-1.80135	0.000128551	0.000128551	0.00680587	933	tags=53%, list=7%, signal=50%	Slc1a2/Slc6a11/Slc10a6/Slc1a3/Slc6a1/Slc6a13/Slc13a3/Slc6a12/Slc1a6
BP	GO:0048791	calcium ion-regulated exocytosis of neurotransmitter	17	-0.904341	-1.90496	0.000128551	0.000128551	0.00680587	601	tags=59%, list=4%, signal=56%	Snap25/Doc2b/Rims3/Syt4/Stx1b/Syt7/Rims1/Cacna1a/Rims4/Syt2
MF	GO:0004970	ionotropic glutamate receptor activity	16	-0.87857	-1.82943	0.000130022	0.000130022	0.00684693	785	tags=69%, list=6%, signal=65%	Gria3/Grid1/Grik3/Grik4/Grin1/Gria2/Grik2/Gria1/Gria4/Grin2c/Grid2
CC	GO:0033268	node of Ranvier	16	-0.886347	-1.84563	0.000130022	0.000130022	0.00684693	746	tags=69%, list=5%, signal=65%	Sptbn4/Scn1b/Myoc/Cdh1/Nrcam/Bcan/Kcnq2/Spock1/Scn8a/Cntn2/Scn1a
CC	GO:0099569	presynaptic cytoskeleton	10	-0.923357	-1.77403	0.000141784	0.000141784	0.00744638	757	tags=70%, list=5%, signal=66%	Nefm/Rims3/Sept3/Nefl/Bsn/Rims1/Rims4
MF	GO:0015355	secondary active monocarboxylate transmembrane transporter activity	6	-0.953317	-1.67056	0.00015674	0.00015674	0.00820997	672	tags=100%, list=5%, signal=95%	Slc32a1/Slc10a6/Slc6a1/Slc6a13/Slc6a12
BP	GO:1904891	positive regulation of excitatory synapse assembly	2	-0.997116	-1.44844	0.000189107	0.000189107	0.00977627	38	tags=100%, list=0%, signal=100%	Wnt7a
BP	GO:0002252	immune effector process	506	-0.515008	-1.3578	0.00019998	0.00019998	0.00977627	2290	tags=28%, list=16%, signal=24%	Zc3hav1/Rps19/H2-T23/C1ra/Kcnj8/Hc/H2-DMa/Apobec3/Ifit2/Serping1/Stat1/Tap2/Dock2/Cd84/Lag3/Fes/Tnfrsf14/Krt1/Hmox1/Was/Ptpn6/B2m/Anxa3/Mdk/Batf/Ctsh/Ddx60/Tmem173/Coro1a/Nod2/Trem2/Rtp4/Pycard/Lyn/Apbb1ip/Plcl2/Stxbp1/Cd36/Il27ra/H2-T24/Rgcc/Zc3h12a/Cd59b/Syk/Irak3/Tgfb1/H2-D1/Vav1/Lcp1/Tlr2/Ccr2/Icam1/Sash3/Prkce/Oas1b/Ncf1/Unc13d/Susd4/Cplx2/Shb/Ifitm1/Fcer1g/Cd37/Sema7a/Fcgr1/Tnfrsf1b/C1rl/Fa…
MF	GO:0005102	signaling receptor binding	1067	-0.464628	-1.23123	0.00019998	0.00019998	0.00977627	2410	tags=25%, list=17%, signal=23%	Sh2b3/Plat/Jund/Sema3c/Palm/Arrb2/Sema6c/Lhb/Ly96/S1pr2/Cmtm3/Cdk5r1/Sema3g/Cacng8/Esr1/Adcyap1/Cacng3/H2-T23/Kcnj8/Fus/Tnfsf9/Bok/Grm5/Col16a1/Sema3e/Slit1/Tacc2/Dkk3/Stat1/Dtx1/Dand5/Tap2/Dock2/Lag3/Efemp1/Itga6/Syt1/Pitpnm2/Efnb3/Npnt/Hr/Fes/Shank3/Shank1/Grip2/Dlg2/Ptpn6/Fkbp1b/Sema4g/Ly6e/Shc4/Ywhah/Mdk/Nmb/Fgf12/Homer3/Tenm2/Camk2a/Uchl1/Sstr3/Slit3/Tob1/Map1a/Tgfb1i1/Gnaz/Rab4a/Gfra1/Spp1/…
CC	GO:0031410	cytoplasmic vesicle	1451	-0.456401	-1.21073	0.00019998	0.00019998	0.00977627	2309	tags=20%, list=16%, signal=19%	Tuba1a/Acap2/Marcksl1/Lamp5/Zc3hav1/Vamp1/Ptprs/Tmem184a/Hps1/Gbp7/H2-DMa/Mlph/Spag8/Sept6/Slc1a1/Arhgef2/Camkv/Bok/Arrdc2/Gbp2/Samd9l/Kif21b/Vangl2/Pak3/Erbb2/Adcyap1r1/Pla1a/Rph3al/Sptbn2/Creb3l4/Klk8/Syt1/Stom/Sparc/Fnbp1/Ehd2/Slc6a9/Ehbp1l1/Oprl1/Fes/Akap7/Fchsd1/Sgip1/Pcsk5/Was/Pdlim4/Neurl1b/Erc2/Col1a1/Dennd6b/Pla2g4a/Ncf2/Arc/Anxa3/Car4/Inpp5f/Nrsn1/Pmepa1/Nedd4l/Ctsh/Clip3/Tmem173/Sept4/…
CC	GO:0031982	vesicle	1543	-0.454049	-1.20503	0.00019998	0.00019998	0.00977627	2309	tags=20%, list=16%, signal=19%	Tuba1a/Acap2/Marcksl1/Lamp5/Zc3hav1/Vamp1/Ptprs/Tmem184a/Hps1/Gbp7/H2-DMa/Mlph/Spag8/Sept6/Slc1a1/Arhgef2/Dnajc6/Camkv/Bok/Arrdc2/Gbp2/Samd9l/Kif21b/Vangl2/Pak3/Erbb2/Adcyap1r1/Pla1a/Rph3al/Sptbn2/Creb3l4/Klk8/Syt1/Stom/Sparc/Fnbp1/Ehd2/Slc6a9/Ehbp1l1/Oprl1/Fes/Akap7/Fchsd1/Sgip1/Pcsk5/Was/Pdlim4/Neurl1b/Erc2/Col1a1/Dennd6b/Pla2g4a/Ncf2/Arc/Anxa3/Car4/Inpp5f/Nrsn1/Pmepa1/Nedd4l/Ctsh/Clip3/Tmem173…
BP	GO:0048519	negative regulation of biological process	4002	-0.415913	-1.10719	0.00019998	0.00019998	0.00977627	2205	tags=17%, list=15%, signal=21%	Nt5e/Ptgds/Arhgef2/Cacnb3/Chsy1/Rtn4rl2/Susd2/Rbm24/Mbd4/Bok/Col4a2/Ramp2/Grm5/Nudt6/Sgk1/Foxo3/Sema3e/Apobec3/Tert/Tinf2/Slit1/Mas1/Dusp8/Bach2/Zfp365/Jdp2/Slc25a33/Erbb2/Cdkn2c/Dkk3/Serping1/Tpst2/Sox10/Stat1/Dtx1/Nfil3/Dand5/Fam107a/Adcyap1r1/Tap2/Amigo2/Rph3al/Hpgds/Irak2/Hspb1/Abcg5/Cd84/Lag3/Lsm7/Efemp1/Sesn1/Itga6/Scx/Daam2/Klk8/Rorb/Sparc/Per1/Lzts1/Efnb3/Oprl1/Hr/Mgll/Dnajb1/Shank3/Shank…
BP	GO:0048584	positive regulation of response to stimulus	1567	-0.454063	-1.20513	0.00019998	0.00019998	0.00977627	2369	tags=23%, list=17%, signal=21%	Arrb2/Parp14/Trpc3/Ly96/Hmgb3/Ksr1/Plekha4/Cmtm3/Tnip1/C1qtnf1/Ypel3/Zc3hav1/Cacng8/Esr1/Rgs4/Ptprs/Rps19/Adcyap1/Cacng3/H2-T23/C1ra/Hc/H2-DMa/Acox2/Cacnb3/Chsy1/Themis2/Bok/Endog/Grm5/Foxo3/Tert/Vangl2/Mas1/Erbb2/Serping1/Alpk1/Adcyap1r1/Tap2/Dock2/Irak2/Hspb1/Cd84/Lag3/Daam2/Npnt/Shank3/Shank1/Tnfrsf14/Krt1/Csf1r/Pcsk5/Grip2/Was/Col1a1/Fzd9/Ptpn6/Fkbp1b/Pla2g4a/B2m/Arc/Spidr/Robo1/Mdk/Prkch/Cts…
BP	GO:0071840	cellular component organization or biogenesis	4982	-0.415193	-1.10579	0.00019998	0.00019998	0.00977627	2380	tags=17%, list=17%, signal=22%	Mad2l1/Pim3/Numbl/Fam83h/Chtf18/Palm/Arrb2/Rassf7/Prlr/Zfand1/Sertad1/Sema6c/Hmgb3/S1pr2/Prc1/Dgkz/Kcnf1/Slc2a1/Sh3pxd2b/Lrrc8a/Ptgfrn/Olfm1/Col15a1/Dgkh/Arpin/Tuba1a/Cdk5r1/Pex10/C1qtnf1/Dpysl5/Sema3g/Inf2/Cacng8/Esr1/Frmd6/Vamp1/Cit/Rgs4/Cdh24/Ptprs/Rps19/Capn6/Adcyap1/Rbl1/Cacng3/Col18a1/Ttll11/Ngb/Hps1/Bex1/Rhog/Misp/Atp8b1/H2-DMa/Mtcl1/Parp10/Plekhg2/Pnpla2/Tpm4/Sept6/Slc1a1/Arhgef2/Cacnb3/R…
CC	GO:0097708	intracellular vesicle	1454	-0.455766	-1.20906	0.00019998	0.00019998	0.00977627	2309	tags=20%, list=16%, signal=19%	Tuba1a/Acap2/Marcksl1/Lamp5/Zc3hav1/Vamp1/Ptprs/Tmem184a/Hps1/Gbp7/H2-DMa/Mlph/Spag8/Sept6/Slc1a1/Arhgef2/Camkv/Bok/Arrdc2/Gbp2/Samd9l/Kif21b/Vangl2/Pak3/Erbb2/Adcyap1r1/Pla1a/Rph3al/Sptbn2/Creb3l4/Klk8/Syt1/Stom/Sparc/Fnbp1/Ehd2/Slc6a9/Ehbp1l1/Oprl1/Fes/Akap7/Fchsd1/Sgip1/Pcsk5/Was/Pdlim4/Neurl1b/Erc2/Col1a1/Dennd6b/Pla2g4a/Ncf2/Arc/Anxa3/Car4/Inpp5f/Nrsn1/Pmepa1/Nedd4l/Ctsh/Clip3/Tmem173/Sept4/…
BP	GO:0098657	import into cell	615	-0.513388	-1.3557	0.00019998	0.00019998	0.00977627	2049	tags=24%, list=14%, signal=22%	Rhoj/Bin2/Syt1/Fnbp1/Ehd2/Slc6a9/Sgip1/Fam155a/Was/Neurl1b/B2m/Ncf2/Arc/Anxa3/Lrp11/Inpp5f/Rhou/Nedd4l/Clip3/Ache/Slc9b2/Sphk1/Coro1a/Rab4a/Irf8/Nod2/Trem2/Arhgap25/Pycard/Anxa2/Fcho1/Rin1/Cd36/Adm/Adrb2/Nlgn1/Cxcl16/Nckap1l/Syk/Pacsin1/Tgfb1/Fyn/Elmo1/Mrc1/Vav1/Nostrin/Caly/Tlr2/Ccr2/Cubn/Siglece/Unc13d/Sorl1/Fcer1g/Cnn2/Fcgr1/Hcn2/Icam5/Napb/Il2rg/Cacng4/Serpine1/P2rx7/Tfr2/Anxa1/Slc8a2/Ifitm3/…
BP	GO:0098771	inorganic ion homeostasis	512	-0.522036	-1.37642	0.00019998	0.00019998	0.00977627	2027	tags=24%, list=14%, signal=22%	Tnni3/Efhc1/Oprl1/Fam155a/Hmox1/Xk/Fzd9/Ptpn6/Ank3/Fkbp1b/B2m/Car4/Nmb/Grin2d/Coro1a/Lyn/Tmprss6/Cd36/Gpr17/Adm/Jph2/Adrb2/Scnn1a/Corin/Tgfb1/Fyn/Plcb1/Chd7/Fgf2/Slc24a3/Clic4/Slc24a4/Ccr2/Capn3/Prkce/Ngf/Cckbr/Adora1/Npy1r/Lpar1/Synpo/Steap3/Cd4/Gnat2/Cd52/Ccl28/P2rx7/Tfr2/Mt1/Slc8a2/Gja1/Cacna1c/Tfrc/Enpp1/Slc8a1/Slc9a9/Slc30a3/Trpm2/Bdkrb1/Nos1/Tmc8/Prkcb/Gper1/P2rx4/Tgm2/Agt/Gng3/Tmem178/Slc1…
BP	GO:0010976	positive regulation of neuron projection development	323	-0.539587	-1.41577	0.0002	0.0002	0.00977627	2181	tags=24%, list=15%, signal=21%	Islr2/Sgk1/Pak3/Hspb1/Itga6/Syt1/Gpc2/Fes/Shank3/Shank1/Trpv2/Fkbp1b/Ntn1/Robo1/Mdk/Nedd4l/Ache/Nin/Sphk1/Lyn/Bcl11a/Nlgn1/Plxna4/Foxo6/Pacsin1/Cpne5/Fyn/Map1b/Styxl1/Ngf/Sema7a/Lpar1/Ndrg4/Ptn/Atp8a2/Itpka/Bdnf/Cpne6/Mapt/Tubb2b/Agt/Dcx/Dpysl3/L1cam/Elavl4/Dcc/Pak1/Scn1b/Map6/Ndnf/Camk2b/Fez1/Dscam/Unc13a/Neurl1a/S100a9/Sez6/Syt4/Cdh4/Nefl/Alk/Rasal1/Ptprz1/Rit2/Slitrk1/Stmn2/Crabp2/Ret/Ntrk3/Cp…
BP	GO:0048638	regulation of developmental growth	329	-0.536856	-1.40904	0.0002	0.0002	0.00977627	2361	tags=28%, list=17%, signal=24%	Sema6c/Actn3/Sh3pxd2b/Olfm1/Cdk5r1/Sema3g/Rgs4/Ptprs/Islr2/Sema3e/Slit1/Syt1/Mgll/Sgip1/Trpv2/Sema4g/Ntn1/Nedd4l/Cited2/Igf1/Socs2/Bcl11a/Pou3f2/Adrb2/Plxna4/Cpne5/Arhgap4/Plcb1/Chd7/Map1b/Fgf2/Capn3/Sash3/Ngf/Hopx/Gdf5/Sema7a/Sema6b/Npy1r/Mapk11/Serpine1/Adrb3/Atp8a2/Gja1/Sema3a/Cacna1c/Fstl4/Sema3d/Bdnf/Cpne6/Sema4f/Zfpm2/Mapt/Rtn4r/Agt/Dcx/Sptbn4/Ncam1/Akap6/Gli1/Nkd1/L1cam/Adrb1/Pak1/Edn1/Dsc…
BP	GO:1903532	positive regulation of secretion by cell	335	-0.549937	-1.44392	0.0002	0.0002	0.00977627	2081	tags=29%, list=15%, signal=26%	Rph3al/Cd84/Syt1/Frmd8/Ildr1/Tnfrsf14/Csf1r/Glul/Mdk/Nmb/Postn/Sphk1/Spp1/Nod2/Trem2/Igf1/Pycard/Frmd4a/Ang/Stxbp1/Cd36/Rgcc/Nlgn1/Syk/Mbp/Gsdmd/Kcnn4/Tgfb1/Rasl10b/Cdk5r2/Vip/Sybu/Exph5/Prrt2/Tlr2/Prkce/Il17rb/Unc13d/Sct/Cckbr/Panx1/Fcer1g/Irs2/Mapk11/Vsnl1/P2rx7/Tfr2/Runx1/Gja1/Il4ra/C1qtnf4/Lgals9/Itgb2/Nlrp3/Akap12/Trpm2/Itgam/Glrx/Gper1/Agt/Havcr2/Pax6/Adrb1/Cacna1g/Edn1/Apln/Snap25/Pex5l/Ca…
BP	GO:0001558	regulation of cell growth	356	-0.531011	-1.39541	0.00020002	0.00020002	0.00977627	2403	tags=25%, list=17%, signal=21%	Sema3c/Rerg/Sertad1/Sema6c/Olfm1/Cdk5r1/Sema3g/Rgs4/Ptprs/Islr2/Sgk1/Sema3e/Slit1/Slc25a33/Erbb2/Cdkn2c/Fam107a/Sesn1/Syt1/Mgll/Trpv2/Sema4g/Ntn1/Nedd4l/Slit3/Sphk1/Igf1/Socs2/Nanos1/Gas1/Bcl11a/Plxna4/Cxcl16/Cpne5/Arhgap4/Clstn3/Tgfb1/Map1b/Igfbp7/Ngf/Frzb/Sema7a/Zc3h12d/Dnph1/Sema6b/Adam15/Igfbp5/Tro/Gja1/Sema3a/Enpp1/Fstl4/Sema3d/Bdnf/Cpne6/Bdkrb1/Sema4f/Tmc8/Mapt/Rtn4r/Wfdc1/Agt/Dcx/Akap6/Il3…
BP	GO:0002791	regulation of peptide secretion	374	-0.541444	-1.42346	0.00020002	0.00020002	0.00977627	2081	tags=26%, list=15%, signal=23%	Rph3al/Cd84/Frmd8/Ildr1/Tnfrsf14/Csf1r/Glul/Fkbp1b/Mdk/Srcin1/Postn/Slc9b2/Nod2/Trem2/Igf1/Pycard/Lyn/Frmd4a/Ang/Cd36/Il27ra/Rgcc/Zc3h12a/Syk/Mbp/Enho/Gja5/Gsdmd/Kcnn4/Epha5/Tgfb1/Rasl10b/Sybu/Exph5/Chd7/Tlr2/Prkce/Il17rb/Sct/Cckbr/Panx1/Tnfrsf21/Adora1/Irs2/Mapk11/Tnfrsf1b/Srgn/Vsnl1/P2rx7/Nrxn1/Tfr2/Anxa1/Gja1/Il4ra/C1qtnf4/Lgals9/Tlr9/Nlrp3/Akap12/Cd74/Trpm2/Nos1/Kcnj11/Glrx/Gper1/Agt/Havcr2/P…
BP	GO:0009611	response to wounding	353	-0.533761	-1.40244	0.00020002	0.00020002	0.00977627	2330	tags=29%, list=16%, signal=25%	Ptgfrn/C1qtnf1/Procr/Ptprs/Hps1/Bex1/Rtn4rl2/Vangl2/Erbb2/Serping1/Evpl/Morn4/Klk8/Igsf10/Hmox1/Col1a1/Fzd9/Ptpn6/Fkbp1b/Mdk/Inpp5f/Vash1/Ppl/Col5a1/Evl/Igf1/Lyn/Tmprss6/Anxa2/Stxbp1/Cd36/Adm/Adrb2/Timp1/Syk/Thbd/Entpd1/Celsr1/Tgfb1/Lcp1/Fgf2/Ccr2/Capn3/Prkce/Hopx/Mmp2/Fcer1g/Cnn2/Plek/Mrln/Col3a1/Lox/Serpine1/Sulf2/Anxa1/Ptn/Gja1/F13a1/Arhgap24/Gap43/Itgb4/Tyrobp/Slc1a2/Rtn4r/P2rx4/Wfdc1/Slc7a11…
BP	GO:0051047	positive regulation of secretion	355	-0.540375	-1.41992	0.00020002	0.00020002	0.00977627	2081	tags=29%, list=15%, signal=25%	Rph3al/Cd84/Syt1/Frmd8/Ildr1/Oprl1/Tnfrsf14/Csf1r/Glul/Mdk/Nmb/Postn/Sphk1/Spp1/Nod2/Trem2/Igf1/Pycard/Frmd4a/Ang/Stxbp1/Cd36/Rgcc/Nlgn1/Syk/Mbp/Gsdmd/Kcnn4/Tgfb1/Rasl10b/Cdk5r2/Vip/Sybu/Exph5/Prrt2/Tlr2/Prkce/Il17rb/Unc13d/Sct/Cckbr/Panx1/Adora1/Fcer1g/Irs2/Mapk11/Vsnl1/P2rx7/Tfr2/Runx1/Gja1/Il4ra/C1qtnf4/Lgals9/Itgb2/Tnfrsf11a/Nlrp3/Akap12/Trpm2/Itgam/Glrx/Gper1/Agt/Havcr2/Pax6/Adrb1/Cacna1g/Ed…
BP	GO:0051656	establishment of organelle localization	398	-0.513482	-1.3509	0.00020002	0.00020002	0.00977627	2144	tags=20%, list=15%, signal=18%	Slit1/Spo11/Grm8/Tacc2/Cd84/Sptbn2/Syt1/Fes/Hmox1/Cdt1/Erc2/Ntn1/Camk2a/Uchl1/Lyn/Stxbp1/Adrb2/Nlgn1/Syk/Kif5c/Sybu/Map1b/Prrt2/Prkce/Unc13d/Kif5a/Cplx2/Fcer1g/Spag5/Ppfia3/Cnih2/Napb/P2rx7/Il4ra/Rac2/Wasf1/Gem/Syp/Prkcb/Mapt/Mreg/Apba1/Pax6/Mylk2/Ppfia2/Cplx1/Snap25/Map6/Cadps/Fez1/Doc2b/Rims3/Unc13a/Chrnb2/Dnm3/Syt4/Ap3b2/Trim9/Nefl/Stx1b/Nr4a3/Chga/Dnm1/Lin7a/Stxbp5l/Apba2/Cadps2/Nrxn3/Prkcg/S…
CC	GO:0030133	transport vesicle	290	-0.547152	-1.43363	0.00020006	0.00020006	0.00977627	1864	tags=22%, list=13%, signal=20%	Car4/Nrsn1/Sept4/Slc9b2/Sphk1/Rab4a/Pde4b/Igf1/Sytl1/Ap1s1/Entpd1/Prrt2/Unc13d/Ngf/Npy1r/Syn2/Synpr/Nrsn2/Th/Slc30a3/Bdnf/Syp/Syt13/Rab3c/Dpysl3/Syn1/Apba1/Mylk2/Ptprn2/Sv2b/Crispld2/Snap25/Lyz2/Amph/Lgi3/Unc13a/Svop/Gad2/Slc17a7/Sh3gl2/Slc2a3/Syt4/Trim9/Mctp1/Grin1/Ddc/Stx1b/Rph3a/Dnm1/Slc17a6/Gria2/Bsn/Slc32a1/Sv2c/Apba2/Kcnc4/Syt7/Gabra2/Unc13c/Gria1/Tmem163/Rnf112/Abcc8/Syt2
CC	GO:0098589	membrane region	303	-0.536226	-1.40576	0.00020008	0.00020008	0.00977627	2122	tags=25%, list=15%, signal=22%	Erbb2/Adcyap1r1/Vcl/Stom/Ehd2/Myo1a/Hmox1/Lipe/Nos1ap/Birc3/Arc/Clip3/Lyn/Anxa2/Cd36/Adrb2/Kcnn4/Fyn/H2-D1/Cpe/Tlr2/Icam1/Ptgis/Fcer1g/Cd48/Fcgr1/Tnfrsf1b/Fas/Cd4/Selplg/Rgs7/Gja1/Cacna1c/Adcy2/Itgb2/Hck/Add2/Nos3/S100a10/Lrp2/Nos1/Cdh13/Itgam/Mapt/Rtn4r/Mal/Lcp2/Akap6/Fcgr2b/Mlc1/L1cam/Dcc/Snap25/Pllp/Thy1/Tnr/Rgs16/Chrnb2/Mog/Slc2a3/Kcnma1/Cdh1/Faim2/Mall/Ephb1/Rit2/Kcnd2/Vdr/Adcy8/Ret/Cd14/Gpm…
CC	GO:0045121	membrane raft	295	-0.5436	-1.42461	0.0002001	0.0002001	0.00977627	2122	tags=25%, list=15%, signal=22%	Erbb2/Adcyap1r1/Vcl/Stom/Ehd2/Myo1a/Hmox1/Lipe/Nos1ap/Birc3/Arc/Clip3/Lyn/Anxa2/Cd36/Adrb2/Kcnn4/Fyn/H2-D1/Cpe/Tlr2/Icam1/Ptgis/Fcer1g/Cd48/Fcgr1/Tnfrsf1b/Fas/Cd4/Selplg/Rgs7/Gja1/Cacna1c/Adcy2/Itgb2/Hck/Add2/Nos3/S100a10/Lrp2/Nos1/Cdh13/Itgam/Mapt/Rtn4r/Mal/Lcp2/Akap6/Fcgr2b/Mlc1/L1cam/Dcc/Snap25/Pllp/Thy1/Tnr/Rgs16/Chrnb2/Mog/Slc2a3/Kcnma1/Cdh1/Faim2/Mall/Ephb1/Rit2/Kcnd2/Vdr/Adcy8/Ret/Cd14/Gpm…
CC	GO:0098857	membrane microdomain	296	-0.542997	-1.42291	0.0002001	0.0002001	0.00977627	2122	tags=25%, list=15%, signal=22%	Erbb2/Adcyap1r1/Vcl/Stom/Ehd2/Myo1a/Hmox1/Lipe/Nos1ap/Birc3/Arc/Clip3/Lyn/Anxa2/Cd36/Adrb2/Kcnn4/Fyn/H2-D1/Cpe/Tlr2/Icam1/Ptgis/Fcer1g/Cd48/Fcgr1/Tnfrsf1b/Fas/Cd4/Selplg/Rgs7/Gja1/Cacna1c/Adcy2/Itgb2/Hck/Add2/Nos3/S100a10/Lrp2/Nos1/Cdh13/Itgam/Mapt/Rtn4r/Mal/Lcp2/Akap6/Fcgr2b/Mlc1/L1cam/Dcc/Snap25/Pllp/Thy1/Tnr/Rgs16/Chrnb2/Mog/Slc2a3/Kcnma1/Cdh1/Faim2/Mall/Ephb1/Rit2/Kcnd2/Vdr/Adcy8/Ret/Cd14/Gpm…
BP	GO:0046879	hormone secretion	253	-0.556862	-1.45559	0.00020022	0.00020022	0.00977627	1530	tags=27%, list=11%, signal=24%	Glul/Fkbp1b/Ly6e/Nmb/Slc9b2/Spp1/Lyn/Adm/Enho/Epha5/Rasl10b/Vip/Cpe/Sybu/Chd7/Prkce/Sct/Cckbr/Vgf/Adora1/Irs2/Npy1r/Vsnl1/Nrxn1/Tfr2/Runx1/Anxa1/Gja1/Cacna1c/Lrp2/Trpm2/Nos1/Kcnj11/Glrx/Gper1/Agt/Pde3b/Ptprn/Pax6/Pde1c/Ptprn2/Edn1/Apln/Cplx1/Snap25/Pex5l/Doc2b/C1qtnf3/Nell2/Dio2/Chga/Gpr68/Adcy8/Stxbp5l/Inhbb/Cacna1e/Rbp4/Syt7/Nnat/Adra2a/P2ry1/Cacna1a/Cnr1/Crhr1/Abcc8/Tfap2b/Myt1/Neurod1
BP	GO:0043270	positive regulation of ion transport	236	-0.556211	-1.45201	0.000200361	0.000200361	0.00977627	2002	tags=30%, list=14%, signal=26%	Akap7/Shank3/Trpv2/Ank3/Arc/Fgf12/Camk2a/Nedd4l/Trem2/Gjc2/Asic2/Anxa2/Ehd3/Stxbp1/Jph2/Adrb2/Cacnb2/Plcb1/Capn3/Scn3b/Abcb1a/Adora1/Kcnc2/Cd4/Cacng4/Rgs7/Serpine1/P2rx7/Atp8a2/Cacna1c/Fgf14/Tnfrsf11a/Stac2/Bdkrb1/Nos1/Kcnj11/Glrx/Gper1/P2rx4/Agt/Ctss/Ramp3/Akap6/Htr3a/Adrb1/Edn1/Ank2/Stc1/Scn1b/Thy1/Cck/Scn4b/Alox5/Chrnb2/Cxcl10/Nat8l/Syt4/Grin1/Ccr1/Kcnmb1/Ryr2/Ephb2/Kcna1/Cacng2/Dpp6/Reln/Hcn1…
CC	GO:0031253	cell projection membrane	230	-0.565463	-1.47565	0.000200381	0.000200381	0.00977627	2292	tags=27%, list=16%, signal=23%	Lamp5/Cacng8/Gabra3/Atp8b1/Arhgef2/Slc5a1/Fam107a/Shank3/Fzd9/Robo1/Car4/Sstr3/Eps8/Sh3yl1/Ehd3/Ttyh1/Cd36/Scnn1a/Pacsin1/Psd4/Prom1/Cubn/Abcb1a/Adora1/Psd/Kcnc2/Hcn2/Plek/Eps8l1/Ndrg4/Shisa6/Shisa7/Gap43/Slc1a2/Gabra5/Shisa9/Lrp2/Kcnj11/Prkcb/Mapt/Gper1/Slc7a11/Efcab7/Slc12a5/Gabrg1/Thy1/Dpp4/Shisa8/Gabrg2/Grin1/Unc5a/Aif1/Ptprz1/Gabra1/Kcnc4/Gabra2/Gria1/Aqp4/Hcn1/Ank1/Kcnc1/Gabra6
BP	GO:0007204	positive regulation of cytosolic calcium ion concentration	208	-0.571162	-1.4874	0.000200541	0.000200541	0.00977627	2005	tags=35%, list=14%, signal=31%	Oprl1/Fam155a/Ptpn6/Fkbp1b/Nmb/Grin2d/Coro1a/Lyn/Cd36/Gpr17/Adm/Jph2/Adrb2/Tgfb1/Fyn/Plcb1/Chd7/Fgf2/Ccr2/Capn3/Prkce/Ngf/Cckbr/Lpar1/Synpo/Cd4/Gnat2/Cd52/Ccl28/P2rx7/Slc8a2/Gja1/Cacna1c/Slc8a1/Trpm2/Bdkrb1/Gper1/P2rx4/Tgm2/Agt/Gng3/Ramp3/Pde4d/Akap6/S1pr1/C3ar1/Adrb1/Cacna1g/Edn1/Ank2/Thy1/Adra1b/Slc8a3/Casq2/Jph3/Ryr3/Ubash3b/Cxcl10/Gm5127/C5ar1/Grin1/Ccr1/Ackr4/Cacna1i/Adcy8/Ryr2/P2ry1/Cacna1a…
BP	GO:0030198	extracellular matrix organization	208	-0.571513	-1.48831	0.000200541	0.000200541	0.00977627	2332	tags=33%, list=16%, signal=28%	Sh3pxd2b/Col15a1/Col18a1/Col4a2/Ramp2/Col16a1/Scx/Plod2/Col19a1/Myh11/Npnt/Col1a1/Postn/Col11a1/Col5a1/Spock2/Smoc1/Col5a3/Anxa2/Rgcc/Fbln2/Chadl/Tnxb/Col4a1/Thsd4/Tgfb1/Lcp1/Col25a1/Col9a2/Mmp2/Col1a2/Adamtsl4/Tnfrsf1b/Col17a1/Col3a1/Lox/Mmp17/Adamtsl2/Sulf2/Adamts14/Scara3/Pmp22/Vtn/Ihh/Fbln5/Tfap2a/Agt/Ctss/Vit/Nfkb2/Olfml2b/Crispld2/Col2a1/Ndnf/Tnr/Dpp4/Adamts2/Col22a1/Bcl3/Adamts9/Hapln2/Gfa…
CC	GO:0031225	anchored component of membrane	117	-0.62802	-1.60822	0.000204123	0.000204123	0.00981672	2654	tags=48%, list=19%, signal=39%	Rgma/Cp/Gpc5/Tnfrsf23/Mill2/Mmp19/Cpm/Marcksl1/Nt5e/Rtn4rl2/Gpc2/Lsamp/Dlg2/Gfra4/Ly6e/Car4/Ache/Tecta/Rab4a/Ncam2/Gfra1/Dpep1/Gas1/Cntn4/Cntfr/Cd59b/Ly6a/Rgs7bp/Gpihbp1/Cd48/Sema7a/Ly6c1/Ly6h/Cd52/Mmp17/Efna3/Cdh13/Rtn4r/Rab3c/Syn1/Ncam1/Ntng2/Prmt8/Snap25/Thy1/Omg/Gad2/Ntm/Bcan/Cd109/Cntn2/Cd14/Ntng1/Igsf21/Plaur/Cntn6
BP	GO:0019933	cAMP-mediated signaling	116	-0.618056	-1.58164	0.000204478	0.000204478	0.00981672	1757	tags=35%, list=12%, signal=31%	Pde4b/Adgrg1/Adm/Adrb2/Tcp11/Epha5/Vip/Adgre1/Adgrl3/Sct/Lpar1/Rasd2/Mrap2/Adrb3/Adcy2/Nos1/Adgrb1/Gper1/Adgrb2/Pde3b/Htr5a/Ramp3/Pde4d/Adrb1/Ramp1/Adgrb3/Adra1d/Pex5l/Lgr5/Adgrg6/Adra1b/Gpr3/Cxcl10/Pf4/Chga/Rit2/Adcy8/Adgrg3/Adra2a/Adcy1/Crhr1
BP	GO:0099175	regulation of postsynapse organization	116	-0.626495	-1.60323	0.000204478	0.000204478	0.00981672	1984	tags=28%, list=14%, signal=24%	Shank3/Grip2/Fzd9/Arc/Srcin1/Nlgn1/Lrfn1/Fyn/Dgkb/Nptxr/Srgn/Shisa6/Shisa7/Nrxn1/Ptn/Gap43/Itpka/Lrrtm1/Slc7a11/Fcgr2b/Camk2b/Dnm3/Nrcam/Grin1/Musk/Lrrc4b/Ntrk3/Reln/Nptx1/Wnt7a/Grid2/Cbln1
MF	GO:0005201	extracellular matrix structural constituent	113	-0.626227	-1.59969	0.000204918	0.000204918	0.00981672	2323	tags=42%, list=16%, signal=36%	Col15a1/Col18a1/Col4a2/Sspo/Col16a1/Efemp1/Col19a1/Sparc/Npnt/Col1a1/Ntn1/Postn/Col11a1/Tecta/Col5a1/Spock2/Col12a1/Col5a3/Col6a1/Fbln2/Tnxb/Col4a1/Lama1/Col25a1/Igfbp7/Col9a2/Col1a2/Col17a1/Col3a1/Col6a2/Scara3/Vtn/Fbln5/Col6a3/Col2a1/Emid1/Col22a1/Vwf/Lamc2/Igfbp6/Emilin2/Tnc/Ltbp2/Reln/Fn1/Col6a5/Mfap5/Spon1
MF	GO:0016247	channel regulator activity	107	-0.633411	-1.61605	0.000205255	0.000205255	0.00981672	2285	tags=36%, list=16%, signal=30%	Cacng8/Cacng3/Cacnb3/Sgk1/Tnni3/Fkbp1b/Ywhah/Fgf12/Nedd4l/Adrb2/Cacnb2/Kcnab1/Scn3b/Fxyd5/Kcnip3/Cnih2/Cacng4/Nrxn1/Fxyd6/Kcnip4/Gem/Nos1/Grm2/Prkcb/Ank2/Scn1b/Scn4b/Kcnip1/Kcnmb1/Scn2b/Kcnmb4/Dpp10/Nrxn3/Cacng2/Grm3/Kcnk2/Dpp6/Cacng5
MF	GO:0008201	heparin binding	103	-0.638582	-1.62449	0.000205677	0.000205677	0.00981672	1872	tags=37%, list=13%, signal=32%	Mdk/Fgf12/Postn/Slit3/Col11a1/Col5a1/Adgrg1/Col5a3/Ang/Fstl1/Tnxb/Chrd/Fbln7/Fgf2/Col25a1/Ptn/Vtn/Lrtm2/Fgf14/Fgf1/Itgam/Rtn4r/Ncam1/Adamts15/Igfals/Crispld2/Ndnf/Cxcl10/Pf4/Pcsk6/Nell2/Lamc2/Nell1/Ltbp2/Serpind1/Fn1/Clec3b/Smoc2
CC	GO:0031674	I band	103	-0.670593	-1.70592	0.000205677	0.000205677	0.00981672	2517	tags=42%, list=18%, signal=35%	Kcna5/Scn5a/Ppp1r12b/Fhl2/Actn3/Slc2a1/Vcl/Hspb1/Pdlim7/Pdlim4/Nos1ap/Ank3/Fkbp1b/Pde4b/Myzap/Jph2/Palld/Capn3/Prickle4/Scn3b/Myl9/Synpo/Ky/Synpo2/Cacna1c/Sync/Neb/Slc8a1/Nos1/Pdlim1/Pak1/Ank2/Casq2/Ryr3/Pgm5/Scn8a/Ryr2/Sphkap/Scn1a/Ank1/Kcnn2/Ryr1/Mybpc1
BP	GO:0050905	neuromuscular process	103	-0.659124	-1.67675	0.000205677	0.000205677	0.00981672	2092	tags=36%, list=15%, signal=31%	Gpr88/Npas3/Shank3/Shank1/Fgf12/Grin2d/Uchl1/Cntnap1/Glrb/Prrt2/Csmd1/Ctnna2/Gch1/Camta1/Nrxn1/Atp8a2/Pmp22/Fgf14/Rbfox1/Jph4/Fabp7/Camk2b/Pcdh15/Tnr/Jph3/Nkx6-2/Kcnma1/Nefl/Grin1/Nr4a3/Scn8a/Kcna1/Slc1a3/Scn1a/Cacna1a/Grin2c/Grid2
BP	GO:0051963	regulation of synapse assembly	100	-0.638885	-1.62316	0.000205867	0.000205867	0.00981672	1924	tags=41%, list=14%, signal=36%	Amigo2/Slitrk2/Lrrc24/Ntn1/Lrrn3/Asic2/Nlgn1/Lrfn1/Clstn3/Tlr2/Adgrl3/Nptxr/Nrxn1/Gap43/Lrtm2/Bdnf/Lrrtm1/Adgrb1/Lhfpl4/Adgrb2/Slitrk5/Ntng2/Lrfn5/Adgrb3/Nrg2/Chrnb2/Lrrtm3/Grin1/Musk/Lrrc4b/Ephb1/Clstn2/Slitrk1/Ntrk3/Ephb2/Slitrk3/Nptx1/Syndig1/Wnt7a/Grid2/Cbln1
MF	GO:0015085	calcium ion transmembrane transporter activity	98	-0.659603	-1.67377	0.000206356	0.000206356	0.00981672	2360	tags=40%, list=17%, signal=33%	Trpc3/Marcksl1/Cacng8/Cacng3/Cacnb3/Trpv2/Fam155a/Grin2d/Tmem37/Anxa2/Jph2/Cacnb2/Rasa3/Slc24a3/Slc24a4/Panx1/Cacng4/Slc8a2/Cacna1c/Slc8a1/Trpm2/P2rx4/Jph4/Cacna1g/Slc8a3/Jph3/Ryr3/Slc24a2/Grin1/Cacna1b/Cacna1i/Ryr2/Cacna1e/Cacng2/Cacna1a/Cnr1/Cacng5/Ryr1/Grin2c
BP	GO:0098739	import across plasma membrane	84	-0.661029	-1.66536	0.000208355	0.000208355	0.00988795	1196	tags=29%, list=8%, signal=26%	Adrb2/Fyn/Hcn2/Slc8a2/Slc8a1/Slc9a9/Slc1a2/Lrp2/Trpm2/Kcnj11/Slc7a11/Agt/Ramp3/Slc12a5/Adrb1/Kcnj3/Slc8a3/Kcnj12/Kcnj10/Atp1a3/Slc1a3/Kcnj9/Kcnj16/Slc1a6
MF	GO:0008401	retinoic acid 4-hydroxylase activity	2	0.995508	1.50001	0.000212134	0.000212134	0.010019	66	tags=100%, list=0%, signal=100%	Cyp26b1/Cyp2c55
BP	GO:0021571	rhombomere 5 development	2	0.997965	1.50371	0.000212134	0.000212134	0.010019	31	tags=100%, list=0%, signal=100%	Egr2/Mafb
BP	GO:2001259	positive regulation of cation channel activity	62	-0.698875	-1.72245	0.000214087	0.000214087	0.010087	2285	tags=48%, list=16%, signal=41%	Cacng8/Cacng3/Cacnb3/Akap7/Shank3/Ank3/Arc/Nedd4l/Trem2/Asic2/Ehd3/Jph2/Adrb2/Cacnb2/Kcnc2/Cacng4/Fgf14/Stac2/Kcnj11/Ctss/Akap6/Adrb1/Ank2/Ephb2/Kcna1/Cacng2/Reln/Hcn1/Abcc8/Kcnc1
MF	GO:0015294	solute:cation symporter activity	60	-0.687532	-1.68994	0.000214823	0.000214823	0.0100976	2207	tags=42%, list=15%, signal=35%	Slc2a10/Slc1a1/Slc45a2/Slc5a1/Slc6a9/Slc2a13/Slc15a2/Slc6a7/Slc45a3/Slc2a6/Slc1a2/Slc15a3/Slc6a11/Slc12a5/Slc45a1/Slc17a7/Slc4a4/Slc32a1/Slc10a6/Slc1a3/Slc6a1/Slc6a13/Slc13a3/Slc6a12/Slc1a6
MF	GO:0045296	cadherin binding	55	-0.715546	-1.7481	0.000217273	0.000217273	0.0101884	1418	tags=35%, list=10%, signal=31%	Ptpro/Prom1/Fxyd5/Ctnna2/Ndrg1/Nos3/Pkp3/Cdh13/Ptprt/P2rx4/Cdh26/Ctnnd2/Cdh4/Cdh20/Cdh1/Cdh8/Cdh22/Mmp24/Cdh15
BP	GO:1903307	positive regulation of regulated secretory pathway	45	-0.734947	-1.76421	0.000222643	0.000222643	0.0104154	1653	tags=42%, list=12%, signal=37%	Stxbp1/Nlgn1/Syk/Cdk5r2/Prrt2/Unc13d/Fcer1g/Il4ra/Itgb2/Itgam/Cacna1g/Cadps/Doc2b/Syt4/Cacna1i/Syt7/Rims1/Crhr1/Syt2
CC	GO:0098686	hippocampal mossy fiber to CA3 synapse	44	-0.752896	-1.80388	0.000223264	0.000223264	0.0104197	2044	tags=50%, list=14%, signal=43%	Syt1/Slc6a9/Efnb3/Akap7/Slc16a7/Grin2d/Prkar1b/Ctnna2/Slc30a3/Gper1/Anks1b/Tnr/Grik4/Sh3gl2/Grin1/Adcy8/Grik2/Bsn/Cacng2/Adcy1/Calb1/Gabra6
BP	GO:0021587	cerebellum morphogenesis	43	-0.737893	-1.76266	0.000223964	0.000223964	0.0104277	1760	tags=40%, list=12%, signal=35%	Zfp365/Sptbn2/Cend1/Gas1/Kndc1/Trnp1/Dab1/Nrxn1/Gli2/Gli1/Cbs/Faim2/Rfx4/Cacna1a/Wnt7a/Grid2/Cbln1
BP	GO:0021696	cerebellar cortex morphogenesis	33	-0.76497	-1.77117	0.000230388	0.000230388	0.0106763	2125	tags=42%, list=15%, signal=36%	Zfp365/Sptbn2/Cend1/Kndc1/Trnp1/Nrxn1/Gli2/Gli1/Faim2/Rfx4/Cacna1a/Wnt7a/Grid2/Cbln1
BP	GO:0060292	long-term synaptic depression	33	-0.763086	-1.76681	0.000230388	0.000230388	0.0106763	1998	tags=42%, list=14%, signal=37%	Mgll/Shank3/Arc/Stxbp1/Adora1/Sorcs3/Mapt/Slc24a2/Adcy8/Gria1/Pirb/Grid2ip/Grid2/Cbln1
BP	GO:0051930	regulation of sensory perception of pain	32	-0.767471	-1.77022	0.000231535	0.000231535	0.0106792	2005	tags=59%, list=14%, signal=51%	Oprl1/Mgll/Grin2d/Adrb2/Vip/Cckbr/Fcgr4/Adora1/Fabp5/Nos1/Ctss/Ncam1/Edn1/Cck/Tmem100/Kcnj10/Kcnc4/Grm3/Grm1
BP	GO:0099068	postsynapse assembly	32	-0.766852	-1.76879	0.000231535	0.000231535	0.0106792	1984	tags=50%, list=14%, signal=43%	Shank3/Shank1/Nlgn1/Lrfn1/Nptxr/Nrxn1/Gap43/Lrrtm1/Ntng2/Lrrc4b/Ntrk3/Ephb2/Reln/Nptx1/Grid2/Cbln1
BP	GO:1904861	excitatory synapse assembly	27	-0.792412	-1.78815	0.000237248	0.000237248	0.0109171	1984	tags=52%, list=14%, signal=45%	Shank3/Shank1/Nlgn1/Lrfn1/Nrxn1/Lrrtm1/Lrrc4/Lrrc4b/Ntrk3/Reln/Nptx1/Wnt7a/Grid2/Cbln1
BP	GO:1905874	regulation of postsynaptic density organization	19	-0.826518	-1.77176	0.000251099	0.000251099	0.0115276	1075	tags=42%, list=8%, signal=39%	Lrfn1/Nrxn1/Lrrtm1/Lrrc4b/Ntrk3/Nptx1/Grid2/Cbln1
BP	GO:0014072	response to isoquinoline alkaloid	16	-0.858291	-1.78721	0.000260044	0.000260044	0.0118828	555	tags=44%, list=4%, signal=42%	Prkce/Adra1b/Ada/Grin1/Adcy8/Prkcg/Cnr1
BP	GO:1904889	regulation of excitatory synapse assembly	16	-0.860918	-1.79267	0.000260044	0.000260044	0.0118828	1075	tags=56%, list=8%, signal=52%	Lrfn1/Nrxn1/Lrrtm1/Lrrc4b/Ntrk3/Nptx1/Wnt7a/Grid2/Cbln1
BP	GO:0043278	response to morphine	15	-0.87265	-1.79878	0.000263748	0.000263748	0.0120242	555	tags=47%, list=4%, signal=45%	Prkce/Adra1b/Ada/Grin1/Adcy8/Prkcg/Cnr1
BP	GO:0007420	brain development	506	-0.501839	-1.32308	0.00029997	0.00029997	0.0132506	1984	tags=23%, list=14%, signal=20%	Foxo3/Slit1/Tacc2/Zfp365/Amigo2/Sptbn2/Efhc1/Shank3/Shank1/Csf1r/B2m/Dlx1/Robo1/Mdk/Atxn1/Sept4/Nin/Sphk1/Cend1/Igf1/Sall1/Adgrg1/Nanos1/Gas1/Kndc1/Pou3f2/Plxna4/Hydin/Chrd/Col4a1/Epha5/Fyn/Mast1/Cdk5r2/Phactr1/Plcb1/Tsku/Chd7/Wdr62/Fgf2/Gli3/Lhx6/Adgrl3/Pou3f3/Sct/Trnp1/Sema7a/Irs2/Ctnna2/En2/Col3a1/Dab1/Ndrg4/Nrxn1/Sema3a/Ddit4/Dscaml1/Tyrobp/Slc1a2/Tfap2a/Crtac1/Jakmip1/Lrp2/Gli2/Lhx2/Rtn4r/Sl…
BP	GO:0009966	regulation of signal transduction	2169	-0.434477	-1.15456	0.00029997	0.00029997	0.0132506	2151	tags=19%, list=15%, signal=19%	Tert/Vangl2/Mas1/Pak3/Dusp8/Erbb2/Dkk3/Sox10/Alpk1/Stat1/Dtx1/Dand5/Adcyap1r1/Begain/Rph3al/Dock2/Irak2/Hspb1/Cd84/Sesn1/Itga6/Daam2/Gpc2/Per1/Npnt/Oprl1/Akap7/Mgll/Shank3/Dennd4b/Shank1/Csf1r/Pcsk5/Grip2/Hmox1/Col1a1/Fzd9/Ptpn6/Fkbp1b/Birc3/Rasip1/Prickle1/Arc/Anxa3/Dlx1/Robo1/Mdk/Atxn1/Inpp5f/Homer3/Pmepa1/Prkch/Ctsh/Uchl1/Postn/Slit3/Cited2/Ddx60/Tob1/Gcnt2/Sept4/Cyth4/Sphk1/Rcan2/Eps8/Tgfb1i1…
BP	GO:0010720	positive regulation of cell development	555	-0.507456	-1.33867	0.00029997	0.00029997	0.0132506	2201	tags=25%, list=15%, signal=22%	Arhgef2/Islr2/Grm5/Sgk1/Pak3/Zfp365/Sox10/Hspb1/Itga6/Syt1/Gpc2/Fes/Shank3/Shank1/Trpv2/Grip2/Tgif2/Fkbp1b/Ntn1/Dlx1/Robo1/Mdk/Atxn1/Prkch/Nedd4l/Ache/Slc9b2/Nin/Sphk1/Trem2/Gjc2/Igf1/Socs2/Sall1/Lyn/Bcl11a/Nlgn1/Plxna4/Brinp1/Foxo6/Pacsin1/Cpne5/Tgfb1/Fyn/Nap1l2/Map1b/Tlr2/Styxl1/Lims2/Ccr2/Gli3/Unc13d/Prex1/Ngf/Gdf5/Abcb1a/Il34/Vim/Sema7a/Lpar1/Tnfrsf1b/Dab1/Ndrg4/Ttbk1/Runx1/Ptn/Atp8a2/Sema3a/…
BP	GO:0016049	cell growth	427	-0.506289	-1.33261	0.00029997	0.00029997	0.0132506	2431	tags=23%, list=17%, signal=20%	Cadm1/Sema3c/Rerg/Sertad1/Sema6c/Olfm1/Cdk5r1/Sema3g/Rgs4/Ptprs/Islr2/Sgk1/Sema3e/Slit1/Slc25a33/Erbb2/Cdkn2c/Fam107a/Vcl/Sesn1/Syt1/Mgll/Trpv2/Sema4g/Ntn1/Nedd4l/Postn/Slit3/Nin/Sphk1/Igf1/Socs2/Nanos1/Gas1/Bcl11a/Plxna4/Cxcl16/Cpne5/Arhgap4/Clstn3/Tgfb1/Map1b/Igfbp7/Ngf/Frzb/Sema7a/Zc3h12d/Dnph1/Sema6b/Adam15/Igfbp5/Tro/Ndn/Gja1/Sema3a/Wasf1/Enpp1/Fstl4/Sema3d/Bdnf/Cpne6/Bdkrb1/Sema4f/Tmc8/Lhx2…
BP	GO:0048589	developmental growth	625	-0.499625	-1.3195	0.00029997	0.00029997	0.0132506	2365	tags=25%, list=17%, signal=21%	Prlr/Sema6c/Actn3/Sh3pxd2b/Ptgfrn/Olfm1/Cdk5r1/Sema3g/Esr1/Rgs4/Ptprs/Islr2/Foxo3/Sema3e/Vangl2/Slit1/Sox10/Vcl/Sptbn2/Syt1/Igsf10/Mgll/Sgip1/Shank3/Shank1/Trpv2/Fzd9/Sema4g/Ly6e/Ntn1/Robo1/Mdk/Nedd4l/Postn/Slit3/Cited2/Nin/Igf1/Socs2/Sall1/Col12a1/Gas1/Anxa2/Col6a1/Bcl11a/Pou3f2/Adm/Adrb2/Plxna4/Zmiz1/Cpne5/Arhgap4/Tgfb1/Plcb1/Chd7/Map1b/Fgf2/Clic4/Kdf1/Capn3/Gli3/Meg3/Sash3/Bnc2/Ngf/Hopx/Gdf5/S…
BP	GO:0050769	positive regulation of neurogenesis	499	-0.506774	-1.33589	0.00029997	0.00029997	0.0132506	2201	tags=25%, list=15%, signal=22%	Arhgef2/Islr2/Grm5/Sgk1/Pak3/Zfp365/Sox10/Hspb1/Itga6/Syt1/Gpc2/Fes/Shank3/Shank1/Trpv2/Grip2/Tgif2/Fkbp1b/Ntn1/Dlx1/Robo1/Mdk/Atxn1/Prkch/Nedd4l/Ache/Nin/Sphk1/Trem2/Gjc2/Igf1/Socs2/Sall1/Lyn/Bcl11a/Nlgn1/Plxna4/Brinp1/Foxo6/Pacsin1/Cpne5/Tgfb1/Fyn/Nap1l2/Map1b/Tlr2/Styxl1/Ccr2/Gli3/Ngf/Gdf5/Il34/Vim/Sema7a/Lpar1/Tnfrsf1b/Dab1/Ndrg4/Ttbk1/Ptn/Atp8a2/Sema3a/Brinp2/Rgs6/Itpka/Lrp2/Bdnf/Cpne6/Gli2/…
BP	GO:0050801	ion homeostasis	566	-0.51804	-1.3669	0.00029997	0.00029997	0.0132506	2027	tags=25%, list=14%, signal=22%	Tnni3/Efhc1/Oprl1/Fam155a/Hmox1/Xk/Fzd9/Ptpn6/Ank3/Fkbp1b/B2m/Car4/Nmb/Fgf12/Grin2d/Nedd4l/Coro1a/Lyn/Tmprss6/Cd36/Gpr17/Adm/Jph2/Adrb2/Scnn1a/Gja5/Corin/Rcn3/Tgfb1/Fyn/Plcb1/Chd7/Fgf2/Slc24a3/Clic4/Slc24a4/Ccr2/Capn3/Prkce/Ngf/Scn3b/Cckbr/Adora1/Npy1r/Lpar1/Synpo/Steap3/Cd4/Klhl3/Gnat2/Cd52/Ccl28/P2rx7/Tfr2/Mt1/Unc80/Slc8a2/Gja1/Cacna1c/Tfrc/Enpp1/Slc8a1/Dgat2/Slc9a9/Slc30a3/Trpm2/Bdkrb1/Nos1/Gr…
BP	GO:0051128	regulation of cellular component organization	2141	-0.436821	-1.1608	0.00029997	0.00029997	0.0132506	2201	tags=19%, list=15%, signal=19%	Arhgef2/Rtn4rl2/Rps6ka4/Dnajc6/Camkv/Bok/Islr2/Endog/Sgk1/Col16a1/Sema3e/Tert/Tinf2/Vangl2/Slit1/Pak3/Zfp365/Jdp2/Slc25a33/Erbb2/Cdkn2c/Stat1/Fam107a/Amigo2/Dock2/Hspb1/Slitrk2/Efemp1/Sesn1/Itga6/Rhoj/Klk8/Syt1/Sparc/Ehd2/Gpc2/Mns1/Lzts1/Efnb3/Fes/Mgll/Dnajb1/Fchsd1/Sgip1/Shank3/Shank1/Trpv2/Csf1r/Igsf9/Pcsk5/Tmsb10/Grip2/Was/Xk/Cdt1/Pdlim4/Fzd9/Fkbp1b/Pla2g4a/B2m/Lrrc24/Sema4g/Rasip1/Arc/Anln/Yw…
BP	GO:0051259	protein complex oligomerization	476	-0.506746	-1.33522	0.00029997	0.00029997	0.0132506	2069	tags=22%, list=15%, signal=20%	Atl1/Syt1/Stom/Ildr1/Hr/Shank3/Kcnv2/Krt1/Kctd4/Wfdc6a/Hmox1/Glul/Col1a1/Birc3/B2m/Arc/Ache/Tmem173/Sept4/Evl/Gbp5/Nod2/Trabd2b/Kctd13/Pycard/Anxa2/Glrb/Ehd3/Col6a1/Rrm2/Zc3h12a/Nlgn1/Cldn1/Ccdc88c/Kcns2/Gja5/Gsdmd/Blm/Entpd1/Cubn/Sorl1/Panx1/Pcbd1/Kcnd1/Col1a2/Fcer1g/Kcnc2/Acot12/Gch1/Fas/C1qtnf2/Col6a2/P2rx7/Nrxn1/Gja1/Kcna4/Pmp22/Gjb1/Slc1a2/Cd74/S100a10/Trpm2/Tmc8/Alox5ap/Mapt/P2rx4/Tgm2/Dpys…
BP	GO:0050708	regulation of protein secretion	348	-0.530642	-1.39382	0.00030003	0.00030003	0.0132506	2081	tags=25%, list=15%, signal=22%	Rph3al/Cd84/Frmd8/Tnfrsf14/Csf1r/Glul/Fkbp1b/Mdk/Srcin1/Postn/Slc9b2/Nod2/Trem2/Igf1/Pycard/Lyn/Frmd4a/Ang/Cd36/Il27ra/Rgcc/Zc3h12a/Syk/Mbp/Enho/Gja5/Gsdmd/Kcnn4/Epha5/Tgfb1/Sybu/Exph5/Tlr2/Prkce/Il17rb/Panx1/Tnfrsf21/Irs2/Mapk11/Tnfrsf1b/Srgn/Vsnl1/P2rx7/Nrxn1/Anxa1/Gja1/Il4ra/C1qtnf4/Lgals9/Tlr9/Nlrp3/Akap12/Trpm2/Nos1/Kcnj11/Glrx/Gper1/Agt/Havcr2/Pde3b/Pde1c/Adrb1/Doc2b/C1qtnf3/Syt4/Ptpn22/Pan…
CC	GO:0099503	secretory vesicle	402	-0.513346	-1.35085	0.00030003	0.00030003	0.0132506	2090	tags=27%, list=15%, signal=23%	Pla1a/Rph3al/Sptbn2/Klk8/Syt1/Sparc/Slc6a9/Akap7/Pcsk5/Col1a1/Pla2g4a/Ncf2/Anxa3/Car4/Ctsh/Sept4/Slc9b2/Sphk1/Rab4a/Pde4b/Igf1/Sytl1/Stxbp1/Scnn1a/Tcp11/Angptl6/Entpd1/Tgfb1/Cpe/Prrt2/Tctex1d4/Unc13d/Ngf/Vgf/Rab37/Bace2/Ppfia3/Npy1r/Srgn/Fas/Syn2/Serpine1/Synpr/Th/Slc30a3/Fstl4/Bdnf/Syp/Nos1/Kcnj11/Syt13/Pcsk2/Rab3c/Dpysl3/Syn1/Ptprn/Slc11a1/Apba1/Scg2/Pcsk1n/Mylk2/Ptprn2/Sv2b/Edn1/Snap25/Map6/Ca…
BP	GO:0003012	muscle system process	282	-0.550112	-1.44048	0.00030021	0.00030021	0.0132506	2063	tags=26%, list=14%, signal=23%	Chrm3/Tnni3/Myh11/Npnt/Klf15/Grip2/Fkbp1b/Inpp5f/Nedd4l/Sphk1/Pde4b/Igf1/Ccdc78/Ehd3/Zc3h12a/Adrb2/Tpm2/Cacnb2/Gja5/Ncf1/Scn3b/Tmod2/Adora1/Npy1r/Tnfrsf1b/Igfbp5/Sulf2/Atp8a2/Gatm/Cacna1c/Slc8a1/Nos3/Stac2/Nos1/Gper1/P2rx4/Agt/Pde4d/Acta2/Akap6/Mylk2/Adrb1/Cacna1g/Pak1/Edn1/Ank2/Stc1/Scn1b/Errfi1/Adra1b/Slc8a3/Scn4b/Casq2/Ryr3/Chrnb2/Myoc/Ada/Kcnma1/Aif1/Nr4a3/Chga/Scn2b/Ryr2/Atp1a3/Kcna1/Adra2a/…
BP	GO:0002443	leukocyte mediated immunity	233	-0.548129	-1.43071	0.000300571	0.000300571	0.0132506	2254	tags=33%, list=16%, signal=29%	H2-T23/C1ra/Hc/H2-DMa/Serping1/Tap2/Cd84/Lag3/Fes/Hmox1/Was/Ptpn6/B2m/Anxa3/Batf/Ctsh/Coro1a/Nod2/Lyn/Stxbp1/Il27ra/H2-T24/Syk/Tgfb1/H2-D1/Vav1/Tlr2/Ccr2/Icam1/Sash3/Ncf1/Unc13d/Susd4/Cplx2/Fcer1g/Fcgr1/Tnfrsf1b/C1rl/Fas/Inpp5d/P2rx7/Irf7/Il4ra/Lgals9/Gzmb/H2-Ab1/Rac2/Itgb2/Tlr9/C2/Tfrc/Nlrp3/Fcgr3/Clec2d/Cd74/Icosl/Itgam/C1qc/C1qa/C1qb/Havcr2/Slc11a1/Fcgr2b/Fgl2/Bcl6/Dpp4/Tnfsf13/Pou2f2/Il20rb/N…
MF	GO:0008509	anion transmembrane transporter activity	211	-0.563229	-1.46695	0.000300842	0.000300842	0.0132506	1100	tags=16%, list=8%, signal=15%	Slco2a1/Atp8a2/Slc1a4/Slc1a2/Gabra5/Gabrp/Slc16a3/Slc7a11/Ano2/Slc6a11/Slc12a5/Gabrg1/Slco4a1/Slc52a3/Slc17a7/Slc2a3/Gabrb2/Gabrg2/Slc4a4/Slc17a6/Slc32a1/Slc10a6/Gabra1/Slc1a3/Gabra2/Slc25a18/Slc6a1/Gabrd/Slc6a13/Slc13a3/Slc22a6/Slc6a12/Slc1a6/Gabra6
MF	GO:0015291	secondary active transmembrane transporter activity	164	-0.578817	-1.50002	0.000301932	0.000301932	0.0132506	2317	tags=29%, list=16%, signal=24%	Slc2a10/Slc9a2/Slc1a1/Slc45a2/Slc25a22/Slc5a1/Slc6a9/Slc2a13/Slc16a7/Slc15a2/Slc9b2/Slc6a7/Slc45a3/Slc24a3/Slc24a4/Slc2a6/Slco2a1/Slc8a2/Slc8a1/Slc9a9/Slc1a4/Slc1a2/Slc16a3/Slc11a1/Slc15a3/Slc6a11/Slc12a5/Slc22a4/Slc47a1/Slco4a1/Slc8a3/Slc45a1/Slc24a2/Slc17a7/Slc4a4/Slc17a6/Slc32a1/Slc10a6/Atp1a3/Slc1a3/Slc25a18/Slc6a1/Slc6a13/Slc13a3/Slc22a6/Slc6a12/Slc1a6
BP	GO:0090276	regulation of peptide hormone secretion	159	-0.579181	-1.49919	0.000302297	0.000302297	0.0132506	1530	tags=24%, list=11%, signal=22%	Enho/Epha5/Rasl10b/Sybu/Chd7/Prkce/Sct/Cckbr/Irs2/Vsnl1/Nrxn1/Tfr2/Gja1/Trpm2/Nos1/Kcnj11/Glrx/Gper1/Pde3b/Pax6/Pde1c/Apln/Pex5l/Doc2b/Chga/Gpr68/Adcy8/Stxbp5l/Inhbb/Cacna1e/Rbp4/Syt7/Nnat/Adra2a/Cnr1/Abcc8/Tfap2b/Myt1
BP	GO:0001764	neuron migration	152	-0.588324	-1.52089	0.000302755	0.000302755	0.0132506	1890	tags=27%, list=13%, signal=24%	Ntn1/Mdk/Camk2a/Adgrg1/Celsr1/Fyn/Cdk5r2/Phactr1/Lhx6/Adgrl3/Ctnna2/Col3a1/Dab1/Ndn/Gja1/Sema3a/Ddit4/Astn1/Mapt/Tubb2b/Dcx/Pax6/Sox1/Fat3/Dcc/Ndnf/Camk2b/Cck/Auts2/Scrt2/Cdh1/Unc5d/Ptprz1/Spock1/Chl1/Celsr3/Kirrel3/Cntn2/Ntrk3/Scrt1/Reln
BP	GO:0034767	positive regulation of ion transmembrane transport	138	-0.594149	-1.53084	0.000304075	0.000304075	0.0132506	2002	tags=34%, list=14%, signal=30%	Akap7/Shank3/Ank3/Arc/Nedd4l/Trem2/Gjc2/Asic2/Ehd3/Jph2/Adrb2/Cacnb2/Plcb1/Capn3/Abcb1a/Kcnc2/Cacng4/Rgs7/P2rx7/Cacna1c/Fgf14/Stac2/Bdkrb1/Nos1/Kcnj11/Glrx/Gper1/Agt/Ctss/Ramp3/Akap6/Htr3a/Adrb1/Ank2/Thy1/Alox5/Cxcl10/Kcnmb1/Ryr2/Ephb2/Kcna1/Cacng2/Dpp6/Reln/Hcn1/Abcc8/Kcnc1
BP	GO:0019935	cyclic-nucleotide-mediated signaling	136	-0.597418	-1.53882	0.000304105	0.000304105	0.0132506	1757	tags=33%, list=12%, signal=29%	Pde4b/Prkar1b/Adgrg1/Cd36/Adm/Adrb2/Tcp11/Epha5/Rundc3a/Vip/Adgre1/Adgrl3/Sct/Kcnc2/Lpar1/Rasd2/Mrap2/Adrb3/Adcy2/Nos1/Adgrb1/Gper1/Adgrb2/Pde3b/Htr5a/Ramp3/Pde4d/Adrb1/Ramp1/Adgrb3/Adra1d/Pex5l/Lgr5/Adgrg6/Adra1b/Gpr3/Cxcl10/Pf4/Chga/Rit2/Adcy8/Adgrg3/Adra2a/Adcy1/Crhr1
BP	GO:0030902	hindbrain development	136	-0.599245	-1.54352	0.000304105	0.000304105	0.0132506	1760	tags=24%, list=12%, signal=21%	Cend1/Igf1/Nanos1/Gas1/Kndc1/Cdk5r2/Fgf2/Trnp1/Ctnna2/En2/Dab1/Nrxn1/Gli2/Pax6/Gli1/Fcgr2b/Cbs/Sez6/C5ar1/Grin1/Faim2/Sez6l2/Rfx4/Sez6l/Neurod2/Aldh1a2/Gpr37l1/Cacna1a/Wnt7a/Hes3/Neurod1/Grid2/Cbln1
MF	GO:0030165	PDZ domain binding	107	-0.624813	-1.59412	0.000307882	0.000307882	0.0133855	2037	tags=28%, list=14%, signal=24%	Dapp1/Dlg2/Nos1ap/Erc2/Nlgn1/Ccdc88c/Gria3/Lpar1/Hcn2/Shisa6/Dlgap3/Gja1/Shisa9/Lrp2/Adgrb1/Apba1/Nkd1/L1cam/Adrb1/Slc22a4/Kcnj12/Musk/Gria2/Grik2/Kirrel3/Gria1/Kcnj9/Mpp3/Grin2c/Grid2
BP	GO:0032411	positive regulation of transporter activity	98	-0.635008	-1.61136	0.000309534	0.000309534	0.0134277	2285	tags=37%, list=16%, signal=31%	Cacng8/Cacng3/Cacnb3/Akap7/Shank3/Ank3/Arc/Nedd4l/Trem2/Asic2/Ehd3/Jph2/Adrb2/Cacnb2/Plcb1/Abcb1a/Kcnc2/Cacng4/Fgf14/Stac2/Kcnj11/Glrx/Ctss/Akap6/Htr3a/Adrb1/Ank2/Alox5/Ryr2/Ephb2/Kcna1/Cacng2/Reln/Hcn1/Abcc8/Kcnc1
CC	GO:0031594	neuromuscular junction	87	-0.647836	-1.63426	0.000312142	0.000312142	0.0135111	1989	tags=33%, list=14%, signal=29%	Tuba1a/Cdk5r1/Vamp1/Fchsd1/Dlg2/Ank3/Postn/Ache/Kcnn3/Prkce/P2rx7/Ptn/Dlgap3/Sync/Syp/Nefm/Slc8a3/Unc13a/Nefl/Musk/Stx1b/Rph3a/Spock1/Stxbp5l/Kcnc4/Unc13c/Gria1/Syt2/Cdh15
BP	GO:1900449	regulation of glutamate receptor signaling pathway	51	-0.7204	-1.7479	0.000329236	0.000329236	0.0142198	1984	tags=53%, list=14%, signal=46%	Cacng8/Cacng3/Shank3/Shank1/Arc/Anxa3/Adrb2/Nlgn1/Fyn/Cnih2/Cacng4/Shisa6/Shisa7/Nrxn1/Gsg1l/Shisa9/Neto2/Mapk8ip2/Unc13a/Shisa8/Rph3a/Rasgrf1/Ephb2/Cacng2/Reln/Frrs1l/Cacng5
BP	GO:0021575	hindbrain morphogenesis	46	-0.724868	-1.74366	0.000333	0.000333	0.0143509	1760	tags=35%, list=12%, signal=31%	Cend1/Gas1/Kndc1/Trnp1/Dab1/Nrxn1/Gli2/Gli1/Cbs/Faim2/Rfx4/Cacna1a/Wnt7a/Hes3/Grid2/Cbln1
BP	GO:0099084	postsynaptic specialization organization	41	-0.734398	-1.74544	0.000337079	0.000337079	0.0144949	2431	tags=46%, list=17%, signal=39%	Cadm1/Dgkz/Ptprs/Shank3/Shank1/Nlgn1/Lrfn1/Nptxr/Nrxn1/Gap43/Lrrtm1/Ntng2/Lrrc4/Lrrc4b/Ntrk3/Reln/Nptx1/Grid2/Cbln1
CC	GO:0030285	integral component of synaptic vesicle membrane	40	-0.73105	-1.73312	0.000337876	0.000337876	0.0144976	1082	tags=30%, list=8%, signal=28%	Synpr/Slc30a3/Syp/Ptprn2/Sv2b/Slc17a7/Slc17a6/Slc32a1/Sv2c/Gabra2/Tmem163/Syt2
MF	GO:0015370	solute:sodium symporter activity	37	-0.755781	-1.77524	0.000340677	0.000340677	0.014586	933	tags=30%, list=7%, signal=28%	Slc1a2/Slc6a11/Slc17a7/Slc4a4/Slc10a6/Slc1a3/Slc6a1/Slc6a13/Slc13a3/Slc6a12/Slc1a6
BP	GO:0051931	regulation of sensory perception	33	-0.755162	-1.74846	0.000345582	0.000345582	0.0147639	2200	tags=61%, list=15%, signal=51%	Cacnb3/Oprl1/Mgll/Grin2d/Adrb2/Vip/Cckbr/Fcgr4/Adora1/Fabp5/Nos1/Ctss/Ncam1/Edn1/Cck/Tmem100/Kcnj10/Kcnc4/Grm3/Grm1
BP	GO:1990573	potassium ion import across plasma membrane	29	-0.766074	-1.74745	0.000351041	0.000351041	0.0149647	1196	tags=31%, list=8%, signal=28%	Hcn2/Kcnj11/Slc12a5/Kcnj3/Kcnj12/Kcnj10/Atp1a3/Kcnj9/Kcnj16
CC	GO:0032281	AMPA glutamate receptor complex	28	-0.781617	-1.77508	0.000353232	0.000353232	0.0149931	1300	tags=46%, list=9%, signal=42%	Gria3/Cnih2/Cacng4/Shisa6/Shisa7/Shisa9/Shisa8/Gria2/Cacng2/Gria1/Gria4/Cacng5/Olfm3
BP	GO:0098698	postsynaptic specialization assembly	28	-0.784034	-1.78057	0.000353232	0.000353232	0.0149931	1984	tags=54%, list=14%, signal=46%	Shank3/Shank1/Nlgn1/Lrfn1/Nptxr/Nrxn1/Gap43/Lrrtm1/Ntng2/Lrrc4b/Ntrk3/Reln/Nptx1/Grid2/Cbln1
BP	GO:0043090	amino acid import	24	-0.778792	-1.72701	0.000362976	0.000362976	0.0153078	933	tags=33%, list=7%, signal=31%	Slc1a2/Slc7a11/Agt/Slc17a7/Kcnj10/Slc1a3/Slc6a1/Slc1a6
BP	GO:0045956	positive regulation of calcium ion-dependent exocytosis	24	-0.776878	-1.72277	0.000362976	0.000362976	0.0153078	1653	tags=50%, list=12%, signal=44%	Stxbp1/Nlgn1/Cdk5r2/Prrt2/Cacna1g/Cadps/Doc2b/Syt4/Cacna1i/Syt7/Rims1/Syt2
BP	GO:1903861	positive regulation of dendrite extension	24	-0.779601	-1.7288	0.000362976	0.000362976	0.0153078	2044	tags=42%, list=14%, signal=36%	Syt1/Nedd4l/Cpne5/Cpne6/Unc13a/Syt4/Rasal1/Cpne9/Rims1/Syt2
BP	GO:0007214	gamma-aminobutyric acid signaling pathway	22	-0.794577	-1.7382	0.000368324	0.000368324	0.0155001	1659	tags=59%, list=12%, signal=52%	Plcl2/Gabrb3/Phf24/Gabra5/Bdnf/Gabrg1/Gabrb2/Gabrg2/Gabra1/Gabra2/Cacna1a/Gabbr2/Gabra6
BP	GO:0035502	metanephric part of ureteric bud development	2	-0.99235	-1.44152	0.000378215	0.000378215	0.0158005	112	tags=100%, list=1%, signal=99%	Calb1
BP	GO:0060730	regulation of intestinal epithelial structure maintenance	2	-0.99479	-1.44506	0.000378215	0.000378215	0.0158005	15	tags=100%, list=0%, signal=100%	Neurod1
CC	GO:0043083	synaptic cleft	18	-0.828178	-1.7618	0.000380276	0.000380276	0.0158005	1300	tags=56%, list=9%, signal=51%	Ache/Gria3/Sparcl1/C1ql1/Adgrb3/Dnm3/Grin1/Cdh8/Nptx1/Cbln1
CC	GO:0043194	axon initial segment	18	-0.839013	-1.78485	0.000380276	0.000380276	0.0158005	746	tags=56%, list=5%, signal=53%	Ank3/Map1a/Sptbn4/Cck/Nrcam/Bcan/Kcnq2/Scn8a/Scn1a/Ank1
BP	GO:0099150	regulation of postsynaptic specialization assembly	18	-0.840052	-1.78706	0.000380276	0.000380276	0.0158005	1513	tags=56%, list=11%, signal=50%	Lrfn1/Nptxr/Nrxn1/Gap43/Lrrtm1/Lrrc4b/Ntrk3/Nptx1/Grid2/Cbln1
BP	GO:0150052	regulation of postsynapse assembly	18	-0.840052	-1.78706	0.000380276	0.000380276	0.0158005	1513	tags=56%, list=11%, signal=50%	Lrfn1/Nptxr/Nrxn1/Gap43/Lrrtm1/Lrrc4b/Ntrk3/Nptx1/Grid2/Cbln1
CC	GO:0034706	sodium channel complex	17	-0.828269	-1.74472	0.000385654	0.000385654	0.0159902	599	tags=65%, list=4%, signal=62%	Scnn1a/Scn3b/Scn1b/Scn4b/Grik3/Grik4/Scn2b/Scn8a/Grik2/Scn1a/Gria4
BP	GO:0051130	positive regulation of cellular component organization	1088	-0.456937	-1.21113	0.00039996	0.00039996	0.0160566	2083	tags=20%, list=15%, signal=19%	Rps6ka4/Bok/Islr2/Endog/Sgk1/Col16a1/Pak3/Jdp2/Amigo2/Dock2/Hspb1/Slitrk2/Efemp1/Itga6/Syt1/Ehd2/Gpc2/Mns1/Fes/Fchsd1/Sgip1/Shank3/Shank1/Trpv2/Pcsk5/Grip2/Was/Cdt1/Pdlim4/Fkbp1b/Pla2g4a/B2m/Lrrc24/Rasip1/Anln/Ntn1/Spidr/Robo1/Mdk/Lrrn3/Nedd4l/Clip3/Ache/Nin/Sphk1/Coro1a/Eps8/Evl/Gbp5/Irf8/Nod2/Trem2/Trabd2b/Igf1/Asic2/Pycard/Lyn/Anxa2/Bcl11a/Cd36/Rgcc/Adrb2/Nlgn1/Plxna4/Nckap1l/Cldn1/Syk/Foxo6/P…
BP	GO:0030900	forebrain development	302	-0.531366	-1.393	0.00040016	0.00040016	0.0160566	2015	tags=24%, list=14%, signal=21%	Efhc1/Shank3/Csf1r/B2m/Dlx1/Robo1/Mdk/Nin/Sall1/Adgrg1/Pou3f2/Plxna4/Chrd/Epha5/Fyn/Cdk5r2/Phactr1/Plcb1/Tsku/Chd7/Wdr62/Fgf2/Gli3/Lhx6/Pou3f3/Sct/Sema7a/Col3a1/Dab1/Sema3a/Tyrobp/Slc1a2/Tfap2a/Crtac1/Jakmip1/Lrp2/Gli2/Lhx2/Rtn4r/Slc7a11/Dcx/Ncam1/Slitrk5/Neurod6/Pax6/Sox1/Gli1/Bhlhe22/Pak1/Fabp7/Olig2/Tnr/Chrnb2/Eomes/Bcan/Grin1/Alk/Nr4a3/Rfx4/Kirrel3/Cntn2/Ephb2/Kcna1/Wnt4/Dnah5/Prdm8/Reln/Aldh…
CC	GO:0019898	extrinsic component of membrane	262	-0.540016	-1.41227	0.00040028	0.00040028	0.0160566	2029	tags=23%, list=14%, signal=20%	Ehd2/Fes/Mgll/Shank3/Tenm2/Gnaz/Ppl/Gfra1/Socs2/Lyn/Anxa2/Sytl1/Myzap/St14/Gnao1/Zc3h12a/Pik3cd/Fyn/Osr1/Kcnab1/Ncf1/Socs3/Psd/Ctnna2/Syn2/Gnat2/Anxa1/Rgs6/Hck/S100a10/Jakmip1/Stac2/Rgs1/Cdh13/Cnksr2/Cdh26/Mal/Gng3/Syn1/Efcab7/Snap25/Errfi1/Cadps/Amph/Cdh4/Cdh20/Cdh1/Kcnip1/Rph3a/Bsn/Ryr2/Cdh8/Inpp5j/Cdh22/Pik3r5/Rnf112/Ryr1/Rgs8/Gng13/Cdh15
BP	GO:0043062	extracellular structure organization	239	-0.547319	-1.42945	0.000400681	0.000400681	0.0160566	2332	tags=30%, list=16%, signal=26%	Sh3pxd2b/Col15a1/Col18a1/Col4a2/Ramp2/Col16a1/Scx/Plod2/Col19a1/Myh11/Npnt/Col1a1/Postn/Col11a1/Col5a1/Spock2/Smoc1/Col5a3/Anxa2/Cd36/Rgcc/Fbln2/Chadl/Tnxb/Col4a1/Thsd4/Pla2g7/Tgfb1/Lcp1/Gpihbp1/Col25a1/Col9a2/Mmp2/Col1a2/Adamtsl4/Tnfrsf1b/Col17a1/Col3a1/Lox/Mmp17/Adamtsl2/Sulf2/Adamts14/Scara3/Pmp22/Vtn/Ihh/Fbln5/Tfap2a/Agt/Ctss/Vit/Nfkb2/Olfml2b/Crispld2/Col2a1/Ndnf/Tnr/Dpp4/Adamts2/Col22a1/Bcl…
BP	GO:0051924	regulation of calcium ion transport	197	-0.565912	-1.47283	0.000401284	0.000401284	0.0160566	2098	tags=37%, list=15%, signal=32%	Arrb2/Trpc3/Rgs4/Usp2/Cacnb3/Adcyap1r1/Cd84/Oprl1/Trpv2/Wfdc6a/Nos1ap/Ptpn6/Fkbp1b/Homer3/Camk2a/Coro1a/Pde4b/Gjc2/Igf1/Lyn/Anxa2/Ehd3/Gnao1/Jph2/Adrb2/Cacnb2/Tgfb1/Homer2/Fyn/Chd7/Capn3/Icam1/Prkce/Ngf/Mrln/Cd4/Serpine1/P2rx7/Gja1/Cacna1c/Tlr9/Fgf14/Slc8a1/Nos3/Gem/Stac2/Bdkrb1/Nos1/Gper1/P2rx4/Agt/Ramp3/Pde4d/Akap6/Jph4/Adrb1/Cacna1g/Ank2/Stc1/Thy1/Casq2/Jph3/Ubash3b/Cxcl10/Ptpn22/Grin1/Cacna1b…
BP	GO:0006936	muscle contraction	196	-0.575541	-1.49798	0.000401324	0.000401324	0.0160566	2063	tags=30%, list=14%, signal=26%	Chrm3/Tnni3/Myh11/Npnt/Grip2/Fkbp1b/Nedd4l/Sphk1/Pde4b/Ccdc78/Ehd3/Zc3h12a/Adrb2/Tpm2/Cacnb2/Gja5/Ncf1/Scn3b/Tmod2/Adora1/Npy1r/Sulf2/Atp8a2/Cacna1c/Slc8a1/Stac2/Nos1/Gper1/P2rx4/Agt/Pde4d/Acta2/Akap6/Mylk2/Adrb1/Cacna1g/Edn1/Ank2/Stc1/Scn1b/Adra1b/Slc8a3/Scn4b/Casq2/Ryr3/Chrnb2/Ada/Kcnma1/Chga/Scn2b/Ryr2/Atp1a3/Kcna1/Adra2a/Scn1a/Kcnn2/Ryr1/Mybpc1
BP	GO:0035504	regulation of myosin light chain kinase activity	1	0.99986	1.33185	0.000401929	0.000401929	0.0160566	3	tags=100%, list=0%, signal=100%	Il1b
BP	GO:0035505	positive regulation of myosin light chain kinase activity	1	0.99986	1.33185	0.000401929	0.000401929	0.0160566	3	tags=100%, list=0%, signal=100%	Il1b
BP	GO:0051585	negative regulation of dopamine uptake involved in synaptic transmission	1	0.99993	1.33194	0.000401929	0.000401929	0.0160566	2	tags=100%, list=0%, signal=100%	Snca
BP	GO:0051622	negative regulation of norepinephrine uptake	1	0.99993	1.33194	0.000401929	0.000401929	0.0160566	2	tags=100%, list=0%, signal=100%	Snca
BP	GO:0051945	negative regulation of catecholamine uptake involved in synaptic transmission	1	0.99993	1.33194	0.000401929	0.000401929	0.0160566	2	tags=100%, list=0%, signal=100%	Snca
BP	GO:0060557	positive regulation of vitamin D biosynthetic process	1	0.99986	1.33185	0.000401929	0.000401929	0.0160566	3	tags=100%, list=0%, signal=100%	Il1b
BP	GO:0060559	positive regulation of calcidiol 1-monooxygenase activity	1	0.99986	1.33185	0.000401929	0.000401929	0.0160566	3	tags=100%, list=0%, signal=100%	Il1b
BP	GO:1903282	regulation of glutathione peroxidase activity	1	0.99993	1.33194	0.000401929	0.000401929	0.0160566	2	tags=100%, list=0%, signal=100%	Snca
BP	GO:1903284	positive regulation of glutathione peroxidase activity	1	0.99993	1.33194	0.000401929	0.000401929	0.0160566	2	tags=100%, list=0%, signal=100%	Snca
BP	GO:1903285	positive regulation of hydrogen peroxide catabolic process	1	0.99993	1.33194	0.000401929	0.000401929	0.0160566	2	tags=100%, list=0%, signal=100%	Snca
BP	GO:2000295	regulation of hydrogen peroxide catabolic process	1	0.99993	1.33194	0.000401929	0.000401929	0.0160566	2	tags=100%, list=0%, signal=100%	Snca
BP	GO:2000470	positive regulation of peroxidase activity	1	0.99993	1.33194	0.000401929	0.000401929	0.0160566	2	tags=100%, list=0%, signal=100%	Snca
MF	GO:0015293	symporter activity	95	-0.629799	-1.59587	0.000413394	0.000413394	0.0164564	2207	tags=35%, list=15%, signal=30%	Slc1a1/Slc45a2/Slc25a22/Slc5a1/Slc6a9/Slc2a13/Slc16a7/Slc15a2/Slc6a7/Slc45a3/Slc24a3/Slc24a4/Slc2a6/Slc1a4/Slc1a2/Slc16a3/Slc15a3/Slc6a11/Slc12a5/Slc22a4/Slc45a1/Slc17a7/Slc4a4/Slc17a6/Slc32a1/Slc10a6/Slc1a3/Slc25a18/Slc6a1/Slc6a13/Slc13a3/Slc6a12/Slc1a6
BP	GO:0060078	regulation of postsynaptic membrane potential	94	-0.638097	-1.61581	0.000413608	0.000413608	0.0164564	2394	tags=47%, list=17%, signal=39%	Baiap2/S1pr2/Rgs4/Adcyap1/Gabra3/Cacnb3/Begain/Shank3/Shank1/Grip2/Atxn1/Grin2d/Adrb2/Nlgn1/Gabrb3/Rgs7bp/Adora1/Rgs7/Nrxn1/Fgf14/Gabra5/Bdnf/P2rx4/Mapk8ip2/Celf4/Igsf11/Adrb1/Gabrg1/Slc17a7/Sez6/Gabrg2/Grin1/Stx1b/Grik2/Gabra1/Gabra2/Gria1/Reln/Rims1/Wnt7a/Grin2c/Grid2/Cbln1/Gabra6
MF	GO:0015171	amino acid transmembrane transporter activity	58	-0.679867	-1.66711	0.000431313	0.000431313	0.0170918	937	tags=24%, list=7%, signal=23%	Slc1a4/Slc1a2/Slc7a11/Slc6a11/Slc17a7/Slc17a6/Slc32a1/Slc1a3/Slc25a18/Slc6a1/Slc6a13/Slc13a3/Slc6a12/Slc1a6
CC	GO:0098563	intrinsic component of synaptic vesicle membrane	58	-0.68727	-1.68526	0.000431313	0.000431313	0.0170918	1082	tags=24%, list=8%, signal=22%	Synpr/Slc30a3/Syp/Rab3c/Syn1/Ptprn2/Sv2b/Slc17a7/Slc17a6/Slc32a1/Sv2c/Gabra2/Tmem163/Syt2
BP	GO:0007628	adult walking behavior	38	-0.742731	-1.74839	0.000454133	0.000454133	0.0179599	2010	tags=45%, list=14%, signal=39%	Efnb3/Uchl1/Cend1/Glrb/Chd7/Dab1/Pmp22/Cacna1c/Mapt/Sptbn4/Pcdh15/Kcnma1/Scn8a/Kcnj10/Cntn2/Scn1a/Cacna1a
BP	GO:1903859	regulation of dendrite extension	26	-0.780126	-1.75028	0.000477384	0.000477384	0.0188416	2044	tags=42%, list=14%, signal=36%	Syt1/Nedd4l/Bcl11a/Cpne5/Cpne6/Unc13a/Syt4/Rasal1/Cpne9/Rims1/Syt2
CC	GO:0032983	kainate selective glutamate receptor complex	5	-0.956953	-1.61883	0.000486302	0.000486302	0.0191552	528	tags=80%, list=4%, signal=77%	Grik3/Grik4/Grik2/Gria4
BP	GO:0006954	inflammatory response	440	-0.499662	-1.31536	0.00049995	0.00049995	0.0193934	2470	tags=32%, list=17%, signal=27%	Cd163/Cmklr1/Chst2/Pstpip1/Rasgrp1/Ptger2/Ly96/Tnip1/Esr1/Rps19/Adcyap1/Naip5/Chst1/H2-T23/Hc/Nt5e/Rps6ka4/Themis2/Mas1/Serping1/Irak2/Per1/Mgll/Krt1/Csf1r/Hmox1/Pla2g4a/Mdk/Stab1/Tmem173/Sphk1/Gbp5/Nod2/Trem2/Igf1/Pycard/Lyn/Gpr17/Zc3h12a/Adrb2/Cd59b/Timp1/Syk/Ctla2a/Gsdmd/Pik3cd/Pla2g7/Tgfb1/Tnfaip8l2/Tlr2/Ccr2/Icam1/Ptgis/Ncf1/Il17rb/Siglece/Unc13d/Susd4/Ly86/Il34/Rarres2/Adora1/Cysltr1/Socs3/…
BP	GO:0031346	positive regulation of cell projection organization	406	-0.510917	-1.34461	0.00049995	0.00049995	0.0193934	2072	tags=21%, list=15%, signal=19%	Hspb1/Efemp1/Itga6/Syt1/Gpc2/Mns1/Fes/Shank3/Shank1/Trpv2/Fkbp1b/Anln/Ntn1/Robo1/Mdk/Nedd4l/Ache/Nin/Sphk1/Eps8/Lyn/Bcl11a/Nlgn1/Plxna4/Foxo6/Pacsin1/Cpne5/Fyn/Map1b/Styxl1/Ngf/Sema7a/Lpar1/Eps8l1/Frmd7/Ndrg4/P2rx7/Plek2/Ptn/Atp8a2/Rac2/Itpka/Bdnf/Cpne6/Mapt/Tubb2b/Agt/Dcx/Dpysl3/L1cam/Elavl4/Dcc/Pak1/Scn1b/Map6/Ndnf/Camk2b/Fez1/Auts2/Dscam/Unc13a/Neurl1a/S100a9/Dnm3/Sez6/Syt4/Cdh4/Nefl/Grin1/Alk…
BP	GO:0032101	regulation of response to external stimulus	555	-0.493141	-1.30091	0.00049995	0.00049995	0.0193934	2316	tags=29%, list=16%, signal=26%	Syt11/Sh2b3/Sema3c/Sema6c/Ly96/Tnip1/C1qtnf1/Sema3g/Zc3hav1/Esr1/Ptprs/Rps19/Adcyap1/H2-T23/Hc/Nt5e/Cacnb3/Sema3e/Apobec3/Slit1/Mas1/Serping1/Stat1/Hspb1/Cd84/Klk8/Per1/Mgll/Krt1/Fkbp1b/Pla2g4a/Sema4g/Robo1/Mdk/Inpp5f/Ddx60/Tmem173/Sphk1/Gbp5/Nod2/Trem2/Igf1/Pycard/Lyn/Tmprss6/Anxa2/Cd36/Gpr17/Zc3h12a/Adrb2/Plxna4/Nckap1l/Cd59b/Syk/Thbd/Ctla2a/Pla2g7/Tgfb1/Tnfaip8l2/Fgf2/Tlr2/Ccr2/Capn3/Ptgis/Il1…
BP	GO:0042592	homeostatic process	1393	-0.449602	-1.19248	0.00049995	0.00049995	0.0193934	2027	tags=19%, list=14%, signal=18%	Tnni3/Ube2s/Efhc1/Oprl1/Sgip1/Shank3/Trpv2/Krt1/Csf1r/Klf15/Fam155a/Hmox1/Xk/Cngb1/Fzd9/Ptpn6/Ank3/Fkbp1b/Pla2g4a/B2m/Nxnl1/Car4/Nmb/Fgf12/Grin2d/Nedd4l/Ctsh/Ache/Cited2/Gcnt2/Slc9b2/Coro1a/Map1a/Pde4b/Spp1/Nod2/Igf1/Ampd3/Lyn/Nanos1/Tmprss6/Plcl2/Cd36/Gpr17/Adm/Jph2/Adrb2/Nckap1l/Scnn1a/Ccne1/Cldn1/Syk/Foxo6/Gja5/Pik3cd/Blm/Corin/Kcnn4/Rcn3/Epha5/Lrrk1/Tgfb1/Homer2/Fyn/Plcb1/Sybu/Chd7/Fgf2/Slc24…
BP	GO:0060322	head development	555	-0.495491	-1.3071	0.00049995	0.00049995	0.0193934	2165	tags=22%, list=15%, signal=20%	Foxo3/Slit1/Tacc2/Zfp365/Amigo2/Sptbn2/Scx/Efhc1/Shank3/Shank1/Csf1r/Col1a1/B2m/Dlx1/Robo1/Mdk/Atxn1/Schip1/Sept4/Nin/Sphk1/Cend1/Igf1/Sall1/Adgrg1/Nanos1/Gas1/Kndc1/Pou3f2/Plxna4/Hydin/Chrd/Col4a1/Epha5/Tgfb1/Fyn/Mast1/Cdk5r2/Phactr1/Plcb1/Tsku/Chd7/Wdr62/Fgf2/Gli3/Lhx6/Adgrl3/Pou3f3/Sct/Mmp2/Trnp1/Sema7a/Irs2/Ctnna2/En2/Col3a1/Dab1/Ndrg4/Nrxn1/Sema3a/Ddit4/Dscaml1/Ihh/Tyrobp/Slc1a2/Tfap2a/Crtac…
BP	GO:0032386	regulation of intracellular transport	382	-0.515635	-1.35589	0.0005	0.0005	0.0193934	2221	tags=20%, list=16%, signal=17%	Mtcl1/Tnnc1/Cacnb3/Grm8/Erbb2/Cd84/Syt1/Stom/Ehd2/Fes/Hmox1/Ank3/Inpp5f/Camk2a/Lyn/Gas1/Anxa2/Stxbp1/Cd36/Zc3h12a/Adrb2/Nlgn1/Syk/Tgfb1/Fyn/Lcp1/Map1b/Prrt2/Gli3/Prkce/Unc13d/Hcls1/Sorl1/Cplx2/Prr5l/Fcer1g/Spag5/Cnih2/Mrln/Napb/Ndrg4/Il4ra/Rac2/Syp/Prkcb/Mapt/Efcab7/Apba1/Mylk2/Mlc1/Bard1/Ppfia2/Pak1/Cplx1/Fez1/Rims3/Unc13a/Chrnb2/Apod/Syt4/Cdh1/Ptpn22/Stx1b/Stxbp5l/Apba2/Nrxn3/Prkcg/Syt7/Adra2a/…
BP	GO:0098542	defense response to other organism	289	-0.538233	-1.41004	0.00050015	0.00050015	0.0193934	2779	tags=36%, list=20%, signal=30%	Prkcd/Ifitm2/Ifngr2/Il17ra/Parp9/H2-M3/Acp5/Trim25/Myo1f/Trim30a/Polr3h/Mill2/Oas1c/Syt11/Irf2/Zc3hav1/Rps19/Naip5/H2-T23/Adamts4/Kcnj8/Gbp7/Gbp2/Apobec3/Ifit2/Stat1/Rpl39/Tnfrsf14/Wfdc6a/Anxa3/Stab1/Batf/Ddx60/Tmem173/Irf8/Nod2/Trem2/Rtp4/Pycard/Cd36/Il27ra/Zc3h12a/Syk/Gsdmd/Pik3cd/Tgfb1/Tlr2/Oas1b/Ncf1/Unc13d/Rarres2/Ifitm1/Vgf/Fcer1g/Cd37/Fcgr1/Cd4/Serpine1/Naip2/P2rx7/Irf7/Ifitm3/Il4ra/Ddit4/…
BP	GO:0002793	positive regulation of peptide secretion	228	-0.54761	-1.42888	0.000501002	0.000501002	0.0193934	2081	tags=29%, list=15%, signal=26%	Rph3al/Cd84/Frmd8/Ildr1/Tnfrsf14/Csf1r/Glul/Mdk/Postn/Nod2/Trem2/Igf1/Pycard/Frmd4a/Ang/Cd36/Rgcc/Syk/Mbp/Gsdmd/Kcnn4/Tgfb1/Rasl10b/Sybu/Exph5/Tlr2/Prkce/Il17rb/Sct/Cckbr/Panx1/Adora1/Irs2/Mapk11/Vsnl1/P2rx7/Tfr2/Gja1/Il4ra/C1qtnf4/Lgals9/Nlrp3/Akap12/Trpm2/Glrx/Gper1/Agt/Havcr2/Pax6/Adrb1/Apln/Pex5l/Doc2b/C1qtnf3/S100a9/Ptpn22/Panx2/Aif1/Flt3/Gpr68/Adcy8/Stxbp5l/Cd14/Rbp4/Nnat/Tlr8/Crtam
BP	GO:0046883	regulation of hormone secretion	204	-0.565092	-1.47174	0.000501354	0.000501354	0.0193934	1530	tags=25%, list=11%, signal=23%	Enho/Epha5/Rasl10b/Vip/Sybu/Chd7/Prkce/Sct/Cckbr/Adora1/Irs2/Npy1r/Vsnl1/Nrxn1/Tfr2/Runx1/Anxa1/Gja1/Trpm2/Nos1/Kcnj11/Glrx/Gper1/Agt/Pde3b/Pax6/Pde1c/Edn1/Apln/Snap25/Pex5l/Doc2b/C1qtnf3/Nell2/Chga/Gpr68/Adcy8/Stxbp5l/Inhbb/Cacna1e/Rbp4/Syt7/Nnat/Adra2a/P2ry1/Cacna1a/Cnr1/Crhr1/Abcc8/Tfap2b/Myt1
CC	GO:0005921	gap junction	19	-0.818167	-1.75386	0.000502197	0.000502197	0.0193934	1736	tags=58%, list=12%, signal=51%	Gjc2/Gja5/Gja4/Panx1/Gja1/Gjb1/Gjb2/Panx2/Gjc3/Gjb6/Calb2
BP	GO:0030534	adult behavior	134	-0.595817	-1.53369	0.000506945	0.000506945	0.0195385	2062	tags=37%, list=14%, signal=32%	Sptbn2/Efnb3/Shank3/Shank1/Atxn1/Inpp5f/Fgf12/Grin2d/Uchl1/Eps8/Cend1/Glrb/Homer2/Chd7/Sncg/Ngf/Cnp/Dab1/Nrxn1/Pmp22/Cacna1c/Fgf14/Slc1a2/Unc79/Nos1/Mapt/Slc7a11/Sptbn4/Slitrk5/Adra1b/Pcdh15/Chrnb2/Sez6/Kcnma1/Gabrg2/Grin1/Alk/Nr4a3/Sez6l2/Dnm1/Scn8a/Kcnj10/Chl1/Sez6l/Slitrk1/Atp1a3/Cntn2/Scn1a/Cacna1a/Crhr1
BP	GO:0010469	regulation of signaling receptor activity	106	-0.613733	-1.56461	0.000513347	0.000513347	0.0197466	1984	tags=34%, list=14%, signal=29%	Shank3/Shank1/Arc/Anxa3/Homer3/Adrb2/Nlgn1/Tal1/Ncf1/Adora1/Nptxr/Cnih2/Cacng4/Shisa6/Serpine1/Shisa7/Nrxn1/Zfyve28/Gsg1l/Shisa9/Neto2/Mapk8ip2/Ramp3/Errfi1/Neurl1a/Gprc5a/Shisa8/Rph3a/Rasgrf1/Ephb2/Cacng2/Adra2a/Reln/P2ry1/Nptx1/Cacng5
MF	GO:0016917	GABA receptor activity	16	-0.839528	-1.74814	0.000520088	0.000520088	0.019928	911	tags=62%, list=6%, signal=59%	Gabra5/Gabrp/Gabrg1/Gabrb2/Gabrg2/Gabra1/Gabra2/Gabbr2/Gabrd/Gabra6
CC	GO:1902710	GABA receptor complex	16	-0.839528	-1.74814	0.000520088	0.000520088	0.019928	911	tags=62%, list=6%, signal=59%	Gabra5/Gabrp/Gabrg1/Gabrb2/Gabrg2/Gabra1/Gabra2/Gabbr2/Gabrd/Gabra6
BP	GO:0050812	regulation of acyl-CoA biosynthetic process	5	0.952968	1.84819	0.000521785	0.000521785	0.0199542	2	tags=20%, list=0%, signal=20%	Snca
BP	GO:0021695	cerebellar cortex development	53	-0.703562	-1.71323	0.000545613	0.000545613	0.020825	1236	tags=36%, list=9%, signal=33%	Zfp365/Sptbn2/Mdk/Cend1/Kndc1/Trnp1/Nrxn1/Gli2/Gli1/Sez6/Faim2/Sez6l2/Rfx4/Sez6l/Neurod2/Cacna1a/Wnt7a/Grid2/Cbln1
BP	GO:0042551	neuron maturation	51	-0.712843	-1.72957	0.000548727	0.000548727	0.0209034	1957	tags=39%, list=14%, signal=34%	Grip2/Dlg2/Ank3/B4galt5/Bcl11a/B4galt6/Ngf/Nrxn1/Pmp22/C1qa/Sptbn4/Srrm4/C1ql1/Adgrb3/Myoc/Nrcam/C3/Ret/Cntn2/Epha8
BP	GO:1900271	regulation of long-term synaptic potentiation	48	-0.71227	-1.72133	0.000551633	0.000551633	0.0209735	1264	tags=33%, list=9%, signal=30%	Adora1/Shisa7/Nsg1/Ptn/Tyrobp/Nos1/Igsf11/Adrb1/Pak1/Adcy8/Calb2/Ephb2/Reln/Adcy1/Pirb/Calb1
BP	GO:0022603	regulation of anatomical structure morphogenesis	882	-0.468273	-1.23929	0.00059994	0.00059994	0.0225943	2418	tags=25%, list=17%, signal=22%	Hey1/Pak4/Sema3c/Baiap2/Numbl/Palm/Sema6c/Plekha4/Olfm1/Cdk5r1/Sema3g/Inf2/Esr1/Cit/Ptprs/Rhog/Hc/H2-DMa/Col4a2/Islr2/Ramp2/Sgk1/Sema3e/Tert/Vangl2/Slit1/Pak3/Stat1/Hspb1/Scx/Rhoj/Syt1/Sparc/Ehd2/Lzts1/Efnb3/Fes/Mgll/Shank3/Trpv2/Csf1r/Hmox1/Glul/Xk/Tgif2/Sema4g/Arc/Anxa3/Ywhah/Ntn1/Parvb/Robo1/Mdk/Stab1/Srcin1/Rhou/Nedd4l/Ctsh/Postn/Ache/Cited2/Vash1/Nin/Sphk1/Coro1a/Eps8/Col5a1/Trem2/Sall1/Bamb…
BP	GO:0042493	response to drug	587	-0.485477	-1.28169	0.00059994	0.00059994	0.0225943	1787	tags=20%, list=13%, signal=18%	Sphk1/Eps8/Pde4b/Dpep1/Nod2/Igf1/Asic2/Ppp1r14a/Zc3h12a/Nckap1l/Asic1/Cldn1/Cyp2j9/Blm/Entpd1/Epha5/Tgfb1/Homer2/Fyn/Plcb1/Slc7a5/Osr1/Sncg/Pde8a/Prkce/Cubn/Adgrl3/Abcb1a/Panx1/Mmp2/Vim/Kcnc2/Adam15/Ly6h/Cacng4/Nfkbia/Serpine1/P2rx7/Runx1/Anxa1/Gja1/Ddit4/Rhob/Adcy2/Irf5/Th/Tlr9/Tfrc/Slc8a1/Slc1a2/Lrp2/Trpm2/Bdnf/Unc79/Nos1/Kcnj11/Prkcb/Glrx/Syt13/P2rx4/Slc7a11/Agt/Bche/Ncam1/Slc11a1/Cdo1/Slc12a5…
CC	GO:0099080	supramolecular complex	689	-0.480773	-1.27008	0.00059994	0.00059994	0.0225943	2747	tags=27%, list=19%, signal=23%	Map1s/Jup/Kif3c/Kcnab2/Pdlim2/Emd/Tpgs1/Shroom1/Dynlrb2/Fbxl22/Casc1/Rpl17/Haus8/Ttll9/Tubb5/Myo1f/Kif17/Kcna5/Kif7/Specc1/Scn5a/Ppp1r12b/Fhl2/Mfap4/Fbf1/Pstpip1/Fam161a/Lmod1/Baiap2/Whrn/Fhdc1/Fam83h/Actn3/Prc1/Slc2a1/Tuba1a/Cdk5r1/Capn6/Ttll11/Kcnj8/Misp/Mlph/Tnnc1/Tpm4/Upp2/Arhgef2/Col4a2/Kif21b/Krt10/Vcl/Evpl/Hspb1/Tnni3/Mns1/Myh11/Npnt/Pdlim7/Krt1/Kifc5b/Myo1a/Was/Tubb4b/Pdlim4/Nos1ap/Col1a1…
CC	GO:0099081	supramolecular polymer	689	-0.480773	-1.27008	0.00059994	0.00059994	0.0225943	2747	tags=27%, list=19%, signal=23%	Map1s/Jup/Kif3c/Kcnab2/Pdlim2/Emd/Tpgs1/Shroom1/Dynlrb2/Fbxl22/Casc1/Rpl17/Haus8/Ttll9/Tubb5/Myo1f/Kif17/Kcna5/Kif7/Specc1/Scn5a/Ppp1r12b/Fhl2/Mfap4/Fbf1/Pstpip1/Fam161a/Lmod1/Baiap2/Whrn/Fhdc1/Fam83h/Actn3/Prc1/Slc2a1/Tuba1a/Cdk5r1/Capn6/Ttll11/Kcnj8/Misp/Mlph/Tnnc1/Tpm4/Upp2/Arhgef2/Col4a2/Kif21b/Krt10/Vcl/Evpl/Hspb1/Tnni3/Mns1/Myh11/Npnt/Pdlim7/Krt1/Kifc5b/Myo1a/Was/Tubb4b/Pdlim4/Nos1ap/Col1a1…
BP	GO:0032535	regulation of cellular component size	335	-0.520394	-1.36636	0.0006	0.0006	0.0225943	2424	tags=26%, list=17%, signal=22%	Capg/Lmod1/Sema3c/Baiap2/Sema6c/Lrrc8a/Olfm1/Arpin/Cdk5r1/Sema3g/Inf2/Cit/Ptprs/Plekhg2/Islr2/Sema3e/Slit1/Pak3/Mgll/Fchsd1/Shank3/Trpv2/Tmsb10/Was/Xk/Sema4g/Ntn1/Coro1a/Eps8/Evl/Tmsb4x/Pycard/Bcl11a/Plxna4/Nckap1l/Arhgap4/Kcnn4/Map1b/Tlr2/Pex11g/Icam1/Prkce/Hcls1/Sct/Prex1/Ngf/Vill/Tmod2/Sema7a/Sema6b/Ctnna2/Plek/P2rx7/Prr16/Tmsb15b1/Sema3a/Neb/Wasf1/Add2/Fstl4/Sema3d/Bdnf/Sema4f/Mapt/Rtn4r/Dcx/…
BP	GO:0003015	heart process	166	-0.572781	-1.48439	0.000604047	0.000604047	0.0226829	1837	tags=32%, list=13%, signal=28%	Rgs4/Kcnj8/Tnnc1/Slc1a1/Tnni3/Fkbp1b/Nedd4l/Pde4b/Ehd3/Gnao1/Adm/Zc3h12a/Adrb2/Cacnb2/Gja5/Fyn/Hopx/Scn3b/Adora1/Gch1/Gja1/Sema3a/Cacna1c/Th/Slc8a1/Nos3/Nos1/P2rx4/Agt/Sptbn4/Ramp3/Pde4d/Akap6/Adrb1/Cacna1g/Edn1/Apln/Ank2/Adra1d/Stc1/Scn1b/Adra1b/Scn4b/Casq2/Ada/Cacna1b/Chga/Scn2b/Ryr2/Atp1a3/Cacna1e/Scn1a/Kcnn2
BP	GO:0060047	heart contraction	157	-0.57556	-1.48922	0.000604656	0.000604656	0.0226829	2277	tags=32%, list=16%, signal=28%	Rgs4/Kcnj8/Tnnc1/Slc1a1/Tnni3/Fkbp1b/Nedd4l/Pde4b/Ehd3/Gnao1/Adm/Zc3h12a/Adrb2/Cacnb2/Gja5/Hopx/Scn3b/Adora1/Gch1/Gja1/Sema3a/Cacna1c/Th/Slc8a1/Nos3/Nos1/P2rx4/Agt/Sptbn4/Pde4d/Akap6/Adrb1/Cacna1g/Edn1/Apln/Ank2/Adra1d/Stc1/Scn1b/Adra1b/Scn4b/Casq2/Ada/Cacna1b/Chga/Scn2b/Ryr2/Atp1a3/Cacna1e/Scn1a/Kcnn2
BP	GO:0008016	regulation of heart contraction	133	-0.59348	-1.52806	0.000608149	0.000608149	0.0227706	1757	tags=32%, list=12%, signal=28%	Pde4b/Ehd3/Gnao1/Adm/Zc3h12a/Adrb2/Cacnb2/Gja5/Hopx/Scn3b/Adora1/Gch1/Gja1/Sema3a/Cacna1c/Th/Slc8a1/Nos3/Nos1/P2rx4/Agt/Sptbn4/Pde4d/Akap6/Adrb1/Cacna1g/Edn1/Apln/Ank2/Adra1d/Stc1/Scn1b/Adra1b/Scn4b/Casq2/Ada/Cacna1b/Chga/Scn2b/Ryr2/Cacna1e/Kcnn2
BP	GO:0006941	striated muscle contraction	113	-0.607194	-1.55107	0.000614754	0.000614754	0.0229611	2517	tags=38%, list=18%, signal=32%	Kcna5/Scn5a/Gaa/Actn3/Kcnj8/Tnnc1/Tnni3/Fkbp1b/Nedd4l/Pde4b/Ccdc78/Ehd3/Zc3h12a/Adrb2/Cacnb2/Gja5/Scn3b/Adora1/Atp8a2/Cacna1c/Slc8a1/Stac2/Nos1/P2rx4/Pde4d/Akap6/Mylk2/Adrb1/Cacna1g/Ank2/Stc1/Scn1b/Adra1b/Slc8a3/Scn4b/Casq2/Ryr3/Chga/Scn2b/Ryr2/Atp1a3/Scn1a/Kcnn2
BP	GO:0042742	defense response to bacterium	107	-0.614606	-1.56808	0.000615764	0.000615764	0.0229611	2273	tags=53%, list=16%, signal=45%	Irgm2/Fau/Grn/H2-K1/Sirt2/Mpeg1/Tnfrsf1a/Prkcd/H2-M3/Acp5/Myo1f/Syt11/Rps19/Naip5/H2-T23/Adamts4/Gbp7/Gbp2/Rpl39/Tnfrsf14/Wfdc6a/Anxa3/Stab1/Irf8/Nod2/Trem2/Pycard/Cd36/Il27ra/Syk/Gsdmd/Tlr2/Ncf1/Rarres2/Vgf/Fcer1g/Fcgr1/Cd4/Serpine1/Naip2/P2rx7/Lgals9/Tlr9/Nlrp3/Hck/Isg15/Gbp6/Adgrb1/Havcr2/Slc11a1/Lyz2/Gbp3/Plac8/C5ar1/Chga/Bcl3/Lcn2
BP	GO:0097107	postsynaptic density assembly	21	-0.795844	-1.73072	0.000617894	0.000617894	0.0229611	1075	tags=52%, list=8%, signal=49%	Shank3/Shank1/Lrfn1/Nrxn1/Lrrtm1/Lrrc4b/Ntrk3/Reln/Nptx1/Grid2/Cbln1
CC	GO:0030672	synaptic vesicle membrane	98	-0.623885	-1.58313	0.000619067	0.000619067	0.0229611	1159	tags=26%, list=8%, signal=24%	Syn2/Synpr/Slc30a3/Syp/Rab3c/Syn1/Ptprn2/Sv2b/Amph/Unc13a/Gad2/Slc17a7/Sh3gl2/Slc2a3/Mctp1/Rph3a/Slc17a6/Gria2/Slc32a1/Sv2c/Gabra2/Unc13c/Tmem163/Abcc8/Syt2
CC	GO:0099501	exocytic vesicle membrane	98	-0.623885	-1.58313	0.000619067	0.000619067	0.0229611	1159	tags=26%, list=8%, signal=24%	Syn2/Synpr/Slc30a3/Syp/Rab3c/Syn1/Ptprn2/Sv2b/Amph/Unc13a/Gad2/Slc17a7/Sh3gl2/Slc2a3/Mctp1/Rph3a/Slc17a6/Gria2/Slc32a1/Sv2c/Gabra2/Unc13c/Tmem163/Abcc8/Syt2
BP	GO:0021533	cell differentiation in hindbrain	20	-0.812277	-1.75465	0.000622665	0.000622665	0.0230512	346	tags=40%, list=2%, signal=39%	Cend1/Kndc1/Nrxn1/Faim2/Cacna1a/Wnt7a/Grid2/Cbln1
BP	GO:0045759	negative regulation of action potential	6	-0.940496	-1.64809	0.000626959	0.000626959	0.0231666	491	tags=67%, list=3%, signal=64%	Chrnb2/Kcnc4/Hcn1/Cnr1
BP	GO:0042448	progesterone metabolic process	9	0.887607	2.06303	0.000642467	0.000642467	0.0236952	38	tags=22%, list=0%, signal=22%	Egr1/Akr1c14
MF	GO:0015277	kainate selective glutamate receptor activity	5	-0.955715	-1.61673	0.000648403	0.000648403	0.0238694	528	tags=80%, list=4%, signal=77%	Grik3/Grik4/Gria2/Grik2
CC	GO:0034704	calcium channel complex	39	-0.726424	-1.71458	0.00067858	0.00067858	0.0249337	2293	tags=51%, list=16%, signal=43%	Catsperg1/Cacng8/Cacnb3/Nos1ap/Fkbp1b/Pde4b/Cacnb2/Cacng4/Cacna1c/Pde4d/Akap6/Cacna1g/Ryr3/Cacna1b/Cacna1i/Ryr2/Cacna1e/Cacng2/Cacna1a/Ryr1
BP	GO:0097484	dendrite extension	37	-0.741646	-1.74204	0.000681354	0.000681354	0.024989	2044	tags=41%, list=14%, signal=35%	Syt1/Nedd4l/Bcl11a/Cpne5/Wasf1/Bdnf/Cpne6/Auts2/Unc13a/Sh3gl2/Syt4/Rasal1/Cpne9/Rims1/Syt2
BP	GO:0032653	regulation of interleukin-10 production	31	-0.751847	-1.72742	0.000695814	0.000695814	0.0254719	2066	tags=52%, list=14%, signal=44%	Cd84/Nod2/Trem2/Pycard/Syk/Tlr2/Sash3/Tnfrsf21/Fcer1g/Lgals9/Tlr9/Tyrobp/Cd83/Fcgr2b/Il20rb/Bcl3
CC	GO:0099512	supramolecular fiber	684	-0.482327	-1.27424	0.00069993	0.00069993	0.0255597	2747	tags=27%, list=19%, signal=23%	Map1s/Jup/Kif3c/Kcnab2/Pdlim2/Emd/Tpgs1/Shroom1/Dynlrb2/Fbxl22/Casc1/Rpl17/Haus8/Ttll9/Tubb5/Myo1f/Kif17/Kcna5/Kif7/Specc1/Scn5a/Ppp1r12b/Fhl2/Mfap4/Fbf1/Pstpip1/Fam161a/Lmod1/Baiap2/Whrn/Fhdc1/Fam83h/Actn3/Prc1/Slc2a1/Tuba1a/Cdk5r1/Capn6/Ttll11/Kcnj8/Misp/Mlph/Tnnc1/Tpm4/Upp2/Arhgef2/Kif21b/Krt10/Vcl/Evpl/Hspb1/Tnni3/Mns1/Myh11/Npnt/Pdlim7/Krt1/Kifc5b/Myo1a/Was/Tubb4b/Pdlim4/Nos1ap/Col1a1/Ank3/F…
BP	GO:0010001	glial cell differentiation	202	-0.557059	-1.45034	0.000702106	0.000702106	0.0255597	2125	tags=31%, list=15%, signal=27%	Zfp365/Erbb2/Sox10/Dtx1/Daam2/Klf15/Dlx1/Mdk/Cntnap1/B4galt5/Trem2/Igf1/Pou3f2/B4galt6/Slc45a3/Tgfb1/Fgf2/Ror2/Tal1/Tlr2/Gli3/Cnp/Il34/Tnfrsf21/Vim/Tnfrsf1b/Dab1/Ttbk1/Nrros/Ptn/Tspan2/Pmp22/Vtn/Gap43/Itgb4/Ndrg1/Itgam/C1qa/Plp1/Agt/Pax6/Lingo1/Olig1/Olig2/Adgrg6/Slc8a3/Mag/Omg/Myoc/Nkx6-2/S100a9/C5ar1/Fa2h/Ptprz1/Gfap/Kcnj10/Cntn2/Ntrk3/Prdm8/Reln/Gpr37l1/Rnf112/Mmp24
BP	GO:0021537	telencephalon development	202	-0.556052	-1.44772	0.000702106	0.000702106	0.0255597	2015	tags=29%, list=14%, signal=25%	Cdk5r1/Ptprs/Rtn4rl2/Slit1/Tacc2/Efhc1/Shank3/Csf1r/Dlx1/Robo1/Mdk/Nin/Sall1/Adgrg1/Pou3f2/Plxna4/Epha5/Cdk5r2/Phactr1/Plcb1/Tsku/Chd7/Wdr62/Gli3/Lhx6/Pou3f3/Sct/Sema7a/Col3a1/Dab1/Sema3a/Slc1a2/Crtac1/Jakmip1/Lhx2/Rtn4r/Slc7a11/Dcx/Slitrk5/Neurod6/Pax6/Bhlhe22/Tnr/Eomes/Bcan/Grin1/Alk/Nr4a3/Rfx4/Kirrel3/Cntn2/Ephb2/Kcna1/Dnah5/Prdm8/Reln/Uncx/Neurod1
CC	GO:0005913	cell-cell adherens junction	95	-0.619931	-1.57086	0.000723439	0.000723439	0.0262877	1345	tags=26%, list=9%, signal=24%	Vcl/Itga6/Pdlim7/Pdlim4/Tln2/Lyn/Prickle4/Ctnna2/Gja1/Ndrg1/Pkp3/Cdh13/Cdh26/Pdlim1/Ajap1/Ctnnd2/Cdh4/Cdh20/Cdh1/Pgm5/Cdh8/Cdh22/Igsf21/Cdh15/Fat2
BP	GO:1900454	positive regulation of long-term synaptic depression	9	-0.906744	-1.71144	0.000725795	0.000725795	0.0263247	806	tags=56%, list=6%, signal=52%	Mapt/Adcy8/Pirb/Grid2/Cbln1
CC	GO:0098831	presynaptic active zone cytoplasmic component	20	-0.801009	-1.73031	0.000747198	0.000747198	0.0270512	1218	tags=40%, list=9%, signal=37%	Ctnna2/Ppfia3/Rims3/Unc13a/Bsn/Unc13c/Rims1/Rims4
BP	GO:0042904	9-cis-retinoic acid biosynthetic process	2	-0.991438	-1.44019	0.00075643	0.00075643	0.0271856	125	tags=100%, list=1%, signal=99%	Aldh1a1
BP	GO:0042905	9-cis-retinoic acid metabolic process	2	-0.991438	-1.44019	0.00075643	0.00075643	0.0271856	125	tags=100%, list=1%, signal=99%	Aldh1a1
BP	GO:1901080	regulation of relaxation of smooth muscle	2	-0.991155	-1.43978	0.00075643	0.00075643	0.0271856	56	tags=100%, list=0%, signal=100%	Abcc8
BP	GO:1901082	positive regulation of relaxation of smooth muscle	2	-0.991155	-1.43978	0.00075643	0.00075643	0.0271856	56	tags=100%, list=0%, signal=100%	Abcc8
BP	GO:0048172	regulation of short-term neuronal synaptic plasticity	18	-0.821214	-1.74699	0.000760553	0.000760553	0.0272839	1214	tags=67%, list=9%, signal=61%	Ppfia3/Shisa6/Shisa7/Slc8a2/Shisa9/Bdnf/Syp/Syn1/Unc13a/Syt4/Shisa8/Grik2
BP	GO:0021955	central nervous system neuron axonogenesis	40	-0.725245	-1.71936	0.000788377	0.000788377	0.0281284	1789	tags=38%, list=13%, signal=33%	Nin/B4galt5/Plxna4/B4galt6/Tsku/Gli2/Dcx/Sptbn4/Bhlhe22/Dcc/Scn1b/Chrnb2/Ephb1/Ephb2/Prdm8
CC	GO:0048787	presynaptic active zone membrane	40	-0.720367	-1.7078	0.000788377	0.000788377	0.0281284	1075	tags=30%, list=8%, signal=28%	Nrxn1/Ntng2/Apba1/Snap25/Kcnma1/Stx1b/Scn8a/Ntng1/Adra2a/P2ry1/Cacna1a/Grm4
BP	GO:0090659	walking behavior	40	-0.726137	-1.72148	0.000788377	0.000788377	0.0281284	2010	tags=42%, list=14%, signal=37%	Efnb3/Uchl1/Cend1/Glrb/Chd7/Dab1/Pmp22/Cacna1c/Mapt/Sptbn4/Pcdh15/Kcnma1/Scn8a/Kcnj10/Cntn2/Scn1a/Cacna1a
MF	GO:0022829	wide pore channel activity	15	-0.837582	-1.7265	0.000791244	0.000791244	0.0281796	1736	tags=60%, list=12%, signal=53%	Gjc2/Gja5/Panx1/Gja1/Gjb1/Gjb2/Panx2/Gjc3/Aqp4
MF	GO:0005245	voltage-gated calcium channel activity	36	-0.746692	-1.75149	0.000796541	0.000796541	0.028232	2299	tags=47%, list=16%, signal=40%	Marcksl1/Cacng8/Cacng3/Cacnb3/Anxa2/Cacnb2/Cacng4/Cacna1c/Cacna1g/Cacna1b/Cacna1i/Cacna1e/Cacng2/Cacna1a/Cnr1/Cacng5/Ryr1
BP	GO:0009607	response to biotic stimulus	574	-0.481322	-1.27045	0.00079992	0.00079992	0.028232	2417	tags=29%, list=17%, signal=25%	Syt11/Jund/Baiap2/Snhg1/Ptger2/Prlr/Ly96/Irf2/Zc3hav1/Rps19/Naip5/Psmb9/H2-T23/Adamts4/Kcnj8/Gbp7/Gbp2/Apobec3/Ifit2/Alpk1/Stat1/Tap2/Rpl39/Irak2/Cd84/Tnfrsf14/Wfdc6a/B2m/Ncf2/Anxa3/Stab1/Batf/Ddx60/Tmem173/Pde4b/Gbp5/Irf8/Nod2/Trem2/Rtp4/Pycard/Lyn/Cd36/Il27ra/Adm/Zc3h12a/Cxcl16/Mst1r/Syk/Irak3/Gsdmd/Pik3cd/Tgfb1/Ly6a/Mrc1/Chd7/Tlr2/Lsm5/Prkce/Oas1b/Dgkb/Ncf1/Cubn/Unc13d/Ly86/Fcgr4/Glycam1/Rarre…
BP	GO:0030155	regulation of cell adhesion	529	-0.490584	-1.29343	0.00079992	0.00079992	0.028232	2507	tags=28%, list=18%, signal=24%	Lef1/Itga5/Net1/Foxj1/Cyth3/Rasgrp1/Abi3bp/Sh2b3/Ptpru/Prlr/Zfhx3/C1qtnf1/B4galnt2/H2-T23/H2-DMa/Tnfsf9/Col16a1/Sema3e/Erbb2/Dtx1/Fam107a/Lag3/Itga6/Efnb3/Npnt/Fes/Tnfrsf14/Pcsk5/Col1a1/Ptpn6/Ank3/Mdk/Srcin1/Postn/Cited2/Gcnt2/Coro1a/Spock2/Spp1/Igf1/Pycard/Lyn/Adgrg1/Smoc1/Apbb1ip/Cd36/Rgcc/Fbln2/Zc3h12a/Adrb2/Plxna4/Nckap1l/Cd59b/Syk/Chrd/Mbp/Zmiz1/Blm/Epha5/Tgfb1/Tnfaip8l2/Vav1/Lama1/Lims2/Ccr…
BP	GO:0040008	regulation of growth	574	-0.480495	-1.26827	0.00079992	0.00079992	0.028232	2403	tags=23%, list=17%, signal=20%	Sema3c/Rerg/Sertad1/Sema6c/Actn3/Sh3pxd2b/Olfm1/Cdk5r1/Tmem8b/Sema3g/Rgs4/Ptprs/Islr2/Sgk1/Sema3e/Slit1/Slc25a33/Erbb2/Cdkn2c/Fam107a/Sesn1/Syt1/Mgll/Sgip1/Trpv2/Sema4g/Ntn1/Nedd4l/Slit3/Cited2/Sphk1/Igf1/Socs2/Nanos1/Gas1/Bcl11a/Pou3f2/Adrb2/Plxna4/Cxcl16/Cpne5/Arhgap4/Clstn3/Tgfb1/Plcb1/Chd7/Map1b/Fgf2/Capn3/Sash3/Igfbp7/Ngf/Hopx/Gdf5/Frzb/Socs3/Sema7a/Zc3h12d/Dnph1/Sema6b/Npy1r/Mapk11/Adam15/I…
BP	GO:0045785	positive regulation of cell adhesion	312	-0.521171	-1.36662	0.00080008	0.00080008	0.028232	2507	tags=32%, list=18%, signal=27%	Lef1/Itga5/Net1/Cyth3/Rasgrp1/Abi3bp/Ptpru/Zfhx3/H2-T23/H2-DMa/Tnfsf9/Col16a1/Erbb2/Itga6/Efnb3/Npnt/Tnfrsf14/Pcsk5/Ptpn6/Ank3/Mdk/Cited2/Gcnt2/Coro1a/Spock2/Spp1/Igf1/Pycard/Adgrg1/Smoc1/Apbb1ip/Cd36/Fbln2/Nckap1l/Cd59b/Syk/Chrd/Zmiz1/Blm/Tgfb1/Vav1/Lims2/Ccr2/Icam1/Gli3/Sash3/Prkce/Unc13d/Rell2/Prex1/Shb/Edil3/Cd4/Il2rg/Ccl28/Runx1/Anxa1/Ptn/Il4ra/Vtn/Lgals9/H2-Ab1/Itgb2/Tfrc/Ihh/Nlrp3/Cd74/S10…
BP	GO:0032613	interleukin-10 production	34	-0.743316	-1.72868	0.000803213	0.000803213	0.028232	2066	tags=50%, list=14%, signal=43%	Cd84/Nod2/Trem2/Pycard/Syk/Tlr2/Sash3/Tnfrsf21/Fcer1g/Lgals9/Tlr9/Tyrobp/Isg15/Cd83/Fcgr2b/Il20rb/Bcl3
MF	GO:0004027	alcohol sulfotransferase activity	1	0.999439	1.33129	0.000803859	0.000803859	0.028232	9	tags=100%, list=0%, signal=100%	Sult1c1
BP	GO:0051668	localization within membrane	174	-0.565753	-1.46817	0.000804182	0.000804182	0.028232	1984	tags=31%, list=14%, signal=27%	Grasp/Tnik/Kif17/Lrp4/Adam22/Sec31b/Cacng8/Cacng3/Dock2/Shank3/Grip2/Dlg2/Fzd9/Arc/Camk2a/Mapk10/Glrb/Nlgn1/Pacsin1/Kif5c/Tgfb1/Caly/Kif5a/Nptxr/Cnih2/Cacng4/Shisa6/Shisa7/Nsg1/Nrxn1/Ptn/Itgb2/Gsg1l/Tyrobp/Itgb7/Cdh13/Itgal/Lhfpl4/Slc7a11/Anks1b/Pak1/Cplx1/Snap25/Thy1/Dnm3/Musk/Stx1b/Dnm1/Grik2/Cacng2/Reln/Nptx1/Cacna1a/Cacng5
BP	GO:0015893	drug transport	144	-0.580602	-1.49845	0.000808571	0.000808571	0.0282495	1571	tags=26%, list=11%, signal=23%	Cldn1/Entpd1/Slc7a5/Sncg/Cubn/Abcb1a/Runx1/Gja1/Slc1a2/Lrp2/Prkcb/Syt13/Slc7a11/Agt/Slc11a1/Edn1/Stra6l/Slc47a1/Slc52a3/Nfkbie/Chrnb2/Nat8l/Slc17a7/Syt4/Kcnj10/Slc32a1/Rbp4/Syt7/Slc1a3/Aqp4/Slc25a18/Kcna2/Cacna1a/Cnr1/Slc13a3/Syt2/Slc1a6
BP	GO:0044331	cell-cell adhesion mediated by cadherin	32	-0.750865	-1.73191	0.000810373	0.000810373	0.0282495	847	tags=28%, list=6%, signal=27%	Cdh13/Cdh26/Cdh4/Cdh20/Cdh1/Cdh8/Cdh22/Mmp24/Cdh15
MF	GO:0015185	gamma-aminobutyric acid transmembrane transporter activity	5	-0.95325	-1.61256	0.000810504	0.000810504	0.0282495	672	tags=100%, list=5%, signal=95%	Slc32a1/Slc6a1/Slc6a13/Slc6a12
MF	GO:0140161	monocarboxylate:sodium symporter activity	5	-0.95325	-1.61256	0.000810504	0.000810504	0.0282495	672	tags=100%, list=5%, signal=95%	Slc10a6/Slc6a1/Slc6a13/Slc6a12
BP	GO:1904064	positive regulation of cation transmembrane transport	127	-0.598478	-1.53822	0.000811853	0.000811853	0.0282495	2002	tags=35%, list=14%, signal=30%	Akap7/Shank3/Ank3/Arc/Nedd4l/Trem2/Gjc2/Asic2/Ehd3/Jph2/Adrb2/Cacnb2/Plcb1/Capn3/Kcnc2/Cacng4/Rgs7/Cacna1c/Fgf14/Stac2/Bdkrb1/Nos1/Kcnj11/Glrx/Gper1/Agt/Ctss/Ramp3/Akap6/Adrb1/Ank2/Thy1/Alox5/Cxcl10/Kcnmb1/Ryr2/Ephb2/Kcna1/Cacng2/Dpp6/Reln/Hcn1/Abcc8/Kcnc1
BP	GO:0099601	regulation of neurotransmitter receptor activity	55	-0.683912	-1.67082	0.000869093	0.000869093	0.0301879	2285	tags=51%, list=16%, signal=43%	Cacng8/Cacng3/Begain/Shank3/Shank1/Arc/Anxa3/Homer3/Adrb2/Nlgn1/Nptxr/Cnih2/Cacng4/Shisa6/Shisa7/Nrxn1/Gsg1l/Shisa9/Neto2/Mapk8ip2/Shisa8/Rph3a/Rasgrf1/Ephb2/Cacng2/Reln/Nptx1/Cacng5
BP	GO:0008038	neuron recognition	45	-0.707641	-1.69867	0.000890571	0.000890571	0.0308795	1272	tags=40%, list=9%, signal=37%	Tnfrsf21/Ndn/Sema3a/Gap43/Dscaml1/Crtac1/Bdnf/Ncam1/L1cam/Vstm2l/Dscam/Nrcam/Ptprz1/Celsr3/Cntn2/Ephb2/Cntn6/Cnr1
BP	GO:0010957	negative regulation of vitamin D biosynthetic process	3	0.976357	1.63869	0.000895656	0.000895656	0.0308927	68	tags=67%, list=0%, signal=66%	Snai1/Snai2
BP	GO:0032227	negative regulation of synaptic transmission, dopaminergic	3	0.971975	1.63133	0.000895656	0.000895656	0.0308927	291	tags=67%, list=2%, signal=65%	Snca/Kcnq4
BP	GO:0046137	negative regulation of vitamin metabolic process	3	0.976357	1.63869	0.000895656	0.000895656	0.0308927	68	tags=67%, list=0%, signal=66%	Snai1/Snai2
BP	GO:0010817	regulation of hormone levels	364	-0.513192	-1.3488	0.00090009	0.00090009	0.0309913	1963	tags=26%, list=14%, signal=23%	Pcsk5/Glul/Fkbp1b/Ly6e/Ywhah/Nmb/Schip1/Ache/Slc9b2/Spp1/Igf1/Lyn/Adm/Enho/Corin/Epha5/Rasl10b/Vip/Cpe/Sybu/Chd7/Ugt1a7c/Prkce/Sct/Crym/Abcb1a/Cckbr/Vgf/Adora1/Lrat/Irs2/Npy1r/Vsnl1/Ece2/Nrxn1/Tfr2/Cyp27a1/Runx1/Anxa1/Gja1/Cacna1c/Lrp2/Trpm2/Nos1/Kcnj11/Glrx/Gper1/Pcsk2/Agt/Pde3b/Ptprn/Hsd11b1/Pax6/Pcsk1n/Pde1c/Ptprn2/Edn1/Apln/Cplx1/Snap25/Pex5l/Slco4a1/Doc2b/C1qtnf3/Kcnma1/Pcsk6/Nell2/Dio2/Chga…
BP	GO:0097106	postsynaptic density organization	35	-0.741085	-1.7305	0.000913659	0.000913659	0.0314036	2431	tags=46%, list=17%, signal=38%	Cadm1/Dgkz/Ptprs/Shank3/Shank1/Nlgn1/Lrfn1/Nrxn1/Lrrtm1/Lrrc4/Lrrc4b/Ntrk3/Reln/Nptx1/Grid2/Cbln1
BP	GO:0007613	memory	120	-0.596786	-1.53055	0.000916497	0.000916497	0.0314463	2045	tags=37%, list=14%, signal=32%	Klk8/Shank3/Shank1/Arc/Mdk/Atxn1/Map1a/Rcan2/Igf1/Rin1/Asic1/Brinp1/Foxo6/Plcb1/Ngf/Sorcs3/Shisa7/Ptn/Slc8a2/Th/Chst10/Bdnf/Mapt/Adrb1/Snap25/Cck/Slc8a3/Jph3/Chrnb2/Slc24a2/Slc17a7/Syt4/Grin1/Musk/Adcy8/Atp1a3/Gria1/S100b/Reln/Adcy1/Cnr1/Calb1/Crhr1/Abcc8
BP	GO:0050772	positive regulation of axonogenesis	91	-0.624313	-1.57882	0.000933707	0.000933707	0.0319811	1976	tags=27%, list=14%, signal=24%	Trpv2/Ntn1/Robo1/Ache/Nin/Bcl11a/Plxna4/Map1b/Ngf/Sema7a/Bdnf/Mapt/Tubb2b/Dcx/L1cam/Pak1/Map6/Dscam/Cdh4/Nefl/Slitrk1/Crabp2/Ntrk3/Fn1/Plxnb3
BP	GO:0019724	B cell mediated immunity	83	-0.642561	-1.61764	0.000939359	0.000939359	0.0321	2254	tags=43%, list=16%, signal=37%	H2-T23/C1ra/Hc/H2-DMa/Serping1/Ptpn6/Batf/Nod2/Il27ra/Tgfb1/Susd4/Fcer1g/Fcgr1/C1rl/Fas/Inpp5d/Irf7/Il4ra/H2-Ab1/C2/Tfrc/Fcgr3/Cd74/Icosl/C1qc/C1qa/C1qb/Fcgr2b/Fgl2/Bcl6/Tnfsf13/Pou2f2/Bcl3/C4b/C3/Pirb
CC	GO:0048788	cytoskeleton of presynaptic active zone	6	-0.935134	-1.6387	0.000940439	0.000940439	0.0321	526	tags=67%, list=4%, signal=64%	Rims3/Bsn/Rims1/Rims4
MF	GO:0005242	inward rectifier potassium channel activity	13	-0.866299	-1.74083	0.000946458	0.000946458	0.0321938	842	tags=46%, list=6%, signal=43%	Kcnj11/Kcnj3/Kcnj12/Kcnj10/Kcnj9/Kcnj16
MF	GO:0005416	amino acid:cation symporter activity	13	-0.865597	-1.73941	0.000946458	0.000946458	0.0321938	933	tags=62%, list=7%, signal=58%	Slc1a2/Slc6a11/Slc32a1/Slc1a3/Slc6a1/Slc6a13/Slc6a12/Slc1a6
CC	GO:0099192	cerebellar Golgi cell to granule cell synapse	1	-0.99986	-1.33416	0.000994629	0.000994629	0.0337205	4	tags=100%, list=0%, signal=100%
BP	GO:0016192	vesicle-mediated transport	1187	-0.448178	-1.18822	0.0009999	0.0009999	0.0337205	2081	tags=18%, list=15%, signal=17%	Rph3al/Dock2/Cd84/Sptbn2/Rhoj/Bin2/Syt1/Lmf1/Fnbp1/Ehd2/Fes/Syt16/Sgip1/Grip2/Hmox1/Was/Neurl1b/Erc2/Ank3/Pla2g4a/B2m/Ncf2/Arc/Anxa3/Lrp11/Inpp5f/Srcin1/Rhou/Camk2a/Nedd4l/Clip3/Ache/Sept4/Slc9b2/Sphk1/Coro1a/Rab6b/Rab4a/Irf8/Nod2/Trem2/Mapk10/Arhgap25/Pycard/Lyn/Cd300lg/Gas1/Anxa2/Fcho1/Rin1/Ehd3/Sytl1/Stxbp1/Cd36/Adm/Ap1s1/Adrb2/Nlgn1/Cxcl16/Nckap1l/Tcp11/Syk/Pacsin1/Ap1s3/Kif5c/Tgfb1/Cdk5r2/El…
BP	GO:0043207	response to external biotic stimulus	550	-0.48102	-1.26896	0.0009999	0.0009999	0.0337205	2417	tags=29%, list=17%, signal=25%	Syt11/Jund/Baiap2/Snhg1/Ptger2/Prlr/Ly96/Irf2/Zc3hav1/Rps19/Naip5/Psmb9/H2-T23/Adamts4/Kcnj8/Gbp7/Gbp2/Apobec3/Ifit2/Alpk1/Stat1/Tap2/Rpl39/Irak2/Cd84/Tnfrsf14/Wfdc6a/B2m/Ncf2/Anxa3/Stab1/Batf/Ddx60/Tmem173/Pde4b/Gbp5/Irf8/Nod2/Trem2/Rtp4/Pycard/Lyn/Cd36/Il27ra/Adm/Zc3h12a/Cxcl16/Mst1r/Syk/Irak3/Gsdmd/Pik3cd/Tgfb1/Ly6a/Mrc1/Chd7/Tlr2/Lsm5/Prkce/Oas1b/Dgkb/Ncf1/Cubn/Unc13d/Ly86/Fcgr4/Glycam1/Rarre…
MF	GO:0046983	protein dimerization activity	1077	-0.453349	-1.20152	0.0009999	0.0009999	0.0337205	2276	tags=20%, list=16%, signal=18%	Cdh24/Rps19/Lrrfip1/Hps1/Acot7/Mtcl1/Tnnc1/Hdc/Tpm4/Abtb2/Bok/Gbp2/Tert/Zfp365/Jdp2/Erbb2/Tpst2/Stat1/Nudt21/Tap2/Hpgds/Arntl2/Irak2/Hspb1/Abcg5/Lsm7/Scx/Sgtb/Syt1/Npas3/Stom/Mgll/Syt16/Krt1/Csf1r/Hmox1/Dlg2/Pdlim4/Trim66/Fzd9/B2m/Ano3/Rasip1/Mtus2/Ywhah/Inpp5f/Tenm2/Camk2a/Schip1/Ache/Tmem173/Sept4/S100a16/Coro1a/Gbp5/Pycard/Plekhb1/Ang/Bcl11a/Rrm2/Ptpre/Adrb2/Nlgn1/Tpm2/Tymp/Irak3/Blm/Celsr1/Hi…
BP	GO:0051707	response to other organism	550	-0.48102	-1.26896	0.0009999	0.0009999	0.0337205	2417	tags=29%, list=17%, signal=25%	Syt11/Jund/Baiap2/Snhg1/Ptger2/Prlr/Ly96/Irf2/Zc3hav1/Rps19/Naip5/Psmb9/H2-T23/Adamts4/Kcnj8/Gbp7/Gbp2/Apobec3/Ifit2/Alpk1/Stat1/Tap2/Rpl39/Irak2/Cd84/Tnfrsf14/Wfdc6a/B2m/Ncf2/Anxa3/Stab1/Batf/Ddx60/Tmem173/Pde4b/Gbp5/Irf8/Nod2/Trem2/Rtp4/Pycard/Lyn/Cd36/Il27ra/Adm/Zc3h12a/Cxcl16/Mst1r/Syk/Irak3/Gsdmd/Pik3cd/Tgfb1/Ly6a/Mrc1/Chd7/Tlr2/Lsm5/Prkce/Oas1b/Dgkb/Ncf1/Cubn/Unc13d/Ly86/Fcgr4/Glycam1/Rarre…
BP	GO:0060402	calcium ion transport into cytosol	116	-0.601284	-1.53872	0.00102239	0.00102239	0.03442	1962	tags=37%, list=14%, signal=32%	Fam155a/Ptpn6/Fkbp1b/Grin2d/Coro1a/Lyn/Jph2/Adrb2/Tgfb1/Fyn/Plcb1/Chd7/Fgf2/Capn3/Prkce/Ngf/Cd4/P2rx7/Slc8a2/Slc8a1/Trpm2/Bdkrb1/Gper1/P2rx4/Ramp3/Pde4d/Akap6/Adrb1/Cacna1g/Ank2/Thy1/Slc8a3/Casq2/Jph3/Ryr3/Ubash3b/Cxcl10/Grin1/Cacna1i/Ryr2/Ryr1/Plch2/Grin2c
MF	GO:0099507	ligand-gated ion channel activity involved in regulation of presynaptic membrane potential	4	-0.963291	-1.56423	0.00102634	0.00102634	0.0344941	528	tags=100%, list=4%, signal=96%	Kcnma1/Grin1/Grik2
BP	GO:0002684	positive regulation of immune system process	625	-0.479342	-1.26594	0.00109989	0.00109989	0.0367777	2550	tags=29%, list=18%, signal=25%	Madcam1/Dock8/Itga2b/Trim30a/Lef1/Mill2/Foxj1/Cmklr1/Rasgrp1/Cadm1/Arrb2/Ly96/Hmgb3/Cmtm3/Tnip1/Zc3hav1/Esr1/Ptprs/Rps19/H2-T23/C1ra/Hps1/Hc/H2-DMa/Cacnb3/Tnfsf9/Themis2/Foxo3/Serping1/Alpk1/Stat1/Nudt21/Tap2/Irak2/Cd84/Lag3/Efnb3/Fes/Tnfrsf14/Krt1/Csf1r/Hmox1/Ptpn6/B2m/Mdk/Prkch/Ddx60/Tmem173/Slc9b2/Coro1a/Fyb/Pde4b/Gbp5/Nod2/Trem2/Igf1/Pycard/Lyn/Plcl2/Stxbp1/Cd36/Il27ra/H2-T24/Rgcc/Zc3h12a/Nck…
BP	GO:0030029	actin filament-based process	617	-0.477508	-1.26089	0.00109989	0.00109989	0.0367777	2805	tags=28%, list=20%, signal=23%	Sun2/Mtss1/Kank3/Sptb/Prkcd/Klhl17/Jup/Pdxp/Pdlim2/Shroom1/Limk1/Zyx/Fgd1/Arhgap6/Tnik/Myo1f/Kcna5/Specc1/Scn5a/Spire1/Rhoc/Foxj1/Grhl3/Pstpip1/Capg/Lmod1/Baiap2/Fhdc1/S1pr2/Sh3pxd2b/Arpin/Cdk5r1/Acap2/Inf2/Frmd6/Cit/Rgs4/Kcnj8/Rhog/Tnnc1/Plekhg2/Tpm4/Arhgef2/Sema3e/Vangl2/Pak3/Fam107a/Dock2/Rhoj/Daam2/Ehd2/Fes/Fchsd1/Shank3/Shank1/Pdlim7/Csf1r/Tmsb10/Was/Pdlim4/Anln/Parvb/Mdk/Rhou/Nedd4l/Coro1a/…
BP	GO:0040007	growth	859	-0.463675	-1.22697	0.00109989	0.00109989	0.0367777	2365	tags=22%, list=17%, signal=19%	Prlr/Sertad1/Sema6c/Actn3/Sh3pxd2b/Ptgfrn/Olfm1/Cdk5r1/Tmem8b/Sema3g/Esr1/Rgs4/Ptprs/Islr2/Sgk1/Foxo3/Sema3e/Vangl2/Slit1/Slc25a33/Erbb2/Cdkn2c/Sox10/Fam107a/Vcl/Sptbn2/Sesn1/Syt1/Igsf10/Mgll/Sgip1/Shank3/Shank1/Trpv2/Fzd9/Sema4g/Ly6e/Ntn1/Robo1/Mdk/Nedd4l/Postn/Slit3/Cited2/Nin/Sphk1/Igf1/Socs2/Sall1/Col12a1/Nanos1/Gas1/Anxa2/Col6a1/Bcl11a/Pou3f2/Adm/Adrb2/Plxna4/Cxcl16/Zmiz1/Cpne5/Arhgap4/Clstn…
BP	GO:0061387	regulation of extent of cell growth	115	-0.597038	-1.52744	0.00112463	0.00112463	0.0375412	2403	tags=34%, list=17%, signal=28%	Sema3c/Sema6c/Olfm1/Cdk5r1/Sema3g/Ptprs/Islr2/Sema3e/Slit1/Mgll/Trpv2/Sema4g/Ntn1/Bcl11a/Plxna4/Arhgap4/Map1b/Ngf/Sema7a/Sema6b/Sema3a/Fstl4/Sema3d/Bdnf/Sema4f/Mapt/Rtn4r/Dcx/L1cam/Pak1/Dscam/Tnr/Mag/Omg/Cdh4/Aatk/Crabp2/Ntrk3/Fn1
BP	GO:0097553	calcium ion transmembrane import into cytosol	101	-0.605506	-1.53914	0.00113192	0.00113192	0.0377206	1962	tags=39%, list=14%, signal=34%	Fam155a/Ptpn6/Fkbp1b/Grin2d/Coro1a/Lyn/Jph2/Adrb2/Tgfb1/Fyn/Plcb1/Chd7/Fgf2/Capn3/Prkce/Ngf/P2rx7/Slc8a2/Slc8a1/Trpm2/Bdkrb1/Gper1/Ramp3/Pde4d/Akap6/Adrb1/Ank2/Thy1/Slc8a3/Casq2/Jph3/Ryr3/Ubash3b/Cxcl10/Grin1/Ryr2/Ryr1/Plch2/Grin2c
BP	GO:0035384	thioester biosynthetic process	24	0.714835	2.16488	0.00115141	0.00115141	0.0382407	715	tags=21%, list=5%, signal=20%	Snca/Acss1/Acat1/Acsl4/Acsl6
BP	GO:0071616	acyl-CoA biosynthetic process	24	0.714835	2.16488	0.00115141	0.00115141	0.0382407	715	tags=21%, list=5%, signal=20%	Snca/Acss1/Acat1/Acsl4/Acsl6
MF	GO:0019905	syntaxin binding	71	-0.656145	-1.63579	0.00116107	0.00116107	0.0384967	1768	tags=27%, list=12%, signal=24%	Rab4a/Stxbp1/Sybu/Prrt2/Cplx2/Napb/Synpr/Syp/Snph/Syt13/Cplx1/Snap25/Doc2b/Unc13a/Syt4/Stxbp5l/Unc13c/Cacna1a/Syt2
BP	GO:0099151	regulation of postsynaptic density assembly	14	-0.849648	-1.72821	0.0012008	0.0012008	0.0394906	1075	tags=57%, list=8%, signal=53%	Lrfn1/Nrxn1/Lrrtm1/Lrrc4b/Ntrk3/Nptx1/Grid2/Cbln1
BP	GO:0042060	wound healing	257	-0.528939	-1.38315	0.00120108	0.00120108	0.0394906	2448	tags=30%, list=17%, signal=25%	Grhl3/Syt11/Sh2b3/Ptgfrn/C1qtnf1/Procr/Hps1/Vangl2/Erbb2/Serping1/Evpl/Igsf10/Hmox1/Col1a1/Fzd9/Ptpn6/Mdk/Ppl/Col5a1/Evl/Igf1/Lyn/Tmprss6/Anxa2/Stxbp1/Cd36/Adrb2/Timp1/Syk/Thbd/Entpd1/Celsr1/Tgfb1/Fgf2/Ccr2/Capn3/Prkce/Hopx/Fcer1g/Cnn2/Plek/Col3a1/Lox/Serpine1/Anxa1/Ptn/Gja1/F13a1/Arhgap24/Gap43/Wfdc1/Slc7a11/Klf5/Slc11a1/Ajap1/Acta2/Adrb1/Pak1/Ndnf/Cdkn1a/Ubash3b/Pf4/S100a9/Vwf/Tmeff2/Cd109/C3/S…
BP	GO:0007200	phospholipase C-activating G protein-coupled receptor signaling pathway	52	-0.685754	-1.66789	0.00120166	0.00120166	0.0394906	1634	tags=35%, list=11%, signal=31%	Gpr17/Vip/Cckbr/Lpar1/Tgm2/S1pr1/C3ar1/Edn1/Adra1b/Gm5127/Ntsr2/C5ar1/Chga/Adra2a/P2ry1/Crhr1/Grm1/Gng13
BP	GO:0035744	T-helper 1 cell cytokine production	4	0.947194	1.72832	0.00120308	0.00120308	0.0394906	3	tags=25%, list=0%, signal=25%	Il1b
BP	GO:2000554	regulation of T-helper 1 cell cytokine production	4	0.947194	1.72832	0.00120308	0.00120308	0.0394906	3	tags=25%, list=0%, signal=25%	Il1b
BP	GO:2000556	positive regulation of T-helper 1 cell cytokine production	4	0.947194	1.72832	0.00120308	0.00120308	0.0394906	3	tags=25%, list=0%, signal=25%	Il1b
MF	GO:0005544	calcium-dependent phospholipid binding	43	-0.698985	-1.66972	0.0012318	0.0012318	0.0403661	2044	tags=37%, list=14%, signal=32%	Syt1/Pla2g4a/Anxa3/Anxa2/Cpne5/Pla2g4c/Anxa1/Cpne4/Cpne6/Syt13/Doc2b/Syt4/Rph3a/Syt7/Cpne9/Syt2
MF	GO:0042803	protein homodimerization activity	736	-0.467377	-1.2354	0.00129987	0.00129987	0.0423851	2441	tags=22%, list=17%, signal=19%	Abcg4/Rasgrp1/Cadm1/Hey1/Syt11/Zfp423/Whrn/Mad2l1/Anks6/Actn3/Dgkh/Ceacam2/Cdh24/Rps19/Lrrfip1/Acot7/Mtcl1/Tnnc1/Hdc/Tpm4/Bok/Gbp2/Tert/Zfp365/Tpst2/Stat1/Nudt21/Tap2/Hpgds/Irak2/Hspb1/Sgtb/Stom/Mgll/Syt16/Csf1r/Hmox1/Pdlim4/Trim66/Fzd9/B2m/Rasip1/Mtus2/Inpp5f/Tenm2/Camk2a/Schip1/Ache/Tmem173/Sept4/S100a16/Coro1a/Gbp5/Pycard/Plekhb1/Ang/Rrm2/Ptpre/Adrb2/Tpm2/Tymp/Irak3/Blm/Tgfb1/Homer2/Plcb1/Chek…
BP	GO:0051093	negative regulation of developmental process	815	-0.463833	-1.22685	0.00129987	0.00129987	0.0423851	2328	tags=25%, list=16%, signal=22%	Zfhx3/Olfm1/Cdk5r1/Sema3g/Cit/Rgs4/Ptprs/Adcyap1/Rbl1/Bex1/Usp2/Arhgef2/Rtn4rl2/Col4a2/Foxo3/Sema3e/Tert/Slit1/Zfp365/Jdp2/Erbb2/Sox10/Stat1/Dtx1/Dand5/Lag3/Efemp1/Daam2/Klk8/Rorb/Sparc/Efnb3/B2m/Sema4g/Prickle1/Ywhah/Ntn1/Dlx1/Robo1/Mdk/Inpp5f/Stab1/Postn/Cited2/Tob1/Vash1/Tgfb1i1/Col5a1/Cend1/Igf1/Socs2/Sall1/Lyn/Adgrg1/Anxa2/Cntn4/Bcl11a/Cd36/Rgcc/Chadl/Zc3h12a/Adrb2/Nlgn1/Timp1/Brinp1/Chrd/Ar…
BP	GO:0070887	cellular response to chemical stimulus	2031	-0.430268	-1.14319	0.00129987	0.00129987	0.0423851	2201	tags=20%, list=15%, signal=20%	Arhgef2/Abtb2/Rps6ka4/Bok/Col4a2/Endog/Ramp2/Grm5/Sgk1/Col16a1/Foxo3/Fndc1/Gbp2/Tert/Gpr75/Pak3/Ifit2/Slc25a33/Erbb2/Krt10/Stat1/Dtx1/Nfil3/Dand5/Fam107a/Irak2/Hspb1/Cd84/Chrm3/Sesn1/Scx/Bin2/Creb3l4/Syt1/Rorb/Sparc/Ildr1/Per1/Npnt/Fes/Akap7/Trim2/Gramd1c/Csf3r/Csf1r/Hmox1/Was/Dlg2/Col1a1/Csf2ra/Ptpn6/Ank3/Fkbp1b/Birc3/Pla2g4a/B2m/Ncf2/Ly6e/Ywhah/Ntn1/Dlx1/Casp12/Spidr/Osmr/Robo1/Mdk/Pmepa1/Camk2…
BP	GO:0010810	regulation of cell-substrate adhesion	173	-0.560738	-1.45512	0.0013068	0.0013068	0.0425405	2168	tags=27%, list=15%, signal=23%	Col16a1/Sema3e/Fam107a/Itga6/Npnt/Pcsk5/Col1a1/Mdk/Postn/Gcnt2/Spock2/Spp1/Smoc1/Cd36/Fbln2/Lims2/Prkce/Unc13d/Rell2/Prex1/Edil3/Adam15/Serpine1/Ccl28/Ptn/Vtn/Rac2/S100a10/Cdh13/Acer2/Vit/Ajap1/L1cam/Bcl6/Ndnf/Thy1/Emid1/Apod/Myoc/Ptprz1/Spock1/Emilin2/Wnt4/Gpm6b/Fn1/Smoc2
BP	GO:2000311	regulation of AMPA receptor activity	26	-0.765568	-1.71762	0.00131281	0.00131281	0.0426447	2285	tags=73%, list=16%, signal=61%	Cacng8/Cacng3/Shank3/Shank1/Arc/Adrb2/Nlgn1/Cnih2/Cacng4/Shisa6/Shisa7/Nrxn1/Gsg1l/Shisa9/Mapk8ip2/Shisa8/Cacng2/Reln/Cacng5
MF	GO:0008514	organic anion transmembrane transporter activity	147	-0.572153	-1.47688	0.00131433	0.00131433	0.0426447	1100	tags=16%, list=8%, signal=15%	Slco2a1/Atp8a2/Slc1a4/Slc1a2/Slc16a3/Slc7a11/Slc6a11/Slco4a1/Slc52a3/Slc17a7/Slc2a3/Slc4a4/Slc17a6/Slc32a1/Slc10a6/Slc1a3/Slc25a18/Slc6a1/Slc6a13/Slc13a3/Slc22a6/Slc6a12/Slc1a6
BP	GO:0097274	urea homeostasis	2	-0.989471	-1.43734	0.00132375	0.00132375	0.0428798	54	tags=100%, list=0%, signal=100%	Tfap2b
MF	GO:0019865	immunoglobulin binding	13	-0.859602	-1.72737	0.00135208	0.00135208	0.0436539	1701	tags=77%, list=12%, signal=68%	Cd300lg/Fcgr4/Fcer1g/Fcgr1/Cd4/Fcgr3/Fcgr2b/Vwf/Gria2/Gria1
BP	GO:0051938	L-glutamate import	13	-0.85848	-1.72511	0.00135208	0.00135208	0.0436539	933	tags=46%, list=7%, signal=43%	Slc1a2/Slc7a11/Slc17a7/Kcnj10/Slc1a3/Slc1a6
BP	GO:0055083	monovalent inorganic anion homeostasis	21	-0.787002	-1.71149	0.00135937	0.00135937	0.0438173	954	tags=29%, list=7%, signal=27%	Enpp1/Slc12a5/Stc1/Sfrp4/Cacna1a/Tfap2b
BP	GO:0072303	positive regulation of glomerular metanephric mesangial cell proliferation	1	0.999228	1.33101	0.00140675	0.00140675	0.0451232	12	tags=100%, list=0%, signal=100%	Egr1
BP	GO:0098758	response to interleukin-8	1	0.999228	1.33101	0.00140675	0.00140675	0.0451232	12	tags=100%, list=0%, signal=100%	Egr1
BP	GO:0098759	cellular response to interleukin-8	1	0.999228	1.33101	0.00140675	0.00140675	0.0451232	12	tags=100%, list=0%, signal=100%	Egr1
BP	GO:0007272	ensheathment of neurons	129	-0.589026	-1.51544	0.00141973	0.00141973	0.0453312	2122	tags=35%, list=15%, signal=30%	Erbb2/Sox10/Klk8/Xk/Cntnap1/B4galt5/Igf1/Cldn11/Pou3f2/B4galt6/Tymp/Mbp/Tgfb1/Fyn/Tlr2/Tnfrsf21/Tnfrsf1b/Bcas1/Ptn/Tspan2/Pmp22/Itgb4/Gal3st1/Ndrg1/Itgax/Abcd2/Plp1/Mal/Pllp/Olig2/Adgrg6/Slc8a3/Mag/Omg/Ugt8a/Myoc/Nkx6-2/Fa2h/Gjc3/Mall/Ptprz1/Kcnj10/Cntn2/Ntrk3/S100b
BP	GO:0008366	axon ensheathment	129	-0.589026	-1.51544	0.00141973	0.00141973	0.0453312	2122	tags=35%, list=15%, signal=30%	Erbb2/Sox10/Klk8/Xk/Cntnap1/B4galt5/Igf1/Cldn11/Pou3f2/B4galt6/Tymp/Mbp/Tgfb1/Fyn/Tlr2/Tnfrsf21/Tnfrsf1b/Bcas1/Ptn/Tspan2/Pmp22/Itgb4/Gal3st1/Ndrg1/Itgax/Abcd2/Plp1/Mal/Pllp/Olig2/Adgrg6/Slc8a3/Mag/Omg/Ugt8a/Myoc/Nkx6-2/Fa2h/Gjc3/Mall/Ptprz1/Kcnj10/Cntn2/Ntrk3/S100b
BP	GO:0086003	cardiac muscle cell contraction	52	-0.678458	-1.65015	0.00142014	0.00142014	0.0453312	1837	tags=38%, list=13%, signal=34%	Nedd4l/Pde4b/Cacnb2/Gja5/Scn3b/Adora1/Cacna1c/Pde4d/Akap6/Adrb1/Cacna1g/Ank2/Stc1/Scn1b/Scn4b/Casq2/Scn2b/Ryr2/Scn1a/Kcnn2
CC	GO:0016342	catenin complex	25	-0.761782	-1.70145	0.00144058	0.00144058	0.045909	847	tags=32%, list=6%, signal=30%	Cdh13/Cdh26/Cdh4/Cdh20/Cdh1/Cdh8/Cdh22/Cdh15
CC	GO:0097449	astrocyte projection	15	-0.83079	-1.7125	0.00145061	0.00145061	0.0461542	858	tags=60%, list=6%, signal=56%	Adgrg1/Gjb2/Slc7a11/Syt4/Gfap/Kcnj10/Grm3/Kcnk2/Aqp4
BP	GO:0032733	positive regulation of interleukin-10 production	22	-0.779672	-1.7056	0.0014733	0.0014733	0.0468003	1745	tags=55%, list=12%, signal=48%	Nod2/Trem2/Pycard/Syk/Tlr2/Sash3/Fcer1g/Lgals9/Tlr9/Cd83/Il20rb/Bcl3
BP	GO:0043113	receptor clustering	60	-0.664532	-1.6334	0.00150376	0.00150376	0.0476911	1984	tags=37%, list=14%, signal=32%	Shank3/Grip2/Dlg2/Fzd9/Glrb/Nlgn1/Tgfb1/Shisa6/Shisa7/Nrxn1/Ptn/Itgb2/Itgb7/Itgal/Lhfpl4/Slc7a11/Pak1/Thy1/Musk/Grik2/Reln/Cacna1a
BP	GO:0031338	regulation of vesicle fusion	31	-0.743806	-1.70895	0.0015076	0.0015076	0.0477359	2280	tags=52%, list=16%, signal=43%	Vamp1/Syt1/Pla2g4a/Sphk1/Coro1a/Anxa2/Stxbp1/Prrt2/Cplx2/Anxa1/Cplx1/Doc2b/Syt4/Trim9/Syt7/Syt2
BP	GO:0050796	regulation of insulin secretion	132	-0.582958	-1.50074	0.00152022	0.00152022	0.0480583	1530	tags=23%, list=11%, signal=20%	Enho/Epha5/Sybu/Prkce/Irs2/Vsnl1/Nrxn1/Gja1/Trpm2/Nos1/Kcnj11/Glrx/Gper1/Pde3b/Pde1c/Doc2b/Chga/Gpr68/Adcy8/Stxbp5l/Inhbb/Cacna1e/Rbp4/Syt7/Nnat/Adra2a/Cnr1/Abcc8/Tfap2b/Myt1
BP	GO:0008347	glial cell migration	52	-0.672678	-1.63609	0.00152939	0.00152939	0.0482706	1741	tags=33%, list=12%, signal=29%	Trem2/Adgrg1/Cdk5r2/Ccr2/Gli3/Vim/Fas/Dab1/Ndn/Pmp22/P2rx4/Dcx/Grin1/Ptprz1/Reln/Fn1/P2ry1
BP	GO:0048640	negative regulation of developmental growth	112	-0.595662	-1.52149	0.00153752	0.00153752	0.0484495	2782	tags=38%, list=20%, signal=30%	Plxna3/Fgfr3/Dusp10/Rgma/Sfrp2/Sema3c/Sema6c/Cdk5r1/Sema3g/Rgs4/Ptprs/Sema3e/Slit1/Sema4g/Ntn1/Cited2/Socs2/Bcl11a/Adrb2/Arhgap4/Sema7a/Sema6b/Mapk11/Adrb3/Gja1/Sema3a/Fstl4/Sema3d/Sema4f/Rtn4r/Nkd1/Adrb1/Pak1/Tnr/Cdkn1a/Mag/Plac8/Aatk/Rbp4/Kcnk2/H19/Pi16
BP	GO:0035725	sodium ion transmembrane transport	82	-0.628443	-1.58125	0.00156691	0.00156691	0.0492968	2034	tags=35%, list=14%, signal=30%	Stom/Nalcn/Ank3/Ywhah/Fgf12/Nedd4l/Scnn1a/Asic1/Plcb1/Osr1/Scn3b/Fxyd5/Hcn2/Slc8a2/Fxyd6/Slc8a1/Slc9a9/Neto2/Nos1/Glrx/Scn1b/Slc8a3/Scn4b/Hecw1/Scn2b/Scn8a/Atp1a3/Hcn1/Scn1a
BP	GO:0002376	immune system process	1570	-0.438729	-1.1644	0.00159984	0.00159984	0.0502527	2290	tags=22%, list=16%, signal=21%	Zc3hav1/Esr1/Ptprs/Rps19/Adcyap1/Naip5/Psmb9/H2-T23/C1ra/Hps1/Kcnj8/Gbp7/Hc/H2-DMa/Spns2/Arhgef2/Cacnb3/Susd2/Tnfsf9/Themis2/Foxo3/Gbp2/Samd9l/Apobec3/Ifit2/Erbb2/Serping1/Alpk1/Stat1/Dtx1/Nudt21/Nfil3/Tap2/Crip2/Rpl39/Dock2/Irak2/Cd84/Lag3/Itga6/Efnb3/Fes/Tnfrsf14/Krt1/P2ry14/Csf3r/Csf1r/Hmox1/Was/Fzd9/Ptpn6/Fkbp1b/B2m/Anln/Anxa3/Mdk/Crip3/Batf/Prkch/Ctsh/Cited2/Ddx60/Tmem173/Slc9b2/Sphk1/Coro1a…
BP	GO:0030595	leukocyte chemotaxis	128	-0.586456	-1.50794	0.00162371	0.00162371	0.050742	1969	tags=35%, list=14%, signal=31%	Csf3r/Mdk/Coro1a/Pde4b/Spp1/Nod2/Lyn/Cxcl16/Nckap1l/Syk/Pla2g7/Vav1/Ptpro/Ccr2/Prex1/Rarres2/Padi2/Fcer1g/Serpine1/Anxa1/Ptn/Ccl9/Rac2/Itgb2/Fcgr3/Cd74/Trpm2/Itgam/Pde4d/Scg2/S1pr1/C3ar1/Ccl6/Edn1/Nbl1/Cxcl10/Pf4/Cxcl9/S100a9/C5ar1/Cxcl14/Aif1/Ccr1/Chga/Il16
BP	GO:0042552	myelination	127	-0.58734	-1.50959	0.00162371	0.00162371	0.050742	2122	tags=35%, list=15%, signal=30%	Erbb2/Sox10/Klk8/Xk/Cntnap1/B4galt5/Igf1/Pou3f2/B4galt6/Tymp/Mbp/Tgfb1/Fyn/Tlr2/Tnfrsf21/Tnfrsf1b/Bcas1/Ptn/Tspan2/Pmp22/Itgb4/Gal3st1/Ndrg1/Itgax/Abcd2/Plp1/Mal/Pllp/Olig2/Adgrg6/Slc8a3/Mag/Omg/Ugt8a/Myoc/Nkx6-2/Fa2h/Gjc3/Mall/Ptprz1/Kcnj10/Cntn2/Ntrk3/S100b
BP	GO:0060401	cytosolic calcium ion transport	126	-0.588642	-1.51236	0.00162437	0.00162437	0.050742	1962	tags=34%, list=14%, signal=30%	Fam155a/Ptpn6/Fkbp1b/Grin2d/Coro1a/Lyn/Jph2/Adrb2/Tgfb1/Fyn/Plcb1/Chd7/Fgf2/Capn3/Prkce/Ngf/Cd4/P2rx7/Slc8a2/Slc8a1/Trpm2/Bdkrb1/Gper1/P2rx4/Ramp3/Pde4d/Akap6/Adrb1/Cacna1g/Ank2/Thy1/Slc8a3/Casq2/Jph3/Ryr3/Ubash3b/Cxcl10/Grin1/Cacna1i/Ryr2/Ryr1/Plch2/Grin2c
BP	GO:1901079	positive regulation of relaxation of muscle	3	-0.973753	-1.50379	0.00162572	0.00162572	0.050742	331	tags=67%, list=2%, signal=65%	Chga/Abcc8
BP	GO:0060074	synapse maturation	29	-0.747142	-1.70427	0.00163819	0.00163819	0.0510503	579	tags=45%, list=4%, signal=43%	Sybu/Nrxn1/Camk2b/Nrg2/Neurl1a/Sez6/Nefl/Bcan/Sez6l2/Sez6l/Neurod2/Reln/Igsf21
BP	GO:0006695	cholesterol biosynthetic process	36	0.635539	2.08874	0.00164745	0.00164745	0.0511767	2006	tags=56%, list=14%, signal=48%	Insig1/Cyp51/Nsdhl/Fdps/Mvd/Lss/Dhcr7/Hmgcr/Hsd17b7/Dhcr24/Hmgcs1/Tm7sf2/Sc5d/Prkaa1/Apoe/Pmvk/Fdft1/Mvk/Prkaa2/Lbr
BP	GO:1902653	secondary alcohol biosynthetic process	36	0.635539	2.08874	0.00164745	0.00164745	0.0511767	2006	tags=56%, list=14%, signal=48%	Insig1/Cyp51/Nsdhl/Fdps/Mvd/Lss/Dhcr7/Hmgcr/Hsd17b7/Dhcr24/Hmgcs1/Tm7sf2/Sc5d/Prkaa1/Apoe/Pmvk/Fdft1/Mvk/Prkaa2/Lbr
CC	GO:0098945	intrinsic component of presynaptic active zone membrane	26	-0.760169	-1.70551	0.00167084	0.00167084	0.0518218	1075	tags=35%, list=8%, signal=32%	Nrxn1/Ntng2/Kcnma1/Scn8a/Ntng1/Adra2a/P2ry1/Cacna1a/Grm4
BP	GO:0050776	regulation of immune response	500	-0.484887	-1.27815	0.00169983	0.00169983	0.0525215	2369	tags=28%, list=17%, signal=24%	Arrb2/Parp14/Ly96/Hmgb3/Cmtm3/Tnip1/Zc3hav1/Esr1/Ptprs/Rps19/Adcyap1/H2-T23/C1ra/Hc/H2-DMa/Spns2/Cacnb3/Themis2/Serping1/Alpk1/Tap2/Irak2/Cd84/Lag3/Fes/Tnfrsf14/Krt1/Hmox1/Was/Ptpn6/B2m/Prkch/Ctsh/Ddx60/Tmem173/Fyb/Pde4b/Gbp5/Nod2/Trem2/Pycard/Lyn/Plcl2/Stxbp1/Cd36/Il27ra/Gpr17/H2-T24/Rgcc/Zc3h12a/Nckap1l/Cd59b/Syk/Irak3/Kcnn4/Tgfb1/Fyn/H2-D1/Vav1/Tlr2/Ccr2/Sash3/Prkce/Unc13d/Susd4/Shb/Tnfrsf21/M…
BP	GO:0009617	response to bacterium	352	-0.501943	-1.3188	0.00170017	0.00170017	0.0525215	2417	tags=35%, list=17%, signal=30%	Syt11/Jund/Baiap2/Snhg1/Ptger2/Prlr/Ly96/Rps19/Naip5/Psmb9/H2-T23/Adamts4/Kcnj8/Gbp7/Gbp2/Alpk1/Stat1/Tap2/Rpl39/Irak2/Cd84/Tnfrsf14/Wfdc6a/B2m/Ncf2/Anxa3/Stab1/Pde4b/Gbp5/Irf8/Nod2/Trem2/Pycard/Lyn/Cd36/Il27ra/Adm/Zc3h12a/Cxcl16/Syk/Irak3/Gsdmd/Tgfb1/Ly6a/Mrc1/Chd7/Tlr2/Lsm5/Prkce/Dgkb/Ncf1/Cubn/Ly86/Fcgr4/Glycam1/Rarres2/Vgf/Lrat/Fcer1g/Vim/Fcgr1/Lrg1/Tmem229b/Gch1/Tnfrsf1b/Cd4/Cd52/Nfkbia/Serp…
BP	GO:0021683	cerebellar granular layer morphogenesis	10	-0.87115	-1.67373	0.0017014	0.0017014	0.0525215	38	tags=50%, list=0%, signal=50%	Kndc1/Nrxn1/Wnt7a/Grid2/Cbln1
BP	GO:0014003	oligodendrocyte development	32	-0.731483	-1.68721	0.00173651	0.00173651	0.0535214	2111	tags=44%, list=15%, signal=37%	Sox10/Cntnap1/B4galt5/B4galt6/Tgfb1/Tlr2/Plp1/Mag/Omg/Nkx6-2/Fa2h/Kcnj10/Cntn2/Prdm8
BP	GO:0021952	central nervous system projection neuron axonogenesis	28	-0.749416	-1.70195	0.00176616	0.00176616	0.0543501	1789	tags=46%, list=13%, signal=41%	Nin/Plxna4/Tsku/Gli2/Dcx/Sptbn4/Bhlhe22/Dcc/Scn1b/Chrnb2/Ephb1/Ephb2/Prdm8
BP	GO:0016064	immunoglobulin mediated immune response	80	-0.630452	-1.58286	0.00178029	0.00178029	0.0546343	2254	tags=42%, list=16%, signal=36%	H2-T23/C1ra/Hc/H2-DMa/Serping1/Ptpn6/Batf/Nod2/Il27ra/Tgfb1/Susd4/Fcer1g/Fcgr1/C1rl/Inpp5d/Irf7/Il4ra/H2-Ab1/C2/Tfrc/Fcgr3/Cd74/Icosl/C1qc/C1qa/C1qb/Fcgr2b/Fgl2/Bcl6/Tnfsf13/Pou2f2/Bcl3/C4b/C3
BP	GO:0016126	sterol biosynthetic process	40	0.667299	2.2483	0.00178094	0.00178094	0.0546343	1571	tags=52%, list=11%, signal=47%	Cyb5r2/Insig1/Cyp51/Nsdhl/Fdps/Mvd/Msmo1/Lss/Dhcr7/Hmgcr/Hsd17b7/Dhcr24/Hmgcs1/Tm7sf2/Sqle/Sc5d/Prkaa1/Apoe/Pmvk/Fdft1/Mvk
BP	GO:0090087	regulation of peptide transport	578	-0.47464	-1.25305	0.00179982	0.00179982	0.0551275	2081	tags=20%, list=15%, signal=18%	Rph3al/Cd84/Stom/Frmd8/Ildr1/Tnfrsf14/Csf1r/Glul/Ank3/Fkbp1b/Mdk/Srcin1/Postn/Slc9b2/Nod2/Trem2/Igf1/Pycard/Lyn/Frmd4a/Ang/Cd36/Il27ra/Rgcc/Zc3h12a/Syk/Mbp/Enho/Gja5/Gsdmd/Kcnn4/Epha5/Tgfb1/Rasl10b/Fyn/Lcp1/Sybu/Exph5/Chd7/Tlr2/Gli3/Prkce/Il17rb/Hcls1/Sct/Cckbr/Sorl1/Panx1/Tnfrsf21/Adora1/Prr5l/Irs2/Mapk11/Tnfrsf1b/Srgn/Vsnl1/P2rx7/Nrxn1/Tfr2/Anxa1/Gja1/Il4ra/C1qtnf4/Lgals9/Tlr9/Nlrp3/Akap12/Cd74…
MF	GO:0005283	amino acid:sodium symporter activity	11	-0.862895	-1.68649	0.00181438	0.00181438	0.055487	933	tags=64%, list=7%, signal=60%	Slc1a2/Slc6a11/Slc1a3/Slc6a1/Slc6a13/Slc6a12/Slc1a6
BP	GO:0010107	potassium ion import	34	-0.721178	-1.67719	0.00183592	0.00183592	0.0560587	1196	tags=26%, list=8%, signal=24%	Hcn2/Kcnj11/Slc12a5/Kcnj3/Kcnj12/Kcnj10/Atp1a3/Kcnj9/Kcnj16
MF	GO:0004028	3-chloroallyl aldehyde dehydrogenase activity	4	-0.957012	-1.55403	0.00188163	0.00188163	0.0573656	125	tags=75%, list=1%, signal=74%	Aldh3b1/Aldh1a2/Aldh1a1
BP	GO:0010726	positive regulation of hydrogen peroxide metabolic process	2	0.989428	1.49085	0.00190921	0.00190921	0.0581164	2	tags=50%, list=0%, signal=50%	Snca
BP	GO:1900452	regulation of long-term synaptic depression	17	-0.808369	-1.7028	0.00192827	0.00192827	0.0586061	1264	tags=53%, list=9%, signal=48%	Shank3/Arc/Adora1/Sorcs3/Mapt/Adcy8/Pirb/Grid2/Cbln1
BP	GO:0050778	positive regulation of immune response	398	-0.49405	-1.29978	0.0020002	0.0020002	0.0606986	2369	tags=29%, list=17%, signal=25%	Arrb2/Ly96/Hmgb3/Cmtm3/Tnip1/Zc3hav1/Esr1/Ptprs/Rps19/H2-T23/C1ra/Hc/H2-DMa/Cacnb3/Themis2/Serping1/Alpk1/Tap2/Irak2/Lag3/Tnfrsf14/Krt1/Ptpn6/B2m/Prkch/Ddx60/Tmem173/Fyb/Pde4b/Gbp5/Nod2/Pycard/Lyn/Plcl2/Stxbp1/Cd36/Il27ra/H2-T24/Rgcc/Zc3h12a/Nckap1l/Cd59b/Syk/Irak3/Kcnn4/Tgfb1/Fyn/H2-D1/Vav1/Tlr2/Ccr2/Sash3/Prkce/Susd4/Shb/Tnfrsf21/Mmp2/Fcer1g/Sema7a/Fcgr1/Tlr13/C1rl/Cd4/Nfkbia/P2rx7/Irf7/Anxa1/I…
BP	GO:0070252	actin-mediated cell contraction	70	-0.636115	-1.58375	0.00200824	0.00200824	0.0607555	1837	tags=40%, list=13%, signal=35%	Kcna5/Scn5a/Frmd6/Kcnj8/Tnnc1/Nedd4l/Pde4b/Cacnb2/Gja5/Scn3b/Adora1/Cacna1c/Nos1/Pde4d/Acta2/Akap6/Mylk2/Adrb1/Cacna1g/Ank2/Stc1/Scn1b/Scn4b/Casq2/Scn2b/Ryr2/Scn1a/Kcnn2
BP	GO:0097120	receptor localization to synapse	70	-0.637023	-1.58601	0.00200824	0.00200824	0.0607555	2590	tags=40%, list=18%, signal=33%	Grasp/Tnik/Kif17/Adam22/Cacng8/Cacng3/Grip2/Dlg2/Camk2a/Mapk10/Nlgn1/Kif5c/Kif5a/Nptxr/Cnih2/Cacng4/Shisa6/Nsg1/Nrxn1/Tyrobp/Anks1b/Cplx1/Snap25/Stx1b/Cacng2/Reln/Nptx1/Cacng5
MF	GO:0003956	NAD(P)+-protein-arginine ADP-ribosyltransferase activity	3	0.968209	1.62501	0.00201523	0.00201523	0.06078	224	tags=67%, list=2%, signal=66%	Art3/Art4
BP	GO:0014028	notochord formation	3	0.967907	1.62451	0.00201523	0.00201523	0.06078	75	tags=33%, list=1%, signal=33%	Efna1
CC	GO:0005794	Golgi apparatus	1182	-0.44504	-1.17985	0.00209979	0.00209979	0.0632337	1847	tags=14%, list=13%, signal=14%	Pmepa1/Tenm2/Rhou/Nedd4l/Clip3/Postn/Ache/Tmem173/Gcnt2/Opalin/Kif20a/Rab6b/B4galt5/Gbp5/Spp1/B3galt1/Nod2/B3gnt3/Pycard/Lyn/B3gat1/Galnt6/Gpsm1/Plekhb1/Cd36/B3galnt1/B3galt2/Ap1s1/Tmem130/Nlgn1/Nmnat2/B4galt6/Asic1/Arhgap4/Clstn3/Ap1s3/H2-D1/Cpe/Sybu/Chek2/Faah/Maneal/Tlr2/St3gal1/Stmn4/Rassf2/Prkce/Ncf1/Cubn/Gsap/Sorl1/Vgf/Bace2/Kcnip3/Srgn/Glipr2/Ece2/Nsg1/B3gnt8/Sulf2/St6galnac5/Atp8a2/Gja1/S…
BP	GO:0050848	regulation of calcium-mediated signaling	72	-0.633239	-1.57973	0.0021106	0.0021106	0.063462	2496	tags=40%, list=18%, signal=33%	Fhl2/Cmklr1/P2ry6/Lmcd1/Actn3/Fkbp1b/Homer3/Rcan2/Trem2/Igf1/Jph2/Syk/Homer2/Cd4/Camta1/Cdh13/Itgal/Mapt/P2rx4/Ncam1/Pde4d/Akap6/L1cam/Casq2/Jph3/Ada/Tmem100/Rit2/Neurod2
CC	GO:0098562	cytoplasmic side of membrane	152	-0.564695	-1.45981	0.00211929	0.00211929	0.0635325	1770	tags=20%, list=12%, signal=18%	Gnaz/Lyn/Myzap/Gnao1/Rasa3/Fyn/Kcnab1/Nptxr/Gnat2/Th/Hck/Gem/Stac2/Rgs1/Mapt/Gng3/Ajap1/Prmt8/Snap25/Errfi1/Litaf/Cdh1/Ptpn22/Kcnip1/Pgm5/Gfap/Ryr2/Ank1/Ryr1/Rgs8/Gng13
CC	GO:0032809	neuronal cell body membrane	28	-0.743064	-1.68753	0.00211939	0.00211939	0.0635325	1217	tags=39%, list=9%, signal=36%	Kcnc2/Gabra5/Thy1/Unc5a/Kcnd2/Adcy8/Kcnc4/Kcna2/Kcnc1/Rgs8/Gabra6
CC	GO:0030315	T-tubule	62	-0.652178	-1.60736	0.00214087	0.00214087	0.0640541	2285	tags=42%, list=16%, signal=35%	Cacng8/Esr1/Cacnb3/Akap7/Nos1ap/Ank3/Cacnb2/Capn3/Prkce/Cacng4/Cacna1c/Slc8a1/Nos1/Kcnj11/Akap6/Kcnj3/Ank2/Scn1b/Adra1b/Kcnj12/Kcnd2/Vdr/Aqp4/Scn1a/Kcnn2/Ryr1
BP	GO:0031099	regeneration	117	-0.5852	-1.49857	0.00214329	0.00214329	0.0640541	2330	tags=34%, list=16%, signal=29%	Ptgfrn/Ptprs/Bex1/Rtn4rl2/Klk8/Igsf10/Hmox1/Fzd9/Fkbp1b/Mdk/Inpp5f/Igf1/Adm/Tgfb1/Ccnd1/Capn3/Hopx/Mmp2/Fas/Serpine1/Sulf2/Anxa1/Ptn/Gja1/Vtn/Gap43/Bdnf/Rtn4r/Klf5/Gli1/Thy1/Tnr/Cdkn1a/Mag/Omg/Nefl/Gfap/Tnc/Ntrk3/Wnt7a
BP	GO:0098659	inorganic cation import across plasma membrane	59	-0.657822	-1.61536	0.002151	0.002151	0.0640898	1605	tags=37%, list=11%, signal=33%	Slc39a14/Slc9a2/Kcnj8/Fam155a/Adrb2/Fyn/Hcn2/Slc8a2/Slc8a1/Slc9a9/Trpm2/Kcnj11/Ramp3/Slc12a5/Adrb1/Kcnj3/Slc8a3/Kcnj12/Kcnj10/Atp1a3/Kcnj9/Kcnj16
BP	GO:0099587	inorganic ion import across plasma membrane	59	-0.657822	-1.61536	0.002151	0.002151	0.0640898	1605	tags=37%, list=11%, signal=33%	Slc39a14/Slc9a2/Kcnj8/Fam155a/Adrb2/Fyn/Hcn2/Slc8a2/Slc8a1/Slc9a9/Trpm2/Kcnj11/Ramp3/Slc12a5/Adrb1/Kcnj3/Slc8a3/Kcnj12/Kcnj10/Atp1a3/Kcnj9/Kcnj16
CC	GO:0044853	plasma membrane raft	101	-0.595692	-1.51419	0.00216094	0.00216094	0.0642887	2098	tags=31%, list=15%, signal=26%	Adcyap1r1/Ehd2/Myo1a/Hmox1/Lipe/Nos1ap/Cd36/Adrb2/Ptgis/Selplg/Cacna1c/Itgb2/Hck/Add2/Nos3/Nos1/Cdh13/Itgam/Mal/Lcp2/Akap6/Mlc1/Chrnb2/Slc2a3/Kcnma1/Cdh1/Kcnd2/Vdr/Adcy8/Slc22a6/Cdh15
BP	GO:0050885	neuromuscular process controlling balance	56	-0.658828	-1.61215	0.00216567	0.00216567	0.0642935	1120	tags=27%, list=8%, signal=25%	Camta1/Nrxn1/Rbfox1/Jph4/Camk2b/Pcdh15/Tnr/Jph3/Nkx6-2/Kcnma1/Nefl/Nr4a3/Slc1a3/Cacna1a/Grin2c
BP	GO:0006562	proline catabolic process	3	-0.970681	-1.49905	0.00216763	0.00216763	0.0642935	18	tags=67%, list=0%, signal=67%	Aldh4a1/Dao
BP	GO:0045745	positive regulation of G protein-coupled receptor signaling pathway	24	-0.760151	-1.68567	0.00217786	0.00217786	0.0644998	1267	tags=33%, list=9%, signal=30%	Tmod2/Mrap2/Nos1/Gper1/Adrb1/Chga/C3/Cntn2
CC	GO:0009898	cytoplasmic side of plasma membrane	137	-0.574585	-1.4801	0.00222965	0.00222965	0.0659346	1770	tags=22%, list=12%, signal=19%	Gnaz/Lyn/Myzap/Gnao1/Rasa3/Fyn/Kcnab1/Nptxr/Gnat2/Th/Hck/Gem/Stac2/Rgs1/Mapt/Gng3/Ajap1/Prmt8/Snap25/Errfi1/Litaf/Cdh1/Ptpn22/Kcnip1/Pgm5/Ryr2/Ank1/Ryr1/Rgs8/Gng13
BP	GO:0048675	axon extension	122	-0.57871	-1.48518	0.00223782	0.00223782	0.0660769	2403	tags=33%, list=17%, signal=27%	Sema3c/Sema6c/Olfm1/Cdk5r1/Sema3g/Ptprs/Islr2/Sema3e/Slit1/Vcl/Mgll/Trpv2/Sema4g/Ntn1/Slit3/Plxna4/Arhgap4/Map1b/Ngf/Sema7a/Sema6b/Ndn/Sema3a/Sema3d/Bdnf/Sema4f/Lhx2/Mapt/Rtn4r/Dcx/L1cam/Pak1/Auts2/Dscam/Tnr/Mag/Cdh4/Aatk/Ntrk3/Fn1
BP	GO:0050810	regulation of steroid biosynthetic process	51	0.565149	1.99431	0.00224719	0.00224719	0.0662542	394	tags=22%, list=3%, signal=21%	Il1b/Gh/Egr1/Snai1/Bmp2/Snai2/Insig1/Stard4/Fdps/Dhcr7/Adora2b
BP	GO:0007193	adenylate cyclase-inhibiting G protein-coupled receptor signaling pathway	36	-0.710441	-1.66646	0.00227583	0.00227583	0.0669316	2136	tags=42%, list=15%, signal=36%	Grm8/Chrm3/Oprl1/Gnaz/Adora1/Lpar1/Akap12/Htr5a/S1pr1/Edn1/Gpr37/Adra2a/Gpr37l1/P2ry1/Grm4
BP	GO:0060048	cardiac muscle contraction	93	-0.605841	-1.53333	0.00227696	0.00227696	0.0669316	2517	tags=37%, list=18%, signal=30%	Kcna5/Scn5a/Gaa/Kcnj8/Tnnc1/Tnni3/Fkbp1b/Nedd4l/Pde4b/Ehd3/Zc3h12a/Cacnb2/Gja5/Scn3b/Adora1/Cacna1c/Slc8a1/P2rx4/Pde4d/Akap6/Adrb1/Cacna1g/Ank2/Stc1/Scn1b/Adra1b/Scn4b/Casq2/Chga/Scn2b/Ryr2/Atp1a3/Scn1a/Kcnn2
CC	GO:0019897	extrinsic component of plasma membrane	152	-0.562366	-1.45378	0.00232112	0.00232112	0.068128	2003	tags=24%, list=14%, signal=21%	Fes/Shank3/Tenm2/Gnaz/Ppl/Lyn/Anxa2/Sytl1/Myzap/St14/Gnao1/Fyn/Kcnab1/Ctnna2/Gnat2/Anxa1/Hck/S100a10/Stac2/Rgs1/Cdh13/Cnksr2/Cdh26/Gng3/Snap25/Errfi1/Cdh4/Cdh20/Cdh1/Kcnip1/Ryr2/Cdh8/Cdh22/Ryr1/Rgs8/Gng13/Cdh15
BP	GO:0002033	angiotensin-mediated vasodilation involved in regulation of systemic arterial blood pressure	2	0.988595	1.48959	0.00233347	0.00233347	0.0681857	42	tags=50%, list=0%, signal=50%	Agtr2
BP	GO:0051620	norepinephrine uptake	2	0.988743	1.48982	0.00233347	0.00233347	0.0681857	2	tags=50%, list=0%, signal=50%	Snca
BP	GO:0051621	regulation of norepinephrine uptake	2	0.988743	1.48982	0.00233347	0.00233347	0.0681857	2	tags=50%, list=0%, signal=50%	Snca
BP	GO:0043587	tongue morphogenesis	7	0.865918	1.87118	0.00234055	0.00234055	0.0681977	167	tags=29%, list=1%, signal=28%	Cyp26b1/Six1
BP	GO:0007631	feeding behavior	65	-0.639235	-1.58061	0.00234267	0.00234267	0.0681977	2005	tags=32%, list=14%, signal=28%	Oprl1/Sgip1/Uchl1/Cntfr/Cd36/Npy1r/Mrap2/Adrb3/Mmp17/Atp8a2/Th/Bdnf/Agt/Apln/Cck/Chrnb2/Grin1/Nr4a3/P2ry1/Cnr1/Crhr1
BP	GO:0060042	retina morphogenesis in camera-type eye	44	-0.684921	-1.64102	0.00234427	0.00234427	0.0681977	1414	tags=34%, list=10%, signal=31%	Prom1/Casz1/Gnat2/Ptn/Atp8a2/Ihh/Fat3/Bhlhe22/Thy1/Dscam/Megf11/Rbp4/Fjx1/Hcn1/Calb1
BP	GO:0002355	detection of tumor cell	1	-0.999158	-1.33322	0.00238711	0.00238711	0.069036	14	tags=100%, list=0%, signal=100%
BP	GO:0003312	pancreatic PP cell differentiation	1	-0.999088	-1.33313	0.00238711	0.00238711	0.069036	15	tags=100%, list=0%, signal=100%
BP	GO:0003326	pancreatic A cell fate commitment	1	-0.999088	-1.33313	0.00238711	0.00238711	0.069036	15	tags=100%, list=0%, signal=100%
BP	GO:0003329	pancreatic PP cell fate commitment	1	-0.999088	-1.33313	0.00238711	0.00238711	0.069036	15	tags=100%, list=0%, signal=100%
MF	GO:0004890	GABA-A receptor activity	14	-0.833937	-1.69625	0.0024016	0.0024016	0.0691804	911	tags=71%, list=6%, signal=67%	Gabrb3/Gabra5/Gabrp/Gabrg1/Gabrb2/Gabrg2/Gabra1/Gabra2/Gabrd/Gabra6
CC	GO:1902711	GABA-A receptor complex	14	-0.833937	-1.69625	0.0024016	0.0024016	0.0691804	911	tags=71%, list=6%, signal=67%	Gabrb3/Gabra5/Gabrp/Gabrg1/Gabrb2/Gabrg2/Gabra1/Gabra2/Gabrd/Gabra6
BP	GO:0002250	adaptive immune response	250	-0.522142	-1.36474	0.00240264	0.00240264	0.0691804	2254	tags=33%, list=16%, signal=28%	H2-T23/C1ra/Hc/H2-DMa/Serping1/Tap2/Cd84/Lag3/Tnfrsf14/Was/Ptpn6/B2m/Batf/Ctsh/Nod2/Pycard/Lyn/Il27ra/H2-T24/Zc3h12a/Syk/Pik3cd/Tgfb1/Fyn/H2-D1/Adgre1/Ccr2/Icam1/Sash3/Unc13d/Susd4/Tnfrsf21/Fcer1g/Cd48/Fcgr1/Tnfrsf1b/C1rl/Fas/Cd4/Inpp5d/P2rx7/Irf7/Anxa1/Il4ra/Gzmb/Relb/H2-Ab1/C2/Tnfrsf11a/Tfrc/Nlrp3/Fcgr3/Cd74/Icosl/H2-Eb1/C1qc/Alcam/Prkcb/H2-Aa/C1qa/C1qb/Havcr2/Nfkb2/Slc11a1/Rnf125/Fcgr2b/C3ar1/…
BP	GO:0007189	adenylate cyclase-activating G protein-coupled receptor signaling pathway	78	-0.625312	-1.56877	0.00240838	0.00240838	0.0691935	1757	tags=40%, list=12%, signal=35%	Pde4b/Adgrg1/Adm/Adrb2/Vip/Adgre1/Adgrl3/Mrap2/Adrb3/Adcy2/Nos1/Adgrb1/Gper1/Adgrb2/Ramp3/Adrb1/Ramp1/Adgrb3/Adra1d/Lgr5/Adgrg6/Adra1b/Cxcl10/Pf4/Chga/Rit2/Adcy8/Adgrg3/Adra2a/Adcy1/Crhr1
BP	GO:0034764	positive regulation of transmembrane transport	183	-0.547267	-1.42311	0.00241012	0.00241012	0.0691935	2002	tags=30%, list=14%, signal=26%	Akap7/Shank3/Klf15/Ank3/Arc/Nedd4l/Clip3/Trem2/Gjc2/Igf1/Asic2/Ehd3/Jph2/Adrb2/Cacnb2/Plcb1/Capn3/Abcb1a/Irs2/Kcnc2/Cacng4/Rgs7/C1qtnf2/P2rx7/Cacna1c/Fgf14/Slc1a2/Stac2/Bdkrb1/Nos1/Kcnj11/Glrx/Gper1/Agt/Ctss/Ramp3/Akap6/Htr3a/Adrb1/Ank2/Thy1/Alox5/Cxcl10/Nr4a3/Kcnmb1/C3/Ryr2/Ephb2/Kcna1/Cacng2/Dpp6/Reln/Hcn1/Abcc8/Kcnc1
BP	GO:0003014	renal system process	67	-0.635064	-1.57495	0.00244239	0.00244239	0.0700178	1612	tags=30%, list=11%, signal=27%	Adm/Adrb2/Gja5/Corin/Ptpro/Adora1/Klhl3/Sulf2/Gja1/Cacna1c/Agt/Adrb1/Edn1/Adra1d/Stc1/Chrnb2/Kcnma1/Aqp4/Tfap2b/Slc22a6
BP	GO:0033634	positive regulation of cell-cell adhesion mediated by integrin	3	0.964958	1.61956	0.00246305	0.00246305	0.0705076	357	tags=67%, list=3%, signal=65%	Cd24a/Podxl
BP	GO:0007263	nitric oxide mediated signal transduction	19	-0.784771	-1.68227	0.00251099	0.00251099	0.0717753	1643	tags=53%, list=12%, signal=47%	Cd36/Kcnc2/Mt1/Nos3/Nos1/Ndnf/Cbs/Rasd1/Mt2/Neurod1
MF	GO:0005234	extracellularly glutamate-gated ion channel activity	3	-0.969048	-1.49653	0.0025289	0.0025289	0.0721827	445	tags=100%, list=3%, signal=97%	Gria2/Grik2
MF	GO:0048306	calcium-dependent protein binding	58	-0.652148	-1.59914	0.00258788	0.00258788	0.0737592	2218	tags=33%, list=16%, signal=28%	Tnnc1/Syt1/Tnni3/Anxa3/S100a11/Anxa2/Mgp/Cplx2/Kcnip3/Syn2/Nrxn1/Anxa1/Syn1/Snap25/Casq2/A2m/Stmn2/S100b/Grm4
MF	GO:0099604	ligand-gated calcium channel activity	21	-0.772433	-1.67981	0.00259516	0.00259516	0.0738597	1842	tags=57%, list=13%, signal=50%	Grin2d/Jph2/Rasa3/Trpm2/P2rx4/Jph4/Jph3/Ryr3/Grin1/Ryr2/Ryr1/Grin2c
MF	GO:0005502	11-cis retinal binding	1	0.998596	1.33016	0.00261254	0.00261254	0.0739643	21	tags=100%, list=0%, signal=100%	Rlbp1
BP	GO:0021684	cerebellar granular layer formation	9	-0.879284	-1.65961	0.00261286	0.00261286	0.0739643	38	tags=56%, list=0%, signal=55%	Kndc1/Nrxn1/Wnt7a/Grid2/Cbln1
BP	GO:0021707	cerebellar granule cell differentiation	9	-0.879284	-1.65961	0.00261286	0.00261286	0.0739643	38	tags=56%, list=0%, signal=55%	Kndc1/Nrxn1/Wnt7a/Grid2/Cbln1
BP	GO:0048639	positive regulation of developmental growth	175	-0.550254	-1.42821	0.00261385	0.00261385	0.0739643	2044	tags=29%, list=14%, signal=25%	Syt1/Sgip1/Trpv2/Ntn1/Nedd4l/Igf1/Bcl11a/Pou3f2/Adrb2/Cpne5/Plcb1/Chd7/Map1b/Fgf2/Capn3/Sash3/Ngf/Hopx/Sema7a/Serpine1/Atp8a2/Bdnf/Cpne6/Zfpm2/Mapt/Agt/Dcx/Sptbn4/Ncam1/Akap6/Gli1/L1cam/Adrb1/Pak1/Edn1/Dscam/Unc13a/Syt4/Cdh4/Musk/Rasal1/Flt3/C3/Crabp2/Ntrk3/Cpne9/Fn1/Wt1/Rims1/Syt2
BP	GO:0008306	associative learning	75	-0.626591	-1.56778	0.00262633	0.00262633	0.0742106	2005	tags=35%, list=14%, signal=30%	Oprl1/Shank1/Atxn1/Map1a/Rin1/Adrb2/Asic1/Sct/Synpo/Ndrg4/Cacna1c/Gabra5/Slc7a11/Agt/Snap25/Cck/Adra1b/Tnr/Chrnb2/Grin1/Atp1a3/Cacna1e/Neurod2/Reln/Crhr1/Abcc8
BP	GO:0032228	regulation of synaptic transmission, GABAergic	25	-0.753501	-1.68296	0.00264106	0.00264106	0.0745199	1659	tags=48%, list=12%, signal=42%	Plcl2/Stxbp1/Nlgn1/Prkce/Cckbr/Adora1/Phf24/Bdnf/Car7/Cntnap4/Slc6a1/Cnr1
BP	GO:0060384	innervation	24	-0.756087	-1.67666	0.00266183	0.00266183	0.0749985	1511	tags=50%, list=11%, signal=45%	Gabrb3/Chd7/Col25a1/Sulf2/Sema3a/Lrig1/Gabra5/Unc13a/Gabrb2/Ret/Prkcg/Nptx1
BP	GO:0021782	glial cell development	99	-0.596759	-1.51531	0.00267876	0.00267876	0.0753677	1872	tags=33%, list=13%, signal=29%	Mdk/Cntnap1/B4galt5/Trem2/Pou3f2/B4galt6/Tgfb1/Ror2/Tlr2/Vim/Ttbk1/Nrros/Tspan2/Pmp22/Itgb4/Ndrg1/Itgam/C1qa/Plp1/Agt/Adgrg6/Mag/Omg/Myoc/Nkx6-2/S100a9/C5ar1/Fa2h/Gfap/Kcnj10/Cntn2/Ntrk3/Prdm8
BP	GO:0032102	negative regulation of response to external stimulus	247	-0.519739	-1.35844	0.00270379	0.00270379	0.0759634	2410	tags=32%, list=17%, signal=27%	Sh2b3/Sema3c/Sema6c/C1qtnf1/Sema3g/Ptprs/Rps19/Adcyap1/Hc/Nt5e/Cacnb3/Sema3e/Slit1/Serping1/Klk8/Krt1/Sema4g/Robo1/Mdk/Inpp5f/Nod2/Igf1/Pycard/Tmprss6/Anxa2/Gpr17/Zc3h12a/Adrb2/Thbd/Ctla2a/Tnfaip8l2/Fgf2/Ptgis/Siglece/Adora1/Padi2/Socs3/Sema7a/Sema6b/Ctnna2/Tnfrsf1b/Serpine1/Nrxn1/Gja1/Sema3a/Lgals9/Nlrp3/Htra1/Sema3d/Sema4f/Abcd2/Rtn4r/Gper1/Dhx58/Wfdc1/Aoah/Havcr2/Ajap1/Lrfn5/Fcgr2b/Fgl2/Fabp7/…
BP	GO:0048682	sprouting of injured axon	5	-0.930799	-1.57458	0.00275571	0.00275571	0.0771492	534	tags=60%, list=4%, signal=58%	Lrp1/Tnr/Ntrk3
BP	GO:0007521	muscle cell fate determination	2	0.986315	1.48616	0.00275774	0.00275774	0.0771492	197	tags=100%, list=1%, signal=99%	Tbx2/Mef2c
BP	GO:0051040	regulation of calcium-independent cell-cell adhesion	2	0.986458	1.48637	0.00275774	0.00275774	0.0771492	44	tags=50%, list=0%, signal=50%	Bmp2
BP	GO:0071674	mononuclear cell migration	47	-0.674277	-1.62443	0.00276978	0.00276978	0.0773759	1872	tags=38%, list=13%, signal=33%	Mdk/Lyn/Pla2g7/Tgfb1/Plcb1/Ptpro/Ccr2/Rarres2/Serpine1/Anxa1/Ccl9/C3ar1/Ccl6/Nbl1/Cxcl10/C5ar1/Aif1/Ccr1
CC	GO:0044298	cell body membrane	30	-0.727623	-1.66645	0.00279623	0.00279623	0.0780041	1217	tags=37%, list=9%, signal=34%	Kcnc2/Gabra5/Thy1/Unc5a/Kcnd2/Adcy8/Kcnc4/Kcna2/Kcnc1/Rgs8/Gabra6
MF	GO:0098918	structural constituent of synapse	29	-0.727013	-1.65835	0.00280833	0.00280833	0.078231	2062	tags=38%, list=14%, signal=33%	Sptbn2/Shank3/Dlg2/Erc2/Ppfia2/Camk2b/Dnm3/Nefl/Bsn/Ina/Rims1
BP	GO:0098712	L-glutamate import across plasma membrane	12	-0.84922	-1.68595	0.00288105	0.00288105	0.0801435	933	tags=42%, list=7%, signal=39%	Slc1a2/Slc7a11/Kcnj10/Slc1a3/Slc1a6
BP	GO:0003013	circulatory system process	342	-0.496539	-1.30399	0.00290029	0.00290029	0.0805648	2277	tags=27%, list=16%, signal=23%	Rgs4/Adcyap1/Kcnj8/Tnnc1/Slc1a1/Ramp2/Stat1/Chrm3/Tnni3/Oprl1/Mgll/Grip2/Hmox1/Fkbp1b/Ncf2/Nedd4l/Postn/Pde4b/Asic2/Ehd3/Cd36/Gnao1/Adm/Zc3h12a/Adrb2/Cacnb2/Gja5/Corin/Tgfb1/Rasl10b/Fyn/Vip/Chd7/Ptpro/Icam1/Hopx/Scn3b/Mmp2/Adora1/Cysltr1/Col1a2/Npy1r/Gch1/Adrb3/Gja1/Sema3a/Cacna1c/Npy/Th/Dusp5/Slc8a1/Akap12/Nos3/Bdkrb1/Nos1/Gper1/P2rx4/Agt/Sptbn4/Ramp3/Pde4d/Acta2/Akap6/C3ar1/Adrb1/Cacna1g/Edn1/A…
MF	GO:1901681	sulfur compound binding	178	-0.54655	-1.41907	0.00291575	0.00291575	0.08088	1872	tags=26%, list=13%, signal=23%	Mdk/Fgf12/Eci3/Postn/Slit3/Col11a1/Col5a1/Adgrg1/Col5a3/Ang/Fstl1/Tnxb/Chrd/Fbln7/Fgf2/Col25a1/Glycam1/Acot12/Ptn/Vtn/Lrtm2/Fgf14/Fgf1/Itgam/Rtn4r/Dpysl3/Ncam1/Adamts15/Prmt8/Igfals/Crispld2/Ndnf/Cbs/Cxcl10/Pf4/Pcsk6/Nell2/Lamc2/Nell1/Ryr2/Atp1a3/Ltbp2/Serpind1/Fn1/Clec3b/Smoc2
CC	GO:0005640	nuclear outer membrane	12	0.808373	2.03818	0.00294877	0.00294877	0.0816809	650	tags=25%, list=5%, signal=24%	Snca/Dhcr7/Syne3
MF	GO:0005310	dicarboxylic acid transmembrane transporter activity	27	-0.736458	-1.66188	0.0029656	0.0029656	0.0817342	933	tags=26%, list=7%, signal=24%	Slc1a2/Slc17a7/Slc17a6/Slc1a3/Slc25a18/Slc13a3/Slc1a6
CC	GO:0005891	voltage-gated calcium channel complex	27	-0.736917	-1.66292	0.0029656	0.0029656	0.0817342	2293	tags=56%, list=16%, signal=47%	Catsperg1/Cacng8/Cacnb3/Nos1ap/Pde4b/Cacnb2/Cacng4/Cacna1c/Pde4d/Cacna1g/Cacna1b/Cacna1i/Cacna1e/Cacng2/Cacna1a
BP	GO:0006524	alanine catabolic process	1	-0.998877	-1.33285	0.00298389	0.00298389	0.0817342	18	tags=100%, list=0%, signal=100%
BP	GO:0009080	pyruvate family amino acid catabolic process	1	-0.998877	-1.33285	0.00298389	0.00298389	0.0817342	18	tags=100%, list=0%, signal=100%
BP	GO:0036088	D-serine catabolic process	1	-0.998877	-1.33285	0.00298389	0.00298389	0.0817342	18	tags=100%, list=0%, signal=100%
BP	GO:0046144	D-alanine family amino acid metabolic process	1	-0.998877	-1.33285	0.00298389	0.00298389	0.0817342	18	tags=100%, list=0%, signal=100%
BP	GO:0046436	D-alanine metabolic process	1	-0.998877	-1.33285	0.00298389	0.00298389	0.0817342	18	tags=100%, list=0%, signal=100%
BP	GO:0055130	D-alanine catabolic process	1	-0.998877	-1.33285	0.00298389	0.00298389	0.0817342	18	tags=100%, list=0%, signal=100%
BP	GO:0045576	mast cell activation	47	-0.672541	-1.62025	0.00299136	0.00299136	0.081825	2066	tags=43%, list=14%, signal=37%	Cd84/Fes/Hmox1/Lyn/Stxbp1/Ptpre/Syk/Unc13d/Cplx2/Fcer1g/Cd48/Il4ra/Rac2/Ndrg1/Fcgr3/Lcp2/Nr4a3/Chga/Cnr1/Crhr1
CC	GO:0043195	terminal bouton	60	-0.650083	-1.59789	0.00300752	0.00300752	0.082153	1606	tags=45%, list=11%, signal=40%	Ap1s1/Gabrb3/Gria3/Cplx2/Adora1/Kcnc2/Sncb/Npy/Th/Bdnf/Syp/P2rx4/Mylk2/L1cam/Ptprn2/Cplx1/Cck/Grik3/Unc13a/Grik4/Kcnma1/Grin1/Gria2/Grik2/Unc13c/Gria4/Grm4
BP	GO:0031915	positive regulation of synaptic plasticity	12	-0.842475	-1.67256	0.00301825	0.00301825	0.0823318	1287	tags=50%, list=9%, signal=46%	Cplx2/Snap25/Unc13a/Adcy8/Ephb2/Neurod2
BP	GO:0051640	organelle localization	507	-0.477803	-1.25984	0.00309969	0.00309969	0.0841971	2144	tags=19%, list=15%, signal=16%	Slit1/Spo11/Grm8/Tacc2/Cd84/Sptbn2/Syt1/Fes/Myo1a/Hmox1/Cdt1/Erc2/Ntn1/Camk2a/Uchl1/Nin/Lyn/Stxbp1/Adrb2/Nlgn1/Syk/Kif5c/Sybu/Map1b/Prrt2/Prkce/Unc13d/Kif5a/Cplx2/Fcer1g/Spag5/Ppfia3/Plek/Cnih2/Syn2/Napb/Dab1/Ndrg4/P2rx7/Nrxn1/Il4ra/Rac2/Wasf1/Gem/Syp/Plin5/Prkcb/Mapt/Rab3c/Mreg/Syn1/Atcay/Ncam1/Apba1/Pax6/Mylk2/Ppfia2/Cplx1/Snap25/Map6/Cadps/Fez1/Doc2b/Rims3/Unc13a/Chrnb2/Dnm3/Syt4/Ap3b2/Trim9/N…
BP	GO:0008015	blood circulation	332	-0.498774	-1.30946	0.0031	0.0031	0.0841971	2277	tags=27%, list=16%, signal=24%	Rgs4/Adcyap1/Kcnj8/Tnnc1/Slc1a1/Ramp2/Stat1/Chrm3/Tnni3/Oprl1/Mgll/Grip2/Hmox1/Fkbp1b/Ncf2/Nedd4l/Postn/Pde4b/Asic2/Ehd3/Cd36/Gnao1/Adm/Zc3h12a/Adrb2/Cacnb2/Gja5/Corin/Tgfb1/Rasl10b/Vip/Chd7/Ptpro/Icam1/Hopx/Scn3b/Mmp2/Adora1/Cysltr1/Col1a2/Npy1r/Gch1/Adrb3/Gja1/Sema3a/Cacna1c/Npy/Th/Dusp5/Slc8a1/Akap12/Nos3/Bdkrb1/Nos1/Gper1/P2rx4/Agt/Sptbn4/Pde4d/Acta2/Akap6/C3ar1/Adrb1/Cacna1g/Edn1/Apln/Ank2/A…
BP	GO:0033866	nucleoside bisphosphate biosynthetic process	34	0.627871	2.03849	0.003108	0.003108	0.0841971	1049	tags=18%, list=7%, signal=16%	Snca/Acss1/Acat1/Acsl4/Acsl6/Pank1
BP	GO:0034030	ribonucleoside bisphosphate biosynthetic process	34	0.627871	2.03849	0.003108	0.003108	0.0841971	1049	tags=18%, list=7%, signal=16%	Snca/Acss1/Acat1/Acsl4/Acsl6/Pank1
BP	GO:0034033	purine nucleoside bisphosphate biosynthetic process	34	0.627871	2.03849	0.003108	0.003108	0.0841971	1049	tags=18%, list=7%, signal=16%	Snca/Acss1/Acat1/Acsl4/Acsl6/Pank1
BP	GO:0043266	regulation of potassium ion transport	84	-0.614496	-1.54813	0.00312533	0.00312533	0.0844583	3073	tags=45%, list=22%, signal=36%	Bin1/Fhl1/Agrn/Wnk3/Wnk2/Cacna1d/Edn3/Kcnab2/Lrrc52/Kcna5/Rgs4/Adcyap1/Akap7/Ank3/Nedd4l/Trem2/Adrb2/Kcns2/Vip/Kcnab1/Adora1/Kcnc2/Kcnip3/Rgs7/Nos3/Kcnip4/Neto2/Nos1/Akap6/Ank2/Casq2/Kcnip1/Kcnmb1/Dpp10/Kcna1/Dpp6/Abcc8/Kcnc1
BP	GO:0035418	protein localization to synapse	82	-0.612897	-1.54213	0.00313381	0.00313381	0.0844583	2590	tags=38%, list=18%, signal=31%	Grasp/Tnik/Adam22/Baiap2/Cacng3/Hspb1/Shank1/Grip2/Dlg2/Camk2a/Map1a/Mapk10/Asic2/Nlgn1/Clstn3/Kif5c/Kif5a/Nptxr/Nsg1/Nrxn1/Lrrtm1/Mapt/Cplx1/Snap25/Grin1/Stx1b/Bsn/Cacng2/Reln/Nptx1/Grin2c
BP	GO:0045914	negative regulation of catecholamine metabolic process	3	0.958933	1.60945	0.0031348	0.0031348	0.0844583	2	tags=33%, list=0%, signal=33%	Snca
BP	GO:0045963	negative regulation of dopamine metabolic process	3	0.958933	1.60945	0.0031348	0.0031348	0.0844583	2	tags=33%, list=0%, signal=33%	Snca
BP	GO:0007413	axonal fasciculation	24	-0.750451	-1.66416	0.0031458	0.0031458	0.0845233	1272	tags=46%, list=9%, signal=42%	Tnfrsf21/Ndn/Sema3a/Crtac1/Ncam1/L1cam/Ptprz1/Celsr3/Cntn2/Ephb2/Cnr1
BP	GO:0106030	neuron projection fasciculation	24	-0.750451	-1.66416	0.0031458	0.0031458	0.0845233	1272	tags=46%, list=9%, signal=42%	Tnfrsf21/Ndn/Sema3a/Crtac1/Ncam1/L1cam/Ptprz1/Celsr3/Cntn2/Ephb2/Cnr1
BP	GO:0065009	regulation of molecular function	1969	-0.426721	-1.13355	0.00319968	0.00319968	0.0855772	2290	tags=19%, list=16%, signal=18%	Zc3hav1/Larp6/Cacng8/Esr1/Rgs4/Adcyap1/Rbl1/Cacng3/Psmb9/Lrrfip1/Ngb/Rhog/Pidd1/Mtcl1/Parp10/Tnnc1/Spag8/Arhgef2/Cacnb3/Bok/Grm5/Stpg1/Tert/Vangl2/Mas1/Pak3/Ifit2/Dusp8/Erbb2/Cdkn2c/Serping1/Stat1/Adcyap1r1/Begain/Irak2/Hspb1/Cd84/Itga6/Ppp2r2b/Lmf1/Stom/Tnni3/Ube2s/Npnt/Oprl1/Hr/Akap7/Dnajb1/Shank3/Shank1/Wfdc6a/Csf1r/Hmox1/Cdt1/Dlg2/Nos1ap/Ptpn6/Ank3/Fkbp1b/Birc3/B2m/Rasip1/Arc/Anxa3/Ywhah/Casp…
BP	GO:0061337	cardiac conduction	47	-0.670196	-1.6146	0.00321294	0.00321294	0.0855772	1666	tags=36%, list=12%, signal=32%	Ehd3/Cacnb2/Gja5/Scn3b/Gja1/Cacna1c/Slc8a1/Agt/Sptbn4/Pde4d/Cacna1g/Ank2/Scn1b/Scn4b/Scn2b/Ryr2/Kcnn2
MF	GO:0005328	neurotransmitter:sodium symporter activity	17	-0.795551	-1.6758	0.00321378	0.00321378	0.0855772	933	tags=41%, list=7%, signal=39%	Slc1a2/Slc6a11/Slc1a3/Slc6a1/Slc6a13/Slc6a12/Slc1a6
BP	GO:0021594	rhombomere formation	1	0.998386	1.32988	0.00321543	0.00321543	0.0855772	24	tags=100%, list=0%, signal=100%	Egr2
BP	GO:0021660	rhombomere 3 formation	1	0.998386	1.32988	0.00321543	0.00321543	0.0855772	24	tags=100%, list=0%, signal=100%	Egr2
BP	GO:0021664	rhombomere 5 morphogenesis	1	0.998386	1.32988	0.00321543	0.00321543	0.0855772	24	tags=100%, list=0%, signal=100%	Egr2
BP	GO:0021666	rhombomere 5 formation	1	0.998386	1.32988	0.00321543	0.00321543	0.0855772	24	tags=100%, list=0%, signal=100%	Egr2
BP	GO:0006694	steroid biosynthetic process	97	0.534007	2.04211	0.00323625	0.00323625	0.0860085	1338	tags=33%, list=9%, signal=30%	Il1b/Gh/Egr1/Snai1/Cyb5r2/Bmp2/Snai2/Insig1/Cyp51/Stard4/Nsdhl/Fdps/Mvd/Msmo1/Lss/Dhcr7/Hmgcr/Hsd17b7/Adora2b/Dhcr24/Hmgcs1/Tm7sf2/Sqle/Cacna1h/Sc5d/Rest/Prkaa1/Nr3c1/Dhrs11/Apoe/Pmvk/Fdft1
MF	GO:0015172	acidic amino acid transmembrane transporter activity	13	-0.839191	-1.68635	0.003245	0.003245	0.0860085	933	tags=54%, list=7%, signal=50%	Slc1a2/Slc17a7/Slc17a6/Slc1a3/Slc25a18/Slc13a3/Slc1a6
MF	GO:0005332	gamma-aminobutyric acid:sodium symporter activity	4	-0.953183	-1.54781	0.00325009	0.00325009	0.0860085	672	tags=100%, list=5%, signal=95%	Slc6a1/Slc6a13/Slc6a12
MF	GO:0048763	calcium-induced calcium release activity	4	-0.953693	-1.54864	0.00325009	0.00325009	0.0860085	522	tags=75%, list=4%, signal=72%	Ryr3/Ryr2/Ryr1
BP	GO:0009113	purine nucleobase biosynthetic process	8	-0.891565	-1.64594	0.00325348	0.00325348	0.0860085	513	tags=38%, list=4%, signal=36%	Mthfd1/Mthfd1l/Ada
BP	GO:0050795	regulation of behavior	53	-0.653927	-1.59236	0.00327368	0.00327368	0.0864266	2328	tags=40%, list=16%, signal=33%	Zfhx3/Ceacam2/Ptgds/Oprl1/Sgip1/Shank3/Mdk/Nlgn1/Cckbr/Adora1/Nrxn1/Gja1/Cck/Chrnb2/Ada/Nr4a3/Cntnap4/Reln/Kcna2/Cnr1/Crhr1
BP	GO:0016601	Rac protein signal transduction	38	-0.688645	-1.62107	0.00329246	0.00329246	0.0868061	2237	tags=37%, list=16%, signal=31%	Rhog/Dock2/Rhou/Eps8/Elmo1/Eps8l1/Arhgap24/Rac2/Wasf1/Cdh13/Auts2/Stmn3/Aif1/Rasgrf1
BP	GO:0002449	lymphocyte mediated immunity	172	-0.548059	-1.42202	0.00331792	0.00331792	0.0872482	2503	tags=38%, list=18%, signal=32%	Mill2/Foxj1/Rasgrp1/Cadm1/Arrb2/H2-T23/C1ra/Hc/H2-DMa/Serping1/Tap2/Lag3/Was/Ptpn6/B2m/Batf/Ctsh/Coro1a/Nod2/Il27ra/H2-T24/Tgfb1/H2-D1/Vav1/Ccr2/Icam1/Sash3/Unc13d/Susd4/Fcer1g/Fcgr1/Tnfrsf1b/C1rl/Fas/Inpp5d/P2rx7/Irf7/Il4ra/Lgals9/Gzmb/H2-Ab1/C2/Tfrc/Nlrp3/Fcgr3/Clec2d/Cd74/Icosl/C1qc/C1qa/C1qb/Havcr2/Slc11a1/Fcgr2b/Fgl2/Bcl6/Dpp4/Tnfsf13/Pou2f2/Il20rb/Bcl3/C4b/C3/Myo1g/Pirb/Crtam
BP	GO:0008344	adult locomotory behavior	83	-0.607	-1.52812	0.00333994	0.00333994	0.0872482	1866	tags=39%, list=13%, signal=34%	Atxn1/Inpp5f/Fgf12/Grin2d/Uchl1/Eps8/Cend1/Glrb/Chd7/Sncg/Ngf/Cnp/Dab1/Pmp22/Cacna1c/Fgf14/Mapt/Sptbn4/Pcdh15/Sez6/Kcnma1/Grin1/Sez6l2/Dnm1/Scn8a/Kcnj10/Chl1/Sez6l/Atp1a3/Cntn2/Scn1a/Cacna1a
CC	GO:0030658	transport vesicle membrane	128	-0.569154	-1.46345	0.00334889	0.00334889	0.0872482	1159	tags=20%, list=8%, signal=18%	Syn2/Synpr/Slc30a3/Syp/Rab3c/Syn1/Ptprn2/Sv2b/Amph/Unc13a/Gad2/Slc17a7/Sh3gl2/Slc2a3/Mctp1/Rph3a/Slc17a6/Gria2/Slc32a1/Sv2c/Gabra2/Unc13c/Tmem163/Abcc8/Syt2
BP	GO:0036118	hyaluranon cable assembly	3	0.953951	1.60108	0.00335871	0.00335871	0.0872482	96	tags=33%, list=1%, signal=33%	Has3
BP	GO:0072106	regulation of ureteric bud formation	3	0.958627	1.60893	0.00335871	0.00335871	0.0872482	382	tags=67%, list=3%, signal=65%	Six1/Gata3
BP	GO:0072107	positive regulation of ureteric bud formation	3	0.958627	1.60893	0.00335871	0.00335871	0.0872482	382	tags=67%, list=3%, signal=65%	Six1/Gata3
BP	GO:1900104	regulation of hyaluranon cable assembly	3	0.953951	1.60108	0.00335871	0.00335871	0.0872482	96	tags=33%, list=1%, signal=33%	Has3
BP	GO:1900106	positive regulation of hyaluranon cable assembly	3	0.953951	1.60108	0.00335871	0.00335871	0.0872482	96	tags=33%, list=1%, signal=33%	Has3
BP	GO:1905278	positive regulation of epithelial tube formation	3	0.958627	1.60893	0.00335871	0.00335871	0.0872482	382	tags=67%, list=3%, signal=65%	Six1/Gata3
BP	GO:2000468	regulation of peroxidase activity	3	0.958223	1.60825	0.00335871	0.00335871	0.0872482	2	tags=33%, list=0%, signal=33%	Snca
MF	GO:0005251	delayed rectifier potassium channel activity	20	-0.775717	-1.67567	0.00336239	0.00336239	0.0872482	1217	tags=50%, list=9%, signal=46%	Kcnq5/Kcnc2/Kcna4/Kcna6/Kcnq2/Kcng4/Kcna1/Kcnc4/Kcna2/Kcnc1
BP	GO:0070050	neuron cellular homeostasis	20	-0.774802	-1.6737	0.00336239	0.00336239	0.0872482	445	tags=35%, list=3%, signal=34%	Marcksl1/Map1a/Slc17a7/Nell2/Calb2/P2ry1/Calb1
BP	GO:0016125	sterol metabolic process	99	0.448141	1.726	0.00337838	0.00337838	0.0875477	1572	tags=28%, list=11%, signal=25%	Cyp26b1/Cyb5r2/Insig1/Cyp51/Ldlr/Nsdhl/Pon1/Fdps/Mvd/Msmo1/Lss/Dhcr7/Hmgcr/Hsd17b7/Dhcr24/Hmgcs1/Vldlr/Tm7sf2/Sqle/Sc5d/Prkaa1/Soat1/Apoe/Pmvk/Fdft1/Hdlbp/Mvk/Cyp39a1
MF	GO:0005200	structural constituent of cytoskeleton	51	-0.660468	-1.60249	0.00340211	0.00340211	0.0879369	1952	tags=31%, list=14%, signal=27%	Tubb4b/Ank3/Tln2/Tpm2/Tubb2a/Vim/Add2/Tubb2b/Tubb4a/Camk2b/Tubb3/Tuba8/Nefl/Gfap/Ina/Mybpc1
MF	GO:0008503	benzodiazepine receptor activity	10	-0.858006	-1.64847	0.00340281	0.00340281	0.0879369	911	tags=60%, list=6%, signal=56%	Gabra5/Gabrg1/Gabrg2/Gabra1/Gabra2/Gabra6
BP	GO:0033500	carbohydrate homeostasis	196	-0.534344	-1.39075	0.00341126	0.00341126	0.0879369	1964	tags=22%, list=14%, signal=20%	Klf15/Fkbp1b/Nmb/Slc9b2/Igf1/Cd36/Foxo6/Epha5/Sybu/Csmd1/Icam1/Prkce/Hkdc1/Vgf/Fabp5/Bace2/Igfbp5/Vsnl1/Nrxn1/Ppp1r3g/Cacna1c/Gper1/Pde3b/Ptprn/Pax6/Pde1c/Ptprn2/Adra1b/C1qtnf3/Hk3/Sh2b2/Gpr68/Adcy8/Stxbp5l/Cacna1e/Rbp4/Adra2a/Aqp4/Cacna1a/Cnr1/Abcc8/Tfap2b/Myt1/Neurod1
BP	GO:0042593	glucose homeostasis	196	-0.534344	-1.39075	0.00341126	0.00341126	0.0879369	1964	tags=22%, list=14%, signal=20%	Klf15/Fkbp1b/Nmb/Slc9b2/Igf1/Cd36/Foxo6/Epha5/Sybu/Csmd1/Icam1/Prkce/Hkdc1/Vgf/Fabp5/Bace2/Igfbp5/Vsnl1/Nrxn1/Ppp1r3g/Cacna1c/Gper1/Pde3b/Ptprn/Pax6/Pde1c/Ptprn2/Adra1b/C1qtnf3/Hk3/Sh2b2/Gpr68/Adcy8/Stxbp5l/Cacna1e/Rbp4/Adra2a/Aqp4/Cacna1a/Cnr1/Abcc8/Tfap2b/Myt1/Neurod1
CC	GO:0044420	extracellular matrix component	47	-0.667905	-1.60908	0.00343452	0.00343452	0.0883721	1939	tags=47%, list=14%, signal=41%	Col1a1/Col11a1/Col5a1/Col12a1/Col5a3/Col4a1/Adamts10/Thsd4/Lama1/Col1a2/Ncan/Col3a1/Pmp22/Fbln5/Sparcl1/Col2a1/Tnr/Bcan/Ptprz1/Lamc2/Tnc/Mfap5
BP	GO:0098656	anion transmembrane transport	143	-0.56118	-1.44808	0.00343886	0.00343886	0.0883721	2331	tags=27%, list=16%, signal=22%	Lrrc8a/Acsl5/Rgs4/Gabra3/Pidd1/Slc1a1/Grm5/Slc25a22/Slc16a7/Slc6a7/Glrb/Slc7a8/Gabrb3/Slc7a5/Osr1/Abcb1a/Irs2/Slc1a2/Gabra5/Lrp2/Slc16a3/Slc7a11/Agt/Slc12a5/Gabrg1/Stra6l/Gabrb2/Gabrg2/Kcnj10/Slc32a1/Gabra1/Rbp4/Slc1a3/Gabra2/Slc25a18/Slc13a3/Slc1a6/Gabra6
BP	GO:0048168	regulation of neuronal synaptic plasticity	59	-0.643854	-1.58106	0.0034416	0.0034416	0.0883721	1271	tags=47%, list=9%, signal=43%	Vgf/Ppfia3/Synpo/Shisa6/Shisa7/Slc8a2/Shisa9/Bdnf/Syp/Agt/Syn1/Fcgr2b/Mylk2/Camk2b/Jph3/Unc13a/Neurl1a/Syt4/Shisa8/Grin1/Rasgrf1/Kcnj10/Grik2/Cntn2/Ephb2/S100b/Kcnn2/Rims1
BP	GO:0045087	innate immune response	437	-0.484768	-1.27624	0.00349965	0.00349965	0.0897457	2552	tags=31%, list=18%, signal=27%	Myo1f/Trim30a/Polr3h/Mill2/Stx8/Pstpip1/Rasgrp1/Cadm1/Capg/Arrb2/Parp14/Ly96/Hmgb3/Tnip1/Zc3hav1/Esr1/Ptprs/Rps19/Naip5/H2-T23/C1ra/Gbp7/Hc/Arhgef2/Gbp2/Apobec3/Ifit2/Serping1/Alpk1/Stat1/Tap2/Rpl39/Irak2/Cd84/Lag3/Tnfrsf14/Krt1/Csf1r/Was/Ptpn6/Ddx60/Tmem173/Coro1a/Evl/Gbp5/Irf8/Nod2/Trem2/Pycard/Lyn/Stxbp1/Cd36/Trim14/Cxcl16/Mst1r/Syk/Irak3/Gsdmd/Pik3cd/Tgfb1/Tnfaip8l2/Mrc1/Vav1/Tlr2/Prkce/Unc13…
BP	GO:0030307	positive regulation of cell growth	161	-0.551101	-1.42732	0.00352503	0.00352503	0.0902789	2181	tags=23%, list=15%, signal=20%	Islr2/Sgk1/Slc25a33/Erbb2/Syt1/Trpv2/Ntn1/Nedd4l/Sphk1/Igf1/Bcl11a/Cxcl16/Cpne5/Map1b/Ngf/Sema7a/Dnph1/Bdnf/Cpne6/Mapt/Dcx/Akap6/L1cam/Adrb1/Pak1/Edn1/Dscam/Unc13a/Syt4/Cdh4/Rasal1/Crabp2/Ntrk3/Cpne9/Fn1/Rims1/Syt2
BP	GO:0071415	cellular response to purine-containing compound	10	-0.856034	-1.64468	0.00354459	0.00354459	0.0906621	945	tags=60%, list=7%, signal=56%	Slc8a1/Trpm2/Casq2/Ryr2/P2ry1/Ryr1
MF	GO:0042802	identical protein binding	1512	-0.433727	-1.15093	0.00359964	0.00359964	0.0918434	2450	tags=20%, list=17%, signal=18%	Sncaip/Pstpip1/Abcg4/Rasgrp1/Cadm1/Hey1/Syt11/Fam161a/Zfp423/Baiap2/Whrn/Mad2l1/Anks6/Arrb2/Actn3/Prc1/Slc2a1/Lrrc8a/Dgkh/Tnip1/Sat2/Ceacam2/Zc3hav1/Esr1/Cdh24/Rps19/Lrrfip1/Acot7/Mtcl1/Tnnc1/Usp2/Hdc/Tpm4/Upp2/Bok/Gbp2/Tert/Zfp365/Erbb2/Tpst2/Sox10/Stat1/Nudt21/Tap2/Hpgds/Irak2/Hspb1/Atl1/Cd84/Sgtb/Syt1/Alas1/Stom/Fnbp1/Ehd2/Mns1/Ildr1/Mgll/Accs/Syt16/Shank3/Shank1/Trpv2/Csf1r/Hmox1/Was/Glul/Pdl…
BP	GO:0022010	central nervous system myelination	20	-0.77158	-1.66674	0.00361146	0.00361146	0.0918434	2111	tags=60%, list=15%, signal=51%	Sox10/Cntnap1/B4galt5/B4galt6/Tlr2/Plp1/Mag/Omg/Nkx6-2/Fa2h/Kcnj10/Cntn2
BP	GO:0032291	axon ensheathment in central nervous system	20	-0.77158	-1.66674	0.00361146	0.00361146	0.0918434	2111	tags=60%, list=15%, signal=51%	Sox10/Cntnap1/B4galt5/B4galt6/Tlr2/Plp1/Mag/Omg/Nkx6-2/Fa2h/Kcnj10/Cntn2
BP	GO:0055075	potassium ion homeostasis	20	-0.772448	-1.66861	0.00361146	0.00361146	0.0918434	669	tags=25%, list=5%, signal=24%	Slc12a5/Kcnma1/Kcnj10/Atp1a3/Tfap2b
CC	GO:0030427	site of polarized growth	188	-0.537016	-1.39709	0.00361409	0.00361409	0.0918434	1976	tags=26%, list=14%, signal=22%	Trpv2/Myo1a/Erc2/Nrsn1/Nin/Ang/Arhgap4/Kif5c/Cdk5r2/Map1b/Palld/Hcls1/Kif5a/Prex1/Tmod2/Nptxr/Frmd7/Nrxn1/Sncb/Crtac1/Lrp2/Lrrtm1/Mapt/Rtn4r/Dcx/Dpysl3/Ncam1/L1cam/Elavl4/Dcc/Pak1/Snap25/Thy1/Fez1/Auts2/Dscam/Pcdh9/Tubb3/Crmp1/Aatk/Nefl/Grin1/Ptprz1/Rasgrf1/Gria2/Stmn2/Inpp5j/Cnr1
BP	GO:0071675	regulation of mononuclear cell migration	35	-0.700873	-1.63661	0.00365464	0.00365464	0.092754	1872	tags=40%, list=13%, signal=35%	Mdk/Lyn/Pla2g7/Tgfb1/Plcb1/Ccr2/Rarres2/Serpine1/C3ar1/Nbl1/Cxcl10/C5ar1/Aif1/Ccr1
BP	GO:0010721	negative regulation of cell development	322	-0.497854	-1.30642	0.0037	0.0037	0.0937794	2418	tags=29%, list=17%, signal=25%	Hey1/Sema3c/Sema6c/Olfm1/Cdk5r1/Sema3g/Cit/Rgs4/Ptprs/Adcyap1/Bex1/Arhgef2/Rtn4rl2/Foxo3/Sema3e/Tert/Slit1/Zfp365/Sox10/Dtx1/Efemp1/Daam2/Klk8/Efnb3/B2m/Sema4g/Ywhah/Ntn1/Dlx1/Inpp5f/Postn/Igf1/Adgrg1/Cntn4/Bcl11a/Nlgn1/Brinp1/Arhgap4/Tgfb1/H2-D1/Gli3/Frzb/Sorl1/Shb/Vim/Sema7a/Sema6b/Sox21/Lpar1/Fas/Casz1/Col3a1/Dab1/Ptn/Sema3a/Pmp22/Fstl4/Sema3d/Bdnf/Sema4f/Lhx2/Rtn4r/Dpysl3/Pax6/Lingo1/Fat3/Pak…
BP	GO:0051968	positive regulation of synaptic transmission, glutamatergic	32	-0.709882	-1.63738	0.00370456	0.00370456	0.0937794	2285	tags=56%, list=16%, signal=47%	Cacng8/Adcyap1/Cacng3/Shank3/Shank1/Glul/Stxbp1/Nlgn1/Ror2/Ccr2/Cckbr/Cacng4/Nrxn1/Tnr/Cacng2/Reln/Gria4/Cacng5
BP	GO:1903522	regulation of blood circulation	169	-0.546164	-1.41626	0.00372383	0.00372383	0.0941462	1757	tags=29%, list=12%, signal=26%	Pde4b/Asic2/Ehd3/Gnao1/Adm/Zc3h12a/Adrb2/Cacnb2/Gja5/Icam1/Hopx/Scn3b/Mmp2/Adora1/Cysltr1/Npy1r/Gch1/Gja1/Sema3a/Cacna1c/Th/Dusp5/Slc8a1/Nos3/Nos1/P2rx4/Agt/Sptbn4/Pde4d/Akap6/Adrb1/Cacna1g/Edn1/Apln/Ank2/Adra1d/Stc1/Scn1b/Adra1b/Scn4b/Casq2/Alox5/Ada/Cacna1b/Chga/Scn2b/Ryr2/Cacna1e/Kcnn2
BP	GO:0099509	regulation of presynaptic cytosolic calcium ion concentration	6	-0.910013	-1.59468	0.00376176	0.00376176	0.0948993	228	tags=67%, list=2%, signal=66%	Marcksl1/Calb2/P2ry1/Calb1
BP	GO:0046100	hypoxanthine metabolic process	4	-0.94972	-1.54219	0.00376326	0.00376326	0.0948993	434	tags=50%, list=3%, signal=48%	Prps1/Ada
CC	GO:0032591	dendritic spine membrane	11	-0.844578	-1.65069	0.00376832	0.00376832	0.0949054	1115	tags=64%, list=8%, signal=59%	Palm/Shisa6/Shisa7/Shisa9/Gper1/Shisa8/Gria1
MF	GO:0008009	chemokine activity	13	-0.833791	-1.6755	0.00378583	0.00378583	0.0951032	1591	tags=62%, list=11%, signal=55%	Cxcl16/Ccl28/Ccl9/Ccl6/Cxcl10/Pf4/Cxcl9/Cxcl14
BP	GO:0015812	gamma-aminobutyric acid transport	13	-0.83446	-1.67684	0.00378583	0.00378583	0.0951032	1089	tags=46%, list=8%, signal=43%	P2rx7/Apba1/Pak1/Slc32a1/Slc6a1/Cacna1a
BP	GO:0021521	ventral spinal cord interneuron specification	7	-0.894998	-1.61185	0.00379708	0.00379708	0.0951432	1361	tags=71%, list=10%, signal=65%	Gli3/Gli2/Pax6/Sox1/Nkx6-2
BP	GO:0060573	cell fate specification involved in pattern specification	7	-0.894998	-1.61185	0.00379708	0.00379708	0.0951432	1361	tags=71%, list=10%, signal=65%	Gli3/Gli2/Pax6/Sox1/Nkx6-2
BP	GO:0051270	regulation of cellular component movement	835	-0.452455	-1.19715	0.00389961	0.00389961	0.097588	2165	tags=22%, list=15%, signal=20%	Foxo3/Sema3e/Tert/Slit1/Pak3/Fam107a/Vcl/Hspb1/Efemp1/Itga6/Rhoj/Igsf10/Sparc/Fes/Tnfrsf14/Wfdc6a/Csf1r/Pcsk5/Tmsb10/Hmox1/Was/Glul/Col1a1/Sema4g/Anxa3/Ntn1/Robo1/Mdk/Inpp5f/Sdc3/Srcin1/Camk2a/Ctsh/Postn/Cited2/Vash1/Gcnt2/Sphk1/Coro1a/Evl/Pde4b/Dpep1/Nod2/Trem2/Tmsb4x/Igf1/Pycard/Lyn/Adgrg1/Il27ra/Rgcc/Zc3h12a/Plxna4/Cxcl16/Nckap1l/Timp1/Chrd/Gja5/Insm1/Pik3cd/Arhgap4/Pla2g7/Tgfb1/Wnt5b/Phactr1/…
BP	GO:0019218	regulation of steroid metabolic process	73	0.48957	1.81057	0.00391389	0.00391389	0.0978212	394	tags=18%, list=3%, signal=17%	Il1b/Gh/Egr1/Snai1/Bmp2/Snai2/Insig1/Stard4/Ldlr/Fdps/Scd1/Dhcr7/Adora2b
BP	GO:0042596	fear response	41	-0.683166	-1.62368	0.00393258	0.00393258	0.0981638	1984	tags=41%, list=14%, signal=36%	Shank3/Mdk/Asic1/Brinp1/Cckbr/Gja1/Gabra5/Bdnf/Mapk8ip2/Adrb1/Cck/Dpp4/Grik2/Cacna1e/Neurod2/Adra2a/Crhr1
MF	GO:0099510	calcium ion binding involved in regulation of cytosolic calcium ion concentration	2	-0.984209	-1.42969	0.00397126	0.00397126	0.0988784	228	tags=100%, list=2%, signal=98%	Calb1
MF	GO:0099534	calcium ion binding involved in regulation of presynaptic cytosolic calcium ion concentration	2	-0.984209	-1.42969	0.00397126	0.00397126	0.0988784	228	tags=100%, list=2%, signal=98%	Calb1
BP	GO:0072657	protein localization to membrane	485	-0.476839	-1.2565	0.0039996	0.0039996	0.0994584	2265	tags=19%, list=16%, signal=17%	Cacng3/Rhog/Mtcl1/Cacnb3/Zdhhc15/Ramp2/Erbb2/Agk/Sgtb/Stom/Ehd2/Gpc2/Shank3/Grip2/Dlg2/Fzd9/Ank3/Camk2a/Clip3/Fyb/Trem2/Rtp4/Mapk10/Anxa2/Glrb/Ehd3/Stxbp1/Nlgn1/Cacnb2/Pacsin1/Tgfb1/Fyn/Cpe/Capn3/Ncf1/Scn3b/Adora1/Nptxr/Fcer1g/Kcnip3/Mrap2/Shisa6/Shisa7/Nsg1/Nrxn1/Ptn/Itgb2/Kcnip4/S100a10/Zdhhc2/Pkp3/Stac2/Itgb7/Kcnj11/Itgal/Gper1/Lhfpl4/Rab3c/Slc7a11/Mal/Golga7b/Sptbn4/Efcab7/Ramp3/Lrrc4/Ramp1/P…
BP	GO:0030516	regulation of axon extension	101	-0.587752	-1.49401	0.00401317	0.00401317	0.0996701	2403	tags=34%, list=17%, signal=28%	Sema3c/Sema6c/Olfm1/Cdk5r1/Sema3g/Ptprs/Islr2/Sema3e/Slit1/Mgll/Trpv2/Sema4g/Ntn1/Plxna4/Arhgap4/Map1b/Ngf/Sema7a/Sema6b/Sema3a/Sema3d/Bdnf/Sema4f/Mapt/Rtn4r/L1cam/Pak1/Dscam/Tnr/Mag/Cdh4/Aatk/Ntrk3/Fn1
MF	GO:0005237	inhibitory extracellular ligand-gated ion channel activity	11	-0.842509	-1.64664	0.00404745	0.00404745	0.100395	911	tags=73%, list=6%, signal=68%	Glrb/Gabra5/Gabrg1/Gabrb2/Gabrg2/Gabra1/Gabra2/Gabra6
BP	GO:0046058	cAMP metabolic process	12	-0.837157	-1.662	0.00411579	0.00411579	0.101962	991	tags=33%, list=7%, signal=31%	Adcy2/Pde4d/Adcy8/Adcy1
BP	GO:0021681	cerebellar granular layer development	14	-0.822045	-1.67207	0.00413609	0.00413609	0.102336	1872	tags=57%, list=13%, signal=50%	Mdk/Cend1/Kndc1/Nrxn1/Faim2/Wnt7a/Grid2/Cbln1
BP	GO:0015813	L-glutamate transmembrane transport	18	-0.78499	-1.66993	0.00418304	0.00418304	0.103367	933	tags=33%, list=7%, signal=31%	Slc1a2/Slc7a11/Kcnj10/Slc1a3/Slc25a18/Slc1a6
BP	GO:0070509	calcium ion import	59	-0.640288	-1.5723	0.00419445	0.00419445	0.10352	1976	tags=36%, list=14%, signal=31%	Trpv2/Wfdc6a/Fam155a/Adrb2/Cacnb2/Fyn/Mrln/Serpine1/Slc8a2/Cacna1c/Slc8a1/Trpm2/Ramp3/Adrb1/Cacna1g/Stc1/Slc8a3/Cacna1b/Cacna1i/Cacna1e/Cacna1a
BP	GO:0032647	regulation of interferon-alpha production	25	-0.738731	-1.64997	0.00420168	0.00420168	0.103568	1077	tags=40%, list=8%, signal=37%	Zc3hav1/Ptprs/Stat1/Irf7/Tlr9/Havcr2/Tlr7/Ptpn22/Flt3/Tlr8
BP	GO:0035726	common myeloid progenitor cell proliferation	9	-0.870847	-1.64369	0.00420961	0.00420961	0.103634	342	tags=44%, list=2%, signal=43%	Samd9l/Nr4a3/Flt3/Uncx
MF	GO:0001664	G protein-coupled receptor binding	176	-0.541498	-1.40569	0.00422195	0.00422195	0.103808	2370	tags=30%, list=17%, signal=25%	Palm/Arrb2/S1pr2/Esr1/Adcyap1/Grm5/Stat1/Shank1/Nmb/Homer3/Uchl1/Gnaz/Rtp4/Bambi/Gnao1/Adm/Adrb2/Cxcl16/Homer2/Fyn/Wnt5b/Ror2/Cckbr/Adora1/Fcgr1/Mrap2/Gnat2/Adrb3/Ccl28/Ccl9/Npy/Itgb4/Agt/S1pr1/Ccl6/Adrb1/Edn1/Apln/Cxcl10/Myoc/Pf4/Cxcl9/Dnm3/Cxcl14/Dnm1/C3/Atp1a3/Wnt6/Wnt4/Gria1/Adra2a/P2ry1/Wnt7a
CC	GO:0099059	integral component of presynaptic active zone membrane	22	-0.755591	-1.65292	0.00429711	0.00429711	0.105524	426	tags=32%, list=3%, signal=31%	Nrxn1/Kcnma1/Scn8a/Adra2a/P2ry1/Cacna1a/Grm4
MF	GO:0022804	active transmembrane transporter activity	252	-0.513967	-1.34335	0.00430474	0.00430474	0.10558	2207	tags=21%, list=15%, signal=18%	Slc1a1/Slc45a2/Slc25a22/Slc5a1/Abcb1b/Tap2/Abcg5/Slc6a9/Slc2a13/Slc16a7/Slc15a2/Slc9b2/Slc6a7/Slc45a3/Slc24a3/Slc24a4/Atp6v0e2/Abcb1a/Slc2a6/Slco2a1/Slc8a2/Slc8a1/Slc9a9/Slc1a4/Slc1a2/Abcd2/Abca8b/Slc16a3/Slc11a1/Slc15a3/Slc6a11/Slc12a5/Slc22a4/Slc47a1/Slco4a1/Slc8a3/Slc45a1/Slc24a2/Slc17a7/Slc4a4/Slc17a6/Slc32a1/Slc10a6/Atp1a3/Slc1a3/Slc25a18/Slc6a1/Abcc8/Slc6a13/Slc13a3/Slc22a6/Slc6a12/Slc1a6
BP	GO:0050714	positive regulation of protein secretion	209	-0.527799	-1.3745	0.00431294	0.00431294	0.105649	2081	tags=27%, list=15%, signal=24%	Rph3al/Cd84/Frmd8/Tnfrsf14/Csf1r/Glul/Mdk/Postn/Nod2/Trem2/Igf1/Pycard/Frmd4a/Ang/Cd36/Rgcc/Syk/Mbp/Gsdmd/Kcnn4/Tgfb1/Sybu/Exph5/Tlr2/Prkce/Il17rb/Panx1/Irs2/Mapk11/Vsnl1/P2rx7/Gja1/Il4ra/C1qtnf4/Lgals9/Nlrp3/Akap12/Trpm2/Glrx/Gper1/Agt/Havcr2/Adrb1/Doc2b/C1qtnf3/Ptpn22/Panx2/Aif1/Flt3/Gpr68/Adcy8/Stxbp5l/Cd14/Rbp4/Nnat/Tlr8/Crtam
BP	GO:0042775	mitochondrial ATP synthesis coupled electron transport	49	0.546578	1.90411	0.00431965	0.00431965	0.105683	2	tags=2%, list=0%, signal=2%	Snca
BP	GO:0070164	negative regulation of adiponectin secretion	4	0.917106	1.67341	0.00433109	0.00433109	0.105831	3	tags=25%, list=0%, signal=25%	Il1b
BP	GO:0019236	response to pheromone	2	-0.983298	-1.42837	0.00434947	0.00434947	0.106148	45	tags=100%, list=0%, signal=100%	Tmem145
MF	GO:0099106	ion channel regulator activity	86	-0.599816	-1.51237	0.00436999	0.00436999	0.106468	2285	tags=34%, list=16%, signal=28%	Cacng8/Cacnb3/Sgk1/Tnni3/Fkbp1b/Nedd4l/Adrb2/Cacnb2/Kcnab1/Scn3b/Fxyd5/Kcnip3/Cacng4/Nrxn1/Fxyd6/Kcnip4/Gem/Grm2/Prkcb/Ank2/Scn1b/Kcnip1/Kcnmb1/Kcnmb4/Dpp10/Nrxn3/Grm3/Kcnk2/Dpp6
MF	GO:0035254	glutamate receptor binding	64	-0.631959	-1.55983	0.00437613	0.00437613	0.106468	2308	tags=41%, list=16%, signal=34%	Cdk5r1/Cacng8/Esr1/Cacng3/Fus/Shank3/Shank1/Grip2/Dlg2/Homer3/Camk2a/Map1a/Rab4a/Adrb2/Homer2/Fyn/Cacng4/Shisa6/Shisa7/Neto2/Igsf11/Dnm3/Grin1/Rasgrf1/Cacng2/Syndig1
BP	GO:0035556	intracellular signal transduction	2004	-0.424484	-1.12775	0.00439956	0.00439956	0.106468	2192	tags=19%, list=15%, signal=18%	Rps6ka4/Mbd4/Bok/Ramp2/Grm5/Sgk1/Foxo3/Vangl2/Mas1/Pak3/Dusp8/Erbb2/Alpk1/Stat1/Adcyap1r1/Dock2/Irak2/Hspb1/Cd84/Sesn1/Rhoj/Tnni3/Per1/Pitpnm2/Npnt/Oprl1/Akap7/Shank3/Dennd4b/Csf1r/Stk32c/Hmox1/Was/Ptpn6/Fkbp1b/Birc3/Rasip1/Stk33/Shc4/Ntn1/Asb16/Casp12/Robo1/Inpp5f/Batf/Fgf12/Homer3/Tenm2/Rhou/Prkch/Ctsh/Uchl1/Ddx60/Tmem173/Gcnt2/Prkag2/Sept4/Cyth4/Sphk1/Rcan2/Eps8/Rab6b/Mras/Camkk2/Rab4a/Pde4b/M…
BP	GO:0007216	G protein-coupled glutamate receptor signaling pathway	14	-0.820506	-1.66893	0.00440294	0.00440294	0.106468	2176	tags=79%, list=15%, signal=67%	Grm5/Grm8/Homer3/Homer2/Dagla/Grm2/Grik3/Grm3/Grm1/Grid2ip/Grm4
BP	GO:0042773	ATP synthesis coupled electron transport	50	0.541368	1.89731	0.00441501	0.00441501	0.106468	2	tags=2%, list=0%, signal=2%	Snca
BP	GO:0021560	abducens nerve development	1	0.997895	1.32923	0.00442122	0.00442122	0.106468	31	tags=100%, list=0%, signal=100%	Mafb
BP	GO:0021572	rhombomere 6 development	1	0.997895	1.32923	0.00442122	0.00442122	0.106468	31	tags=100%, list=0%, signal=100%	Mafb
BP	GO:0021598	abducens nerve morphogenesis	1	0.997895	1.32923	0.00442122	0.00442122	0.106468	31	tags=100%, list=0%, signal=100%	Mafb
BP	GO:0021599	abducens nerve formation	1	0.997895	1.32923	0.00442122	0.00442122	0.106468	31	tags=100%, list=0%, signal=100%	Mafb
MF	GO:0005342	organic acid transmembrane transporter activity	103	-0.582659	-1.48223	0.00442205	0.00442205	0.106468	1100	tags=17%, list=8%, signal=15%	Slco2a1/Slc1a4/Slc1a2/Slc16a3/Slc7a11/Slc6a11/Slc17a7/Slc17a6/Slc32a1/Slc10a6/Slc1a3/Slc25a18/Slc6a1/Slc6a13/Slc13a3/Slc6a12/Slc1a6
MF	GO:0046943	carboxylic acid transmembrane transporter activity	103	-0.582659	-1.48223	0.00442205	0.00442205	0.106468	1100	tags=17%, list=8%, signal=15%	Slco2a1/Slc1a4/Slc1a2/Slc16a3/Slc7a11/Slc6a11/Slc17a7/Slc17a6/Slc32a1/Slc10a6/Slc1a3/Slc25a18/Slc6a1/Slc6a13/Slc13a3/Slc6a12/Slc1a6
BP	GO:0018120	peptidyl-arginine ADP-ribosylation	2	0.98442	1.4833	0.00445482	0.00445482	0.107126	224	tags=100%, list=2%, signal=98%	Art3/Art4
BP	GO:0070494	regulation of thrombin-activated receptor signaling pathway	3	0.949917	1.59431	0.00447828	0.00447828	0.107428	282	tags=67%, list=2%, signal=65%	Snca/Met
BP	GO:0070495	negative regulation of thrombin-activated receptor signaling pathway	3	0.949917	1.59431	0.00447828	0.00447828	0.107428	282	tags=67%, list=2%, signal=65%	Snca/Met
BP	GO:0009065	glutamine family amino acid catabolic process	19	-0.770754	-1.65223	0.00451977	0.00451977	0.108292	906	tags=32%, list=6%, signal=30%	Nos3/Nos1/Ddah1/Gad2/Gls2/Dao
CC	GO:0030314	junctional membrane complex	7	-0.893114	-1.60845	0.0045565	0.0045565	0.109039	651	tags=86%, list=5%, signal=82%	Jph2/Jph4/Casq2/Jph3/Ryr3/Ryr1
BP	GO:0051961	negative regulation of nervous system development	310	-0.500307	-1.31195	0.00460046	0.00460046	0.109957	2418	tags=30%, list=17%, signal=25%	Hey1/Sema3c/Sema6c/Olfm1/Cdk5r1/Sema3g/Cit/Ptprs/Adcyap1/Bex1/Arhgef2/Rtn4rl2/Foxo3/Sema3e/Tert/Slit1/Zfp365/Sox10/Dtx1/Efemp1/Daam2/Klk8/Efnb3/B2m/Sema4g/Ywhah/Ntn1/Dlx1/Inpp5f/Cend1/Adgrg1/Cntn4/Bcl11a/Nlgn1/Brinp1/Chrd/Arhgap4/Tgfb1/H2-D1/Cpe/Tlr2/Gli3/Sorl1/Tnfrsf21/Vim/Sema7a/Sema6b/Sox21/Lpar1/Fas/Casz1/Col3a1/Dab1/Ptn/Sema3a/Pmp22/Fstl4/Sema3d/Bdnf/Sema4f/Lhx2/Rtn4r/Dpysl3/Pax6/Lingo1/Fat3…
BP	GO:0097529	myeloid leukocyte migration	128	-0.561397	-1.4435	0.00466816	0.00466816	0.111344	1969	tags=32%, list=14%, signal=28%	Csf3r/Mdk/Pde4b/Spp1/Nod2/Trem2/Lyn/Nckap1l/Syk/Pla2g7/Plcb1/Vav1/Ptpro/Ror2/Ccr2/Prex1/Rarres2/Fcer1g/Serpine1/Anxa1/Ccl9/Rac2/Itgb2/Fcgr3/Cd74/Itgam/P2rx4/Pde4d/Scg2/C3ar1/Ccl6/Edn1/Nbl1/Cxcl10/Pf4/Cxcl9/S100a9/C5ar1/Aif1/Ccr1/Chga
BP	GO:0045351	type I interferon biosynthetic process	14	-0.816914	-1.66163	0.00466978	0.00466978	0.111344	1077	tags=29%, list=8%, signal=26%	Irf7/Tlr9/Tlr7/Tlr8
BP	GO:0031034	myosin filament assembly	5	-0.92259	-1.5607	0.00470092	0.00470092	0.111846	13	tags=60%, list=0%, signal=60%	Myom1/Ttn/Mybpc1
BP	GO:0032304	negative regulation of icosanoid secretion	3	0.949025	1.59282	0.00470219	0.00470219	0.111846	574	tags=67%, list=4%, signal=64%	Agtr2/Acsl4
BP	GO:0010770	positive regulation of cell morphogenesis involved in differentiation	163	-0.542105	-1.40487	0.00473075	0.00473075	0.112389	2181	tags=23%, list=15%, signal=19%	Islr2/Sgk1/Pak3/Trpv2/Ntn1/Robo1/Mdk/Ache/Nin/Bcl11a/Plxna4/Map1b/Lims2/Unc13d/Prex1/Ngf/Sema7a/Itpka/S100a10/Bdnf/Mapt/Tubb2b/Dcx/L1cam/Pak1/Map6/Camk2b/Dscam/Myoc/Cdh4/Nefl/Slitrk1/Crabp2/Ntrk3/Reln/Fn1/Plxnb3
BP	GO:0090129	positive regulation of synapse maturation	9	-0.867385	-1.63715	0.00479025	0.00479025	0.113612	1075	tags=56%, list=8%, signal=51%	Nrxn1/Camk2b/Neurl1a/Neurod2/Reln
BP	GO:0051649	establishment of localization in cell	1667	-0.428508	-1.13758	0.00479952	0.00479952	0.113612	2144	tags=16%, list=15%, signal=15%	Slit1/Spo11/Grm8/Tacc2/Bach2/Erbb2/Agk/Adcyap1r1/Tap2/Rph3al/Hspb1/Cd84/Sptbn2/Sgtb/Syt1/Ppp2r2b/Lmf1/Stom/Ehd2/Slc6a9/Fes/Fam155a/Grip2/Hmox1/Was/Cdt1/Dlg2/Erc2/Ptpn6/Ank3/Fkbp1b/Prickle1/Arc/Ywhah/Ntn1/Atxn1/Inpp5f/Grin2d/Camk2a/Uchl1/Adprh/Arxes2/Slc9b2/Sphk1/Coro1a/Map1a/Rab6b/Rab4a/Prkar1b/Rtp4/Mapk10/Lyn/Tbc1d30/Gas1/Anxa2/Ehd3/Sytl1/Stxbp1/Cd36/Zc3h12a/Jph2/Ap1s1/Adrb2/Nlgn1/Asic1/Syk/Ccdc…
MF	GO:0098772	molecular function regulator	1171	-0.439855	-1.1661	0.00479952	0.00479952	0.113612	2664	tags=23%, list=19%, signal=21%	Lrrc52/Tbc1d16/Ppp1r35/Il11/Sh3rf2/Sh2d3c/Tnfsf13b/Fgd1/Tbc1d10a/Cyth1/Bmp1/Arhgap6/Ccnb1/Sfrp2/Serpinf1/Dock8/Ccng2/Kcna5/Lef1/Ppp1r12b/Vav2/Stx8/Net1/Rplp1/Rapgefl1/Cyth3/Rasgrp1/Elmod1/Arhgef37/Sema3c/Pcolce/Sema6c/Lhb/Dgkz/Sh3pxd2b/Cmtm3/Cdk5r1/Acap2/Sema3g/Cacng8/Rgs4/Adcyap1/Cacng3/Naip5/Hps1/Hc/Plekhg2/Arhgef2/Cacnb3/Tnfsf9/Sgk1/Sema3e/Cdkn2c/Dkk3/Serping1/Dand5/Dock2/Hspb1/Efemp1/Ppp2r2b/…
BP	GO:0045742	positive regulation of epidermal growth factor receptor signaling pathway	18	-0.779263	-1.65774	0.00481683	0.00481683	0.113625	1337	tags=39%, list=9%, signal=35%	Ncf1/Adora1/Gper1/Agt/Neurl1a/Adra2a/Plaur
BP	GO:0014029	neural crest formation	9	0.790225	1.83669	0.0048185	0.0048185	0.113625	1635	tags=56%, list=11%, signal=49%	Gsc/Kbtbd8/Sfrp1/Lrp6/Pdcd6
CC	GO:0030426	growth cone	185	-0.534753	-1.39072	0.00481928	0.00481928	0.113625	1976	tags=25%, list=14%, signal=22%	Trpv2/Myo1a/Erc2/Nrsn1/Nin/Ang/Arhgap4/Kif5c/Cdk5r2/Map1b/Palld/Kif5a/Prex1/Tmod2/Nptxr/Frmd7/Nrxn1/Sncb/Crtac1/Lrp2/Lrrtm1/Mapt/Rtn4r/Dcx/Dpysl3/Ncam1/L1cam/Elavl4/Dcc/Pak1/Snap25/Thy1/Fez1/Auts2/Dscam/Pcdh9/Tubb3/Crmp1/Aatk/Nefl/Grin1/Ptprz1/Rasgrf1/Gria2/Stmn2/Inpp5j/Cnr1
BP	GO:0060806	negative regulation of cell differentiation involved in embryonic placenta development	1	0.997684	1.32895	0.00482315	0.00482315	0.113625	34	tags=100%, list=0%, signal=100%	Snai1
MF	GO:0008294	calcium- and calmodulin-responsive adenylate cyclase activity	5	-0.921926	-1.55957	0.00486302	0.00486302	0.114428	261	tags=40%, list=2%, signal=39%	Adcy8/Adcy1
BP	GO:0002027	regulation of heart rate	67	-0.622995	-1.54502	0.00488478	0.00488478	0.114803	1612	tags=34%, list=11%, signal=31%	Adm/Cacnb2/Gja5/Scn3b/Gch1/Sema3a/Cacna1c/Slc8a1/Agt/Sptbn4/Pde4d/Adrb1/Cacna1g/Edn1/Ank2/Scn1b/Adra1b/Scn4b/Casq2/Ada/Scn2b/Ryr2/Cacna1e
MF	GO:0001540	amyloid-beta binding	54	-0.643534	-1.57044	0.00489556	0.00489556	0.114874	1741	tags=41%, list=12%, signal=36%	Trem2/Cd36/Adrb2/Tlr2/Col25a1/Gria3/Gsap/Sorl1/Bace2/Dlgap3/Itgb2/Cd74/Apba1/Fcgr2b/Msr1/Grin1/Gria2/Atp1a3/Apba2/Ephb2/Gria1/Pirb
BP	GO:0001816	cytokine production	529	-0.468634	-1.23556	0.00489951	0.00489951	0.114874	2468	tags=26%, list=17%, signal=22%	Foxj1/Cmklr1/Rasgrp1/Cadm1/Adam33/Syt11/Clec9a/Arrb2/Ly96/Zc3hav1/Ptprs/Adcyap1/Naip5/H2-T23/Hc/Arhgef2/Tnfsf9/Stat1/Hspb1/Cd84/Lag3/Frmd8/Per1/Tnfrsf14/Csf1r/Pcsk5/Hmox1/Ptpn6/B2m/Mdk/Batf/Homer3/Postn/Ddx60/Tmem173/Sphk1/Pde4b/Gbp5/Irf8/Nod2/Trem2/Igf1/Pycard/Lyn/Adgrg1/Cd36/Il27ra/Rgcc/Zc3h12a/Nckap1l/Syk/Mbp/Irak3/Gsdmd/Tgfb1/Homer2/Plcb1/Tlr2/Ccr2/Sash3/Il17rb/Tmem106a/Panx1/Tnfrsf21/Fcer1g/…
BP	GO:0071421	manganese ion transmembrane transport	2	-0.982806	-1.42766	0.00491679	0.00491679	0.115143	248	tags=100%, list=2%, signal=98%	Ryr2
MF	GO:0005243	gap junction channel activity	9	-0.865147	-1.63293	0.0049354	0.0049354	0.115235	1736	tags=89%, list=12%, signal=78%	Gjc2/Gja5/Panx1/Gja1/Gjb1/Gjb2/Panx2/Gjc3
CC	GO:0005922	connexin complex	9	-0.865381	-1.63337	0.0049354	0.0049354	0.115235	1736	tags=89%, list=12%, signal=78%	Gjc2/Gja5/Gja4/Gja1/Gjb1/Gjb2/Gjc3/Gjb6
BP	GO:0070493	thrombin-activated receptor signaling pathway	8	0.815581	1.8347	0.00493827	0.00493827	0.115235	826	tags=50%, list=6%, signal=47%	Snca/Met/Iqgap2/F2rl3
BP	GO:0060676	ureteric bud formation	5	0.884507	1.71541	0.00495695	0.00495695	0.115534	382	tags=40%, list=3%, signal=39%	Six1/Gata3
BP	GO:1901379	regulation of potassium ion transmembrane transport	69	-0.618367	-1.53724	0.00497776	0.00497776	0.115791	2002	tags=45%, list=14%, signal=39%	Bin1/Fhl1/Agrn/Wnk3/Wnk2/Cacna1d/Edn3/Kcnab2/Lrrc52/Rgs4/Akap7/Ank3/Nedd4l/Trem2/Kcns2/Kcnab1/Kcnc2/Kcnip3/Rgs7/Kcnip4/Neto2/Akap6/Ank2/Casq2/Kcnip1/Kcnmb1/Dpp10/Kcna1/Dpp6/Abcc8/Kcnc1
BP	GO:0099072	regulation of postsynaptic membrane neurotransmitter receptor levels	91	-0.593604	-1.50116	0.00497977	0.00497977	0.115791	1957	tags=30%, list=14%, signal=26%	Grasp/Tnik/Adam22/Cacng8/Cacng3/Grip2/Dlg2/Arc/Camk2a/Eps8/Mapk10/Pacsin1/Caly/Nptxr/Cacng4/Shisa6/Nsg1/Gsg1l/Cplx1/Snap25/Dnm3/Stx1b/Dnm1/Cacng2/Frrs1l/Nptx1/Cacng5
BP	GO:0006551	leucine metabolic process	7	-0.890502	-1.60375	0.00501215	0.00501215	0.116407	143	tags=43%, list=1%, signal=42%	Hmgcll1/Bcat1/Dao
BP	GO:0050830	defense response to Gram-positive bacterium	44	-0.665103	-1.59354	0.00502344	0.00502344	0.116532	2254	tags=52%, list=16%, signal=44%	Acp5/Myo1f/H2-T23/Gbp7/Gbp2/Rpl39/Tnfrsf14/Nod2/Cd36/Il27ra/Gsdmd/Tlr2/Ncf1/Rarres2/P2rx7/Nlrp3/Hck/Gbp6/Havcr2/Lyz2/Gbp3/C5ar1/Chga
BP	GO:1901186	positive regulation of ERBB signaling pathway	20	-0.76282	-1.64782	0.00510585	0.00510585	0.118169	1337	tags=35%, list=9%, signal=32%	Ncf1/Adora1/Gper1/Agt/Neurl1a/Adra2a/Plaur
BP	GO:2001222	regulation of neuron migration	46	-0.657248	-1.581	0.00510601	0.00510601	0.118169	3151	tags=52%, list=22%, signal=41%	Stat3/Fbxo31/Mapk8ip3/Gnrh1/Nrg3/Erbb4/Olfm1/Arhgef2/Igsf10/Mdk/Camk2a/Adgrg1/Phactr1/Ctnna2/Col3a1/Sema3a/Pax6/Camk2b/Scrt2/Cdh1/Unc5d/Ptprz1/Scrt1/Reln
BP	GO:1901019	regulation of calcium ion transmembrane transporter activity	64	-0.628003	-1.55007	0.00512328	0.00512328	0.118346	2005	tags=33%, list=14%, signal=28%	Cacnb3/Oprl1/Nos1ap/Fkbp1b/Pde4b/Ehd3/Jph2/Cacnb2/Mrln/Tlr9/Fgf14/Gem/Stac2/Pde4d/Akap6/Ank2/Casq2/Jph3/Ryr2/Cacna1a/Crhr1
BP	GO:0002028	regulation of sodium ion transport	78	-0.606439	-1.52142	0.00513089	0.00513089	0.118346	2169	tags=37%, list=15%, signal=32%	Sgk1/Stom/Per1/Ank3/Ywhah/Fgf12/Nedd4l/Adrb2/Sik1/Nkain2/Tgfb1/Plcb1/Osr1/Scn3b/Fxyd5/Fgf14/Fxyd6/Slc8a1/Nos3/Neto2/Nos1/Nkain1/Glrx/P2rx4/Sptbn4/Scn1b/Scn4b/Hecw1/Scn2b
CC	GO:0070032	synaptobrevin 2-SNAP-25-syntaxin-1a-complexin I complex	4	-0.943693	-1.5324	0.00513171	0.00513171	0.118346	604	tags=75%, list=4%, signal=72%	Vamp2/Cplx1/Snap25
MF	GO:0098988	G protein-coupled glutamate receptor activity	8	-0.877139	-1.61931	0.00517598	0.00517598	0.119228	845	tags=88%, list=6%, signal=82%	Grm5/Grm8/Grm2/Grik3/Grm3/Grm1/Grm4
BP	GO:0042228	interleukin-8 biosynthetic process	12	-0.82382	-1.63552	0.00521334	0.00521334	0.119701	1565	tags=50%, list=11%, signal=45%	Syk/Tlr9/Cd74/Tlr7/Bcl3/Tlr8
BP	GO:1900273	positive regulation of long-term synaptic potentiation	23	-0.742415	-1.63627	0.00523305	0.00523305	0.119701	1090	tags=35%, list=8%, signal=32%	Shisa7/Nos1/Igsf11/Adrb1/Adcy8/Ephb2/Reln/Adcy1
BP	GO:0021510	spinal cord development	63	-0.62686	-1.54556	0.00523504	0.00523504	0.119701	1562	tags=25%, list=11%, signal=23%	Chrd/Tal1/Gli3/Dab1/Gli2/Vit/Pax6/Sox1/Dcc/Olig2/Nkx6-2/Rfx4/Pax3/Reln/Cacna1a/Uncx
BP	GO:0010811	positive regulation of cell-substrate adhesion	106	-0.576854	-1.4706	0.00523614	0.00523614	0.119701	2168	tags=32%, list=15%, signal=27%	Itga5/Net1/Abi3bp/Col16a1/Itga6/Npnt/Pcsk5/Mdk/Spock2/Spp1/Smoc1/Cd36/Fbln2/Lims2/Prkce/Unc13d/Rell2/Prex1/Edil3/Ccl28/Ptn/Vtn/S100a10/Cdh13/Vit/L1cam/Ndnf/Thy1/Emid1/Myoc/Emilin2/Wnt4/Fn1/Smoc2
BP	GO:0007632	visual behavior	53	-0.64077	-1.56032	0.00523789	0.00523789	0.119701	1313	tags=26%, list=9%, signal=24%	Sct/Synpo/Ndrg4/Cacna1c/Slc1a2/Slc7a11/Cck/Adra1b/Chrnb2/Grin1/Atp1a3/Cacna1e/Crhr1/Abcc8
MF	GO:0005219	ryanodine-sensitive calcium-release channel activity	3	-0.963644	-1.48818	0.00523844	0.00523844	0.119701	522	tags=100%, list=4%, signal=96%	Ryr2/Ryr1
BP	GO:0045350	interferon-beta biosynthetic process	10	-0.847091	-1.6275	0.00524599	0.00524599	0.119701	981	tags=30%, list=7%, signal=28%	Tlr9/Tlr7/Tlr8
BP	GO:0045357	regulation of interferon-beta biosynthetic process	10	-0.847091	-1.6275	0.00524599	0.00524599	0.119701	981	tags=30%, list=7%, signal=28%	Tlr9/Tlr7/Tlr8
CC	GO:0097386	glial cell projection	26	-0.72558	-1.6279	0.00525122	0.00525122	0.119701	2176	tags=50%, list=15%, signal=42%	Grm5/Glul/Adgrg1/Fyn/Gjb2/Mapt/Slc7a11/Syt4/Gfap/Kcnj10/Grm3/Kcnk2/Aqp4
MF	GO:0015056	corticotrophin-releasing factor receptor activity	2	-0.982054	-1.42656	0.00529501	0.00529501	0.12042	66	tags=100%, list=0%, signal=100%	Crhr1
MF	GO:0043404	corticotropin-releasing hormone receptor activity	2	-0.982054	-1.42656	0.00529501	0.00529501	0.12042	66	tags=100%, list=0%, signal=100%	Crhr1
BP	GO:0006801	superoxide metabolic process	47	-0.658297	-1.58594	0.00531797	0.00531797	0.120803	1919	tags=38%, list=13%, signal=33%	Ncf2/Cd36/Syk/Tgfb1/Ncf1/Gch1/Nrros/Sod3/Itgb2/Tyrobp/Fbln5/Nos3/Itgam/Mapt/Agt/Edn1/Cbs/Ncf4
BP	GO:0046887	positive regulation of hormone secretion	110	-0.572176	-1.46097	0.00533169	0.00533169	0.120885	2081	tags=30%, list=15%, signal=26%	Rph3al/Ildr1/Glul/Nmb/Spp1/Rasl10b/Vip/Sybu/Prkce/Sct/Cckbr/Irs2/Vsnl1/Tfr2/Runx1/Gja1/Trpm2/Glrx/Gper1/Pax6/Edn1/Apln/Snap25/Pex5l/Doc2b/C1qtnf3/Nell2/Gpr68/Adcy8/Inhbb/Rbp4/Nnat/P2ry1
BP	GO:0051606	detection of stimulus	109	-0.575297	-1.46891	0.00533388	0.00533388	0.120885	2431	tags=34%, list=17%, signal=28%	Cadm1/Whrn/Arrb2/Ly96/Naip5/Cacnb3/Grm8/Gpr88/Syt1/Cngb1/Ano3/Rrh/Col11a1/Nod2/Trem2/Igf1/Rtp4/Asic2/Fyn/Tlr2/Adora1/Phf24/Gnat2/Naip2/Atp8a2/Opn3/Pcdh15/Ephb1/Kcnmb1/Kcnmb4/Ryr2/Kcna1/Rbp4/Scn1a/Mmp24/Crtam/Pcp2
BP	GO:0048593	camera-type eye morphogenesis	105	-0.57842	-1.47325	0.00534155	0.00534155	0.12092	1446	tags=23%, list=10%, signal=21%	Tsku/Prom1/Gli3/Casz1/Gnat2/Ptn/Atp8a2/Th/Ihh/Tfap2a/Pax6/Sox1/Fat3/Bhlhe22/Thy1/Dscam/Megf11/Ephb1/Ephb2/Rbp4/Fjx1/Hcn1/Aldh1a1/Calb1
BP	GO:0071695	anatomical structure maturation	143	-0.54921	-1.41719	0.00536057	0.00536057	0.121211	1957	tags=26%, list=14%, signal=23%	Grip2/Dlg2/Ank3/B4galt5/Cend1/Igf1/Bcl11a/B4galt6/Cdk5r2/Plcb1/Tal1/Ngf/Shb/Mmp2/Lyl1/Phospho1/Nrxn1/Gja1/Pmp22/C1qa/Mreg/Sptbn4/S1pr1/Srrm4/C1ql1/Adgrb3/Fam20c/Myoc/Nrcam/Grin1/C3/Ret/Cntn2/Aldh1a2/Cacna1a/Ryr1/Epha8
BP	GO:0007157	heterophilic cell-cell adhesion via plasma membrane cell adhesion molecules	35	-0.690787	-1.61305	0.00536775	0.00536775	0.121234	1599	tags=49%, list=11%, signal=43%	Scarf2/Itga5/Cadm1/Amigo2/Tenm2/Nlgn1/Mcam/Nrxn1/Lgals9/Itgal/Alcam/L1cam/Cdh4/Cadm3/Igsf21/Grid2/Cbln1
BP	GO:0002074	extraocular skeletal muscle development	1	0.997263	1.32839	0.00542605	0.00542605	0.121991	40	tags=100%, list=0%, signal=100%	Foxl2
BP	GO:0019101	female somatic sex determination	1	0.997263	1.32839	0.00542605	0.00542605	0.121991	40	tags=100%, list=0%, signal=100%	Foxl2
MF	GO:0047086	ketosteroid monooxygenase activity	1	0.997404	1.32857	0.00542605	0.00542605	0.121991	38	tags=100%, list=0%, signal=100%	Akr1c14
BP	GO:0060014	granulosa cell differentiation	1	0.997263	1.32839	0.00542605	0.00542605	0.121991	40	tags=100%, list=0%, signal=100%	Foxl2
BP	GO:0006701	progesterone biosynthetic process	5	0.881608	1.70979	0.00547874	0.00547874	0.122737	12	tags=20%, list=0%, signal=20%	Egr1
BP	GO:0060017	parathyroid gland development	5	0.88228	1.7111	0.00547874	0.00547874	0.122737	998	tags=60%, list=7%, signal=56%	Hoxa3/Gata3/Tgfbr1
BP	GO:0002857	positive regulation of natural killer cell mediated immune response to tumor cell	2	-0.981615	-1.42593	0.00548411	0.00548411	0.122737	14	tags=100%, list=0%, signal=100%	Crtam
BP	GO:0002860	positive regulation of natural killer cell mediated cytotoxicity directed against tumor cell target	2	-0.981615	-1.42593	0.00548411	0.00548411	0.122737	14	tags=100%, list=0%, signal=100%	Crtam
MF	GO:0016614	oxidoreductase activity, acting on CH-OH group of donors	91	0.425798	1.62688	0.00550964	0.00550964	0.123168	2259	tags=36%, list=16%, signal=31%	Akr1c14/Bmp2/Nsdhl/Tdh/Hmgcr/Hsd17b7/Rdh11/Fasn/Rdh5/Hpgd/Me2/Bdh1/Me3/Dhrs11/Vkorc1l1/Rdh13/Rdh10/Rdh12/Dhdh/Idh1/Phgdh/Hsd17b4/Hadha/Ldhb/Adh1/Hadhb/Ldha/Bdh2/Idh2/D2hgdh/Dcxr/L2hgdh/Adhfe1
BP	GO:0090257	regulation of muscle system process	180	-0.533203	-1.38501	0.00552653	0.00552653	0.123405	2508	tags=29%, list=18%, signal=24%	Scn5a/Chrnb4/Lmcd1/Trpc3/Actn3/Rgs4/Tnnc1/Foxo3/Chrm3/Tnni3/Npnt/Fkbp1b/Sphk1/Pde4b/Igf1/Ehd3/Zc3h12a/Adrb2/Gja5/Ncf1/Adora1/Tnfrsf1b/Igfbp5/Cacna1c/Slc8a1/Nos3/Gper1/P2rx4/Agt/Pde4d/Akap6/Mylk2/Adrb1/Pak1/Edn1/Ank2/Stc1/Errfi1/Adra1b/Slc8a3/Casq2/Ada/Kcnma1/Aif1/Nr4a3/Chga/Ryr2/Kcna1/Adra2a/Abcc8/Ryr1/Pi16
BP	GO:0061314	Notch signaling involved in heart development	7	0.830073	1.79372	0.00555881	0.00555881	0.123986	259	tags=43%, list=2%, signal=42%	Snai1/Dll4/Hey2
MF	GO:0099626	voltage-gated calcium channel activity involved in regulation of presynaptic cytosolic calcium levels	11	-0.8339	-1.62982	0.00558269	0.00558269	0.124377	366	tags=55%, list=3%, signal=53%	Marcksl1/Cacnb2/Cacna1b/Cacna1e/Cacna1a/Cnr1
BP	GO:0048537	mucosal-associated lymphoid tissue development	12	-0.821345	-1.63061	0.00562491	0.00562491	0.124941	454	tags=25%, list=3%, signal=24%	Artn/Ada/Ret
BP	GO:0048541	Peyer's patch development	12	-0.821345	-1.63061	0.00562491	0.00562491	0.124941	454	tags=25%, list=3%, signal=24%	Artn/Ada/Ret
BP	GO:0035566	regulation of metanephros size	1	0.997123	1.3282	0.00562701	0.00562701	0.124941	42	tags=100%, list=0%, signal=100%	Agtr2
CC	GO:0005581	collagen trimer	62	-0.629261	-1.55088	0.0056733	0.0056733	0.125795	2323	tags=53%, list=16%, signal=45%	Col15a1/C1qtnf1/Col18a1/Col4a2/Col16a1/Col19a1/Col1a1/Col11a1/Col5a1/Col12a1/Col5a3/Col6a1/Col4a1/Col25a1/Col9a2/Col1a2/Col17a1/Col3a1/Lox/C1qtnf2/Col6a2/Scara3/C1qc/C1qa/C1qb/Col6a3/C1ql1/Col2a1/Msr1/Emid1/C1qtnf3/Emilin2/Col6a5
MF	GO:0097110	scaffold protein binding	61	-0.632626	-1.5577	0.00567877	0.00567877	0.125795	2520	tags=34%, list=18%, signal=28%	Lrp4/Kcna5/Scn5a/Baiap2/Cit/Shank3/Shank1/Trem2/Nlgn1/Kif5a/Panx1/Vim/Dlgap3/Gja1/Nos3/Nos1/Cacna1g/Ryr2/Gria1/P2ry1/Grid2
BP	GO:0089718	amino acid import across plasma membrane	21	-0.753552	-1.63875	0.00568463	0.00568463	0.125795	933	tags=29%, list=7%, signal=27%	Slc1a2/Slc7a11/Agt/Kcnj10/Slc1a3/Slc1a6
CC	GO:0036117	hyaluranon cable	2	0.982376	1.48022	0.00572762	0.00572762	0.126342	96	tags=50%, list=1%, signal=50%	Has3
MF	GO:0050501	hyaluronan synthase activity	2	0.982376	1.48022	0.00572762	0.00572762	0.126342	96	tags=50%, list=1%, signal=50%	Has3
BP	GO:0002548	monocyte chemotaxis	26	-0.723654	-1.62358	0.00572861	0.00572861	0.126342	1712	tags=46%, list=12%, signal=41%	Lyn/Pla2g7/Ptpro/Ccr2/Serpine1/Anxa1/Ccl9/Ccl6/Nbl1/Cxcl10/Aif1/Ccr1
CC	GO:0099522	region of cytosol	40	-0.672118	-1.59341	0.00574389	0.00574389	0.12638	2779	tags=45%, list=20%, signal=36%	Prkcd/Eif4ebp1/Ppp3cc/Baiap2/Marcksl1/Dnajb1/Camk2a/Prkce/Sncb/Prkcb/Anks1b/Ppfia2/Aldoc/Rims3/Sh3gl2/Trim9/Prkcg/Calb1
BP	GO:0015742	alpha-ketoglutarate transport	1	-0.997404	-1.33088	0.00576885	0.00576885	0.12638	39	tags=100%, list=0%, signal=100%
CC	GO:0038038	G protein-coupled receptor homodimeric complex	1	-0.997544	-1.33107	0.00576885	0.00576885	0.12638	37	tags=100%, list=0%, signal=100%
BP	GO:0045167	asymmetric protein localization involved in cell fate determination	1	-0.997474	-1.33098	0.00576885	0.00576885	0.12638	38	tags=100%, list=0%, signal=100%
BP	GO:0097254	renal tubular secretion	1	-0.997404	-1.33088	0.00576885	0.00576885	0.12638	39	tags=100%, list=0%, signal=100%
MF	GO:0098872	G protein-coupled neurotransmitter receptor activity involved in regulation of postsynaptic cytosolic calcium ion concentration	1	-0.997544	-1.33107	0.00576885	0.00576885	0.12638	37	tags=100%, list=0%, signal=100%
BP	GO:0001775	cell activation	651	-0.456995	-1.20736	0.00579942	0.00579942	0.126909	2122	tags=25%, list=15%, signal=22%	Erbb2/Tpst2/Dtx1/Dock2/Cd84/Lag3/Efnb3/Fes/Tnfrsf14/Hmox1/Was/Fzd9/Ptpn6/Fkbp1b/B2m/Anxa3/Mdk/Crip3/Batf/Sphk1/Coro1a/Evl/Nod2/Trem2/Igf1/Pycard/Lyn/Apbb1ip/Plcl2/Bcl11a/Stxbp1/Il27ra/Rgcc/Ptpre/Zc3h12a/Adrb2/Nckap1l/Cd59b/Timp1/Syk/Zmiz1/Ctla2a/Pik3cd/Blm/Entpd1/Tgfb1/Fyn/Tnfaip8l2/Plcb1/Vav1/Lcp1/Chd7/Tlr2/Lmo1/Ccr2/Capn3/Icam1/Gli3/Sash3/Prkce/Unc13d/Prex1/Tmem106a/Fcgr4/Cplx2/Shb/Tnfrsf21/Fce…
BP	GO:0035966	response to topologically incorrect protein	122	0.408217	1.59131	0.00584795	0.00584795	0.127829	3218	tags=41%, list=23%, signal=32%	Bhlha15/Dnajb9/Herpud1/Upf2/Edem1/Manf/Hspa5/Syvn1/Serp1/Derl3/Creb3l2/Ern1/Sdf2l1/Dnajb14/Calr3/Atf3/Derl2/Uggt1/Upf3b/Parp16/Edem3/Xbp1/Ficd/Ddit3/Thbs1/Ubxn4/Atxn3/Cul3/Dnajc3/Stt3b/Atf6/Uggt2/Hspa8/Hspa13/Hspb8/Erp44/Eif2ak3/Pomt2/Eif2ak2/Vcp/Atf4/Hspd1/Ube2w/Hspa4l/Ppp1r15a/Bax/Atf6b/Ptpn2/Pik3r1/Ero1l
MF	GO:0005313	L-glutamate transmembrane transporter activity	12	-0.819208	-1.62637	0.0058993	0.0058993	0.128808	933	tags=50%, list=7%, signal=47%	Slc1a2/Slc17a7/Slc17a6/Slc1a3/Slc25a18/Slc1a6
BP	GO:1901381	positive regulation of potassium ion transmembrane transport	36	-0.682576	-1.6011	0.00591716	0.00591716	0.12905	1217	tags=31%, list=9%, signal=28%	Akap7/Trem2/Kcnc2/Rgs7/Akap6/Ank2/Kcnmb1/Kcna1/Dpp6/Abcc8/Kcnc1
CC	GO:0099535	synapse-associated extracellular matrix	7	-0.887061	-1.59755	0.00592345	0.00592345	0.12905	1238	tags=86%, list=9%, signal=78%	Ncan/Sparcl1/Tnr/Bcan/Ptprz1/Tnc
BP	GO:0032607	interferon-alpha production	27	-0.719355	-1.62329	0.0059312	0.0059312	0.129076	1077	tags=37%, list=8%, signal=34%	Zc3hav1/Ptprs/Stat1/Irf7/Tlr9/Havcr2/Tlr7/Ptpn22/Flt3/Tlr8
CC	GO:0099738	cell cortex region	41	-0.668779	-1.58948	0.00595506	0.00595506	0.129452	1218	tags=24%, list=9%, signal=22%	Erc2/Anln/Ctnna2/Ppfia3/Rims3/Unc13a/Bsn/Unc13c/Rims1/Rims4
MF	GO:0008179	adenylate cyclase binding	14	-0.809729	-1.64701	0.006004	0.006004	0.130196	2098	tags=50%, list=15%, signal=43%	Adcyap1r1/Adrb2/Adcy2/Akap12/Cap2/Akap6/Gria1
BP	GO:0035054	embryonic heart tube anterior/posterior pattern specification	1	0.996982	1.32801	0.00602894	0.00602894	0.130196	44	tags=100%, list=0%, signal=100%	Bmp2
BP	GO:0051042	negative regulation of calcium-independent cell-cell adhesion	1	0.996982	1.32801	0.00602894	0.00602894	0.130196	44	tags=100%, list=0%, signal=100%	Bmp2
BP	GO:0060804	positive regulation of Wnt signaling pathway by BMP signaling pathway	1	0.996982	1.32801	0.00602894	0.00602894	0.130196	44	tags=100%, list=0%, signal=100%	Bmp2
CC	GO:0070724	BMP receptor complex	1	0.996982	1.32801	0.00602894	0.00602894	0.130196	44	tags=100%, list=0%, signal=100%	Bmp2
BP	GO:1902204	positive regulation of hepatocyte growth factor receptor signaling pathway	1	0.996912	1.32792	0.00602894	0.00602894	0.130196	45	tags=100%, list=0%, signal=100%	Esm1
BP	GO:0032727	positive regulation of interferon-alpha production	21	-0.75151	-1.63431	0.00605536	0.00605536	0.130623	1077	tags=38%, list=8%, signal=35%	Zc3hav1/Stat1/Irf7/Tlr9/Tlr7/Ptpn22/Flt3/Tlr8
BP	GO:0045471	response to ethanol	42	-0.661239	-1.5756	0.00606401	0.00606401	0.130666	1782	tags=31%, list=13%, signal=27%	Eps8/Igf1/Fyn/Prkce/Th/Unc79/Cdo1/Chrnb2/Grin1/Kcnmb1/Aldh1a1/Cnr1/Crhr1
BP	GO:0014816	skeletal muscle satellite cell differentiation	7	-0.884854	-1.59358	0.00607533	0.00607533	0.130767	774	tags=71%, list=5%, signal=68%	Cdon/Klf5/Mylk2/Ephb1/Megf10
BP	GO:0010035	response to inorganic substance	357	-0.485849	-1.27679	0.00610061	0.00610061	0.131168	1956	tags=22%, list=14%, signal=20%	Hmox1/Dlg2/Ank3/Pla2g4a/B2m/Lrp11/Spidr/Nedd4l/S100a16/Sphk1/Cd36/Zc3h12a/Nlgn1/Blm/Cpne5/Fyn/Plcb1/Clic4/Capn3/Pde8a/Ncf1/Mmp2/Kcnc2/Gch1/Fas/P2rx7/Nrxn1/Tfr2/Mt1/Anxa1/Sod3/Gatm/Rhob/Tfrc/Fbln5/Cpne4/Nos3/Slc30a3/Tfap2a/Trpm2/Cpne6/Alox5ap/Glrx/Mapt/Syt13/P2rx4/Ncam1/Pde1c/Cacna1g/Camk2b/Pcdh15/Hk3/Kcnma1/Syt4/Cdh1/Gpr37/Nefl/Nr4a3/Fabp4/Rasal1/Kcnmb1/Adcy8/Slc30a10/Kcnmb4/Ryr2/Fibin/Kcna1/Neur…
BP	GO:0043949	regulation of cAMP-mediated signaling	45	-0.657788	-1.579	0.00612268	0.00612268	0.131499	2268	tags=38%, list=16%, signal=32%	Adcyap1/Adcyap1r1/Oprl1/Pde4b/Tcp11/Sct/Lpar1/Rasd2/Mrap2/Nos1/Pde3b/Pde4d/Adrb1/Pex5l/Gpr3/Chga/Crhr1
BP	GO:0021831	embryonic olfactory bulb interneuron precursor migration	2	0.982043	1.47972	0.00615189	0.00615189	0.131982	63	tags=50%, list=0%, signal=50%	Arx
BP	GO:0002526	acute inflammatory response	64	-0.620441	-1.5314	0.00619063	0.00619063	0.132669	1578	tags=31%, list=11%, signal=28%	Cd59b/Icam1/Susd4/Adora1/Fcer1g/Fcgr1/Tnfrsf11a/Nlrp3/Fcgr3/Alox5ap/Nupr1/Fcgr2b/Alox5/A2m/Il20rb/C3/Adra2a/Fn1/Serpina3n/Cnr1
BP	GO:0038127	ERBB signaling pathway	89	-0.590074	-1.49008	0.00623441	0.00623441	0.133172	1484	tags=20%, list=10%, signal=18%	Tgfb1/Rassf2/Ncf1/Adora1/Zfyve28/Tfap2a/Cdh13/Gper1/Agt/Errfi1/Nrg2/Neurl1a/Myoc/Gprc5a/Slc30a10/Ptprr/Adra2a/Plaur
BP	GO:0060052	neurofilament cytoskeleton organization	10	-0.841597	-1.61695	0.00623848	0.00623848	0.133172	1048	tags=40%, list=7%, signal=37%	Atp8a2/Nefm/Nefl/Ina
BP	GO:0019227	neuronal action potential propagation	9	-0.85773	-1.61893	0.00624183	0.00624183	0.133172	1928	tags=78%, list=14%, signal=67%	Fkbp1b/Cntnap1/Pmp22/Scn1b/Nrcam/Ntrk3/Scn1a
BP	GO:0098870	action potential propagation	9	-0.85773	-1.61893	0.00624183	0.00624183	0.133172	1928	tags=78%, list=14%, signal=67%	Fkbp1b/Cntnap1/Pmp22/Scn1b/Nrcam/Ntrk3/Scn1a
MF	GO:0042165	neurotransmitter binding	32	-0.69551	-1.60423	0.00625145	0.00625145	0.133172	764	tags=47%, list=5%, signal=44%	Chrm3/Grin2d/Ache/Glrb/Bche/Htr5a/Htr3a/Slc6a11/Cbs/Chrnb2/Grin1/Slc6a1/Crhr1/Slc6a13/Slc6a12
BP	GO:1903297	regulation of hypoxia-induced intrinsic apoptotic signaling pathway	5	0.875517	1.69798	0.00626141	0.00626141	0.133172	279	tags=40%, list=2%, signal=39%	Hyou1/Nol3
BP	GO:1903298	negative regulation of hypoxia-induced intrinsic apoptotic signaling pathway	5	0.875517	1.69798	0.00626141	0.00626141	0.133172	279	tags=40%, list=2%, signal=39%	Hyou1/Nol3
BP	GO:0045349	interferon-alpha biosynthetic process	5	-0.917425	-1.55196	0.00632193	0.00632193	0.133619	981	tags=60%, list=7%, signal=56%	Tlr9/Tlr7/Tlr8
BP	GO:0045354	regulation of interferon-alpha biosynthetic process	5	-0.917425	-1.55196	0.00632193	0.00632193	0.133619	981	tags=60%, list=7%, signal=56%	Tlr9/Tlr7/Tlr8
BP	GO:0033865	nucleoside bisphosphate metabolic process	76	0.440805	1.63616	0.00632911	0.00632911	0.133619	1578	tags=25%, list=11%, signal=22%	Snca/Acss1/Mvd/Hmgcr/Fasn/Acat1/Acsl4/Hmgcs1/Acaca/Acsl6/Suclg2/Acnat1/Pank1/Pmvk/Hsd17b4/Far1/Oxsm/Mvk/Mpc1
BP	GO:0033875	ribonucleoside bisphosphate metabolic process	76	0.440805	1.63616	0.00632911	0.00632911	0.133619	1578	tags=25%, list=11%, signal=22%	Snca/Acss1/Mvd/Hmgcr/Fasn/Acat1/Acsl4/Hmgcs1/Acaca/Acsl6/Suclg2/Acnat1/Pank1/Pmvk/Hsd17b4/Far1/Oxsm/Mvk/Mpc1
BP	GO:0034032	purine nucleoside bisphosphate metabolic process	76	0.440805	1.63616	0.00632911	0.00632911	0.133619	1578	tags=25%, list=11%, signal=22%	Snca/Acss1/Mvd/Hmgcr/Fasn/Acat1/Acsl4/Hmgcs1/Acaca/Acsl6/Suclg2/Acnat1/Pank1/Pmvk/Hsd17b4/Far1/Oxsm/Mvk/Mpc1
BP	GO:0048677	axon extension involved in regeneration	4	-0.940697	-1.52754	0.00632911	0.00632911	0.133619	534	tags=75%, list=4%, signal=72%	Lrp1/Tnr/Ntrk3
MF	GO:0005248	voltage-gated sodium channel activity	15	-0.798129	-1.64517	0.00632995	0.00632995	0.133619	1716	tags=60%, list=12%, signal=53%	Asic2/Scn3b/Hcn2/Scn1b/Scn4b/Scn2b/Scn8a/Hcn1/Scn1a
BP	GO:0045416	positive regulation of interleukin-8 biosynthetic process	8	-0.868128	-1.60267	0.00635907	0.00635907	0.134085	1565	tags=62%, list=11%, signal=56%	Syk/Tlr9/Cd74/Tlr7/Tlr8
MF	GO:0015362	high-affinity sodium:dicarboxylate symporter activity	1	-0.997123	-1.33051	0.00636563	0.00636563	0.134085	43	tags=100%, list=0%, signal=100%
BP	GO:0060700	regulation of ribonuclease activity	10	-0.839188	-1.61232	0.00638026	0.00638026	0.134248	1341	tags=60%, list=9%, signal=54%	Oas1b/Oasl1/Oas3/Oasl2/Oas1a/Oas2
BP	GO:0021554	optic nerve development	9	-0.855952	-1.61557	0.00638699	0.00638699	0.134248	1361	tags=56%, list=10%, signal=50%	Gli3/Chrnb2/Ephb1/Ephb2/Kcna2
BP	GO:0086065	cell communication involved in cardiac conduction	30	-0.705835	-1.61655	0.00640802	0.00640802	0.134546	1538	tags=40%, list=11%, signal=36%	Cacnb2/Gja5/Scn3b/Cacna1c/Slc8a1/Pde4d/Cacna1g/Ank2/Scn1b/Scn4b/Ryr2/Kcnn2
BP	GO:0042058	regulation of epidermal growth factor receptor signaling pathway	53	-0.635914	-1.5485	0.00643824	0.00643824	0.13499	1337	tags=23%, list=9%, signal=21%	Ncf1/Adora1/Zfyve28/Tfap2a/Cdh13/Gper1/Agt/Errfi1/Neurl1a/Gprc5a/Adra2a/Plaur
BP	GO:0010310	regulation of hydrogen peroxide metabolic process	10	0.765171	1.83613	0.00644286	0.00644286	0.13499	414	tags=20%, list=3%, signal=19%	Snca/Mpv17l
CC	GO:0098805	whole membrane	933	-0.444389	-1.17676	0.00649935	0.00649935	0.135614	2335	tags=18%, list=16%, signal=16%	Slc2a1/Acsl5/Tuba1a/Acap2/Pex10/Lamp5/Vamp1/Ptprs/Tmem184a/H2-DMa/Slc1a1/Rtn4rl2/Bok/Foxo3/Erbb2/Sox10/Adcyap1r1/Pla1a/Vcl/Rph3al/Syt1/Ppp2r2b/Stom/Sparc/Ehd2/Slc6a9/Sgip1/Myo1a/Hmox1/Lipe/Nos1ap/Birc3/Arc/Anxa3/Car4/Pmepa1/Clip3/Tmem173/Slc9b2/Sphk1/Rab4a/Far2/Lyn/Anxa2/Fcho1/Ehd3/Cd36/Trim14/Ap1s1/Adrb2/Thbd/Kcnn4/Fyn/Mrc1/H2-D1/Cpe/Tlr2/Pex11g/Icam1/Ptgis/Cubn/Cnp/Vgf/Slc2a6/Psd/Fcer1g/Cd48/Cs…
BP	GO:0030240	skeletal muscle thin filament assembly	4	-0.940018	-1.52644	0.00650017	0.00650017	0.135614	13	tags=75%, list=0%, signal=75%	Myom1/Ttn/Mybpc1
BP	GO:0030241	skeletal muscle myosin thick filament assembly	4	-0.940018	-1.52644	0.00650017	0.00650017	0.135614	13	tags=75%, list=0%, signal=75%	Myom1/Ttn/Mybpc1
BP	GO:0071688	striated muscle myosin thick filament assembly	4	-0.940018	-1.52644	0.00650017	0.00650017	0.135614	13	tags=75%, list=0%, signal=75%	Myom1/Ttn/Mybpc1
BP	GO:0036135	Schwann cell migration	9	-0.854436	-1.61271	0.00653215	0.00653215	0.136137	1237	tags=56%, list=9%, signal=51%	Vim/Fas/Pmp22/Grin1/Ptprz1
BP	GO:0006897	endocytosis	521	-0.467737	-1.23322	0.00659934	0.00659934	0.137391	2075	tags=23%, list=15%, signal=20%	Dock2/Rhoj/Bin2/Syt1/Fnbp1/Ehd2/Sgip1/Was/Neurl1b/B2m/Ncf2/Arc/Anxa3/Lrp11/Inpp5f/Rhou/Nedd4l/Clip3/Ache/Slc9b2/Sphk1/Coro1a/Rab4a/Irf8/Nod2/Trem2/Arhgap25/Pycard/Anxa2/Fcho1/Rin1/Cd36/Adm/Adrb2/Nlgn1/Cxcl16/Nckap1l/Syk/Pacsin1/Tgfb1/Elmo1/Mrc1/Vav1/Nostrin/Caly/Tlr2/Ccr2/Cubn/Siglece/Unc13d/Sorl1/Fcer1g/Cnn2/Fcgr1/Icam5/Napb/Il2rg/Cacng4/Serpine1/P2rx7/Tfr2/Anxa1/Ifitm3/Sncb/Siglec1/Vtn/Itgb2/Gs…
BP	GO:0009636	response to toxic substance	245	-0.510939	-1.33522	0.00660925	0.00660925	0.137452	1813	tags=22%, list=13%, signal=19%	Akr1b8/Sphk1/Eps8/Gjc2/Igf1/Cd36/Zc3h12a/Asic1/Mbp/Fyn/Pde8a/Prkce/Cnp/Mmp2/Kcnc2/Gch1/Fas/Mt1/Anxa1/Sod3/Rhob/Th/Fbln5/Nos3/Slc30a3/Trpm2/Unc79/Glrx/Nupr1/Slc7a11/Cdo1/Scn1b/Adra1b/Chrnb2/Hk3/Kcnma1/Gpr37/Nefl/Grin1/Ddc/Nr4a3/Kcnmb1/Scn2b/Scn8a/Mt2/Gria1/Gpr37l1/Slc6a1/Lcn2/Aldh1a1/Rnf112/Cnr1/Crhr1
BP	GO:0060435	bronchiole development	1	0.996772	1.32773	0.00663183	0.00663183	0.137687	47	tags=100%, list=0%, signal=100%	Tcf21
MF	GO:0030246	carbohydrate binding	174	-0.530141	-1.37576	0.0066345	0.0066345	0.137687	2485	tags=24%, list=17%, signal=20%	Eva1c/Gpcpd1/Cd302/Gaa/Clec9a/Dpm1/Cd33/Susd2/Alpk1/Plod2/Krt1/H6pd/Galnt6/Mrc1/Hkdc1/Siglece/Adgrl3/Ncan/Egln3/Ppp1r3g/Siglec1/Vtn/Lgals9/Enpp1/Galnt14/Clec2d/Galnt16/Sbspon/Cilp2/Mag/Hk3/Slc2a3/Bcan/Cd72/C4b/Cntn2/Clec2l/Asgr1/Prg4/Clec3b/Galnt13
BP	GO:0009187	cyclic nucleotide metabolic process	23	-0.737444	-1.62532	0.00669344	0.00669344	0.13874	1302	tags=26%, list=9%, signal=24%	Cnp/Pde1a/Adcy2/Pde4d/Adcy8/Adcy1
BP	GO:0048523	negative regulation of cellular process	3625	-0.409512	-1.08975	0.00669933	0.00669933	0.13874	2203	tags=17%, list=15%, signal=20%	Ptgds/Arhgef2/Rtn4rl2/Susd2/Rbm24/Mbd4/Bok/Ramp2/Grm5/Nudt6/Sgk1/Foxo3/Sema3e/Apobec3/Tert/Tinf2/Slit1/Mas1/Dusp8/Bach2/Zfp365/Jdp2/Slc25a33/Erbb2/Cdkn2c/Dkk3/Serping1/Sox10/Stat1/Dtx1/Nfil3/Dand5/Fam107a/Adcyap1r1/Amigo2/Rph3al/Hpgds/Hspb1/Cd84/Lag3/Efemp1/Sesn1/Itga6/Scx/Daam2/Klk8/Rorb/Sparc/Per1/Lzts1/Efnb3/Oprl1/Hr/Mgll/Dnajb1/Shank3/Shank1/Tnfrsf14/Trpv2/Wfdc6a/Csf1r/Klf15/Tmsb10/Hmox1/Was/…
BP	GO:0014051	gamma-aminobutyric acid secretion	12	-0.815627	-1.61926	0.00672246	0.00672246	0.139073	1089	tags=42%, list=8%, signal=39%	P2rx7/Apba1/Pak1/Slc6a1/Cacna1a
BP	GO:0070201	regulation of establishment of protein localization	579	-0.461774	-1.21919	0.00679932	0.00679932	0.140424	2081	tags=18%, list=15%, signal=16%	Rph3al/Cd84/Stom/Frmd8/Tnfrsf14/Csf1r/Glul/Ank3/Fkbp1b/Spidr/Mdk/Srcin1/Postn/Slc9b2/Nod2/Trem2/Igf1/Pycard/Lyn/Frmd4a/Ang/Cd36/Il27ra/Rgcc/Zc3h12a/Syk/Mbp/Enho/Gja5/Gsdmd/Kcnn4/Epha5/Tgfb1/Fyn/Lcp1/Sybu/Exph5/Tlr2/Gli3/Prkce/Il17rb/Hcls1/Sorl1/Panx1/Tnfrsf21/Prr5l/Irs2/Mapk11/Tnfrsf1b/Srgn/Vsnl1/P2rx7/Nrxn1/Anxa1/Gja1/Il4ra/C1qtnf4/Lgals9/Tlr9/Nlrp3/Akap12/Lrp2/Trpm2/Nos1/Kcnj11/Glrx/Mapt/Gper1/…
BP	GO:0001819	positive regulation of cytokine production	301	-0.494158	-1.2955	0.00680204	0.00680204	0.140424	2440	tags=29%, list=17%, signal=24%	Rasgrp1/Cadm1/Clec9a/Ly96/Zc3hav1/Adcyap1/Naip5/H2-T23/Hc/Arhgef2/Tnfsf9/Stat1/Hspb1/Cd84/Frmd8/Tnfrsf14/Csf1r/B2m/Mdk/Postn/Ddx60/Tmem173/Sphk1/Pde4b/Gbp5/Irf8/Nod2/Trem2/Pycard/Cd36/Il27ra/Rgcc/Syk/Mbp/Gsdmd/Tgfb1/Plcb1/Tlr2/Ccr2/Sash3/Il17rb/Panx1/Fcer1g/Sema7a/Mapk11/Serpine1/P2rx7/Irf7/Sulf2/Runx1/Anxa1/Il4ra/C1qtnf4/Lgals9/Tlr9/Tyrobp/Nlrp3/Akap12/Fcgr3/Cd74/Icosl/Dhx58/Agt/Havcr2/Slc11a1/C…
MF	GO:0017075	syntaxin-1 binding	25	-0.725588	-1.62061	0.00684274	0.00684274	0.141116	1653	tags=52%, list=12%, signal=46%	Syt1/Stxbp1/Sybu/Prrt2/Cplx2/Synpr/Syp/Snph/Cplx1/Snap25/Unc13a/Syt4/Unc13c
MF	GO:0008028	monocarboxylic acid transmembrane transporter activity	34	-0.683915	-1.59053	0.00688468	0.00688468	0.141833	1100	tags=24%, list=8%, signal=22%	Slco2a1/Slc16a3/Slc6a11/Slc32a1/Slc10a6/Slc6a1/Slc6a13/Slc6a12
CC	GO:0099523	presynaptic cytosol	24	-0.733167	-1.62584	0.00689655	0.00689655	0.141929	2545	tags=54%, list=18%, signal=45%	Ppp3cc/Baiap2/Marcksl1/Camk2a/Prkce/Sncb/Prkcb/Anks1b/Ppfia2/Sh3gl2/Trim9/Prkcg/Calb1
BP	GO:0048266	behavioral response to pain	14	-0.803417	-1.63418	0.00693796	0.00693796	0.142632	1191	tags=43%, list=8%, signal=39%	Kcnip3/Runx1/P2rx4/Cacna1e/Cacna1a/Crhr1
BP	GO:0045414	regulation of interleukin-8 biosynthetic process	11	-0.830019	-1.62223	0.00697837	0.00697837	0.143313	1565	tags=55%, list=11%, signal=49%	Syk/Tlr9/Cd74/Tlr7/Bcl3/Tlr8
BP	GO:0060326	cell chemotaxis	189	-0.524168	-1.3638	0.00702741	0.00702741	0.144131	1786	tags=30%, list=13%, signal=27%	Hspb1/Bin2/Csf3r/Mdk/Coro1a/Pde4b/Spp1/Nod2/Lyn/Cxcl16/Nckap1l/Syk/Pla2g7/Vav1/Fgf2/Ptpro/Ccr2/Prex1/Rarres2/Padi2/Fcer1g/Lpar1/Lox/Serpine1/Ccl28/Anxa1/Ptn/Ccl9/Rac2/Itgb2/Fcgr3/Fgf1/Cd74/Trpm2/Itgam/P2rx4/Pde4d/Scg2/S1pr1/C3ar1/Ccl6/Edn1/Nbl1/Cxcl10/Pf4/Cxcl9/S100a9/C5ar1/Cxcl14/Aif1/Ccr1/Chga/Ephb1/Ackr4/Il16/Plxnb3/Smoc2
MF	GO:0015179	L-amino acid transmembrane transporter activity	44	-0.655978	-1.57168	0.00703282	0.00703282	0.144131	2207	tags=36%, list=15%, signal=31%	Slc1a1/Slc25a22/Slc6a9/Slc6a7/Slc7a8/Slc7a5/Slc1a4/Slc1a2/Slc7a11/Slc17a7/Slc17a6/Slc32a1/Slc1a3/Slc25a18/Slc13a3/Slc1a6
CC	GO:0030673	axolemma	18	-0.766635	-1.63088	0.00709849	0.00709849	0.145325	1264	tags=50%, list=9%, signal=46%	Robo1/Adora1/Kcnc2/Slc1a2/Kcnj11/Mapt/Thy1/Ank1/Kcnc1
BP	GO:0046638	positive regulation of alpha-beta T cell differentiation	39	-0.664969	-1.56953	0.00712508	0.00712508	0.145718	1588	tags=44%, list=11%, signal=39%	Nckap1l/Syk/Ccr2/Gli3/Sash3/Shb/Il2rg/Runx1/Anxa1/Il4ra/Ihh/Nlrp3/Cd83/Zbtb16/Runx3/Ada/Myb
CC	GO:0016528	sarcoplasm	73	-0.601329	-1.50185	0.00716468	0.00716468	0.146252	2002	tags=30%, list=14%, signal=26%	Akap7/H6pd/Nos1ap/Ank3/Fkbp1b/Car4/Ccdc78/Jph2/Flnc/Mrln/Nos1/Akap6/Jph4/Camk2b/Casq2/Jph3/Ryr3/Rasd1/Spock1/Ryr2/Ank1/Ryr1
BP	GO:0010644	cell communication by electrical coupling	13	-0.813006	-1.63373	0.00716604	0.00716604	0.146252	1929	tags=62%, list=14%, signal=53%	Ank3/Gjc2/Gja5/Gja1/Slc8a1/Pde4d/Casq2/Kcna1
BP	GO:0046110	xanthine metabolic process	4	-0.937012	-1.52155	0.0071844	0.0071844	0.146475	434	tags=50%, list=3%, signal=48%	Aox1/Ada
CC	GO:0031672	A band	25	-0.722812	-1.61441	0.00720288	0.00720288	0.1467	608	tags=32%, list=4%, signal=31%	Rpl17/Ppp1r12b/Fhl2/Hspb1/Ank2/Ryr2/Ank1/Mybpc1
CC	GO:0035976	transcription factor AP-1 complex	4	0.904242	1.64994	0.00721848	0.00721848	0.146866	30	tags=50%, list=0%, signal=50%	Fos/Junb
BP	GO:1902476	chloride transmembrane transport	26	-0.716474	-1.60747	0.00728011	0.00728011	0.147967	911	tags=42%, list=6%, signal=40%	Glrb/Gabrb3/Gabra5/Slc12a5/Gabrg1/Gabrb2/Gabrg2/Gabra1/Slc1a3/Gabra2/Gabra6
MF	GO:0090079	translation regulator activity, nucleic acid binding	21	0.689184	2.00412	0.00732984	0.00732984	0.148824	1989	tags=43%, list=14%, signal=37%	Dazl/Cpeb4/Cpeb2/Cpeb3/Ctif/Cpeb1/Paip2b/Dhfr/Paip1
BP	GO:0007618	mating	34	-0.681005	-1.58377	0.00734366	0.00734366	0.148951	1459	tags=26%, list=10%, signal=24%	Vip/Vgf/Pmp22/Th/Mapk8ip2/Ada/Grin1/P2ry1/Cnr1
BP	GO:0032494	response to peptidoglycan	11	-0.828314	-1.6189	0.00739707	0.00739707	0.14977	1745	tags=64%, list=12%, signal=56%	Nod2/Trem2/Irak3/Tlr2/Irf5/Nlrp3/C5ar1
BP	GO:0051223	regulation of protein transport	550	-0.461708	-1.21801	0.00739926	0.00739926	0.14977	2081	tags=19%, list=15%, signal=16%	Rph3al/Cd84/Stom/Frmd8/Tnfrsf14/Csf1r/Glul/Ank3/Fkbp1b/Mdk/Srcin1/Postn/Slc9b2/Nod2/Trem2/Igf1/Pycard/Lyn/Frmd4a/Ang/Cd36/Il27ra/Rgcc/Zc3h12a/Syk/Mbp/Enho/Gja5/Gsdmd/Kcnn4/Epha5/Tgfb1/Fyn/Lcp1/Sybu/Exph5/Tlr2/Gli3/Prkce/Il17rb/Hcls1/Sorl1/Panx1/Tnfrsf21/Prr5l/Irs2/Mapk11/Tnfrsf1b/Srgn/Vsnl1/P2rx7/Nrxn1/Anxa1/Gja1/Il4ra/C1qtnf4/Lgals9/Tlr9/Nlrp3/Akap12/Lrp2/Trpm2/Nos1/Kcnj11/Glrx/Gper1/Slc7a11/Agt…
MF	GO:0070840	dynein complex binding	22	0.674603	1.99277	0.00753904	0.00753904	0.152443	238	tags=9%, list=2%, signal=9%	Snca/Gpsm2
BP	GO:0098815	modulation of excitatory postsynaptic potential	46	-0.649316	-1.56192	0.00754801	0.00754801	0.152468	2394	tags=39%, list=17%, signal=33%	Baiap2/S1pr2/Rgs4/Cacnb3/Shank3/Shank1/Grip2/Adrb2/Nlgn1/Nrxn1/Celf4/Igsf11/Grin1/Stx1b/Reln/Rims1/Wnt7a/Cbln1
BP	GO:0006637	acyl-CoA metabolic process	62	0.473156	1.72694	0.00757576	0.00757576	0.152559	1578	tags=27%, list=11%, signal=24%	Snca/Acss1/Mvd/Fasn/Acat1/Acsl4/Hmgcs1/Acaca/Acsl6/Suclg2/Acnat1/Pmvk/Hsd17b4/Far1/Oxsm/Mvk/Mpc1
MF	GO:0016616	oxidoreductase activity, acting on the CH-OH group of donors, NAD or NADP as acceptor	85	0.427626	1.61752	0.00757576	0.00757576	0.152559	1921	tags=33%, list=13%, signal=29%	Akr1c14/Bmp2/Nsdhl/Tdh/Hmgcr/Hsd17b7/Rdh11/Fasn/Rdh5/Hpgd/Me2/Bdh1/Me3/Dhrs11/Rdh13/Rdh10/Rdh12/Dhdh/Idh1/Phgdh/Hsd17b4/Hadha/Ldhb/Adh1/Hadhb/Ldha/Bdh2/Idh2
BP	GO:0035383	thioester metabolic process	62	0.473156	1.72694	0.00757576	0.00757576	0.152559	1578	tags=27%, list=11%, signal=24%	Snca/Acss1/Mvd/Fasn/Acat1/Acsl4/Hmgcs1/Acaca/Acsl6/Suclg2/Acnat1/Pmvk/Hsd17b4/Far1/Oxsm/Mvk/Mpc1
MF	GO:0099095	ligand-gated anion channel activity	14	-0.799681	-1.62658	0.00760507	0.00760507	0.152871	1670	tags=71%, list=12%, signal=63%	Glrb/Gabrb3/Gabra5/Gabrg1/Slc17a7/Gabrb2/Gabrg2/Gabra1/Gabra2/Gabra6
BP	GO:0045086	positive regulation of interleukin-2 biosynthetic process	7	0.816331	1.76403	0.00760679	0.00760679	0.152871	3	tags=14%, list=0%, signal=14%	Il1b
MF	GO:0005148	prolactin receptor binding	2	0.977893	1.47347	0.00763683	0.00763683	0.153318	317	tags=100%, list=2%, signal=98%	Prl/Hsd17b7
MF	GO:0008376	acetylgalactosaminyltransferase activity	35	-0.67967	-1.58709	0.0076519	0.0076519	0.153464	2274	tags=43%, list=16%, signal=36%	B4galnt2/Chsy1/B3galt1/B3gnt3/Galnt6/B3galnt1/B3galt2/B3gnt8/Galnt14/Galnt16/B4galnt4/B4galnt1/Galntl6/Galnt13/B4galnt3
BP	GO:0051899	membrane depolarization	64	-0.614208	-1.51602	0.00768492	0.00768492	0.15397	1929	tags=39%, list=14%, signal=34%	Ank3/Ywhah/Fgf12/Nedd4l/Cacnb2/Gja5/Scn3b/P2rx7/Gja1/Cacna1c/P2rx4/Cacna1g/Edn1/Scn1b/Cck/Scn4b/Chrnb2/Myoc/Scn2b/Cacna1i/Scn8a/Cacng2/Hcn1/Scn1a/Cacna1a
BP	GO:0099560	synaptic membrane adhesion	29	-0.69852	-1.59336	0.00772291	0.00772291	0.154574	2431	tags=48%, list=17%, signal=40%	Cadm1/Ptprs/Slitrk2/Nlgn1/Lrrc4c/Nrxn1/Sparcl1/Ntng2/Lrfn5/Lrrc4/Lrrc4b/Slitrk1/Ntng1/Slitrk3
BP	GO:0030002	cellular anion homeostasis	10	-0.834932	-1.60414	0.0077981	0.0077981	0.155762	954	tags=40%, list=7%, signal=37%	Enpp1/Slc12a5/Stc1/Cacna1a
BP	GO:0030320	cellular monovalent inorganic anion homeostasis	10	-0.834932	-1.60414	0.0077981	0.0077981	0.155762	954	tags=40%, list=7%, signal=37%	Enpp1/Slc12a5/Stc1/Cacna1a
BP	GO:0010159	specification of animal organ position	3	0.935617	1.57031	0.00783699	0.00783699	0.156246	171	tags=67%, list=1%, signal=66%	Hoxa3/Tbx3
BP	GO:0002274	myeloid leukocyte activation	149	-0.538385	-1.39071	0.00788118	0.00788118	0.156246	2075	tags=34%, list=15%, signal=29%	Dock2/Cd84/Fes/Hmox1/Anxa3/Batf/Sphk1/Trem2/Pycard/Lyn/Stxbp1/Ptpre/Syk/Tgfb1/Tlr2/Ccr2/Prkce/Unc13d/Tmem106a/Fcgr4/Cplx2/Fcer1g/Cd48/Cd37/Ttbk1/Il4ra/Lgals9/Relb/Rac2/Itgb2/Tlr9/Spi1/Tyrobp/Ndrg1/Fcgr3/Itgam/C1qa/Havcr2/Slc11a1/Lcp2/Lrfn5/Tlr7/C5ar1/Aif1/Nr4a3/Chga/Pirb/Cnr1/Crhr1/Tlr8
BP	GO:0090075	relaxation of muscle	27	-0.71019	-1.60261	0.00794781	0.00794781	0.156246	1264	tags=37%, list=9%, signal=34%	Pde4b/Adora1/Slc8a1/P2rx4/Pde4d/Akap6/Kcnma1/Chga/P2ry1/Abcc8
BP	GO:1904862	inhibitory synapse assembly	11	-0.824196	-1.61085	0.00795534	0.00795534	0.156246	1511	tags=55%, list=11%, signal=49%	Gabrb3/Lhfpl4/Gabrb2/Gabrg2/Gabra1/Gabra2
BP	GO:0044558	uterine smooth muscle relaxation	1	-0.996211	-1.32929	0.00795703	0.00795703	0.156246	56	tags=100%, list=0%, signal=100%
BP	GO:0061853	regulation of neuroblast migration	1	-0.996211	-1.32929	0.00795703	0.00795703	0.156246	56	tags=100%, list=0%, signal=100%
BP	GO:0061855	negative regulation of neuroblast migration	1	-0.996211	-1.32929	0.00795703	0.00795703	0.156246	56	tags=100%, list=0%, signal=100%
BP	GO:0097272	ammonia homeostasis	1	-0.996351	-1.32948	0.00795703	0.00795703	0.156246	54	tags=100%, list=0%, signal=100%
BP	GO:0097273	creatinine homeostasis	1	-0.996351	-1.32948	0.00795703	0.00795703	0.156246	54	tags=100%, list=0%, signal=100%
BP	GO:0097275	cellular ammonia homeostasis	1	-0.996351	-1.32948	0.00795703	0.00795703	0.156246	54	tags=100%, list=0%, signal=100%
BP	GO:0097276	cellular creatinine homeostasis	1	-0.996351	-1.32948	0.00795703	0.00795703	0.156246	54	tags=100%, list=0%, signal=100%
BP	GO:0097277	cellular urea homeostasis	1	-0.996351	-1.32948	0.00795703	0.00795703	0.156246	54	tags=100%, list=0%, signal=100%
BP	GO:1900719	regulation of uterine smooth muscle relaxation	1	-0.996211	-1.32929	0.00795703	0.00795703	0.156246	56	tags=100%, list=0%, signal=100%
BP	GO:1900721	positive regulation of uterine smooth muscle relaxation	1	-0.996211	-1.32929	0.00795703	0.00795703	0.156246	56	tags=100%, list=0%, signal=100%
BP	GO:1905603	regulation of maintenance of permeability of blood-brain barrier	1	-0.996211	-1.32929	0.00795703	0.00795703	0.156246	56	tags=100%, list=0%, signal=100%
BP	GO:1905604	negative regulation of maintenance of permeability of blood-brain barrier	1	-0.996211	-1.32929	0.00795703	0.00795703	0.156246	56	tags=100%, list=0%, signal=100%
MF	GO:0022851	GABA-gated chloride ion channel activity	12	-0.810399	-1.60888	0.0079572	0.0079572	0.156246	911	tags=67%, list=6%, signal=62%	Gabrb3/Gabra5/Gabrg1/Gabrb2/Gabrg2/Gabra1/Gabra2/Gabra6
BP	GO:0021794	thalamus development	9	-0.849494	-1.60339	0.00798374	0.00798374	0.156611	738	tags=44%, list=5%, signal=42%	Ncam1/Olig2/Chrnb2/Ptchd1
BP	GO:1901184	regulation of ERBB signaling pathway	57	-0.625231	-1.5311	0.00799914	0.00799914	0.156757	1337	tags=21%, list=9%, signal=19%	Ncf1/Adora1/Zfyve28/Tfap2a/Cdh13/Gper1/Agt/Errfi1/Neurl1a/Gprc5a/Adra2a/Plaur
BP	GO:0006909	phagocytosis	162	-0.529196	-1.37098	0.00805477	0.00805477	0.15769	2075	tags=30%, list=15%, signal=26%	Dock2/Bin2/Ncf2/Anxa3/Sphk1/Coro1a/Irf8/Nod2/Trem2/Arhgap25/Pycard/Cd36/Nckap1l/Syk/Tgfb1/Elmo1/Vav1/Tlr2/Ccr2/Siglece/Unc13d/Fcer1g/Cnn2/Fcgr1/Icam5/Il2rg/P2rx7/Anxa1/Itgb2/C2/Tyrobp/Hck/Fcgr3/Adgrb1/Itgal/Il2rb/Tgm2/Slc11a1/Fcgr2b/Rab7b/Ncf4/Msr1/Aif1/Rap1gap/C3/Myo1g/Prkcg/Syt7/Megf10
BP	GO:0030048	actin filament-based movement	91	-0.577598	-1.46068	0.00809213	0.00809213	0.158264	2283	tags=31%, list=16%, signal=26%	Frmd6/Kcnj8/Tnnc1/Was/Nedd4l/Evl/Pde4b/Cacnb2/Gja5/Scn3b/Adora1/Cacna1c/Nos1/Pde4d/Acta2/Akap6/Mylk2/Adrb1/Cacna1g/Ank2/Stc1/Scn1b/Scn4b/Casq2/Scn2b/Ryr2/Scn1a/Kcnn2
BP	GO:1990868	response to chemokine	35	-0.674026	-1.57392	0.00810873	0.00810873	0.158275	2693	tags=49%, list=19%, signal=39%	Ccl25/Dock8/Sh2b3/Gpr75/Robo1/Slit3/Trem2/Zc3h12a/Padi2/Lox/Ccl9/Ccl6/Cxcl10/Pf4/Cxcl9/Ccr1/Ackr1
BP	GO:1990869	cellular response to chemokine	35	-0.674026	-1.57392	0.00810873	0.00810873	0.158275	2693	tags=49%, list=19%, signal=39%	Ccl25/Dock8/Sh2b3/Gpr75/Robo1/Slit3/Trem2/Zc3h12a/Padi2/Lox/Ccl9/Ccl6/Cxcl10/Pf4/Cxcl9/Ccr1/Ackr1
BP	GO:0046635	positive regulation of alpha-beta T cell activation	51	-0.635205	-1.54119	0.00812116	0.00812116	0.15836	1588	tags=39%, list=11%, signal=35%	Nckap1l/Syk/Blm/Ccr2/Gli3/Sash3/Shb/Il2rg/Runx1/Anxa1/Il4ra/H2-Ab1/Ihh/Nlrp3/Cd83/Zbtb16/Runx3/Ada/Ptpn22/Myb
BP	GO:0061041	regulation of wound healing	97	-0.571131	-1.44878	0.00815021	0.00815021	0.158725	1712	tags=28%, list=12%, signal=25%	Lyn/Tmprss6/Anxa2/Cd36/Adrb2/Syk/Thbd/Fgf2/Capn3/Prkce/Hopx/Fcer1g/Plek/Serpine1/Anxa1/Gja1/Wfdc1/Ajap1/Acta2/Cdkn1a/Ubash3b/S100a9/Cd109/Wnt4/Adra2a/Smoc2/Abcc8
BP	GO:0034158	toll-like receptor 8 signaling pathway	1	-0.996	-1.32901	0.00815596	0.00815596	0.158725	59	tags=100%, list=0%, signal=100%
BP	GO:0060004	reflex	15	-0.789015	-1.62639	0.00817618	0.00817618	0.158961	2008	tags=67%, list=14%, signal=57%	Npnt/Shank1/Glrb/Gja1/Pmp22/Auts2/Pcdh15/Kcnma1/Nr4a3/Cacna1a
BP	GO:0015698	inorganic anion transport	90	-0.578253	-1.46167	0.00820098	0.00820098	0.159177	1670	tags=24%, list=12%, signal=22%	Glrb/Ttyh1/Gabrb3/Clic4/Abcb1a/Enpp1/Gabra5/Gabrp/Ano2/Slc11a1/Slc12a5/Gabrg1/Slc17a7/Gabrb2/Car7/Gabrg2/Sfrp4/Gabra1/Slc1a3/Gabra2/Gabrd/Gabra6
BP	GO:0006937	regulation of muscle contraction	108	-0.565093	-1.44282	0.00820345	0.00820345	0.159177	2063	tags=31%, list=14%, signal=26%	Chrm3/Tnni3/Npnt/Fkbp1b/Sphk1/Pde4b/Ehd3/Zc3h12a/Adrb2/Gja5/Ncf1/Adora1/Cacna1c/Slc8a1/Gper1/P2rx4/Pde4d/Akap6/Mylk2/Adrb1/Edn1/Ank2/Stc1/Adra1b/Slc8a3/Casq2/Ada/Kcnma1/Chga/Ryr2/Kcna1/Adra2a/Ryr1
BP	GO:0045776	negative regulation of blood pressure	38	-0.663999	-1.56306	0.00828792	0.00828792	0.160658	2005	tags=42%, list=14%, signal=36%	Oprl1/Nedd4l/Cd36/Adrb2/Gja5/Adora1/Gch1/Adrb3/Nos3/Bdkrb1/Nos1/Adrb1/Apln/Adra1d/Gpr37l1/Cnr1
BP	GO:0046101	hypoxanthine biosynthetic process	3	-0.957447	-1.47861	0.00830925	0.00830925	0.160819	434	tags=67%, list=3%, signal=65%	Prps1/Ada
BP	GO:1905477	positive regulation of protein localization to membrane	89	-0.579923	-1.46444	0.00831255	0.00831255	0.160819	2308	tags=29%, list=16%, signal=25%	Cdk5r1/Rhog/Mtcl1/Cacnb3/Erbb2/Stom/Grip2/Ank3/Clip3/Trem2/Tgfb1/Fyn/Nrxn1/Ptn/Stac2/Kcnj11/Gper1/Efcab7/Ramp3/Pak1/Pmaip1/Musk/Dpp10/Ephb2/Cacng2/Dpp6
CC	GO:0097443	sorting endosome	5	0.856909	1.66189	0.00834855	0.00834855	0.161267	568	tags=60%, list=4%, signal=58%	Ldlr/Kdr/Nrp1
BP	GO:0045080	positive regulation of chemokine biosynthetic process	9	0.768106	1.78528	0.00835207	0.00835207	0.161267	12	tags=22%, list=0%, signal=22%	Il1b/Egr1
MF	GO:0004867	serine-type endopeptidase inhibitor activity	36	-0.669362	-1.5701	0.00842057	0.00842057	0.162146	1378	tags=33%, list=10%, signal=30%	Serping1/Wfdc6a/Itih2/Serpine1/Wfdc1/Agt/Pcsk1n/A2m/Itih3/Cd109/Serpind1/Serpina3n
BP	GO:0055022	negative regulation of cardiac muscle tissue growth	27	-0.70756	-1.59667	0.0084223	0.0084223	0.162146	1192	tags=30%, list=8%, signal=27%	Rgs4/Cited2/Mapk11/Gja1/Pak1/Rbp4/Kcnk2/Pi16
BP	GO:0061117	negative regulation of heart growth	27	-0.70756	-1.59667	0.0084223	0.0084223	0.162146	1192	tags=30%, list=8%, signal=27%	Rgs4/Cited2/Mapk11/Gja1/Pak1/Rbp4/Kcnk2/Pi16
CC	GO:0014704	intercalated disc	55	-0.626079	-1.52953	0.00847366	0.00847366	0.162403	2517	tags=36%, list=18%, signal=30%	Kcna5/Scn5a/Slc2a1/Vcl/Ank3/Tln2/Ywhah/Gja5/Gja1/Slc8a1/Kcnj11/Sptbn4/Akap6/Pak1/Ank2/Scn1b/Adra1b/Scn4b/Pgm5/Scn1a
BP	GO:0006490	oligosaccharide-lipid intermediate biosynthetic process	12	0.740255	1.86643	0.0084777	0.0084777	0.162403	2007	tags=50%, list=14%, signal=43%	Alg10b/Nus1/Alg12/Alg11/Alg13/Alg2
MF	GO:0008308	voltage-gated anion channel activity	12	0.739696	1.86502	0.0084777	0.0084777	0.162403	510	tags=25%, list=4%, signal=24%	Clcnka/Ano1/Clcn5
BP	GO:0001817	regulation of cytokine production	472	-0.468957	-1.23548	0.00849915	0.00849915	0.162403	2468	tags=26%, list=17%, signal=22%	Foxj1/Cmklr1/Rasgrp1/Cadm1/Adam33/Syt11/Clec9a/Arrb2/Ly96/Zc3hav1/Ptprs/Adcyap1/Naip5/H2-T23/Hc/Arhgef2/Tnfsf9/Stat1/Hspb1/Cd84/Lag3/Frmd8/Per1/Tnfrsf14/Csf1r/Hmox1/Ptpn6/B2m/Mdk/Homer3/Postn/Ddx60/Tmem173/Sphk1/Pde4b/Gbp5/Irf8/Nod2/Trem2/Igf1/Pycard/Lyn/Cd36/Il27ra/Rgcc/Zc3h12a/Nckap1l/Syk/Mbp/Irak3/Gsdmd/Tgfb1/Homer2/Plcb1/Tlr2/Ccr2/Sash3/Il17rb/Panx1/Tnfrsf21/Fcer1g/Sema7a/Mapk11/Tnfrsf1b/Srgn…
CC	GO:0030863	cortical cytoskeleton	113	-0.556083	-1.42051	0.0085041	0.0085041	0.162403	2947	tags=32%, list=21%, signal=25%	Cib2/Pclo/Cldn5/Sptb/Pdlim2/Shroom1/Myo1f/Gypc/Pstpip1/Slc2a1/Misp/Mlph/Tpm4/Lasp1/Sptbn2/Fchsd1/Myo1a/Was/Anln/Coro1a/Myzap/Scnn1a/Hcls1/Inpp5d/Cap2/Sptbn4/Mobp/Rims3/Cdh1/Bsn/Calb2/Ank1/Rims1/Calb1/Rims4/Pvalb
BP	GO:0002291	T cell activation via T cell receptor contact with antigen bound to MHC molecule on antigen presenting cell	7	-0.873437	-1.57302	0.00850547	0.00850547	0.162403	1681	tags=71%, list=12%, signal=63%	Apbb1ip/Icam1/Itgal/Havcr2/Fgl2
BP	GO:0031033	myosin filament organization	7	-0.873459	-1.57306	0.00850547	0.00850547	0.162403	13	tags=57%, list=0%, signal=57%	Dapk3/Myom1/Ttn/Mybpc1
CC	GO:0032437	cuticular plate	10	-0.833825	-1.60201	0.00850702	0.00850702	0.162403	228	tags=40%, list=2%, signal=39%	Fchsd1/Calb2/Calb1/Pvalb
BP	GO:0002864	regulation of acute inflammatory response to antigenic stimulus	11	-0.81951	-1.60169	0.00851361	0.00851361	0.162403	1240	tags=82%, list=9%, signal=75%	Adcyap1/H2-T23/Fcer1g/Fcgr1/Fcgr3/Fcgr2b/Il20rb/C3/Cnr1
MF	GO:0005003	ephrin receptor activity	13	-0.804336	-1.61631	0.00851812	0.00851812	0.162403	1489	tags=46%, list=10%, signal=41%	Epha5/Epha10/Ephb1/Ntrk3/Ephb2/Epha8
BP	GO:0016081	synaptic vesicle docking	14	-0.796663	-1.62044	0.00853903	0.00853903	0.162644	1838	tags=43%, list=13%, signal=37%	Camk2a/Ppfia3/Unc13a/Stx1b/Unc13c/Rims1
MF	GO:0005247	voltage-gated chloride channel activity	8	0.780848	1.75656	0.00864198	0.00864198	0.164446	510	tags=38%, list=4%, signal=36%	Clcnka/Ano1/Clcn5
BP	GO:0008542	visual learning	51	-0.633698	-1.53754	0.00866989	0.00866989	0.164818	1313	tags=25%, list=9%, signal=23%	Sct/Synpo/Ndrg4/Cacna1c/Slc7a11/Cck/Adra1b/Chrnb2/Grin1/Atp1a3/Cacna1e/Crhr1/Abcc8
BP	GO:0010038	response to metal ion	218	-0.51262	-1.33567	0.00882294	0.00882294	0.167291	1160	tags=25%, list=8%, signal=24%	Hmox1/Dlg2/Ank3/Pla2g4a/B2m/Nedd4l/S100a16/Nlgn1/Cpne5/Clic4/Capn3/Ncf1/Fas/P2rx7/Nrxn1/Tfr2/Mt1/Sod3/Gatm/Tfrc/Cpne4/Slc30a3/Tfap2a/Trpm2/Cpne6/Alox5ap/Mapt/Syt13/P2rx4/Ncam1/Pde1c/Cacna1g/Camk2b/Pcdh15/Kcnma1/Syt4/Cdh1/Fabp4/Rasal1/Kcnmb1/Adcy8/Slc30a10/Kcnmb4/Ryr2/Fibin/Kcna1/Neurod2/Syt7/Mt2/Cpne9/Fn1/Hcn1/Nptx1/Abcc8/Syt2
BP	GO:0032275	luteinizing hormone secretion	6	0.833	1.70514	0.0088349	0.0088349	0.167291	1146	tags=50%, list=8%, signal=46%	Foxl2/Tbx3/Foxd1
BP	GO:0001964	startle response	22	-0.731365	-1.59992	0.00883978	0.00883978	0.167291	2042	tags=50%, list=14%, signal=43%	Npas3/Grin2d/Glrb/Csmd1/Ctnna2/Nrxn1/Fabp7/Pcdh15/Grin1/Kcna1/Grid2
MF	GO:0017174	glycine N-methyltransferase activity	1	0.995789	1.32642	0.00884244	0.00884244	0.167291	61	tags=100%, list=0%, signal=100%	Gnmt
BP	GO:0021759	globus pallidus development	1	0.995649	1.32624	0.00884244	0.00884244	0.167291	63	tags=100%, list=0%, signal=100%	Arx
BP	GO:0048686	regulation of sprouting of injured axon	4	-0.933115	-1.51523	0.00889497	0.00889497	0.168123	534	tags=75%, list=4%, signal=72%	Lrp1/Tnr/Ntrk3
BP	GO:0060729	intestinal epithelial structure maintenance	5	-0.912443	-1.54353	0.00891555	0.00891555	0.16835	15	tags=40%, list=0%, signal=40%	Slc22a5/Neurod1
CC	GO:0046658	anchored component of plasma membrane	48	-0.639953	-1.54656	0.00893645	0.00893645	0.168476	2648	tags=50%, list=19%, signal=41%	Cp/Gpc5/Tnfrsf23/Mill2/Marcksl1/Rtn4rl2/Gpc2/Dlg2/Car4/Gas1/Cd59b/Rgs7bp/Gpihbp1/Cd48/Rtn4r/Ntng2/Prmt8/Snap25/Thy1/Cntn2/Cd14/Ntng1/Igsf21/Cntn6
BP	GO:0002438	acute inflammatory response to antigenic stimulus	14	-0.795682	-1.61844	0.00893929	0.00893929	0.168476	1362	tags=71%, list=10%, signal=65%	Adcyap1/H2-T23/Icam1/Fcer1g/Fcgr1/Fcgr3/Fcgr2b/Il20rb/C3/Cnr1
BP	GO:0086019	cell-cell signaling involved in cardiac conduction	21	-0.736928	-1.6026	0.00902126	0.00902126	0.169858	1538	tags=48%, list=11%, signal=43%	Cacnb2/Gja5/Scn3b/Cacna1c/Cacna1g/Ank2/Scn1b/Scn4b/Ryr2/Kcnn2
BP	GO:0033003	regulation of mast cell activation	32	-0.682457	-1.57413	0.00902987	0.00902987	0.169858	2066	tags=44%, list=14%, signal=37%	Cd84/Fes/Hmox1/Lyn/Stxbp1/Ptpre/Syk/Unc13d/Fcer1g/Il4ra/Rac2/Nr4a3/Cnr1/Crhr1
BP	GO:0050850	positive regulation of calcium-mediated signaling	34	-0.675804	-1.57167	0.00906483	0.00906483	0.170353	1741	tags=41%, list=12%, signal=36%	Trem2/Igf1/Jph2/Syk/Cd4/Camta1/Cdh13/Itgal/P2rx4/Ncam1/Akap6/L1cam/Ada/Neurod2
MF	GO:0099508	voltage-gated ion channel activity involved in regulation of presynaptic membrane potential	5	-0.911752	-1.54236	0.00907765	0.00907765	0.170431	1217	tags=80%, list=9%, signal=73%	Kcnc2/Kcna1/Kcnc4/Kcnc1
BP	GO:0042748	circadian sleep/wake cycle, non-REM sleep	6	-0.893499	-1.56574	0.00909091	0.00909091	0.170517	1264	tags=67%, list=9%, signal=61%	Adora1/Chrnb2/Ada/Kcna2
BP	GO:0050954	sensory perception of mechanical stimulus	132	-0.54431	-1.40125	0.00912131	0.00912131	0.170925	1961	tags=30%, list=14%, signal=26%	Myo1a/Col1a1/Col11a1/Tecta/Map1a/Igf1/Asic2/Mbp/Gabrb3/Homer2/Fyn/Chd7/Tmie/Icam1/Crym/Phf24/Lrig1/Gabra5/Tfap2a/Lrp2/Gjb2/P2rx4/Sptbn4/Srrm4/Col2a1/Pcdh15/Slc52a3/Chrnb2/Gabrb2/Kcnma1/Cdh1/Gjc3/Dnm1/Gjb6/Scn8a/Kcna1/Slc1a3/Aqp4/Scn1a/Mir124a-1hg
BP	GO:0010578	regulation of adenylate cyclase activity involved in G protein-coupled receptor signaling pathway	1	-0.995509	-1.32835	0.00915059	0.00915059	0.171148	66	tags=100%, list=0%, signal=100%
BP	GO:0051867	general adaptation syndrome, behavioral process	1	-0.995509	-1.32835	0.00915059	0.00915059	0.171148	66	tags=100%, list=0%, signal=100%
BP	GO:0003407	neural retina development	43	-0.648796	-1.54983	0.00918253	0.00918253	0.171525	1414	tags=33%, list=10%, signal=29%	Prom1/Casz1/Gnat2/Ptn/Atp8a2/Ihh/Fat3/Bhlhe22/Thy1/Megf11/Fjx1/Hcn1/Calb1/Neurod1
BP	GO:0072676	lymphocyte migration	57	-0.623084	-1.52584	0.0091882	0.0091882	0.171525	1713	tags=39%, list=12%, signal=34%	Ccl25/Madcam1/Dock8/Spns2/Tnfrsf14/Pycard/Il27ra/Cxcl16/Ccr2/Icam1/Padi2/Lgals9/Ccl9/Itgb7/S1pr1/Ccl6/Apod/Cxcl10/Artn/Cxcl14/Aif1/Myo1g
MF	GO:0045340	mercury ion binding	3	-0.954359	-1.47384	0.00921243	0.00921243	0.171815	128	tags=67%, list=1%, signal=66%	Park7/Fn1
BP	GO:0032715	negative regulation of interleukin-6 production	35	-0.668701	-1.56148	0.0092508	0.0092508	0.172367	2529	tags=63%, list=18%, signal=52%	Gas6/Tnfaip3/Hgf/Tnfrsf1a/Trim30a/Foxj1/Syt11/Arrb2/Cd84/Ptpn6/Il27ra/Zc3h12a/Nckap1l/Irak3/Inpp5d/Tlr9/Havcr2/C1qtnf3/Ptpn22/Flt3/Aqp4/Prg4
MF	GO:0004949	cannabinoid receptor activity	1	-0.995228	-1.32798	0.00934951	0.00934951	0.173387	70	tags=100%, list=0%, signal=100%
BP	GO:0072027	connecting tubule development	1	-0.995298	-1.32807	0.00934951	0.00934951	0.173387	69	tags=100%, list=0%, signal=100%
BP	GO:0072286	metanephric connecting tubule development	1	-0.995298	-1.32807	0.00934951	0.00934951	0.173387	69	tags=100%, list=0%, signal=100%
MF	GO:0099567	calcium ion binding involved in regulation of postsynaptic cytosolic calcium ion concentration	1	-0.995298	-1.32807	0.00934951	0.00934951	0.173387	69	tags=100%, list=0%, signal=100%
CC	GO:0044448	cell cortex part	175	-0.521988	-1.35484	0.00934955	0.00934955	0.173387	2801	tags=26%, list=20%, signal=21%	Cldn5/Sptb/Sept1/Pdlim2/Emd/Eno2/Shroom1/Phldb1/Myo1f/Gypc/Pstpip1/Slc2a1/Misp/Mlph/Tpm4/Sept6/Lasp1/Sptbn2/Fchsd1/Myo1a/Was/Erc2/Anln/Sept4/Coro1a/Myzap/Scnn1a/Hcls1/Ctnna2/Ppfia3/Inpp5d/Cap2/Sptbn4/Mobp/Rims3/Unc13a/Sept3/Cdh1/Bsn/Calb2/Unc13c/Ank1/Rims1/Calb1/Rims4/Pvalb
BP	GO:0016322	neuron remodeling	16	-0.772265	-1.60807	0.00936159	0.00936159	0.173447	805	tags=38%, list=6%, signal=35%	Bcl11a/C1qa/C1ql1/Adgrb3/C3/Epha8
BP	GO:0022038	corpus callosum development	18	-0.758299	-1.61315	0.00938015	0.00938015	0.173627	2619	tags=50%, list=18%, signal=41%	Ephb3/Ptprs/Rtn4rl2/Nin/Tsku/Rtn4r/Bhlhe22/Ephb2/Prdm8
BP	GO:0022607	cellular component assembly	2308	-0.417117	-1.10874	0.00939906	0.00939906	0.173651	2630	tags=19%, list=18%, signal=18%	H1f0/Zyx/Mis18a/Ephb3/Eif4ebp1/Fgd1/Lrrc46/Rps25/Scube1/Haus8/Tekt5/Arhgap6/Tnik/Pex14/Apip/Ccnb1/Rad52/Tubb5/Bmf/Bop1/Uqcc3/Pcdhga3/Trim30a/Erbb4/Lrp4/Kcna5/Rps23/Spire1/Itga5/Mapk15/Vav2/Mfap4/Rhoc/Chrnb4/1110017D15Rik/Dnaaf1/Foxj1/Ndufaf3/Fbf1/Sec31b/Sncaip/Pet100/Pstpip1/Rasgrp1/Cadm1/Capg/Syt11/Fam161a/Lmod1/Gmnn/Baiap2/Fhdc1/Palm/Prlr/S1pr2/Kcnf1/Slc2a1/Sh3pxd2b/Olfm1/Dgkh/Arpin/C1qtnf1/Esr…
BP	GO:1902533	positive regulation of intracellular signal transduction	733	-0.448851	-1.18643	0.00939906	0.00939906	0.173651	1816	tags=19%, list=13%, signal=17%	Ddx60/Gcnt2/Sept4/Sphk1/Nod2/Trem2/Igf1/Pycard/Lyn/Adgrg1/Fgd2/Cd36/Gpr17/Zc3h12a/Jph2/Adrb2/Nlgn1/Mst1r/Syk/Lrrk1/Tgfb1/Fyn/Rundc3a/Plcb1/Fgf2/Ror2/Tlr2/Styxl1/Icam1/Pde8a/Rassf2/Prkce/Ncf1/Rell2/Hcls1/Sct/Ngf/Shc2/Tmem106a/Rasgef1a/Adora1/Prr5l/Sema7a/Cysltr2/Lpar1/Rasd2/Mrap2/Igfbp5/Steap3/Ksr2/Glipr2/Cd4/Frmd7/Col3a1/Ndrg4/Camta1/C1qtnf2/Adrb3/P2rx7/Dok5/Nrxn1/Crlf1/C1qtnf4/Ccl9/Tlr9/Agap2/Tn…
BP	GO:0030225	macrophage differentiation	34	-0.674314	-1.56821	0.00940906	0.00940906	0.173673	1484	tags=38%, list=10%, signal=34%	Tgfb1/Plcb1/Ror2/Tlr2/Hcls1/Il34/Cd4/Nrros/Tspan2/Spi1/Itgam/C1qc/Pf4
MF	GO:0048156	tau protein binding	21	0.664806	1.93323	0.00942408	0.00942408	0.173787	2	tags=5%, list=0%, signal=5%	Snca
BP	GO:0050829	defense response to Gram-negative bacterium	29	-0.691507	-1.57736	0.00947812	0.00947812	0.17462	2273	tags=45%, list=16%, signal=38%	Rps19/Naip5/Tnfrsf14/Pycard/Gsdmd/Rarres2/Cd4/Serpine1/Tlr9/Adgrb1/Slc11a1/Lyz2/Chga
BP	GO:1902531	regulation of intracellular signal transduction	1300	-0.430784	-1.14244	0.00949905	0.00949905	0.174842	1816	tags=19%, list=13%, signal=18%	Vangl2/Mas1/Pak3/Dusp8/Erbb2/Alpk1/Stat1/Adcyap1r1/Dock2/Hspb1/Cd84/Sesn1/Per1/Npnt/Oprl1/Akap7/Dennd4b/Csf1r/Ptpn6/Fkbp1b/Birc3/Rasip1/Robo1/Inpp5f/Homer3/Uchl1/Ddx60/Gcnt2/Sept4/Cyth4/Sphk1/Rcan2/Eps8/Pde4b/Nod2/Trem2/Igf1/Kctd13/Socs2/Arhgap25/Pycard/Lyn/Adgrg1/Fgd2/Cd36/Gpr17/Zc3h12a/Jph2/Adrb2/Nlgn1/Sik1/Tcp11/Mst1r/Syk/Tnxb/Irak3/Rcn3/Lrrk1/Tgfb1/Rasa3/Homer2/Fyn/Rundc3a/Plcb1/Vav1/Psd4/Fgf…
BP	GO:0015807	L-amino acid transport	46	-0.640827	-1.5415	0.00954601	0.00954601	0.175009	937	tags=39%, list=7%, signal=37%	Slc25a29/Rgs4/Slc1a1/Slc25a22/Slc6a9/Slc7a8/Slc7a5/Slc1a4/Slc1a2/Slc7a11/Agt/Slc11a1/Slc17a7/Kcnj10/Slc32a1/Slc1a3/Slc25a18/Slc1a6
BP	GO:0002071	glandular epithelial cell maturation	2	0.973542	1.46691	0.00954603	0.00954603	0.175009	379	tags=100%, list=3%, signal=97%	Bhlha15/Rfx3
BP	GO:0014034	neural crest cell fate commitment	2	0.974103	1.46776	0.00954603	0.00954603	0.175009	371	tags=100%, list=3%, signal=97%	Gsc/Sfrp1
BP	GO:1904715	negative regulation of chaperone-mediated autophagy	2	0.97408	1.46772	0.00954603	0.00954603	0.175009	2	tags=50%, list=0%, signal=50%	Snca
BP	GO:0005513	detection of calcium ion	5	-0.910812	-1.54077	0.00956395	0.00956395	0.175009	307	tags=80%, list=2%, signal=78%	Syt1/Kcnmb1/Kcnmb4/Ryr2
CC	GO:0048237	rough endoplasmic reticulum lumen	5	-0.911012	-1.54111	0.00956395	0.00956395	0.175009	1008	tags=60%, list=7%, signal=56%	Vtn/Edn1/Lyz2
BP	GO:0035067	negative regulation of histone acetylation	14	0.702607	1.8515	0.0095732	0.0095732	0.175009	2	tags=7%, list=0%, signal=7%	Snca
CC	GO:0099160	postsynaptic intermediate filament cytoskeleton	4	-0.931784	-1.51307	0.0095792	0.0095792	0.175009	757	tags=75%, list=5%, signal=71%	Nefm/Nefl/Ina
BP	GO:1903169	regulation of calcium ion transmembrane transport	118	-0.552153	-1.41421	0.00959477	0.00959477	0.175131	2005	tags=35%, list=14%, signal=30%	Oprl1/Nos1ap/Ptpn6/Fkbp1b/Coro1a/Pde4b/Gjc2/Lyn/Ehd3/Jph2/Adrb2/Cacnb2/Tgfb1/Fyn/Chd7/Capn3/Prkce/Ngf/Mrln/Cacna1c/Tlr9/Fgf14/Slc8a1/Gem/Stac2/Bdkrb1/Gper1/Ramp3/Pde4d/Akap6/Adrb1/Ank2/Thy1/Casq2/Jph3/Ubash3b/Cxcl10/Ptpn22/Ryr2/Cacna1a/Crhr1
BP	GO:0010040	response to iron(II) ion	3	0.930684	1.56203	0.0096283	0.0096283	0.175256	2	tags=33%, list=0%, signal=33%	Snca
BP	GO:0035283	central nervous system segmentation	3	0.930641	1.56196	0.0096283	0.0096283	0.175256	31	tags=67%, list=0%, signal=67%	Egr2/Mafb
BP	GO:0035284	brain segmentation	3	0.930641	1.56196	0.0096283	0.0096283	0.175256	31	tags=67%, list=0%, signal=67%	Egr2/Mafb
BP	GO:0035921	desmosome disassembly	1	0.995298	1.32577	0.0096463	0.0096463	0.17526	68	tags=100%, list=0%, signal=100%	Snai2
BP	GO:1900387	negative regulation of cell-cell adhesion by negative regulation of transcription from RNA polymerase II promoter	1	0.995298	1.32577	0.0096463	0.0096463	0.17526	68	tags=100%, list=0%, signal=100%	Snai2
CC	GO:0030659	cytoplasmic vesicle membrane	256	-0.4998	-1.30671	0.00970971	0.00970971	0.176247	2090	tags=21%, list=15%, signal=18%	Pla1a/Rph3al/Syt1/Sparc/Slc6a9/Sgip1/Anxa3/Car4/Slc9b2/Rab4a/Fcho1/Ap1s1/Cpe/Cubn/Vgf/Sh3bp5/Syn2/Ece2/Synpr/Th/Slc30a3/Trpm2/Syp/Gper1/Rab3c/Mreg/Syn1/Slc11a1/Ptprn2/Sv2b/Cadps/Amph/Sgsm1/Ryr3/Unc13a/Gad2/Slc17a7/Sh3gl2/Slc2a3/Syt4/Mctp1/Rph3a/Scg3/Slc17a6/Gria2/Slc32a1/Ryr2/Sv2c/Gabra2/Unc13c/Tmem163/Abcc8/Ryr1/Syt2
BP	GO:0009615	response to virus	206	-0.513757	-1.33781	0.00972626	0.00972626	0.176247	1816	tags=24%, list=13%, signal=21%	Ddx60/Tmem173/Rtp4/Pycard/Zc3h12a/Mst1r/Irak3/Oas1b/Unc13d/Ifitm1/Cd37/Tlr13/Mapk11/Irf7/Ifitm3/Ddit4/Lgals9/Irf5/Tlr9/Isg20/Mx2/Nlrp3/Oasl1/Oas3/Htra1/Itgax/Gli2/Isg15/Dhx58/Zbp1/Ifit3/Ifi27l2a/Ifit3b/Ifit1/Fgl2/Tlr7/Slfn8/Cxcl10/Cxcl9/Oasl2/Mx1/Ptpn22/Oas1a/Flt3/Bcl3/Cd86/Oas2/Lcn2/Tlr8
CC	GO:0031430	M band	13	-0.798225	-1.60403	0.00973499	0.00973499	0.176247	608	tags=38%, list=4%, signal=37%	Fhl2/Hspb1/Ank2/Ank1/Mybpc1
BP	GO:0097050	type B pancreatic cell apoptotic process	14	-0.791094	-1.60911	0.00973983	0.00973983	0.176247	1309	tags=21%, list=9%, signal=19%	Ngf/Ryr2/Neurod1
BP	GO:0043096	purine nucleobase salvage	3	-0.952427	-1.47086	0.00975434	0.00975434	0.176247	434	tags=67%, list=3%, signal=65%	Aprt/Ada
MF	GO:0099184	structural constituent of postsynaptic intermediate filament cytoskeleton	3	-0.953175	-1.47201	0.00975434	0.00975434	0.176247	387	tags=67%, list=3%, signal=65%	Nefl/Ina
BP	GO:0099550	trans-synaptic signaling, modulating synaptic transmission	11	-0.814122	-1.59116	0.00976971	0.00976971	0.176363	2408	tags=73%, list=17%, signal=60%	Plat/Grm5/Efnb3/Bdnf/Pak1/Syt4/Ephb2/Cnr1
BP	GO:0046676	negative regulation of insulin secretion	40	-0.653688	-1.54972	0.0097984	0.0097984	0.176719	1139	tags=28%, list=8%, signal=25%	Enho/Vsnl1/Nos1/Kcnj11/Pde3b/Pde1c/Chga/Stxbp5l/Inhbb/Adra2a/Abcc8
BP	GO:0019722	calcium-mediated signaling	143	-0.535995	-1.38309	0.00981086	0.00981086	0.176755	1928	tags=32%, list=14%, signal=28%	Ppp3cc/Fhl2/Cmklr1/P2ry6/Lmcd1/Actn3/Grm5/Tnni3/Fkbp1b/Homer3/Tenm2/Sphk1/Rcan2/Camkk2/Trem2/Igf1/Jph2/Syk/Homer2/Ccr2/Ksr2/Cd4/Camta1/Slc8a1/Trpm2/Cdh13/Itgal/Mapt/P2rx4/Adgrb2/Ncam1/Pde4d/Akap6/L1cam/Edn1/Ank2/Casq2/Jph3/Ada/Tmem100/Ccr1/Rit2/Ackr4/Ryr2/Neurod2/Grm1
BP	GO:2000757	negative regulation of peptidyl-lysine acetylation	19	0.645661	1.82086	0.00981836	0.00981836	0.176755	2	tags=5%, list=0%, signal=5%	Snca
MF	GO:0017153	sodium:dicarboxylate symporter activity	7	-0.867243	-1.56186	0.00987242	0.00987242	0.177475	933	tags=57%, list=7%, signal=53%	Slc1a2/Slc1a3/Slc13a3/Slc1a6
BP	GO:0001502	cartilage condensation	11	-0.812203	-1.58741	0.00990928	0.00990928	0.177475	1808	tags=45%, list=13%, signal=40%	Col11a1/Ror2/Col2a1/Wnt7a/Uncx
BP	GO:0090026	positive regulation of monocyte chemotaxis	11	-0.811996	-1.58701	0.00990928	0.00990928	0.177475	1493	tags=55%, list=10%, signal=49%	Pla2g7/Ccr2/Serpine1/Cxcl10/Aif1/Ccr1
BP	GO:0098743	cell aggregation	11	-0.812203	-1.58741	0.00990928	0.00990928	0.177475	1808	tags=45%, list=13%, signal=40%	Col11a1/Ror2/Col2a1/Wnt7a/Uncx
BP	GO:0048865	stem cell fate commitment	5	0.851919	1.65221	0.00991391	0.00991391	0.177475	371	tags=60%, list=3%, signal=58%	Sox18/Gsc/Sfrp1
BP	GO:1900222	negative regulation of amyloid-beta clearance	5	0.851963	1.6523	0.00991391	0.00991391	0.177475	308	tags=40%, list=2%, signal=39%	Cyp51/Hmgcr
BP	GO:0071696	ectodermal placode development	15	0.687737	1.83902	0.00992146	0.00992146	0.177475	2233	tags=47%, list=16%, signal=39%	Tbx2/Six1/Tbx3/Nrp1/Lrp6/Sox2/Frs2
BP	GO:0099565	chemical synaptic transmission, postsynaptic	79	-0.585346	-1.46918	0.00994973	0.00994973	0.17754	2394	tags=41%, list=17%, signal=34%	Baiap2/S1pr2/Rgs4/Cacnb3/Begain/Shank3/Shank1/Grip2/Atxn1/Grin2d/Adrb2/Nlgn1/Gabrb3/Adora1/Nrxn1/Bdnf/P2rx4/Mapk8ip2/Celf4/Igsf11/Adrb1/Slc17a7/Sez6/Grin1/Stx1b/Grik2/Reln/Rims1/Wnt7a/Grin2c/Grid2/Cbln1
BP	GO:0030213	hyaluronan biosynthetic process	12	0.719922	1.81516	0.00995208	0.00995208	0.17754	1244	tags=33%, list=9%, signal=30%	Il1b/Has3/Egf/Pdgfb
BP	GO:0042744	hydrogen peroxide catabolic process	12	0.72266	1.82207	0.00995208	0.00995208	0.17754	2	tags=8%, list=0%, signal=8%	Snca
BP	GO:0090025	regulation of monocyte chemotaxis	15	-0.77971	-1.60721	0.0100224	0.0100224	0.17863	1712	tags=53%, list=12%, signal=47%	Lyn/Pla2g7/Ccr2/Serpine1/Nbl1/Cxcl10/Aif1/Ccr1
BP	GO:0072044	collecting duct development	6	-0.890601	-1.56066	0.0100313	0.0100313	0.17863	812	tags=50%, list=6%, signal=47%	Dact2/Calb1/Tfap2b
MF	GO:0005254	chloride channel activity	39	-0.655541	-1.54728	0.0100656	0.0100656	0.178951	1670	tags=41%, list=12%, signal=36%	Glrb/Ttyh1/Gabrb3/Clic4/Slc1a4/Gabra5/Gabrp/Ano2/Gabrg1/Slc17a7/Gabrb2/Gabrg2/Gabra1/Gabra2/Gabrd/Gabra6
MF	GO:0005217	intracellular ligand-gated ion channel activity	22	-0.728141	-1.59287	0.0100675	0.0100675	0.178951	1608	tags=55%, list=11%, signal=48%	Cngb1/Jph2/Rasa3/Hcn2/Trpm2/Jph4/Pex5l/Jph3/Ryr3/Ryr2/Hcn1/Ryr1
BP	GO:0050768	negative regulation of neurogenesis	288	-0.492594	-1.2904	0.010104	0.010104	0.179438	2418	tags=30%, list=17%, signal=25%	Hey1/Sema3c/Sema6c/Olfm1/Cdk5r1/Sema3g/Cit/Ptprs/Adcyap1/Bex1/Arhgef2/Rtn4rl2/Foxo3/Sema3e/Tert/Slit1/Zfp365/Sox10/Dtx1/Efemp1/Daam2/Klk8/Efnb3/B2m/Sema4g/Ywhah/Ntn1/Dlx1/Inpp5f/Adgrg1/Cntn4/Bcl11a/Nlgn1/Brinp1/Arhgap4/Tgfb1/H2-D1/Gli3/Sorl1/Vim/Sema7a/Sema6b/Sox21/Lpar1/Fas/Casz1/Col3a1/Dab1/Ptn/Sema3a/Pmp22/Fstl4/Sema3d/Bdnf/Sema4f/Lhx2/Rtn4r/Dpysl3/Pax6/Lingo1/Fat3/Thy1/Olig2/Tnr/Mag/Nkx6-2/Dn…
CC	GO:0033017	sarcoplasmic reticulum membrane	18	-0.755615	-1.60744	0.0101407	0.0101407	0.179927	1944	tags=44%, list=14%, signal=38%	Nos1ap/Fkbp1b/Mrln/Nos1/Akap6/Ryr3/Ryr2/Ryr1
BP	GO:0045921	positive regulation of exocytosis	78	-0.586423	-1.47121	0.0101571	0.0101571	0.180055	1653	tags=29%, list=12%, signal=26%	Stxbp1/Nlgn1/Syk/Cdk5r2/Exph5/Prrt2/Unc13d/Fcer1g/Vsnl1/Il4ra/Itgb2/Itgam/Glrx/Cacna1g/Cadps/Doc2b/Syt4/Cacna1i/Cadps2/Syt7/Rims1/Crhr1/Syt2
BP	GO:0002545	chronic inflammatory response to non-antigenic stimulus	2	0.972489	1.46533	0.0101824	0.0101824	0.18018	394	tags=100%, list=3%, signal=97%	Cx3cr1/Adora2b
BP	GO:0002880	regulation of chronic inflammatory response to non-antigenic stimulus	2	0.972489	1.46533	0.0101824	0.0101824	0.18018	394	tags=100%, list=3%, signal=97%	Cx3cr1/Adora2b
BP	GO:0036316	SREBP-SCAP complex retention in endoplasmic reticulum	1	0.994877	1.32521	0.0102492	0.0102492	0.181036	74	tags=100%, list=1%, signal=99%	Insig1
BP	GO:2000639	negative regulation of SREBP signaling pathway	1	0.994877	1.32521	0.0102492	0.0102492	0.181036	74	tags=100%, list=1%, signal=99%	Insig1
BP	GO:0009240	isopentenyl diphosphate biosynthetic process	4	0.890012	1.62398	0.0103465	0.0103465	0.181814	1571	tags=100%, list=11%, signal=89%	Mvd/Idi1/Pmvk/Mvk
BP	GO:0046490	isopentenyl diphosphate metabolic process	4	0.890012	1.62398	0.0103465	0.0103465	0.181814	1571	tags=100%, list=11%, signal=89%	Mvd/Idi1/Pmvk/Mvk
MF	GO:0019763	immunoglobulin receptor activity	5	-0.90994	-1.5393	0.0103745	0.0103745	0.181814	1289	tags=100%, list=9%, signal=91%	Fcer1g/Fcgr1/Fcgr3/Fcgr2b
BP	GO:0032352	positive regulation of hormone metabolic process	18	0.64424	1.79822	0.0104117	0.0104117	0.181814	382	tags=22%, list=3%, signal=22%	Il1b/Gh/Egr1/Gata3
MF	GO:0005044	scavenger receptor activity	29	-0.688808	-1.57121	0.0104142	0.0104142	0.181814	3178	tags=59%, list=22%, signal=46%	Loxl2/Ackr3/Ssc4d/Scarf2/Cd163/Susd2/Stab1/Cd36/Cxcl16/Corin/Vtn/Enpp1/Sbspon/Msr1/Ackr4/Megf10/Prg4
BP	GO:0048665	neuron fate specification	15	-0.77668	-1.60096	0.010418	0.010418	0.181814	1622	tags=53%, list=11%, signal=47%	Pou3f2/Myt1l/Gli3/Gli2/Pax6/Sox1/Nkx6-2/Ntrk3
CC	GO:0044291	cell-cell contact zone	72	-0.592296	-1.47759	0.0104474	0.0104474	0.181814	2517	tags=32%, list=18%, signal=26%	Kcna5/Scn5a/Slc2a1/Vcl/Ank3/Tln2/Ywhah/Opalin/Gja5/Gja1/Slc8a1/Kcnj11/Sptbn4/Ajap1/Akap6/Pak1/Ank2/Scn1b/Adra1b/Scn4b/Pcdh9/Pgm5/Scn1a
MF	GO:0004052	arachidonate 12-lipoxygenase activity	1	0.994667	1.32493	0.0104502	0.0104502	0.181814	77	tags=100%, list=1%, signal=99%	Alox12
MF	GO:0016165	linoleate 13S-lipoxygenase activity	1	0.994667	1.32493	0.0104502	0.0104502	0.181814	77	tags=100%, list=1%, signal=99%	Alox12
BP	GO:0051121	hepoxilin metabolic process	1	0.994667	1.32493	0.0104502	0.0104502	0.181814	77	tags=100%, list=1%, signal=99%	Alox12
BP	GO:0051122	hepoxilin biosynthetic process	1	0.994667	1.32493	0.0104502	0.0104502	0.181814	77	tags=100%, list=1%, signal=99%	Alox12
BP	GO:2001300	lipoxin metabolic process	1	0.994667	1.32493	0.0104502	0.0104502	0.181814	77	tags=100%, list=1%, signal=99%	Alox12
BP	GO:2001301	lipoxin biosynthetic process	1	0.994667	1.32493	0.0104502	0.0104502	0.181814	77	tags=100%, list=1%, signal=99%	Alox12
BP	GO:2001302	lipoxin A4 metabolic process	1	0.994667	1.32493	0.0104502	0.0104502	0.181814	77	tags=100%, list=1%, signal=99%	Alox12
BP	GO:2001303	lipoxin A4 biosynthetic process	1	0.994667	1.32493	0.0104502	0.0104502	0.181814	77	tags=100%, list=1%, signal=99%	Alox12
BP	GO:2001304	lipoxin B4 metabolic process	1	0.994667	1.32493	0.0104502	0.0104502	0.181814	77	tags=100%, list=1%, signal=99%	Alox12
BP	GO:2001306	lipoxin B4 biosynthetic process	1	0.994667	1.32493	0.0104502	0.0104502	0.181814	77	tags=100%, list=1%, signal=99%	Alox12
BP	GO:0042033	chemokine biosynthetic process	10	0.740925	1.77795	0.010512	0.010512	0.182407	12	tags=20%, list=0%, signal=20%	Il1b/Egr1
BP	GO:0045073	regulation of chemokine biosynthetic process	10	0.740925	1.77795	0.010512	0.010512	0.182407	12	tags=20%, list=0%, signal=20%	Il1b/Egr1
BP	GO:0050755	chemokine metabolic process	10	0.740925	1.77795	0.010512	0.010512	0.182407	12	tags=20%, list=0%, signal=20%	Il1b/Egr1
MF	GO:0034212	peptide N-acetyltransferase activity	68	0.454966	1.67418	0.0105263	0.0105263	0.182494	4109	tags=44%, list=29%, signal=32%	Esco1/Kansl1l/Kat2b/Gtf3c4/Kansl2/Kat6b/Phf10/Tada2a/Phf20/Naa50/Tada1/Taf6l/Kat6a/Cdyl/Naa25/Naa16/Epc1/Naa30/Naa15/Rsf1/Brpf1/Naa35/Atat1/Ogt/Taf1/Taf5l/Tada2b/Clock/Ing3/Kansl3
BP	GO:0031629	synaptic vesicle fusion to presynaptic active zone membrane	22	-0.726235	-1.5887	0.0105586	0.0105586	0.182654	2280	tags=45%, list=16%, signal=38%	Vamp1/Syt1/Stxbp1/Prrt2/Cplx2/Cplx1/Snap25/Stx1b/Syt7/Syt2
BP	GO:0099500	vesicle fusion to plasma membrane	22	-0.726235	-1.5887	0.0105586	0.0105586	0.182654	2280	tags=45%, list=16%, signal=38%	Vamp1/Syt1/Stxbp1/Prrt2/Cplx2/Cplx1/Snap25/Stx1b/Syt7/Syt2
BP	GO:0006986	response to unfolded protein	101	0.402363	1.54198	0.0105634	0.0105634	0.182654	3319	tags=42%, list=23%, signal=32%	Bhlha15/Dnajb9/Herpud1/Upf2/Edem1/Manf/Hspa5/Syvn1/Serp1/Derl3/Creb3l2/Ern1/Calr3/Atf3/Derl2/Upf3b/Parp16/Edem3/Xbp1/Ficd/Ddit3/Thbs1/Ubxn4/Dnajc3/Stt3b/Atf6/Hspa8/Hspa13/Hspb8/Erp44/Eif2ak3/Eif2ak2/Atf4/Hspd1/Hspa4l/Ppp1r15a/Bax/Atf6b/Ptpn2/Pik3r1/Ero1l/Bfar
BP	GO:0035743	CD4-positive, alpha-beta T cell cytokine production	11	0.719237	1.77017	0.0105746	0.0105746	0.182687	480	tags=27%, list=3%, signal=26%	Il1b/Gata3/Rsad2
MF	GO:1905030	voltage-gated ion channel activity involved in regulation of postsynaptic membrane potential	4	-0.92988	-1.50997	0.0106055	0.0106055	0.183062	1004	tags=100%, list=7%, signal=93%	Kcnd2/Kcna1/Kcnc4
BP	GO:0002861	regulation of inflammatory response to antigenic stimulus	18	-0.75283	-1.60151	0.0106477	0.0106477	0.18317	2268	tags=61%, list=16%, signal=51%	Adcyap1/H2-T23/Nod2/Gpr17/Fcer1g/Fcgr1/Fcgr3/Fcgr2b/Il20rb/C3/Cnr1
MF	GO:0008398	sterol 14-demethylase activity	1	0.994456	1.32465	0.0106511	0.0106511	0.18317	80	tags=100%, list=1%, signal=99%	Cyp51
BP	GO:0033488	cholesterol biosynthetic process via 24,25-dihydrolanosterol	1	0.994456	1.32465	0.0106511	0.0106511	0.18317	80	tags=100%, list=1%, signal=99%	Cyp51
MF	GO:0001640	adenylate cyclase inhibiting G protein-coupled glutamate receptor activity	6	-0.888301	-1.55663	0.0106583	0.0106583	0.18317	845	tags=83%, list=6%, signal=78%	Grm8/Grm2/Grik3/Grm3/Grm4
MF	GO:0019864	IgG binding	6	-0.88829	-1.55661	0.0106583	0.0106583	0.18317	1289	tags=83%, list=9%, signal=76%	Fcgr4/Fcer1g/Fcgr1/Fcgr3/Fcgr2b
BP	GO:0008594	photoreceptor cell morphogenesis	5	0.850457	1.64938	0.0106966	0.0106966	0.183667	125	tags=20%, list=1%, signal=20%	Grk1
MF	GO:0018479	benzaldehyde dehydrogenase (NAD+) activity	1	-0.994526	-1.32704	0.010742	0.010742	0.183806	80	tags=100%, list=1%, signal=99%
BP	GO:0021550	medulla oblongata development	1	-0.994596	-1.32714	0.010742	0.010742	0.183806	79	tags=100%, list=1%, signal=99%
BP	GO:0021750	vestibular nucleus development	1	-0.994596	-1.32714	0.010742	0.010742	0.183806	79	tags=100%, list=1%, signal=99%
BP	GO:0050883	musculoskeletal movement, spinal reflex action	1	-0.994596	-1.32714	0.010742	0.010742	0.183806	79	tags=100%, list=1%, signal=99%
BP	GO:0099172	presynapse organization	50	-0.628972	-1.52398	0.010774	0.010774	0.184078	1075	tags=28%, list=8%, signal=26%	Nrxn1/Lrrtm1/Ntng2/Lrfn5/Lrrtm3/C5ar1/Lrrc4b/Slitrk1/Bsn/Ntrk3/Slitrk3/Wnt7a/Grid2/Cbln1
BP	GO:0010756	positive regulation of plasminogen activation	4	-0.929391	-1.50918	0.0107766	0.0107766	0.184078	108	tags=50%, list=1%, signal=50%	Plgrkt/Clec3b
CC	GO:0099144	anchored component of synaptic membrane	16	-0.766238	-1.59552	0.0107918	0.0107918	0.184179	2299	tags=50%, list=16%, signal=42%	Marcksl1/Dlg2/Rgs7bp/Ntng2/Snap25/Cntn2/Ntng1/Cntn6
BP	GO:0014741	negative regulation of muscle hypertrophy	27	-0.695698	-1.5699	0.0109134	0.0109134	0.186092	1189	tags=22%, list=8%, signal=20%	Tnfrsf1b/Igfbp5/P2rx4/Pak1/Errfi1/Pi16
BP	GO:0051602	response to electrical stimulus	17	-0.761026	-1.60307	0.0109269	0.0109269	0.18616	1089	tags=29%, list=8%, signal=27%	P2rx7/Musk/Neurod2/Crhr1/Grm1
BP	GO:0018196	peptidyl-asparagine modification	21	0.654964	1.90461	0.0109948	0.0109948	0.187048	2774	tags=52%, list=19%, signal=42%	Syvn1/Derl3/Uggt1/Mgat2/Stt3b/Stt3a/Uggt2/Magt1/Vcp/Tusc3/Hif1an
BP	GO:2000463	positive regulation of excitatory postsynaptic potential	32	-0.674475	-1.55571	0.0109979	0.0109979	0.187048	2394	tags=47%, list=17%, signal=39%	Baiap2/Rgs4/Cacnb3/Shank3/Shank1/Grip2/Adrb2/Nlgn1/Nrxn1/Igsf11/Grin1/Stx1b/Reln/Rims1/Wnt7a
BP	GO:0086010	membrane depolarization during action potential	24	-0.714408	-1.58423	0.0110103	0.0110103	0.187096	1929	tags=54%, list=14%, signal=47%	Ank3/Ywhah/Cacnb2/Gja5/Scn3b/Cacna1c/Cacna1g/Scn1b/Scn4b/Scn2b/Cacna1i/Scn8a/Scn1a
BP	GO:0006821	chloride transport	62	-0.609374	-1.50187	0.0110255	0.0110255	0.187193	1670	tags=29%, list=12%, signal=26%	Glrb/Ttyh1/Gabrb3/Clic4/Abcb1a/Gabra5/Gabrp/Ano2/Slc12a5/Gabrg1/Gabrb2/Car7/Gabrg2/Gabra1/Slc1a3/Gabra2/Gabrd/Gabra6
BP	GO:0031345	negative regulation of cell projection organization	190	-0.517128	-1.34572	0.0110431	0.0110431	0.187259	2403	tags=31%, list=17%, signal=26%	Sema3c/Sema6c/Cdk5r1/Sema3g/Cit/Ptprs/Rtn4rl2/Sema3e/Slit1/Zfp365/Efemp1/Klk8/Efnb3/B2m/Sema4g/Ywhah/Ntn1/Inpp5f/Evl/Tbc1d30/Bcl11a/Nlgn1/Arhgap4/Fyn/H2-D1/Vim/Sema7a/Sema6b/Lpar1/Dab1/Nrxn1/Arhgap24/Sema3a/Pmp22/Fstl4/Sema3d/Sema4f/Rtn4r/Dpysl3/Fat3/Thy1/Tnr/Mag/Dnm3/Crmp1/Sez6/Aatk/Ntm/Rap1gap2/Rap1gap/Ptprz1/Rit2/Spock1/Gfap/Stmn2/Ephb2/Inpp5j/Plxnb3
MF	GO:0005540	hyaluronic acid binding	17	-0.760443	-1.60185	0.0110554	0.0110554	0.187259	384	tags=41%, list=3%, signal=40%	Stab1/Ncan/Bcan/Hapln2/Tnfaip6/Hapln4/Lyve1
MF	GO:0000900	translation repressor activity, mRNA regulatory element binding	12	0.709125	1.78794	0.0110579	0.0110579	0.187259	1683	tags=50%, list=12%, signal=44%	Cpeb4/Cpeb2/Cpeb3/Cpeb1/Paip2b/Dhfr
MF	GO:0015204	urea transmembrane transporter activity	1	-0.994316	-1.32676	0.0111398	0.0111398	0.187933	83	tags=100%, list=1%, signal=99%
MF	GO:0015265	urea channel activity	1	-0.994316	-1.32676	0.0111398	0.0111398	0.187933	83	tags=100%, list=1%, signal=99%
BP	GO:0015840	urea transport	1	-0.994316	-1.32676	0.0111398	0.0111398	0.187933	83	tags=100%, list=1%, signal=99%
BP	GO:0071918	urea transmembrane transport	1	-0.994316	-1.32676	0.0111398	0.0111398	0.187933	83	tags=100%, list=1%, signal=99%
BP	GO:0018279	protein N-linked glycosylation via asparagine	20	0.64739	1.85373	0.0111562	0.0111562	0.187933	2753	tags=50%, list=19%, signal=40%	Syvn1/Derl3/Uggt1/Mgat2/Stt3b/Stt3a/Uggt2/Magt1/Vcp/Tusc3
BP	GO:0043268	positive regulation of potassium ion transport	44	-0.641216	-1.53631	0.0111632	0.0111632	0.187933	1741	tags=30%, list=12%, signal=26%	Akap7/Trem2/Adrb2/Adora1/Kcnc2/Rgs7/Akap6/Ank2/Kcnmb1/Kcna1/Dpp6/Abcc8/Kcnc1
BP	GO:0002026	regulation of the force of heart contraction	25	-0.707884	-1.58107	0.0111645	0.0111645	0.187933	1612	tags=40%, list=11%, signal=36%	Adm/Adrb2/Slc8a1/Nos3/Nos1/Adrb1/Apln/Adra1b/Chga/Ryr2
BP	GO:0021766	hippocampus development	59	-0.613711	-1.50704	0.0111852	0.0111852	0.188121	1883	tags=27%, list=13%, signal=24%	Dlx1/Mdk/Epha5/Cdk5r2/Gli3/Sct/Dab1/Dcx/Neurod6/Bcan/Alk/Nr4a3/Kirrel3/Kcna1/Reln/Neurod1
BP	GO:0099632	protein transport within plasma membrane	29	-0.685461	-1.56357	0.0112333	0.0112333	0.188474	2285	tags=41%, list=16%, signal=35%	Grasp/Cacng8/Cacng3/Grip2/Mapk10/Cacng4/Nsg1/Cplx1/Snap25/Stx1b/Cacng2/Cacng5
BP	GO:0099637	neurotransmitter receptor transport	29	-0.685461	-1.56357	0.0112333	0.0112333	0.188474	2285	tags=41%, list=16%, signal=35%	Grasp/Cacng8/Cacng3/Grip2/Mapk10/Cacng4/Nsg1/Cplx1/Snap25/Stx1b/Cacng2/Cacng5
BP	GO:0000707	meiotic DNA recombinase assembly	1	0.994246	1.32437	0.011254	0.011254	0.188474	83	tags=100%, list=1%, signal=99%	Mcmdc2
BP	GO:0007146	meiotic recombination nodule assembly	1	0.994246	1.32437	0.011254	0.011254	0.188474	83	tags=100%, list=1%, signal=99%	Mcmdc2
BP	GO:0042140	late meiotic recombination nodule assembly	1	0.994246	1.32437	0.011254	0.011254	0.188474	83	tags=100%, list=1%, signal=99%	Mcmdc2
BP	GO:0032770	positive regulation of monooxygenase activity	19	0.625798	1.76484	0.0112911	0.0112911	0.188774	1972	tags=37%, list=14%, signal=32%	Il1b/Agtr2/Npr3/Nus1/Apoe/Dhfr/S100a1
BP	GO:0060716	labyrinthine layer blood vessel development	19	0.626726	1.76746	0.0112911	0.0112911	0.188774	904	tags=26%, list=6%, signal=25%	Junb/Nsdhl/Hes1/Hey2/Fzd5
MF	GO:0004984	olfactory receptor activity	7	0.79963	1.72794	0.0114102	0.0114102	0.190603	879	tags=57%, list=6%, signal=54%	Olfr570/Olfr558/Olfr1342/Olfr574
MF	GO:0140101	catalytic activity, acting on a tRNA	106	0.39219	1.51812	0.0114504	0.0114504	0.191027	3641	tags=36%, list=26%, signal=27%	Mars2/Trmt5/Thumpd3/Trmt12/Alkbh8/Dus4l/Ears2/Trmt10b/Tars/Trmt10c/Iars/Trnt1/Mettl6/Pars2/Elac2/Nsun6/Pop7/Dars2/Lrrc47/Thumpd2/Qtrt1/Lcmt2/Pop5/Tyw3/Rars2/Rars/Trmt1/Trmt1l/Rpp38/Iars2/Eprs/Pus1/Farsb/Rpp14/Mettl1/Cars/Rpp21/Prorsd1
BP	GO:0060817	inactivation of paternal X chromosome	1	0.994175	1.32428	0.011455	0.011455	0.191027	84	tags=100%, list=1%, signal=99%	Tsix
CC	GO:0031234	extrinsic component of cytoplasmic side of plasma membrane	83	-0.576358	-1.45097	0.0114811	0.0114811	0.191298	2003	tags=33%, list=14%, signal=28%	Gng5/Gng11/Kcnab2/S100a6/Cyth1/Cyth3/Plekha4/Fes/Shank3/Gnaz/Lyn/Myzap/Gnao1/Fyn/Kcnab1/Gnat2/Hck/Stac2/Rgs1/Gng3/Snap25/Errfi1/Kcnip1/Ryr2/Ryr1/Rgs8/Gng13
MF	GO:0015103	inorganic anion transmembrane transporter activity	82	-0.57681	-1.45133	0.0114907	0.0114907	0.191298	937	tags=23%, list=7%, signal=22%	Glrb/Ttyh1/Gabrb3/Clic4/Slc1a4/Gabra5/Gabrp/Ano2/Slc12a5/Gabrg1/Slc17a7/Gabrb2/Gabrg2/Slc4a4/Gabra1/Gabra2/Gabrd/Slc22a6/Gabra6
BP	GO:0060134	prepulse inhibition	12	-0.799744	-1.58772	0.0115242	0.0115242	0.191456	1218	tags=42%, list=9%, signal=38%	Ctnna2/Nrxn1/Fabp7/Grin1/Grid2
MF	GO:0099511	voltage-gated calcium channel activity involved in regulation of cytosolic calcium levels	12	-0.799328	-1.5869	0.0115242	0.0115242	0.191456	1688	tags=58%, list=12%, signal=51%	Marcksl1/Anxa2/Cacnb2/Cacna1b/Cacna1e/Cacna1a/Cnr1
BP	GO:0045076	regulation of interleukin-2 biosynthetic process	10	0.732146	1.75688	0.0115293	0.0115293	0.191456	354	tags=20%, list=2%, signal=20%	Il1b/Zfp36
BP	GO:0018149	peptide cross-linking	19	-0.742569	-1.59181	0.0115505	0.0115505	0.191607	2086	tags=58%, list=15%, signal=49%	Evpl/Krt1/Mamdc2/Spock2/Col3a1/Anxa1/F13a1/Tgm2/Ndnf/Spock3/Fn1
BP	GO:0006474	N-terminal protein amino acid acetylation	14	0.698265	1.84006	0.0115676	0.0115676	0.191607	3014	tags=57%, list=21%, signal=45%	Kat2b/Naa50/Sox4/Naa25/Naa16/Naa30/Naa15/Naa35
BP	GO:0046886	positive regulation of hormone biosynthetic process	14	0.691509	1.82225	0.0115676	0.0115676	0.191607	12	tags=21%, list=0%, signal=21%	Il1b/Gh/Egr1
[truncated: 1,351 more rows]

## Sheet: Legend
Dataset EV3. GSEA of GO results from full gene distribution of AB vs SPF in choroid plexus. GSEA of GO results performed on the full gene distribution between AB and SPF mice in choroid plexus. Results were filtered based on a p-value cutoff of 0.05. AB, antibiotics-treated; ABR, recolonized AB; GSEA, Gene Set Enrichment Analysis; GO, Gene Ontology; SPF, specific pathogen-free.
