# Supplementary material for: Gut microbiota regulates blood‐cerebrospinal fluid barrier function and Aβ pathology
Source: EMBO J. 2023 Jul 10;42(17):e111515. doi: 10.15252/embj.2022111515 (PMC10476279; doi:10.15252/embj.2022111515)
Supplement: Supplementary file 6 — Dataset EV4 [file EMBJ-42-e111515-s008.xlsx]

## Sheet: Data
ONTOLOGY	ID	Description	setSize	enrichmentScore	NES	pvalue	p.adjust	qvalues	rank	leading_edge	core_enrichment
BP	GO:0000902	cell morphogenesis	924	0.593444	1.55482	9.999e-05	9.999e-05	0.00468194	2462	tags=30%, list=17%, signal=27%	Rims1/Hecw1/Cntn6/Nptx1/Epha8/Cdh15/Slitrk3/Adcy1/Bdnf/Cck/Unc5a/Cacna1a/Unc5d/Wnt7a/Lhx2/Rasal1/Camk2a/Cdh22/Grin1/Prdm8/Slitrk1/Unc13a/Arc/Nrcam/Pak1/Reln/Cpne9/Ntrk3/Lrrc4b/Chl1/Cpne6/Slitrk5/Cpne5/Cdh8/Kirrel3/Itpka/Cntn2/Bcl11a/Fstl4/Slc1a3/Foxg1/Scn1b/Syt4/Arx/Epha5/Epha10/Tubb3/Omg/Nefl/Rtn4r/Dscaml1/Xlr3b/Fgf13/Map6/Thy1/Cap2/Syt2/Lrrc4c/Dscam/Ephb2/Camk2b/Lst1/Crmp1/Elavl4/Fat3/Wasf1/Ihh…
BP	GO:0000904	cell morphogenesis involved in differentiation	674	0.615364	1.60878	9.999e-05	9.999e-05	0.00468194	2487	tags=33%, list=17%, signal=29%	Hecw1/Cntn6/Nptx1/Epha8/Slitrk3/Adcy1/Bdnf/Cck/Unc5a/Cacna1a/Unc5d/Wnt7a/Lhx2/Camk2a/Grin1/Prdm8/Slitrk1/Arc/Nrcam/Pak1/Reln/Ntrk3/Lrrc4b/Chl1/Slitrk5/Itpka/Cntn2/Bcl11a/Fstl4/Slc1a3/Foxg1/Scn1b/Arx/Epha5/Epha10/Tubb3/Omg/Nefl/Rtn4r/Dscaml1/Xlr3b/Fgf13/Map6/Thy1/Lrrc4c/Dscam/Ephb2/Camk2b/Crmp1/Elavl4/Fat3/Ihh/Adgrb3/Dcx/Pax6/Ntng2/Mapk8ip2/Ar/Cdh4/Dact2/Cit/Vstm2l/Sema4f/Stmn1/Zfp365/Efna3/Dnm3/G…
BP	GO:0003008	system process	1165	0.568693	1.49219	9.999e-05	9.999e-05	0.00468194	2221	tags=28%, list=16%, signal=26%	Crhr1/Neurod1/Gabrd/Mybpc1/Rims1/Gabra6/Grm4/Abcc8/Kcnmb4/Cbln1/Adra1d/Grm3/Cnr1/Nptx1/Neurod2/Grin2c/Mir124a-1hg/Adcy1/Bdnf/Ryr1/Cacna1e/Kcna2/Cck/Gabra5/Cacna1a/Stx1b/Grid2/Ptchd1/Slc17a7/Wnt7a/Ryr2/Cacna1b/Grin1/Grik2/Scn8a/Kcnn2/Gabra1/Grm5/Arc/Snap25/Scn1a/Csmd1/Mmp24/Kcnq2/Jph3/Nrcam/Pak1/Reln/Cacng5/Nptxr/Cacng3/Pi16/Ntrk3/Gng13/Gria1/Gabrb2/Stac2/Chl1/Npy/Shisa7/Chrm3/Rorb/Slc8a2/Slc6a1/J…
MF	GO:0004888	transmembrane signaling receptor activity	426	0.640254	1.66769	9.999e-05	9.999e-05	0.00468194	2285	tags=42%, list=16%, signal=36%	Crhr1/Gabrd/Gabra6/Grm4/Adra1d/Grm3/Cnr1/Grin2c/Epha8/Gabbr2/Gpr132/Gabra5/Unc5a/Grid2/Unc5d/Gpr158/Gpr22/Grin1/Grik2/Gria4/Gabra1/Gria2/Grm5/Tlr8/Nptxr/Ntrk3/Ptprt/Gria1/Gabrb2/Grm2/Chrm3/Rorb/Chrm1/Grm1/Gpr37l1/Grid1/Adgra1/Gpr68/Epha5/Il3ra/Epha10/Grik4/Rtn4r/Ccr1/Adgrb2/Cckbr/Gabrg2/Ephb2/Adrb1/Htr3a/Grm7/C3ar1/Nrxn1/Gabra2/Csf3r/Lyve1/Adgrg6/Adgrb3/Cd72/Gpr85/Gabrb3/Adrb2/Sstr1/Htr5a/Itgal/G…
MF	GO:0005102	signaling receptor binding	1067	0.505499	1.32554	9.999e-05	9.999e-05	0.00468194	2534	tags=27%, list=18%, signal=24%	Gh/Syndig1/Prl/Cntn6/Wif1/Cxcl10/Fabp4/Crtam/Bdnf/Cck/Gabra5/Stx1b/Nrg3/Wnt7a/Cxcl14/Camk2a/Cxcl9/Grin1/Grm5/Dlk2/Prkcb/Reln/Cacng3/S100a9/Gria1/Lrrc4b/Npy/Shisa7/Rasgrf1/Lingo1/Il16/Atp1a3/Grm1/Dnm1/Anks1b/Tubb3/Jakmip1/Cacng8/Rtn4r/Neto2/Fgf13/Cckbr/Thy1/Neto1/Dscam/Ephb2/Rit2/Adrb1/Cacng2/Npb/Nrxn1/Apln/Megf10/Lhfpl4/Ihh/Icam5/Vip/Adrb2/Kcnj10/Ptpn5/C3/Syt1/Lrrc7/C1qtnf4/Ar/Prkce/Sema4f/Madcam…
MF	GO:0005215	transporter activity	757	0.595355	1.558	9.999e-05	9.999e-05	0.00468194	1793	tags=24%, list=13%, signal=22%	Kcnk12/Gabrd/Tmem63c/Gabra6/Abcc8/Kcnmb4/Kcnq5/Cnr1/Grin2c/Fabp4/Sv2c/Ryr1/Cacna1e/Kcna2/Gabra5/Cacna1a/Grid2/Kcnc1/Kcnj9/Slc17a7/Hcn1/Ryr2/Cacna1b/Sv2b/Grin1/Grik2/Slc6a12/Scn8a/Gria4/Kcnn2/Gabra1/Slc1a6/Gria2/Snap25/Scn1a/Kcnq2/Jph3/Cacng5/Cacng3/Gria1/Slc14a1/Gabrb2/Sidt1/Cnnm1/Kcnh3/Slc8a2/Svop/Slc1a2/Slc6a1/Jph4/Kcnd2/Atp1a3/Tmc7/Slc1a3/Kcna1/Kcnj4/Slc45a1/Grid1/Slc7a14/Kcnj16/Scn2b/Scn1b/Kc…
MF	GO:0005509	calcium ion binding	431	0.602766	1.57015	9.999e-05	9.999e-05	0.00468194	2476	tags=34%, list=17%, signal=29%	Fat2/Plch2/Mctp1/Cdh15/Ryr1/Cacna1e/Nell2/Ryr2/Cacna1b/Cdh22/Grin1/Spock1/Unc13a/Dlk2/Pvalb/Pamr1/Caln1/Syt7/S100a9/Clstn2/Cabp7/Aoah/Crtac1/Fstl5/Cdh8/Fstl4/Hpcal4/Ncan/Necab1/Syt4/Kcnip2/Vsnl1/Ryr3/Snca/Nell1/Calb1/Rph3a/Trpm2/Syt2/Cdhr3/Grm7/Cabp1/Nrxn1/Fat3/Ihh/Rasgrp1/Mctp2/Syt13/Dgkb/Syt1/Cdh4/Spock3/Pitpnm3/Bcan/Sncb/Pcdh8/S100b/Plcb1/Ret/Cadps/Celsr3/Ltbp2/Casq2/Hpgds/Edil3/Tnnc1/Cdk5r1/T…
MF	GO:0005515	protein binding	6780	0.451928	1.19276	9.999e-05	9.999e-05	0.00468194	2530	tags=20%, list=18%, signal=31%	Cbln3/Gh/Rims4/Crhr1/Neurod1/Mybpc1/Syndig1/Rims1/Prl/Grm4/Abcc8/Kcnmb4/Kcnq5/Olfm3/Cbln1/Cntn6/Wif1/Cxcl10/Neurod2/Grin2c/Epha8/Cdh15/Gabbr2/Fabp4/Crtam/Amer3/Rgs1/Adcy1/Mpp3/Kif26b/Bdnf/Ryr1/Cacna1e/Lrfn5/Kcna2/Myt1/Cck/Gabra5/Nell2/Cacna1a/Stx1b/Grid2/Unc5d/Kcnc1/Scrt1/Stxbp5l/Nrxn3/Nrg3/Kcnj9/Rnf112/Chgb/Wnt7a/Hcn1/Lhx2/Ryr2/Cxcl14/Cacna1b/Camk2a/Cadm3/Cxcl9/Gpr158/St8sia3/Bsn/Neurod6/Cdh22/G…
CC	GO:0005576	extracellular region	1230	0.5332	1.39962	9.999e-05	9.999e-05	0.00468194	2626	tags=33%, list=18%, signal=29%	Cbln3/Gh/Prl/Olfm3/Col6a5/Cbln1/Elfn2/Wif1/Nptx1/Cxcl10/Brinp3/Scrg1/Bdnf/Cck/Nell2/Lingo3/Nrg3/Chgb/Wnt7a/Cxcl14/Lrrtm3/Lrrtm1/Cxcl9/Grin1/Slitrk1/Fjx1/Spock1/Gfod1/Arc/Pamr1/Mmp24/Nrcam/Reln/Emilin2/Nptxr/Pi16/S100a9/Chl1/Npy/Aoah/Crtac1/Mmp17/Optc/Fstl5/Cdh8/Lingo1/Kirrel3/Il16/Fstl4/Serpind1/Ntm/Tnfaip6/Creg2/Ncan/Chga/Col19a1/Syt4/Cpxm2/Adam23/Rtn4r/Scg3/Fgf13/Snca/Timp4/Nell1/Nptx2/Dmkn/Ang…
CC	GO:0005615	extracellular space	793	0.528286	1.3829	9.999e-05	9.999e-05	0.00468194	2658	tags=34%, list=19%, signal=29%	Cbln3/Gh/Prl/Olfm3/Elfn2/Cxcl10/Bdnf/Cck/Nell2/Lingo3/Nrg3/Chgb/Wnt7a/Cxcl14/Lrrtm3/Lrrtm1/Cxcl9/Fjx1/Spock1/Pamr1/Mmp24/Reln/Emilin2/Nptxr/Pi16/S100a9/Npy/Mmp17/Lingo1/Il16/Serpind1/Ntm/Tnfaip6/Creg2/Chga/Col19a1/Cpxm2/Rtn4r/Snca/Timp4/Nell1/Dmkn/Angptl4/Sfrp4/Sez6/Tnc/Crhbp/Npb/Adamts3/Apln/Ihh/Pcsk1n/Itgam/C3/C1qtnf4/Soga3/Spock3/Sema4f/Gfra4/Nrg2/Scg2/Lgi2/Bcan/Adgrb1/Serpina3n/Apod/Mfap5/Vgf…
CC	GO:0005794	Golgi apparatus	1182	0.482584	1.26635	9.999e-05	9.999e-05	0.00468194	2770	tags=22%, list=19%, signal=20%	Fat2/Cbln3/Gh/Crhr1/St8sia5/Olfm3/Fut9/Cdh15/Scrg1/Cxcl14/Galnt9/St8sia3/March4/Bsn/Clvs1/Stmn2/Slc1a6/Tmem59l/Snap25/Mmp24/Caln1/B4galnt4/Clstn2/B4galnt1/Cabp7/Npy/Faim2/Sgsm1/St6galnac5/Atp1a3/Dusp26/Dnm1/Ap3b2/Zdhhc2/Rbfox1/Creg2/Galntl6/Syt4/Golga7b/Snca/Rap1gap/Stmn3/Map6/Rph3a/Galnt13/Mmd2/Ptprn/Chst10/Rgs6/Grm7/Kcnc4/Cabp1/Syndig1l/Rasgrp1/Pcsk1n/Apba1/Ndst3/Htr5a/Chst1/Syt1/Stmn4/Prkce/Zd…
CC	GO:0005886	plasma membrane	3275	0.586589	1.54628	9.999e-05	9.999e-05	0.00468194	2401	tags=28%, list=17%, signal=30%	Fat2/Kcnk12/Gh/Rims4/Crhr1/Gabrd/Tmem63c/Syndig1/Plch2/Rims1/Gabra6/Grm4/Abcc8/Kcnmb4/Kcnq5/Olfm3/Cbln1/Adra1d/Grm3/Cnr1/Cntn6/Nptx1/Cxcl10/Grin2c/Epha8/Cdh15/Gabbr2/Crtam/Amer3/Slitrk3/Rgs1/Adcy1/Ryr1/Cacna1e/Lrfn5/Diras2/Kcna2/Gpr132/Gabra5/Unc5a/Cacna1a/Stx1b/Grid2/Unc5d/Ptchd1/Kcnc1/Stxbp5l/Nrxn3/Nrg3/Kcnj9/Rnf112/Hcn1/Ryr2/Cacna1b/Rasal1/Lrrtm3/Lrrtm1/Camk2a/Cadm3/Cxcl9/Gpr158/Gpr22/Bsn/Cdh2…
CC	GO:0005887	integral component of plasma membrane	849	0.653282	1.71032	9.999e-05	9.999e-05	0.00468194	1947	tags=35%, list=14%, signal=32%	Kcnk12/Gabrd/Syndig1/Gabra6/Grm4/Abcc8/Kcnmb4/Kcnq5/Olfm3/Adra1d/Grm3/Cnr1/Grin2c/Epha8/Gabbr2/Crtam/Slitrk3/Adcy1/Cacna1e/Lrfn5/Kcna2/Gpr132/Gabra5/Cacna1a/Grid2/Kcnc1/Kcnj9/Hcn1/Lrrtm3/Lrrtm1/Cadm3/Gpr22/Grin1/Grik2/Gsg1l/Slc6a12/Scn8a/Gria4/Gabra1/Slc1a6/Slitrk1/Gria2/Grm5/Snap25/Scn1a/Mmp24/Kcnq2/Nrcam/Cacng5/Cacng3/Ntrk3/Ptprt/Gria1/Slc14a1/Clstn2/Gabrb2/Lrrc4b/Shisa7/Grm2/Kcnh3/Chrm3/Slc8a2…
BP	GO:0006810	transport	3357	0.5109	1.34679	9.999e-05	9.999e-05	0.00468194	2483	tags=22%, list=17%, signal=24%	Kcnk12/Gh/Rims4/Crhr1/Neurod1/Gabrd/Tmem63c/Syndig1/Plch2/Rims1/Prl/Gabra6/Grm4/Abcc8/Kcnmb4/Kcnq5/Cbln1/Hecw1/Cnr1/Mctp1/Nptx1/Cxcl10/Grin2c/Fabp4/Crtam/Sv2c/Adcy1/Bdnf/Ryr1/Cacna1e/Kcna2/Myt1/Cck/Gabra5/Nell2/Cacna1a/Stx1b/Grid2/Kcnc1/Stxbp5l/Nrxn3/Kcnj9/Slc17a7/Wnt7a/Hcn1/Ryr2/Cacna1b/Lrrtm1/Camk2a/Sv2b/Bsn/Grin1/Grik2/Gsg1l/Slc6a12/Scn8a/Gria4/Kcnn2/Gabra1/Slc1a6/Pou2f2/Gria2/Grm5/Unc13a/Arc/…
BP	GO:0006811	ion transport	1115	0.61079	1.60221	9.999e-05	9.999e-05	0.00468194	1824	tags=26%, list=13%, signal=25%	Kcnk12/Crhr1/Gabrd/Tmem63c/Plch2/Gabra6/Abcc8/Kcnmb4/Kcnq5/Hecw1/Cnr1/Cxcl10/Grin2c/Fabp4/Bdnf/Ryr1/Cacna1e/Kcna2/Cck/Gabra5/Cacna1a/Grid2/Kcnc1/Kcnj9/Slc17a7/Hcn1/Ryr2/Cacna1b/Camk2a/Grin1/Grik2/Gsg1l/Scn8a/Gria4/Kcnn2/Gabra1/Slc1a6/Gria2/Grm5/Arc/Prkcb/Scn1a/Syt7/Kcnq2/Jph3/Pak1/Reln/Cacng5/Cacng3/Gria1/Ank1/Gabrb2/Tmem163/Stac2/Cnnm1/Shisa7/Gpm6b/Grm2/Kcnh3/Rasgrf1/Slc8a2/Add2/Slc1a2/Slc6a1/Na…
BP	GO:0006812	cation transport	793	0.632295	1.65516	9.999e-05	9.999e-05	0.00468194	1823	tags=28%, list=13%, signal=26%	Kcnk12/Crhr1/Tmem63c/Plch2/Abcc8/Kcnmb4/Kcnq5/Hecw1/Cnr1/Cxcl10/Grin2c/Ryr1/Cacna1e/Kcna2/Cacna1a/Kcnc1/Kcnj9/Slc17a7/Hcn1/Ryr2/Cacna1b/Camk2a/Grin1/Gsg1l/Scn8a/Kcnn2/Arc/Prkcb/Scn1a/Syt7/Kcnq2/Jph3/Reln/Cacng5/Cacng3/Ank1/Tmem163/Stac2/Shisa7/Gpm6b/Kcnh3/Rasgrf1/Slc8a2/Nat8l/Jph4/Il16/Kcnd2/Atp1a3/Slc1a3/Kcna1/Kcnj4/Dpp10/Kcnj16/Scn2b/Scn1b/Syt4/Kcnip2/Slc24a2/Cacnb3/Tfr2/Kcnj3/Slc13a3/Ryr3/Cacn…
BP	GO:0006875	cellular metal ion homeostasis	393	0.53935	1.40362	9.999e-05	9.999e-05	0.00468194	2271	tags=27%, list=16%, signal=23%	Crhr1/Plch2/Cxcl10/Grin2c/Ryr1/Cacna1a/Ryr2/Grin1/Grik2/Prkcb/Jph3/Slc8a2/Atp1a3/Grm1/Chga/Slc24a2/Cacnb3/Tfr2/Ryr3/Ccr1/Cacna1i/Snca/Cckbr/Calb1/Thy1/Trpm2/Ubash3b/Adrb1/C3ar1/Gng3/Adrb2/Slc8a1/Kcnk3/Adcy8/Slc30a3/Prkce/Tmem178/Akap6/Ank2/S100b/Plcb1/Gm5127/Fam155a/Casq2/Lcn2/Mt2/Adra1b/C5ar1/Cacna1c/Gpr3/Ackr4/Coro1a/Slc40a1/Cacna1g/Pde4d/Hrh3/Oprl1/Kcnma1/Xk/Nos1/Fkbp1b/P2rx7/Epor/Npy1r/Slc24a…
BP	GO:0006897	endocytosis	521	0.538151	1.40477	9.999e-05	9.999e-05	0.00468194	2171	tags=24%, list=15%, signal=21%	Mctp1/Slc17a7/Lrrtm1/Gsg1l/Gria2/Arc/Snap25/Syt7/Cacng5/Cacng3/Gria1/Myo1g/Asgr1/Prkcg/Cntn2/Dnm1/Syt4/Syp/Tfr2/Cacng8/Snca/Rap1gap/Caly/Sfrp4/Syt2/Rit2/Amph/Cacng2/Apln/Megf10/Wasf1/Icam5/Dcx/Adrb2/Itgal/Ptpn5/C3/Syt1/Adgrb1/Dnm3/Sh3gl2/Fcgr1/Snph/Lrp11/Napb/Sncb/Ank2/Ramp1/Pacsin1/Sorl1/Fcho1/C2/Hck/Coro1a/Il2rb/Pstpip1/Syk/Nckap1l/Ncf4/Itgb2/Elmo1/Stx1a/Rin1/Vtn/Mlc1/Sgip1/Cdh13/Hpca/Ppp3ca/Lr…
BP	GO:0006928	movement of cell or subcellular component	1570	0.489476	1.28689	9.999e-05	9.999e-05	0.00468194	2285	tags=23%, list=16%, signal=22%	Fat2/Abcc8/Mctp1/Cntn6/Cxcl10/Epha8/Bdnf/Cacna1e/Cck/Unc5a/Unc5d/Scrt1/Nrg3/Wnt7a/Lhx2/Ryr2/Cxcl14/Camk2a/Cxcl9/Bsn/Grin1/Kcnn2/Spock1/Arc/Scn1a/Pax3/Nrcam/Pak1/Reln/Ntrk3/S100a9/Ptprt/Myo1g/Chl1/Add2/Kirrel3/Il16/Cntn2/Neurl1a/Ap3b2/Prr5/Tnfaip6/Foxg1/Astn1/Chga/Scn2b/Cdk5r2/Scn1b/Arx/Epha5/Epha10/Tubb3/Nefl/Rtn4r/Ccr1/Dscaml1/Fgf13/Ptprr/Map6/Wt1/Thy1/Trpm2/Dscam/Ephb2/Cnih2/Adrb1/Camk2b/C3ar1/…
BP	GO:0006935	chemotaxis	423	0.598464	1.55882	9.999e-05	9.999e-05	0.00468194	2488	tags=35%, list=17%, signal=30%	Cntn6/Cxcl10/Epha8/Bdnf/Unc5a/Unc5d/Nrg3/Lhx2/Cxcl14/Cxcl9/Nrcam/Reln/Ntrk3/S100a9/Chl1/Il16/Cntn2/Foxg1/Chga/Scn1b/Arx/Epha5/Epha10/Tubb3/Rtn4r/Ccr1/Dscaml1/Trpm2/Dscam/Ephb2/C3ar1/Crmp1/Csf3r/Pax6/Itgam/Ntng2/Cdh4/Vstm2l/Sema4f/Scg2/Efna3/Gap43/Ephb1/Dpysl4/L1cam/Plxna4/Lrtm2/Kif5c/Celsr3/Ptpro/Cntn4/Hspb1/Spp1/Chn1/Pf4/Igfals/Ntng1/C5ar1/Prex1/Cdk5r1/Kif5a/Ackr4/Efna2/Coro1a/Smoc2/Cd74/Pik3cd/…
BP	GO:0007154	cell communication	3939	0.527865	1.39189	9.999e-05	9.999e-05	0.00468194	2488	tags=25%, list=17%, signal=28%	Gh/Rims4/Crhr1/Neurod1/Gabrd/Plch2/Rims1/Prl/Gabra6/Grm4/Abcc8/Kcnmb4/Cbln1/Adra1d/Grm3/Cnr1/Mctp1/Cntn6/Wif1/Nptx1/Cxcl10/Neurod2/Grin2c/Epha8/Mir124a-1hg/Gabbr2/Amer3/Sv2c/Rgs1/Adcy1/Bdnf/Ryr1/Cacna1e/Diras2/Kcna2/Myt1/Gpr132/Cck/Gabra5/Nell2/Unc5a/Cacna1a/Stx1b/Grid2/Unc5d/Ptchd1/Stxbp5l/Nrxn3/Nrg3/Tmem145/Slc17a7/Wnt7a/Ryr2/Cacna1b/Rasal1/Lrrtm1/Camk2a/Sv2b/Cxcl9/Gpr158/Gpr22/Bsn/Grin1/Grik2/…
BP	GO:0007155	cell adhesion	985	0.548075	1.4368	9.999e-05	9.999e-05	0.00468194	2400	tags=29%, list=17%, signal=26%	Fat2/Col6a5/Cbln1/Cntn6/Epha8/Cdh15/Slitrk3/Kif26b/Lrfn5/Grid2/Unc5d/Nrxn3/Cadm3/Cdh22/Slitrk1/Spock1/Mmp24/Nrcam/Reln/Emilin2/S100a9/Ptprt/Clstn2/Myo1g/Lrrc4b/Chl1/Igsf21/Zc3h12d/Gpm6b/Add2/Cdh8/Kirrel3/Cntn2/Dusp26/Lrrc4/Ntm/Tnfaip6/Astn1/Ncan/Col19a1/Epha5/Megf11/Omg/Adam23/Dscaml1/Rap1gap/Ajap1/Aqp4/Thy1/Tnc/Lrrc4c/Dscam/Spon1/Cdhr3/Ubash3b/Hapln1/Nrxn1/Csf3r/Lyve1/Megf10/Fat3/Ihh/Icam5/Hapln…
BP	GO:0007165	signal transduction	3530	0.485906	1.28088	9.999e-05	9.999e-05	0.00468194	2495	tags=23%, list=18%, signal=26%	Gh/Crhr1/Neurod1/Gabrd/Plch2/Rims1/Prl/Gabra6/Grm4/Cbln1/Adra1d/Grm3/Cnr1/Cntn6/Wif1/Nptx1/Cxcl10/Neurod2/Grin2c/Epha8/Gabbr2/Amer3/Rgs1/Adcy1/Bdnf/Diras2/Gpr132/Cck/Gabra5/Unc5a/Cacna1a/Stx1b/Grid2/Unc5d/Ptchd1/Nrg3/Tmem145/Slc17a7/Wnt7a/Ryr2/Rasal1/Camk2a/Cxcl9/Gpr158/Gpr22/Bsn/Grin1/Grik2/Gsg1l/Gabra1/Gria2/Grm5/Unc13a/Dlk2/Arc/Prkcb/Jph3/Tlr8/Pak1/Reln/Cacng5/Nptxr/Cacng3/Pcp2/Ntrk3/S100a9/Gn…
BP	GO:0007166	cell surface receptor signaling pathway	1786	0.483676	1.27253	9.999e-05	9.999e-05	0.00468194	2289	tags=22%, list=16%, signal=21%	Gh/Crhr1/Rims1/Grm4/Cbln1/Grm3/Cntn6/Wif1/Cxcl10/Grin2c/Epha8/Amer3/Bdnf/Unc5a/Stx1b/Grid2/Ptchd1/Slc17a7/Wnt7a/Ryr2/Camk2a/Cxcl9/Grin1/Grik2/Gsg1l/Gria2/Grm5/Unc13a/Dlk2/Arc/Prkcb/Pak1/Reln/Cacng5/Cacng3/Ntrk3/Ptprt/Myo1g/Shisa7/Grm2/Rasgrf1/Faim2/Oas2/Cntn2/Atp1a3/Neurl1a/Grm1/Gpr37l1/Fstl4/Grid2ip/Adgra1/Tfap2b/Cacnb3/Epha5/Il3ra/Epha10/Tubb3/Cacng8/Rtn4r/Neto2/Ccr1/Adgrb2/Snca/Timp4/Ptprr/Rph…
BP	GO:0007186	G protein-coupled receptor signaling pathway	431	0.640482	1.6684	9.999e-05	9.999e-05	0.00468194	1751	tags=35%, list=12%, signal=32%	Crhr1/Gabra6/Grm4/Adra1d/Grm3/Cnr1/Cxcl10/Gabbr2/Rgs1/Adcy1/Bdnf/Gpr132/Cck/Gabra5/Cacna1a/Tmem145/Camk2a/Gpr158/Gpr22/Gabra1/Grm5/Pcp2/Gng13/Gabrb2/Npy/Grm2/Chrm3/Cntn2/Chrm1/Grm1/Gpr37l1/Grid2ip/Rgs8/Adgra1/Gpr68/Chga/Syp/Phf24/Ccr1/Adcy2/Adgrb2/Snca/Cckbr/Caly/Gabrg2/Rit2/Adrb1/Rgs6/Rgs7/Grm7/Npb/C3ar1/Gabra2/Gng3/Apln/Adgrg6/Adgrb3/Gpr85/Pcsk1n/Vip/Gabrb3/Adrb2/Dgkb/Sstr1/Htr5a/C3/Adcy8/Ntsr2…
BP	GO:0007267	cell-cell signaling	1128	0.638078	1.67381	9.999e-05	9.999e-05	0.00468194	2016	tags=30%, list=14%, signal=28%	Rims4/Crhr1/Neurod1/Gabrd/Rims1/Gabra6/Grm4/Abcc8/Cbln1/Grm3/Cnr1/Mctp1/Wif1/Nptx1/Neurod2/Grin2c/Mir124a-1hg/Amer3/Sv2c/Adcy1/Bdnf/Cacna1e/Myt1/Gabra5/Nell2/Cacna1a/Stx1b/Grid2/Stxbp5l/Nrxn3/Nrg3/Slc17a7/Wnt7a/Ryr2/Cacna1b/Lrrtm1/Camk2a/Sv2b/Grin1/Grik2/Gria4/Kcnn2/Gabra1/Gria2/Fjx1/Grm5/Unc13a/Arc/Prkcb/Snap25/Syt7/Jph3/Pak1/Reln/Cacng5/Nptxr/Cacng3/S100a9/Gria1/Clstn2/Gabrb2/Prkcg/Apba2/Ppfia2…
BP	GO:0007268	chemical synaptic transmission	572	0.728906	1.90419	9.999e-05	9.999e-05	0.00468194	1764	tags=39%, list=12%, signal=36%	Rims4/Crhr1/Gabrd/Rims1/Gabra6/Grm4/Cbln1/Grm3/Cnr1/Mctp1/Nptx1/Neurod2/Grin2c/Mir124a-1hg/Sv2c/Adcy1/Bdnf/Cacna1e/Gabra5/Cacna1a/Stx1b/Grid2/Stxbp5l/Nrxn3/Nrg3/Slc17a7/Wnt7a/Cacna1b/Lrrtm1/Camk2a/Sv2b/Grin1/Grik2/Gria4/Kcnn2/Gabra1/Gria2/Grm5/Unc13a/Arc/Prkcb/Snap25/Syt7/Jph3/Pak1/Reln/Cacng5/Nptxr/Cacng3/Gria1/Clstn2/Gabrb2/Prkcg/Apba2/Ppfia2/Slitrk5/Shisa7/Grm2/Chrm3/Rasgrf1/Slc8a2/Cadps2/Cdh8…
BP	GO:0007275	multicellular organism development	3838	0.478192	1.26088	9.999e-05	9.999e-05	0.00468194	2507	tags=22%, list=18%, signal=25%	Gh/Crhr1/Neurod1/Mybpc1/Syndig1/Rims1/Prl/Abcc8/Olfm3/Cbln1/Hecw1/Cnr1/Fut9/Cntn6/Wif1/Nptx1/Cxcl10/Neurod2/Brinp3/Epha8/Mir124a-1hg/Slitrk3/Adcy1/Kif26b/Bdnf/Ryr1/Lrfn5/Kcna2/Myt1/Cck/Gabra5/Unc5a/Cacna1a/Grid2/Unc5d/Ptchd1/Scrt1/Nrxn3/Nrg3/Rnf112/Wnt7a/Hcn1/Lhx2/Ryr2/Cxcl14/Rasal1/Lrrtm3/Lrrtm1/Camk2a/Bsn/Neurod6/Grin1/Prdm8/Scn8a/Stmn2/Gabra1/Pou2f2/Slitrk1/Fjx1/Grm5/Spock1/Unc13a/Arc/Prkcb/Sn…
BP	GO:0007399	nervous system development	1885	0.577596	1.51988	9.999e-05	9.999e-05	0.00468194	2462	tags=29%, list=17%, signal=27%	Gh/Neurod1/Syndig1/Rims1/Abcc8/Olfm3/Cbln1/Hecw1/Cnr1/Fut9/Cntn6/Nptx1/Neurod2/Brinp3/Epha8/Slitrk3/Adcy1/Bdnf/Lrfn5/Kcna2/Myt1/Cck/Gabra5/Unc5a/Cacna1a/Grid2/Unc5d/Ptchd1/Scrt1/Nrxn3/Nrg3/Rnf112/Wnt7a/Hcn1/Lhx2/Rasal1/Lrrtm3/Lrrtm1/Camk2a/Bsn/Neurod6/Grin1/Prdm8/Stmn2/Gabra1/Slitrk1/Grm5/Spock1/Unc13a/Arc/Snap25/Mmp24/Pax3/Nrcam/Pak1/Reln/Nptxr/Cpne9/Ntrk3/S100a9/Rbfox3/Clstn2/Gabrb2/Lrrc4b/Prkc…
BP	GO:0007409	axonogenesis	399	0.680007	1.77003	9.999e-05	9.999e-05	0.00468194	2462	tags=41%, list=17%, signal=35%	Cntn6/Nptx1/Epha8/Slitrk3/Adcy1/Bdnf/Cck/Unc5a/Cacna1a/Unc5d/Wnt7a/Lhx2/Grin1/Prdm8/Slitrk1/Nrcam/Pak1/Reln/Ntrk3/Lrrc4b/Chl1/Slitrk5/Cntn2/Bcl11a/Fstl4/Foxg1/Scn1b/Arx/Epha5/Epha10/Tubb3/Omg/Nefl/Rtn4r/Dscaml1/Fgf13/Map6/Thy1/Lrrc4c/Dscam/Ephb2/Crmp1/Dcx/Pax6/Ntng2/Cdh4/Vstm2l/Sema4f/Stmn1/Efna3/Gap43/Sptbn4/Aatk/Mapt/Ptprz1/Ephb1/Chrnb2/L1cam/Plxna4/Nefm/Lrtm2/Kif5c/Ret/Tnr/Pou3f2/Celsr3/Ptpro/…
BP	GO:0007417	central nervous system development	700	0.535471	1.39986	9.999e-05	9.999e-05	0.00468194	2289	tags=26%, list=16%, signal=23%	Neurod1/Cbln1/Neurod2/Cacna1a/Grid2/Unc5d/Ptchd1/Nrg3/Wnt7a/Lhx2/Neurod6/Grin1/Prdm8/Spock1/Pax3/Nrcam/Pak1/Reln/Ntrk3/S100a9/Crtac1/Slitrk5/Sez6l/Faim2/Slc1a2/Lingo1/Kirrel3/Cntn2/Gpr37l1/Kcna1/Ttbk1/Foxg1/Ncan/Cdk5r2/Scn1b/Arx/Epha5/Jakmip1/Omg/Rtn4r/Dscaml1/Fgf13/Sez6/Ephb2/Hapln1/Nrxn1/Rfx4/Hapln4/Pou3f3/Dcx/Cbs/Sez6l2/Pax6/Kcnj10/Itgam/C3/Drp2/Dnah5/Bcan/Zfp365/Sptbn4/Aatk/Ptprz1/Ephb1/Chrnb…
BP	GO:0007420	brain development	506	0.535871	1.39841	9.999e-05	9.999e-05	0.00468194	2289	tags=25%, list=16%, signal=22%	Neurod1/Cbln1/Neurod2/Cacna1a/Grid2/Ptchd1/Nrg3/Wnt7a/Lhx2/Neurod6/Grin1/Prdm8/Pak1/Reln/Crtac1/Slitrk5/Sez6l/Faim2/Slc1a2/Kirrel3/Cntn2/Gpr37l1/Kcna1/Foxg1/Cdk5r2/Arx/Epha5/Jakmip1/Rtn4r/Dscaml1/Fgf13/Sez6/Ephb2/Nrxn1/Rfx4/Pou3f3/Dcx/Cbs/Sez6l2/Pax6/Dnah5/Bcan/Zfp365/Aatk/Chrnb2/Plxna4/Ndrg4/Plcb1/Tnr/Pou3f2/Dab1/Phactr1/C5ar1/Uncx/Cdk5r1/Nnat/Hhex/Alk/Lhx6/Cend1/Gli3/Chrd/Bhlhe22/Dlx1/Ncam1/Tbr…
BP	GO:0007610	behavior	534	0.658459	1.7193	9.999e-05	9.999e-05	0.00468194	1824	tags=32%, list=13%, signal=29%	Crhr1/Prl/Grm4/Abcc8/Cnr1/Neurod2/Adcy1/Bdnf/Cacna1e/Kcna2/Cck/Gabra5/Cacna1a/Ptchd1/Slc17a7/Cacna1b/Lrrtm1/Grin1/Grik2/Scn8a/Slitrk1/Grm5/Arc/Snap25/Scn1a/Jph3/Pak1/Reln/Gria1/Prkcg/Chl1/Apba2/Mmp17/Slitrk5/Shisa7/Sez6l/Slc8a2/Slc1a2/Slc6a1/Kirrel3/Jph4/Cntn2/Kcnd2/Atp1a3/Grm1/Dnm1/Slc1a3/Grid1/Ttbk1/Astn1/Syt4/Slc24a2/Rasd2/Fgf13/Snca/Cckbr/Nptx2/Gabrg2/Calb1/Sez6/Neto1/Dscam/Ephb2/Adrb1/Chst10…
MF	GO:0008092	cytoskeletal protein binding	801	0.51216	1.34077	9.999e-05	9.999e-05	0.00468194	2464	tags=24%, list=17%, signal=21%	Mybpc1/Cdh15/Kif26b/Kcna2/Kcnc1/Stxbp5l/Cdh22/Stmn2/Gria2/Unc13a/Arc/Snap25/Kcnq2/Nrcam/S100a9/Ptprt/Gria1/Ank1/Myo1g/Add2/Cdh8/Dnm1/Cdk5r2/Fsd1/Jakmip1/Tppp/Fgf13/Snca/Enc1/Stmn3/Map6/Atcay/Cap2/Ptprn/Crmp1/Tmsb15b1/Wasf1/Pstpip2/Dcx/Mx1/Slc8a1/Phactr3/Adcy8/Mapk8ip2/Cdh4/Ablim3/Stmn4/Prkce/Rgs14/Stmn1/Neb/Fez1/Dnm3/Sptbn4/Kcnj11/Tagln3/Mapt/Homer2/Racgap1/Dpysl4/Sncb/Fmnl1/Rab3c/Lzts1/Coro2a/Ra…
MF	GO:0008324	cation transmembrane transporter activity	432	0.671407	1.74899	9.999e-05	9.999e-05	0.00468194	1793	tags=31%, list=13%, signal=28%	Kcnk12/Tmem63c/Abcc8/Kcnmb4/Kcnq5/Cnr1/Grin2c/Ryr1/Cacna1e/Kcna2/Cacna1a/Kcnc1/Kcnj9/Slc17a7/Hcn1/Ryr2/Cacna1b/Grin1/Grik2/Slc6a12/Scn8a/Gria4/Kcnn2/Slc1a6/Gria2/Snap25/Scn1a/Kcnq2/Jph3/Cacng5/Cacng3/Gria1/Kcnh3/Slc8a2/Slc1a2/Slc6a1/Jph4/Kcnd2/Atp1a3/Slc1a3/Kcna1/Kcnj4/Slc45a1/Kcnj16/Scn2b/Scn1b/Kcnip2/Slc24a2/Cacnb3/Kcnj3/Slc13a3/Ryr3/Grik4/Cacng8/Cacna1i/Kcnj12/Pex5l/Trpm2/Htr3a/Cacng2/Grm7/Kcn…
BP	GO:0009605	response to external stimulus	1497	0.505375	1.32835	9.999e-05	9.999e-05	0.00468194	2810	tags=30%, list=20%, signal=27%	Gh/Prl/Abcc8/Cnr1/Cntn6/Cxcl10/Epha8/Fabp4/Rgs1/Bdnf/Ryr1/Lrfn5/Cck/Unc5a/Cacna1a/Grid2/Unc5d/Nrg3/Lhx2/Ryr2/Cxcl14/Cxcl9/Grin1/Scn1a/Csmd1/Mmp24/Nrcam/Tlr8/Reln/Pcp2/Ntrk3/S100a9/Asgr1/Prkcg/Chl1/Aoah/Cadps2/Slc1a2/Oas2/Il16/Cntn2/Slc1a3/Kcna1/Tnfaip6/Ttbk1/Foxg1/Chga/Scn1b/Arx/Cacnb3/Epha5/Epha10/Tubb3/Phf24/Omg/Rtn4r/Ccr1/Dscaml1/Snca/Ajap1/Angptl4/Trpm2/Dscam/Ephb2/Ubash3b/Adrb1/C3ar1/Nrxn1/C…
BP	GO:0009653	anatomical structure morphogenesis	2114	0.472055	1.24255	9.999e-05	9.999e-05	0.00468194	2324	tags=21%, list=16%, signal=21%	Neurod1/Mybpc1/Rims1/Abcc8/Olfm3/Cbln1/Hecw1/Cntn6/Nptx1/Cxcl10/Epha8/Cdh15/Slitrk3/Adcy1/Kif26b/Bdnf/Ryr1/Kcna2/Cck/Unc5a/Cacna1a/Grid2/Unc5d/Nrxn3/Nrg3/Wnt7a/Hcn1/Lhx2/Ryr2/Rasal1/Camk2a/Cxcl9/Cdh22/Grin1/Prdm8/Slitrk1/Fjx1/Unc13a/Arc/Prkcb/Pax3/Nrcam/Pak1/Reln/Cpne9/Ntrk3/Lrrc4b/Chl1/Cpne6/Slitrk5/Optc/Cpne5/Rorb/Faim2/Cdh8/Kirrel3/Itpka/Cntn2/Bcl11a/Fstl4/Slc1a3/Foxg1/Tfap2b/Cdk5r2/Scn1b/Syt4…
BP	GO:0009966	regulation of signal transduction	2169	0.441855	1.16326	9.999e-05	9.999e-05	0.00468194	2265	tags=20%, list=16%, signal=19%	Gh/Crhr1/Neurod1/Rims1/Prl/Grm4/Cbln1/Cntn6/Wif1/Nptx1/Neurod2/Epha8/Amer3/Rgs1/Bdnf/Stx1b/Wnt7a/Rasal1/Grin1/Grik2/Gsg1l/Grm5/Unc13a/Dlk2/Arc/Prkcb/Jph3/Pak1/Reln/Cacng5/Nptxr/Cacng3/Ntrk3/S100a9/Ptprt/Iqsec3/Shisa7/Sez6l/Rasgrf1/Faim2/Rap1gap2/Cntn2/Neurl1a/Grm1/Dusp26/Gpr37l1/Fstl4/Dnm1/Cnksr2/Rgs8/Prr5/Tfap2b/Chga/Otud7a/Cacnb3/Syp/Phf24/Cacng8/Rtn4r/Neto2/Rasd2/Ccr1/Snca/Psd/Nptx2/Rap1gap/Pt…
CC	GO:0009986	cell surface	600	0.565231	1.47684	9.999e-05	9.999e-05	0.00468194	2626	tags=36%, list=18%, signal=30%	Wif1/Cxcl10/Cdh15/Lrfn5/Unc5d/Kcnc1/Wnt7a/Hcn1/Cxcl9/Bsn/Cdh22/Grin1/Gria2/Kcnq2/Tlr8/Ptprt/Gria1/Clstn2/Igsf21/Cdh8/Slc1a2/Slc6a1/Cntn2/Slc1a3/Kcna1/Ntm/Astn1/Epha5/Il3ra/Tfr2/Kcnj3/Rtn4r/Ccr1/Dscaml1/Ajap1/Aqp4/Sfrp4/Thy1/Dpp6/Cacng2/Grm7/Kcnc4/Nrxn1/Csf3r/Adgrg6/Cd48/Itgal/Itgam/C3/Havcr2/Cdh4/Gfra4/Ntsr2/Bcan/Fcgr1/Gpc5/Chrnb2/Scnn1b/Kcna4/Flt3/Crlf1/Lrfn1/L1cam/Ramp1/Tnr/Kcnk2/Ctss/Cd44/C5ar…
BP	GO:0010646	regulation of cell communication	2503	0.507389	1.33633	9.999e-05	9.999e-05	0.00468194	2265	tags=22%, list=16%, signal=23%	Gh/Rims4/Crhr1/Neurod1/Rims1/Prl/Grm4/Abcc8/Cbln1/Grm3/Cnr1/Mctp1/Cntn6/Wif1/Nptx1/Neurod2/Grin2c/Epha8/Mir124a-1hg/Amer3/Rgs1/Adcy1/Bdnf/Cacna1e/Myt1/Nell2/Cacna1a/Stx1b/Grid2/Stxbp5l/Nrxn3/Nrg3/Wnt7a/Ryr2/Cacna1b/Rasal1/Lrrtm1/Camk2a/Grin1/Grik2/Gsg1l/Gria4/Kcnn2/Gria2/Grm5/Unc13a/Dlk2/Arc/Prkcb/Snap25/Syt7/Jph3/Pak1/Reln/Cacng5/Nptxr/Cacng3/Ntrk3/S100a9/Ptprt/Gria1/Clstn2/Iqsec3/Prkcg/Apba2/Pp…
BP	GO:0010647	positive regulation of cell communication	1306	0.513723	1.34924	9.999e-05	9.999e-05	0.00468194	2231	tags=22%, list=16%, signal=21%	Gh/Rims4/Crhr1/Rims1/Prl/Grm4/Cntn6/Neurod2/Grin2c/Epha8/Mir124a-1hg/Adcy1/Bdnf/Nell2/Stx1b/Wnt7a/Cacna1b/Lrrtm1/Grin1/Grik2/Gria4/Gria2/Grm5/Unc13a/Arc/Prkcb/Snap25/Syt7/Pak1/Reln/Cacng5/Cacng3/Ntrk3/S100a9/Gria1/Clstn2/Shisa7/Rasgrf1/Slc8a2/Nat8l/Cntn2/Rims3/Neurl1a/Grm1/Gpr37l1/Slc1a3/Prr5/Gpr68/Chga/Nrgn/Slc24a2/Cacnb3/Vsnl1/Tfr2/Cacng8/Rtn4r/Rasd2/Ccr1/Snca/Cckbr/Calb1/Pex5l/Sfrp4/Car7/Trpm2…
BP	GO:0010720	positive regulation of cell development	555	0.555687	1.45135	9.999e-05	9.999e-05	0.00468194	2458	tags=27%, list=17%, signal=23%	Gh/Neurod1/Rims1/Cnr1/Neurod2/Brinp3/Bdnf/Rnf112/Rasal1/Grin1/Stmn2/Slitrk1/Grm5/Unc13a/Pak1/Reln/Cpne9/Ntrk3/S100a9/Cpne6/Cpne5/Itpka/Neurl1a/Bcl11a/Ttbk1/Foxg1/Gpr68/Scn1b/Syt4/Nefl/Xlr3b/Enc1/Map6/Sez6/Syt2/Dscam/Ephb2/Mmd2/Rit2/Adrb1/Camk2b/Rgs6/Elavl4/Dcx/Pax6/Brinp2/Ptpn5/Syt1/Lrrc7/Cdh4/Akap6/Rgs14/Foxo6/Zfp365/Fez1/Mapt/Ptprz1/Nkx6-2/Bend6/L1cam/Plxna4/Ndrg4/Ret/Pacsin1/Mef2c/Hspb1/Dab1/P…
BP	GO:0010975	regulation of neuron projection development	544	0.611056	1.5959	9.999e-05	9.999e-05	0.00468194	2462	tags=32%, list=17%, signal=27%	Rims1/Hecw1/Cnr1/Bdnf/Cacna1a/Grid2/Wnt7a/Rasal1/Grin1/Stmn2/Slitrk1/Spock1/Unc13a/Arc/Snap25/Nrcam/Pak1/Reln/Cpne9/Ntrk3/S100a9/Lrrc4b/Cpne6/Cpne5/Rap1gap2/Itpka/Cntn2/Neurl1a/Bcl11a/Fstl4/Ntm/Scn1b/Syt4/Omg/Nefl/Rtn4r/Xlr3b/Fgf13/Enc1/Map6/Thy1/Sez6/Syt2/Lrrc4c/Dscam/Ephb2/Rit2/Inpp5j/Camk2b/Crmp1/Elavl4/Fat3/Adgrb3/Dcx/Pax6/Ptpn5/Syt1/Lrrc7/Cdh4/Cit/Sema4f/Foxo6/Zfp365/Fez1/Dnm3/Aatk/Mapt/Ngef…
CC	GO:0012505	endomembrane system	3030	0.46675	1.23018	9.999e-05	9.999e-05	0.00468194	3062	tags=24%, list=21%, signal=24%	Fat2/Cbln3/Gh/Crhr1/Syndig1/St8sia5/Prl/Abcc8/Olfm3/Mctp1/Fut9/Brinp3/Epha8/Cdh15/Sv2c/Scrg1/Bdnf/Ryr1/Kcna2/Stx1b/Stxbp5l/Rnf112/Slc17a7/Chgb/Ryr2/Cxcl14/Lrrtm1/Galnt9/Sv2b/St8sia3/March4/Bsn/Grin1/Clvs1/Kcnn2/Stmn2/Slc1a6/Gria2/Tmem59l/Unc13a/Arc/Snap25/Mmp24/Caln1/Syt7/Jph3/Pak1/Lamp5/B4galnt4/Gria1/Ank1/Clstn2/B4galnt1/Ddn/Tmem163/Cabp7/Npy/Cpne6/Apba2/Sez6l/Ina/Faim2/Svop/Trim9/Nat8l/Jph4/Ra…
CC	GO:0014069	postsynaptic density	363	0.712569	1.85302	9.999e-05	9.999e-05	0.00468194	1989	tags=34%, list=14%, signal=30%	Syndig1/Rims1/Grm3/Grin2c/Slitrk3/Adcy1/Lrfn5/Grid2/Rnf112/Lrrtm3/Camk2a/Bsn/Grin1/Grik2/Gsg1l/Scn8a/Gria4/Slitrk1/Gria2/Grm5/Arc/Nrcam/Pak1/Cacng5/Cacng3/Gria1/Clstn2/Iqsec3/Lrrc4b/Prkcg/Shisa7/Chrm3/Add2/Chrm1/Kcnd2/Neurl1a/Grm1/Bcl11a/Dnm1/Cnksr2/Lrrc4/Grid1/Adgra1/Nrgn/Anks1b/Syp/Cacng8/Neto2/Syn1/Psd/Cap2/Neto1/Lrrc4c/Cnih2/Camk2b/Cacng2/Gng3/Sorcs3/Adcy8/Lrrc7/Mapk8ip2/Drp2/Rgs14/Adgrb1/Dnm…
MF	GO:0015075	ion transmembrane transporter activity	585	0.626735	1.63727	9.999e-05	9.999e-05	0.00468194	1793	tags=27%, list=13%, signal=25%	Kcnk12/Gabrd/Tmem63c/Gabra6/Abcc8/Kcnmb4/Kcnq5/Cnr1/Grin2c/Ryr1/Cacna1e/Kcna2/Gabra5/Cacna1a/Grid2/Kcnc1/Kcnj9/Slc17a7/Hcn1/Ryr2/Cacna1b/Grin1/Grik2/Slc6a12/Scn8a/Gria4/Kcnn2/Gabra1/Slc1a6/Gria2/Snap25/Scn1a/Kcnq2/Jph3/Cacng5/Cacng3/Gria1/Gabrb2/Kcnh3/Slc8a2/Slc1a2/Slc6a1/Jph4/Kcnd2/Atp1a3/Tmc7/Slc1a3/Kcna1/Kcnj4/Slc45a1/Grid1/Kcnj16/Scn2b/Scn1b/Kcnip2/Slc24a2/Cacnb3/Kcnj3/Slc13a3/Ryr3/Grik4/Cacn…
MF	GO:0015318	inorganic molecular entity transmembrane transporter activity	538	0.647006	1.68948	9.999e-05	9.999e-05	0.00468194	1793	tags=28%, list=13%, signal=26%	Kcnk12/Gabrd/Tmem63c/Gabra6/Abcc8/Kcnmb4/Kcnq5/Cnr1/Grin2c/Ryr1/Cacna1e/Kcna2/Gabra5/Cacna1a/Grid2/Kcnc1/Kcnj9/Slc17a7/Hcn1/Ryr2/Cacna1b/Grin1/Grik2/Slc6a12/Scn8a/Gria4/Kcnn2/Gabra1/Slc1a6/Gria2/Snap25/Scn1a/Kcnq2/Jph3/Cacng5/Cacng3/Gria1/Slc14a1/Gabrb2/Kcnh3/Slc8a2/Slc1a2/Slc6a1/Jph4/Kcnd2/Atp1a3/Tmc7/Slc1a3/Kcna1/Kcnj4/Slc45a1/Grid1/Kcnj16/Scn2b/Scn1b/Kcnip2/Slc24a2/Cacnb3/Kcnj3/Slc13a3/Ryr3/Gr…
CC	GO:0016020	membrane	5786	0.536884	1.41661	9.999e-05	9.999e-05	0.00468194	2705	tags=25%, list=19%, signal=34%	Fat2/Kcnk12/Gh/Rims4/Crhr1/Gabrd/Tmem63c/Syndig1/Plch2/St8sia5/Rims1/Gabra6/Grm4/Abcc8/Kcnmb4/Kcnq5/Olfm3/Sorcs1/Cbln1/Adra1d/Grm3/Cnr1/Mctp1/Fut9/Elfn2/Cntn6/Nptx1/Cxcl10/Grin2c/Epha8/Cdh15/Gabbr2/Crtam/Amer3/Slitrk3/Sv2c/Fam189a1/Rgs1/Adcy1/Bdnf/Ryr1/Cacna1e/Lrfn5/Diras2/Kcna2/Gpr132/Gabra5/Nell2/Unc5a/Cacna1a/Stx1b/Grid2/Unc5d/Ptchd1/Tmem252/Kcnc1/Stxbp5l/Lingo3/Nrxn3/Nrg3/Tmem145/Kcnj9/Rnf112…
CC	GO:0016021	integral component of membrane	3153	0.567461	1.49559	9.999e-05	9.999e-05	0.00468194	2522	tags=28%, list=18%, signal=29%	Fat2/Kcnk12/Crhr1/Gabrd/Tmem63c/Syndig1/St8sia5/Gabra6/Grm4/Abcc8/Kcnmb4/Kcnq5/Olfm3/Sorcs1/Adra1d/Grm3/Cnr1/Mctp1/Fut9/Elfn2/Grin2c/Epha8/Cdh15/Gabbr2/Crtam/Slitrk3/Sv2c/Fam189a1/Adcy1/Ryr1/Cacna1e/Lrfn5/Kcna2/Gpr132/Gabra5/Unc5a/Cacna1a/Stx1b/Grid2/Unc5d/Ptchd1/Tmem252/Kcnc1/Stxbp5l/Lingo3/Nrxn3/Nrg3/Tmem145/Kcnj9/Rnf112/Slc17a7/Hcn1/Ryr2/Cacna1b/Lrrtm3/Lrrtm1/Sv2b/Cadm3/Gpr158/Gpr22/St8sia3/Ma…
BP	GO:0016043	cellular component organization	4816	0.426018	1.1238	9.999e-05	9.999e-05	0.00468194	2324	tags=17%, list=16%, signal=22%	Rims4/Pkib/Mybpc1/Syndig1/Rims1/Gabra6/Abcc8/Cbln1/Hecw1/Cnr1/Mctp1/Cntn6/Nptx1/Cxcl10/Neurod2/Epha8/Cdh15/Slitrk3/Adcy1/Bdnf/Lrfn5/Kcna2/Cck/Nell2/Unc5a/Cacna1a/Stx1b/Grid2/Unc5d/Kcnc1/Nrxn3/Rnf112/Slc17a7/Wnt7a/Hcn1/Lhx2/Rasal1/Lrrtm3/Lrrtm1/Camk2a/Cxcl9/Gpr22/Bsn/Cdh22/Grin1/Clvs1/Gsg1l/Prdm8/Slc6a12/Stmn2/Gabra1/Slitrk1/Gria2/Grm5/Spock1/Unc13a/Arc/Prkcb/Snap25/Mmp24/Syt7/Nrcam/Pak1/Reln/Cacn…
BP	GO:0016192	vesicle-mediated transport	1187	0.522569	1.37135	9.999e-05	9.999e-05	0.00468194	2435	tags=22%, list=17%, signal=20%	Rims4/Crhr1/Rims1/Grm4/Mctp1/Adcy1/Cacna1a/Stx1b/Stxbp5l/Nrxn3/Slc17a7/Wnt7a/Lrrtm1/Camk2a/Gsg1l/Gria2/Unc13a/Arc/Prkcb/Snap25/Syt7/Pak1/Cacng5/Cacng3/Gria1/Ank1/Myo1g/Asgr1/Prkcg/Apba2/Ppfia2/Cadps2/Trim9/Cntn2/Rims3/Dnm1/Ap3b2/Syt16/Chga/Cdk5r2/Syt4/Vsnl1/Syp/Tfr2/Cacng8/Ccr1/Cacna1i/Snca/Rap1gap/Caly/Cplx1/Pex5l/Sfrp4/Syt2/Cnih2/Rit2/Amph/Crhbp/Cacng2/Grm7/Nrxn1/Apln/Megf10/Wasf1/Lin7a/Icam5/R…
BP	GO:0016477	cell migration	1136	0.477723	1.25327	9.999e-05	9.999e-05	0.00468194	2285	tags=23%, list=16%, signal=21%	Fat2/Abcc8/Mctp1/Cxcl10/Epha8/Cck/Unc5d/Scrt1/Nrg3/Wnt7a/Cxcl14/Camk2a/Cxcl9/Grin1/Spock1/Arc/Pax3/Pak1/Reln/Ntrk3/S100a9/Ptprt/Myo1g/Chl1/Add2/Kirrel3/Il16/Cntn2/Prr5/Tnfaip6/Foxg1/Astn1/Chga/Cdk5r2/Arx/Ccr1/Fgf13/Ptprr/Thy1/Trpm2/Camk2b/C3ar1/Csf3r/Tmsb15b1/Rasgef1a/Megf10/Fat3/Pstpip2/Pou3f3/Dcx/Pax6/Slc8a1/Itgam/Prkce/Sema4f/Ptpn22/Madcam1/Scg2/Adgrb1/Apod/Mapt/Gpc5/Adra2a/Ptprz1/Ephb1/Scnn1b…
BP	GO:0019725	cellular homeostasis	667	0.50949	1.33173	9.999e-05	9.999e-05	0.00468194	2846	tags=28%, list=20%, signal=24%	Crhr1/Neurod1/Plch2/Abcc8/Cxcl10/Grin2c/Ryr1/Cacna1e/Myt1/Nell2/Cacna1a/Slc17a7/Ryr2/Grin1/Grik2/Slc6a12/Prkcb/Jph3/Slc8a2/Atp1a3/Grm1/Ptprn2/Tfap2b/Gpr68/Chga/Slc24a2/Cacnb3/Epha5/Vsnl1/Tfr2/Ryr3/Ccr1/Cacna1i/Snca/Cckbr/Aqp4/Calb1/Thy1/Car7/Trpm2/Ptprn/Ubash3b/Adrb1/C3ar1/Nrxn1/Gng3/Hk3/Slc12a5/Adrb2/Slc8a1/Kcnk3/Adcy8/Slc30a3/Prkce/Tmem178/Akap6/Adra2a/Ank2/S100b/Plcb1/Gm5127/Fam155a/Gpr27/Tbxa…
BP	GO:0022008	neurogenesis	1449	0.586059	1.54022	9.999e-05	9.999e-05	0.00468194	2462	tags=30%, list=17%, signal=28%	Gh/Neurod1/Rims1/Abcc8/Olfm3/Cbln1/Hecw1/Cnr1/Cntn6/Nptx1/Neurod2/Brinp3/Epha8/Slitrk3/Adcy1/Bdnf/Cck/Gabra5/Unc5a/Cacna1a/Grid2/Unc5d/Scrt1/Nrg3/Rnf112/Wnt7a/Hcn1/Lhx2/Rasal1/Camk2a/Grin1/Prdm8/Stmn2/Slitrk1/Grm5/Spock1/Unc13a/Arc/Snap25/Mmp24/Pax3/Nrcam/Pak1/Reln/Nptxr/Cpne9/Ntrk3/S100a9/Gabrb2/Lrrc4b/Chl1/Cpne6/Crtac1/Slitrk5/Gpm6b/Cpne5/Rorb/Rasgrf1/Faim2/Mycl/Lingo1/Kirrel3/Rap1gap2/Itpka/Cn…
BP	GO:0022603	regulation of anatomical structure morphogenesis	882	0.500194	1.30992	9.999e-05	9.999e-05	0.00468194	2462	tags=25%, list=17%, signal=22%	Rims1/Abcc8/Hecw1/Cxcl10/Bdnf/Cacna1a/Wnt7a/Rasal1/Cxcl9/Grin1/Slitrk1/Unc13a/Arc/Prkcb/Pax3/Pak1/Reln/Cpne9/Ntrk3/Lrrc4b/Cpne6/Optc/Cpne5/Itpka/Cntn2/Bcl11a/Fstl4/Syt4/Omg/Nefl/Rtn4r/Xlr3b/Fgf13/Adgrb2/Ajap1/Map6/Wt1/Thy1/Syt2/Lrrc4c/Dscam/Ephb2/Camk2b/Lst1/C3ar1/Ppp1r16b/Adgrb3/Dcx/Adrb2/C3/Syt1/Ar/Cdh4/Cit/Sema4f/Adgrb1/Efna3/Dnm3/Aatk/Mapt/Ngef/Ddah1/Ptprz1/Chrnb2/Fmnl1/Lzts1/L1cam/Tbx1/Plxna…
BP	GO:0022604	regulation of cell morphogenesis	461	0.600883	1.56675	9.999e-05	9.999e-05	0.00468194	2462	tags=31%, list=17%, signal=27%	Rims1/Hecw1/Bdnf/Cacna1a/Wnt7a/Rasal1/Grin1/Slitrk1/Unc13a/Arc/Pak1/Reln/Cpne9/Ntrk3/Lrrc4b/Cpne6/Cpne5/Itpka/Cntn2/Bcl11a/Fstl4/Syt4/Omg/Nefl/Rtn4r/Xlr3b/Fgf13/Map6/Thy1/Syt2/Lrrc4c/Dscam/Ephb2/Camk2b/Lst1/Adgrb3/Dcx/Syt1/Cdh4/Cit/Sema4f/Dnm3/Aatk/Mapt/Ngef/Ptprz1/Chrnb2/Fmnl1/Lzts1/L1cam/Plxna4/Nefm/S100b/Tlx2/Ret/Tnr/Pou3f2/Chn1/Dab1/Cd44/Prex1/Cdk5r1/Islr2/Myoc/Hck/Coro1a/Rhof/Kit/Tbr1/Xk/Arh…
BP	GO:0022610	biological adhesion	993	0.549373	1.44026	9.999e-05	9.999e-05	0.00468194	2400	tags=30%, list=17%, signal=27%	Fat2/Col6a5/Cbln1/Cntn6/Epha8/Cdh15/Slitrk3/Kif26b/Lrfn5/Grid2/Unc5d/Nrxn3/Cadm3/Cdh22/Slitrk1/Spock1/Mmp24/Nrcam/Reln/Emilin2/S100a9/Ptprt/Clstn2/Myo1g/Lrrc4b/Chl1/Igsf21/Zc3h12d/Gpm6b/Add2/Cdh8/Kirrel3/Cntn2/Dusp26/Lrrc4/Ntm/Tnfaip6/Astn1/Ncan/Col19a1/Epha5/Megf11/Omg/Adam23/Dscaml1/Rap1gap/Ajap1/Aqp4/Thy1/Tnc/Lrrc4c/Dscam/Spon1/Cdhr3/Ubash3b/Hapln1/Nrxn1/Csf3r/Lyve1/Megf10/Fat3/Ihh/Icam5/Hapln…
MF	GO:0022857	transmembrane transporter activity	695	0.609901	1.59449	9.999e-05	9.999e-05	0.00468194	1793	tags=25%, list=13%, signal=23%	Kcnk12/Gabrd/Tmem63c/Gabra6/Abcc8/Kcnmb4/Kcnq5/Cnr1/Grin2c/Sv2c/Ryr1/Cacna1e/Kcna2/Gabra5/Cacna1a/Grid2/Kcnc1/Kcnj9/Slc17a7/Hcn1/Ryr2/Cacna1b/Sv2b/Grin1/Grik2/Slc6a12/Scn8a/Gria4/Kcnn2/Gabra1/Slc1a6/Gria2/Snap25/Scn1a/Kcnq2/Jph3/Cacng5/Cacng3/Gria1/Slc14a1/Gabrb2/Sidt1/Cnnm1/Kcnh3/Slc8a2/Svop/Slc1a2/Slc6a1/Jph4/Kcnd2/Atp1a3/Tmc7/Slc1a3/Kcna1/Kcnj4/Slc45a1/Grid1/Slc7a14/Kcnj16/Scn2b/Scn1b/Kcnip2/S…
MF	GO:0022890	inorganic cation transmembrane transporter activity	393	0.685489	1.78394	9.999e-05	9.999e-05	0.00468194	1793	tags=33%, list=13%, signal=30%	Kcnk12/Tmem63c/Abcc8/Kcnmb4/Kcnq5/Cnr1/Grin2c/Ryr1/Cacna1e/Kcna2/Cacna1a/Kcnc1/Kcnj9/Slc17a7/Hcn1/Ryr2/Cacna1b/Grin1/Grik2/Slc6a12/Scn8a/Gria4/Kcnn2/Slc1a6/Gria2/Snap25/Scn1a/Kcnq2/Jph3/Cacng5/Cacng3/Gria1/Kcnh3/Slc8a2/Slc1a2/Slc6a1/Jph4/Kcnd2/Atp1a3/Slc1a3/Kcna1/Kcnj4/Slc45a1/Kcnj16/Scn2b/Scn1b/Kcnip2/Slc24a2/Cacnb3/Kcnj3/Slc13a3/Ryr3/Grik4/Cacng8/Cacna1i/Kcnj12/Pex5l/Trpm2/Htr3a/Cacng2/Grm7/Kcn…
BP	GO:0023051	regulation of signaling	2520	0.506407	1.33389	9.999e-05	9.999e-05	0.00468194	2265	tags=22%, list=16%, signal=23%	Gh/Rims4/Crhr1/Neurod1/Rims1/Prl/Grm4/Abcc8/Cbln1/Grm3/Cnr1/Mctp1/Cntn6/Wif1/Nptx1/Neurod2/Grin2c/Epha8/Mir124a-1hg/Amer3/Rgs1/Adcy1/Bdnf/Cacna1e/Myt1/Nell2/Cacna1a/Stx1b/Grid2/Stxbp5l/Nrxn3/Nrg3/Wnt7a/Ryr2/Cacna1b/Rasal1/Lrrtm1/Camk2a/Grin1/Grik2/Gsg1l/Gria4/Kcnn2/Gria2/Grm5/Unc13a/Dlk2/Arc/Prkcb/Snap25/Syt7/Jph3/Pak1/Reln/Cacng5/Nptxr/Cacng3/Ntrk3/S100a9/Ptprt/Gria1/Clstn2/Iqsec3/Prkcg/Apba2/Pp…
BP	GO:0023052	signaling	3891	0.528012	1.39229	9.999e-05	9.999e-05	0.00468194	2488	tags=25%, list=17%, signal=28%	Gh/Rims4/Crhr1/Neurod1/Gabrd/Plch2/Rims1/Prl/Gabra6/Grm4/Abcc8/Kcnmb4/Cbln1/Adra1d/Grm3/Cnr1/Mctp1/Cntn6/Wif1/Nptx1/Cxcl10/Neurod2/Grin2c/Epha8/Mir124a-1hg/Gabbr2/Amer3/Sv2c/Rgs1/Adcy1/Bdnf/Cacna1e/Diras2/Kcna2/Myt1/Gpr132/Cck/Gabra5/Nell2/Unc5a/Cacna1a/Stx1b/Grid2/Unc5d/Ptchd1/Stxbp5l/Nrxn3/Nrg3/Tmem145/Slc17a7/Wnt7a/Ryr2/Cacna1b/Rasal1/Lrrtm1/Camk2a/Sv2b/Cxcl9/Gpr158/Gpr22/Bsn/Grin1/Grik2/Gsg1l…
BP	GO:0023056	positive regulation of signaling	1311	0.513131	1.34767	9.999e-05	9.999e-05	0.00468194	2231	tags=22%, list=16%, signal=21%	Gh/Rims4/Crhr1/Rims1/Prl/Grm4/Cntn6/Neurod2/Grin2c/Epha8/Mir124a-1hg/Adcy1/Bdnf/Nell2/Stx1b/Wnt7a/Cacna1b/Lrrtm1/Grin1/Grik2/Gria4/Gria2/Grm5/Unc13a/Arc/Prkcb/Snap25/Syt7/Pak1/Reln/Cacng5/Cacng3/Ntrk3/S100a9/Gria1/Clstn2/Shisa7/Rasgrf1/Slc8a2/Nat8l/Cntn2/Rims3/Neurl1a/Grm1/Gpr37l1/Slc1a3/Prr5/Gpr68/Chga/Nrgn/Slc24a2/Cacnb3/Vsnl1/Tfr2/Cacng8/Rtn4r/Rasd2/Ccr1/Snca/Cckbr/Calb1/Pex5l/Sfrp4/Car7/Trpm2…
BP	GO:0023061	signal release	389	0.635507	1.65355	9.999e-05	9.999e-05	0.00468194	1697	tags=29%, list=12%, signal=26%	Rims4/Crhr1/Neurod1/Rims1/Grm4/Abcc8/Cnr1/Mctp1/Adcy1/Cacna1e/Myt1/Nell2/Cacna1a/Stx1b/Stxbp5l/Nrxn3/Wnt7a/Cacna1b/Camk2a/Unc13a/Prkcb/Snap25/Syt7/Pak1/Prkcg/Apba2/Ppfia2/Dio2/Cadps2/Trim9/Rims3/Ptprn2/Tfap2b/Gpr68/Chga/Syt4/Epha5/Vsnl1/Syp/Tfr2/Syn1/Snca/Cckbr/Rph3a/Cplx1/Pex5l/Trpm2/Syt2/Ptprn/Crhbp/Grm7/Kcnc4/Nrxn1/Apln/Lin7a/Mctp2/Apba1/Vip/Adrb2/Pax6/Rasl10b/Cplx2/Adcy8/Syt1/Prkce/Syn2/Kcnj1…
BP	GO:0030001	metal ion transport	609	0.629293	1.64422	9.999e-05	9.999e-05	0.00468194	1823	tags=28%, list=13%, signal=26%	Kcnk12/Crhr1/Plch2/Abcc8/Kcnmb4/Kcnq5/Hecw1/Cxcl10/Grin2c/Ryr1/Cacna1e/Kcna2/Cacna1a/Kcnc1/Kcnj9/Slc17a7/Hcn1/Ryr2/Cacna1b/Camk2a/Grin1/Scn8a/Kcnn2/Prkcb/Scn1a/Kcnq2/Jph3/Cacng5/Cacng3/Tmem163/Stac2/Kcnh3/Slc8a2/Jph4/Il16/Kcnd2/Atp1a3/Slc1a3/Kcna1/Kcnj4/Dpp10/Kcnj16/Scn2b/Scn1b/Kcnip2/Slc24a2/Cacnb3/Tfr2/Kcnj3/Slc13a3/Ryr3/Cacng8/Neto2/Ccr1/Cacna1i/Fgf13/Snca/Kcnj12/Thy1/Trpm2/Dpp6/Neto1/Ubash3b/…
BP	GO:0030030	cell projection organization	1353	0.534605	1.40447	9.999e-05	9.999e-05	0.00468194	2507	tags=26%, list=18%, signal=24%	Rims1/Hecw1/Cnr1/Cntn6/Nptx1/Epha8/Slitrk3/Adcy1/Bdnf/Cck/Unc5a/Cacna1a/Grid2/Unc5d/Wnt7a/Lhx2/Rasal1/Camk2a/Gpr22/Grin1/Prdm8/Stmn2/Slitrk1/Spock1/Unc13a/Arc/Snap25/Nrcam/Pak1/Reln/Nptxr/Cpne9/Ntrk3/S100a9/Lrrc4b/Chl1/Cpne6/Crtac1/Slitrk5/Gpm6b/Cpne5/Rasgrf1/Lingo1/Kirrel3/Rap1gap2/Itpka/Cntn2/Atp1a3/Neurl1a/Bcl11a/Fstl4/Ntm/Foxg1/Scn1b/Syt4/Arx/Epha5/Epha10/Tubb3/Omg/Nefl/Rtn4r/Dscaml1/Xlr3b/Fg…
CC	GO:0030054	cell junction	950	0.626834	1.64269	9.999e-05	9.999e-05	0.00468194	1804	tags=26%, list=13%, signal=24%	Fat2/Cbln3/Rims4/Gabrd/Syndig1/Rims1/Gabra6/Olfm3/Cbln1/Mctp1/Grin2c/Cdh15/Gabbr2/Sv2c/Kcna2/Gabra5/Grid2/Rnf112/Slc17a7/Lrrtm3/Lrrtm1/Camk2a/Sv2b/Cadm3/Bsn/Cdh22/Grin1/Grik2/Gsg1l/Gria4/Gabra1/Slitrk1/Gria2/Unc13a/Arc/Snap25/Scn1a/Syt7/Pak1/Cacng5/Lamp5/S100a9/Gria1/Iqsec3/Gabrb2/Lrrc4b/Prkcg/Tmem163/Igsf21/Shisa7/Grm2/Chrm3/Cadps2/Faim2/Svop/Cdh8/Trim9/Chrm1/Sept3/Kcnd2/Rims3/Neurl1a/Synpr/Kcna…
BP	GO:0030154	cell differentiation	2983	0.482017	1.27042	9.999e-05	9.999e-05	0.00468194	2507	tags=24%, list=18%, signal=25%	Gh/Crhr1/Neurod1/Mybpc1/Rims1/Abcc8/Olfm3/Cbln1/Hecw1/Cnr1/Cntn6/Wif1/Nptx1/Cxcl10/Neurod2/Brinp3/Epha8/Fabp4/Slitrk3/Adcy1/Bdnf/Ryr1/Myt1/Cck/Gabra5/Unc5a/Cacna1a/Grid2/Unc5d/Scrt1/Nrg3/Rnf112/Wnt7a/Hcn1/Lhx2/Cxcl14/Rasal1/Camk2a/Cxcl9/Neurod6/Medag/Grin1/Prdm8/Stmn2/Pou2f2/Slitrk1/Grm5/Spock1/Unc13a/Dlk2/Arc/Snap25/Mmp24/Pax3/Nrcam/Pak1/Reln/Nptxr/Cpne9/Pi16/Ntrk3/S100a9/Ank1/Gabrb2/Lrrc4b/Chl1…
BP	GO:0030182	neuron differentiation	1214	0.599074	1.57237	9.999e-05	9.999e-05	0.00468194	2462	tags=31%, list=17%, signal=28%	Neurod1/Rims1/Olfm3/Cbln1/Hecw1/Cnr1/Cntn6/Nptx1/Neurod2/Brinp3/Epha8/Slitrk3/Adcy1/Bdnf/Cck/Gabra5/Unc5a/Cacna1a/Grid2/Unc5d/Rnf112/Wnt7a/Hcn1/Lhx2/Rasal1/Camk2a/Grin1/Prdm8/Stmn2/Slitrk1/Spock1/Unc13a/Arc/Snap25/Pax3/Nrcam/Pak1/Reln/Nptxr/Cpne9/Ntrk3/S100a9/Gabrb2/Lrrc4b/Chl1/Cpne6/Crtac1/Slitrk5/Gpm6b/Cpne5/Rorb/Rasgrf1/Faim2/Mycl/Lingo1/Kirrel3/Rap1gap2/Itpka/Cntn2/Neurl1a/Gpr37l1/Bcl11a/Fstl…
CC	GO:0030424	axon	594	0.703615	1.83827	9.999e-05	9.999e-05	0.00468194	1644	tags=33%, list=12%, signal=31%	Grm4/Grm3/Cnr1/Cntn6/Bdnf/Kcna2/Cck/Stx1b/Kcnc1/Slc17a7/Hcn1/Cacna1b/Lrrtm1/Camk2a/Bsn/Grin1/Grik2/Scn8a/Gria4/Stmn2/Gria2/Spock1/Unc13a/Pvalb/Prkcb/Snap25/Scn1a/Syt7/Kcnq2/Nrcam/Pak1/Reln/Nptxr/Lamp5/Ntrk3/Gria1/Ank1/Lrrc4b/Prkcg/Npy/Cpne6/Crtac1/Grm2/Chrm3/Rasgrf1/Cdh8/Slc1a2/Slc6a1/Kirrel3/Cntn2/Chrm1/Atp1a3/Grm1/Dnm1/Kcna1/Ntm/Ptprn2/Cdk5r2/Scn1b/Nrgn/Syt4/Nrsn1/Epha5/Syp/Tubb3/Grik4/Nefl/Rtn…
CC	GO:0030425	dendrite	605	0.698982	1.82641	9.999e-05	9.999e-05	0.00468194	1989	tags=35%, list=14%, signal=31%	Crhr1/Syndig1/Gabra6/Grm4/Grm3/Brinp3/Bdnf/Kcna2/Cck/Gabra5/Nell2/Cacna1a/Grid2/Kcnc1/Hcn1/Cacna1b/Camk2a/Bsn/Grin1/Grik2/Scn8a/Gria4/Kcnn2/Gabra1/Gria2/Grm5/Syt7/Pak1/Reln/Nptxr/Lamp5/Cacng3/Gng13/Gria1/Ddn/Prkcg/Chl1/Cpne6/Cnnm1/Apba2/Shisa7/Chrm3/Rasgrf1/Slc8a2/Slc1a2/Trim9/Kirrel3/Jph4/Itpka/Chrm1/Kcnd2/Atp1a3/Neurl1a/Grm1/Dnm1/Slc1a3/Kcna1/Kcnj4/Lrrc4/Grid2ip/Rgs8/Dlgap3/Nrgn/Syt4/Epha5/Tubb…
CC	GO:0031012	extracellular matrix	345	0.543093	1.41186	9.999e-05	9.999e-05	0.00468194	2643	tags=36%, list=19%, signal=30%	Gh/Col6a5/Elfn2/Lingo3/Wnt7a/Lrrtm3/Lrrtm1/Mmp24/Reln/Emilin2/Mmp17/Optc/Lingo1/Il16/Ncan/Col19a1/Timp4/Tnc/Spon1/Hapln1/Ihh/Hapln4/Spock3/Rell2/Bcan/Gpc5/Mfap5/Ptprz1/F13a1/Phospho1/Tnr/Ltbp2/Pf4/Htra1/Col22a1/Tnfrsf11b/Myoc/Lamc2/Smoc2/Lrrc3b/Sparcl1/Rtn4rl2/Vtn/Lrrn3/Runx1/Igfbp6/Megf6/Pcsk6/Fn1/Wnt4/Serpine1/S100a10/Cpz/Plod1/Itih3/Papln/Col25a1/Smoc1/Fgf1/Col6a3/Tecta/Itih2/Sod3/Col15a1/Emid…
BP	GO:0031175	neuron projection development	938	0.618218	1.61984	9.999e-05	9.999e-05	0.00468194	2462	tags=32%, list=17%, signal=29%	Rims1/Hecw1/Cnr1/Cntn6/Nptx1/Epha8/Slitrk3/Adcy1/Bdnf/Cck/Unc5a/Cacna1a/Grid2/Unc5d/Wnt7a/Lhx2/Rasal1/Camk2a/Grin1/Prdm8/Stmn2/Slitrk1/Spock1/Unc13a/Arc/Snap25/Nrcam/Pak1/Reln/Nptxr/Cpne9/Ntrk3/S100a9/Lrrc4b/Chl1/Cpne6/Crtac1/Slitrk5/Gpm6b/Cpne5/Rasgrf1/Lingo1/Kirrel3/Rap1gap2/Itpka/Cntn2/Neurl1a/Bcl11a/Fstl4/Ntm/Foxg1/Scn1b/Syt4/Arx/Epha5/Epha10/Tubb3/Omg/Nefl/Rtn4r/Dscaml1/Xlr3b/Fgf13/Psd/Nptx2…
CC	GO:0031224	intrinsic component of membrane	3260	0.574062	1.51316	9.999e-05	9.999e-05	0.00468194	2695	tags=30%, list=19%, signal=31%	Fat2/Kcnk12/Crhr1/Gabrd/Tmem63c/Syndig1/St8sia5/Gabra6/Grm4/Abcc8/Kcnmb4/Kcnq5/Olfm3/Sorcs1/Adra1d/Grm3/Cnr1/Mctp1/Fut9/Elfn2/Cntn6/Grin2c/Epha8/Cdh15/Gabbr2/Crtam/Slitrk3/Sv2c/Fam189a1/Adcy1/Ryr1/Cacna1e/Lrfn5/Kcna2/Gpr132/Gabra5/Unc5a/Cacna1a/Stx1b/Grid2/Unc5d/Ptchd1/Tmem252/Kcnc1/Stxbp5l/Lingo3/Nrxn3/Nrg3/Tmem145/Kcnj9/Rnf112/Slc17a7/Hcn1/Ryr2/Cacna1b/Lrrtm3/Lrrtm1/Sv2b/Cadm3/Gpr158/Gpr22/St8s…
CC	GO:0031226	intrinsic component of plasma membrane	905	0.651989	1.70791	9.999e-05	9.999e-05	0.00468194	1947	tags=35%, list=14%, signal=32%	Kcnk12/Crhr1/Gabrd/Syndig1/Gabra6/Grm4/Abcc8/Kcnmb4/Kcnq5/Olfm3/Adra1d/Grm3/Cnr1/Cntn6/Grin2c/Epha8/Gabbr2/Crtam/Slitrk3/Adcy1/Cacna1e/Lrfn5/Kcna2/Gpr132/Gabra5/Unc5a/Cacna1a/Grid2/Kcnc1/Kcnj9/Hcn1/Lrrtm3/Lrrtm1/Cadm3/Gpr22/Grin1/Grik2/Gsg1l/Slc6a12/Scn8a/Gria4/Gabra1/Slc1a6/Slitrk1/Gria2/Grm5/Snap25/Scn1a/Mmp24/Kcnq2/Nrcam/Cacng5/Cacng3/Ntrk3/Ptprt/Gria1/Slc14a1/Clstn2/Gabrb2/Lrrc4b/Igsf21/Shisa…
BP	GO:0031344	regulation of cell projection organization	689	0.575421	1.50437	9.999e-05	9.999e-05	0.00468194	2534	tags=29%, list=18%, signal=25%	Rims1/Hecw1/Cnr1/Bdnf/Cacna1a/Grid2/Wnt7a/Rasal1/Grin1/Stmn2/Slitrk1/Spock1/Unc13a/Arc/Snap25/Nrcam/Pak1/Reln/Cpne9/Ntrk3/S100a9/Lrrc4b/Cpne6/Cpne5/Rap1gap2/Itpka/Cntn2/Neurl1a/Bcl11a/Fstl4/Ntm/Scn1b/Syt4/Omg/Nefl/Rtn4r/Xlr3b/Fgf13/Rap1gap/Enc1/Map6/Thy1/Sez6/Trpm2/Syt2/Lrrc4c/Dscam/Ephb2/Rit2/Inpp5j/Camk2b/Nrxn1/Crmp1/Elavl4/Fat3/Adgrb3/Dcx/Pax6/Ptpn5/Syt1/Lrrc7/Cdh4/Cit/Sema4f/Foxo6/Zfp365/Fez1…
BP	GO:0031346	positive regulation of cell projection organization	406	0.562248	1.46383	9.999e-05	9.999e-05	0.00468194	2530	tags=28%, list=18%, signal=24%	Rims1/Cnr1/Bdnf/Rasal1/Grin1/Stmn2/Slitrk1/Unc13a/Pak1/Reln/Cpne9/Ntrk3/S100a9/Cpne6/Cpne5/Itpka/Neurl1a/Bcl11a/Scn1b/Syt4/Nefl/Xlr3b/Enc1/Map6/Sez6/Syt2/Dscam/Rit2/Camk2b/Elavl4/Dcx/Ptpn5/Syt1/Lrrc7/Cdh4/Foxo6/Fez1/Dnm3/Mapt/Ptprz1/L1cam/Plxna4/Ndrg4/Ret/Pacsin1/Hspb1/Lcn2/Islr2/Trim67/Alk/Frmd7/Kit/Auts2/Mdk/Fkbp1b/P2rx7/Dock11/Epor/Fn1/Plxnc1/Eps8l1/Sema7a/Tubb2b/Shank1/Styxl1/Rac2/Prom2/Robo2…
CC	GO:0031410	cytoplasmic vesicle	1451	0.502911	1.32168	9.999e-05	9.999e-05	0.00468194	2755	tags=24%, list=19%, signal=21%	Gh/Crhr1/Syndig1/Prl/Grm4/Abcc8/Mctp1/Nptx1/Epha8/Sv2c/Bdnf/Ryr1/Stx1b/Stxbp5l/Rnf112/Slc17a7/Chgb/Ryr2/Sv2b/Bsn/Grin1/Clvs1/Stmn2/Gabra1/Gria2/Unc13a/Arc/Snap25/Syt7/Lamp5/Gria1/Gabrb2/Tmem163/Cpne6/Aoah/Apba2/Acsbg1/Cadps2/Add2/Svop/Trim9/Sgsm1/Synpr/Fstl4/Dnm1/Ap3b2/Zdhhc2/Kcna1/Kcnj4/Ptprn2/Camkv/Astn1/Chga/Nrgn/Syt4/Nrsn1/Syp/Tfr2/Ryr3/Syn1/Scg3/Snca/Slc2a3/Psd/Rap1gap/Aqp4/Caly/Gabrg2/Map6/…
CC	GO:0031982	vesicle	1543	0.492125	1.29386	9.999e-05	9.999e-05	0.00468194	2755	tags=23%, list=19%, signal=21%	Gh/Crhr1/Syndig1/Rims1/Prl/Grm4/Abcc8/Mctp1/Nptx1/Epha8/Sv2c/Bdnf/Ryr1/Stx1b/Stxbp5l/Rnf112/Slc17a7/Chgb/Ryr2/Sv2b/Bsn/Grin1/Clvs1/Stmn2/Gabra1/Gria2/Unc13a/Arc/Snap25/Syt7/Lamp5/Gria1/Gabrb2/Tmem163/Cpne6/Aoah/Apba2/Acsbg1/Cadps2/Add2/Svop/Trim9/Sgsm1/Synpr/Fstl4/Dnm1/Ap3b2/Zdhhc2/Kcna1/Kcnj4/Ptprn2/Camkv/Astn1/Chga/Nrgn/Syt4/Nrsn1/Syp/Tfr2/Ryr3/Syn1/Scg3/Snca/Slc2a3/Psd/Rap1gap/Aqp4/Caly/Gabrg2…
CC	GO:0032279	asymmetric synapse	366	0.714487	1.85835	9.999e-05	9.999e-05	0.00468194	1989	tags=35%, list=14%, signal=31%	Syndig1/Rims1/Grm3/Grin2c/Slitrk3/Adcy1/Lrfn5/Grid2/Rnf112/Lrrtm3/Camk2a/Bsn/Grin1/Grik2/Gsg1l/Scn8a/Gria4/Slitrk1/Gria2/Grm5/Arc/Nrcam/Pak1/Cacng5/Cacng3/Gria1/Clstn2/Iqsec3/Lrrc4b/Prkcg/Shisa7/Chrm3/Add2/Chrm1/Kcnd2/Neurl1a/Grm1/Bcl11a/Dnm1/Cnksr2/Lrrc4/Grid1/Adgra1/Nrgn/Anks1b/Syp/Cacng8/Neto2/Syn1/Psd/Cap2/Neto1/Lrrc4c/Cnih2/Camk2b/Cacng2/Grm7/Gng3/Sorcs3/Adcy8/Lrrc7/Mapk8ip2/Drp2/Rgs14/Adgrb…
BP	GO:0032501	multicellular organismal process	4816	0.492652	1.29957	9.999e-05	9.999e-05	0.00468194	2507	tags=23%, list=18%, signal=29%	Fat2/Gh/Crhr1/Neurod1/Gabrd/Mybpc1/Syndig1/Rims1/Prl/Gabra6/Grm4/Abcc8/Kcnmb4/Olfm3/Cbln1/Adra1d/Grm3/Hecw1/Cnr1/Fut9/Cntn6/Wif1/Nptx1/Cxcl10/Neurod2/Grin2c/Brinp3/Epha8/Mir124a-1hg/Fabp4/Crtam/Slitrk3/Adcy1/Kif26b/Bdnf/Ryr1/Cacna1e/Lrfn5/Kcna2/Myt1/Cck/Gabra5/Unc5a/Cacna1a/Stx1b/Grid2/Unc5d/Ptchd1/Scrt1/Nrxn3/Nrg3/Rnf112/Slc17a7/Wnt7a/Hcn1/Lhx2/Ryr2/Cxcl14/Cacna1b/Rasal1/Lrrtm3/Lrrtm1/Camk2a/Bsn…
BP	GO:0032502	developmental process	4426	0.461923	1.21837	9.999e-05	9.999e-05	0.00468194	2507	tags=21%, list=18%, signal=26%	Gh/Crhr1/Neurod1/Mybpc1/Syndig1/Rims1/Prl/Abcc8/Olfm3/Cbln1/Adra1d/Hecw1/Cnr1/Fut9/Cntn6/Wif1/Nptx1/Cxcl10/Neurod2/Brinp3/Epha8/Cdh15/Mir124a-1hg/Fabp4/Slitrk3/Adcy1/Kif26b/Bdnf/Ryr1/Lrfn5/Kcna2/Myt1/Cck/Gabra5/Nell2/Unc5a/Cacna1a/Grid2/Unc5d/Ptchd1/Scrt1/Nrxn3/Nrg3/Rnf112/Slc17a7/Wnt7a/Hcn1/Lhx2/Ryr2/Cxcl14/Rasal1/Lrrtm3/Lrrtm1/Camk2a/Cxcl9/Bsn/Neurod6/Cdh22/Medag/Grin1/Prdm8/Scn8a/Stmn2/Gabra1/…
BP	GO:0032879	regulation of localization	2229	0.526501	1.38618	9.999e-05	9.999e-05	0.00468194	2175	tags=23%, list=15%, signal=23%	Gh/Rims4/Crhr1/Plch2/Rims1/Prl/Grm4/Abcc8/Kcnq5/Hecw1/Cnr1/Mctp1/Cxcl10/Crtam/Adcy1/Ryr1/Cacna1e/Kcna2/Myt1/Cck/Nell2/Cacna1a/Stx1b/Unc5d/Kcnc1/Scrt1/Stxbp5l/Nrxn3/Nrg3/Kcnj9/Slc17a7/Wnt7a/Hcn1/Ryr2/Cxcl14/Cacna1b/Lrrtm1/Camk2a/Bsn/Grin1/Gsg1l/Scn8a/Grm5/Unc13a/Arc/Prkcb/Snap25/Scn1a/Syt7/Kcnq2/Jph3/Tlr8/Pak1/Reln/Cacng5/Cacng3/Ntrk3/S100a9/Ptprt/Prkcg/Stac2/Apba2/Ppfia2/Shisa7/Gpm6b/Kcnh3/Rasgrf…
BP	GO:0032940	secretion by cell	799	0.572545	1.49887	9.999e-05	9.999e-05	0.00468194	2066	tags=26%, list=14%, signal=24%	Rims4/Crhr1/Neurod1/Rims1/Grm4/Abcc8/Cbln1/Cnr1/Mctp1/Crtam/Adcy1/Bdnf/Cacna1e/Kcna2/Myt1/Cck/Nell2/Cacna1a/Stx1b/Stxbp5l/Nrxn3/Wnt7a/Cacna1b/Camk2a/Pou2f2/Unc13a/Prkcb/Snap25/Syt7/Tlr8/Pak1/Myo1g/Prkcg/Apba2/Ppfia2/Grm2/Dio2/Cadps2/Trim9/Rims3/Ptprn2/Syt16/Tfap2b/Gpr68/Chga/Cdk5r2/Syt4/Epha5/Vsnl1/Syp/Tfr2/Syn1/Ccr1/Cacna1i/Snca/Cckbr/Rph3a/Cplx1/Pex5l/Trpm2/Syt2/Ptprn/Adrb1/Crhbp/Grm7/Kcnc4/Nrx…
BP	GO:0032989	cellular component morphogenesis	1003	0.574129	1.50532	9.999e-05	9.999e-05	0.00468194	2462	tags=29%, list=17%, signal=26%	Mybpc1/Rims1/Hecw1/Cntn6/Nptx1/Epha8/Cdh15/Slitrk3/Adcy1/Bdnf/Cck/Unc5a/Cacna1a/Unc5d/Wnt7a/Lhx2/Rasal1/Camk2a/Cdh22/Grin1/Prdm8/Slitrk1/Unc13a/Arc/Nrcam/Pak1/Reln/Cpne9/Ntrk3/Lrrc4b/Chl1/Cpne6/Slitrk5/Cpne5/Cdh8/Kirrel3/Itpka/Cntn2/Bcl11a/Fstl4/Slc1a3/Foxg1/Scn1b/Syt4/Arx/Epha5/Epha10/Tubb3/Omg/Nefl/Rtn4r/Dscaml1/Xlr3b/Fgf13/Map6/Thy1/Cap2/Syt2/Lrrc4c/Dscam/Ephb2/Camk2b/Lst1/Crmp1/Elavl4/Fat3/Wa…
BP	GO:0032990	cell part morphogenesis	628	0.657833	1.71916	9.999e-05	9.999e-05	0.00468194	2462	tags=36%, list=17%, signal=32%	Rims1/Hecw1/Cntn6/Nptx1/Epha8/Slitrk3/Adcy1/Bdnf/Cck/Unc5a/Cacna1a/Unc5d/Wnt7a/Lhx2/Rasal1/Camk2a/Grin1/Prdm8/Slitrk1/Unc13a/Arc/Nrcam/Pak1/Reln/Cpne9/Ntrk3/Lrrc4b/Chl1/Cpne6/Slitrk5/Cpne5/Kirrel3/Itpka/Cntn2/Bcl11a/Fstl4/Foxg1/Scn1b/Syt4/Arx/Epha5/Epha10/Tubb3/Omg/Nefl/Rtn4r/Dscaml1/Xlr3b/Fgf13/Map6/Thy1/Syt2/Lrrc4c/Dscam/Ephb2/Camk2b/Crmp1/Elavl4/Wasf1/Adgrb3/Dcx/Pax6/Syt1/Ntng2/Mapk8ip2/Cdh4/C…
CC	GO:0033267	axon part	378	0.71525	1.86105	9.999e-05	9.999e-05	0.00468194	1644	tags=35%, list=12%, signal=31%	Grm4/Cnr1/Bdnf/Kcna2/Cck/Kcnc1/Hcn1/Cacna1b/Lrrtm1/Bsn/Grin1/Grik2/Scn8a/Gria4/Stmn2/Gria2/Spock1/Unc13a/Prkcb/Snap25/Scn1a/Syt7/Kcnq2/Nrcam/Pak1/Nptxr/Lamp5/Gria1/Ank1/Prkcg/Npy/Crtac1/Chrm3/Rasgrf1/Cdh8/Slc1a2/Cntn2/Chrm1/Atp1a3/Dnm1/Kcna1/Ptprn2/Cdk5r2/Scn1b/Nrsn1/Syp/Tubb3/Grik4/Nefl/Rtn4r/Fgf13/Snca/Nptx2/Calb1/Cplx1/Thy1/Dscam/Ptprn/Inpp5j/Amph/Crhbp/Grm7/Kcnc4/Nrxn1/Crmp1/Elavl4/Dcx/Gabrb3…
BP	GO:0034220	ion transmembrane transport	653	0.637343	1.66577	9.999e-05	9.999e-05	0.00468194	1793	tags=28%, list=13%, signal=25%	Kcnk12/Crhr1/Gabrd/Plch2/Gabra6/Abcc8/Kcnq5/Hecw1/Cxcl10/Grin2c/Ryr1/Cacna1e/Kcna2/Gabra5/Cacna1a/Kcnc1/Kcnj9/Slc17a7/Hcn1/Ryr2/Cacna1b/Grin1/Gsg1l/Scn8a/Kcnn2/Gabra1/Slc1a6/Grm5/Arc/Scn1a/Kcnq2/Jph3/Reln/Cacng5/Cacng3/Gabrb2/Tmem163/Stac2/Shisa7/Kcnh3/Rasgrf1/Slc8a2/Slc1a2/Kcnd2/Atp1a3/Slc1a3/Kcna1/Kcnj4/Dpp10/Kcnj16/Scn2b/Scn1b/Kcnip2/Slc24a2/Cacnb3/Kcnj3/Slc13a3/Ryr3/Cacng8/Neto2/Snca/Kcnj12/G…
BP	GO:0034762	regulation of transmembrane transport	442	0.647659	1.68781	9.999e-05	9.999e-05	0.00468194	1814	tags=30%, list=13%, signal=27%	Gh/Crhr1/Abcc8/Kcnq5/Hecw1/Cxcl10/Cacna1e/Kcna2/Cacna1a/Kcnc1/Kcnj9/Hcn1/Ryr2/Cacna1b/Gsg1l/Scn8a/Grm5/Arc/Prkcb/Scn1a/Kcnq2/Jph3/Reln/Cacng5/Cacng3/Stac2/Shisa7/Kcnh3/Rasgrf1/Slc1a2/Kcnd2/Kcna1/Kcnj4/Dpp10/Kcnj16/Scn2b/Scn1b/Kcnip2/Cacnb3/Kcnj3/Cacng8/Neto2/Snca/Kcnj12/Rph3a/Thy1/Dpp6/Neto1/Ephb2/Cnih2/Ubash3b/Adrb1/Htr3a/Crhbp/Cacng2/Rgs7/Kcnc4/Nrxn1/Kcns2/Adrb2/Kcnj10/Slc8a1/Kcna6/C3/Mapk8ip2/…
BP	GO:0034765	regulation of ion transmembrane transport	367	0.672984	1.75052	9.999e-05	9.999e-05	0.00468194	1814	tags=34%, list=13%, signal=30%	Crhr1/Abcc8/Kcnq5/Hecw1/Cxcl10/Cacna1e/Kcna2/Cacna1a/Kcnc1/Kcnj9/Hcn1/Ryr2/Cacna1b/Gsg1l/Scn8a/Grm5/Arc/Scn1a/Kcnq2/Jph3/Reln/Cacng5/Cacng3/Stac2/Shisa7/Kcnh3/Rasgrf1/Kcnd2/Kcna1/Kcnj4/Dpp10/Kcnj16/Scn2b/Scn1b/Kcnip2/Cacnb3/Kcnj3/Cacng8/Neto2/Snca/Kcnj12/Rph3a/Thy1/Dpp6/Neto1/Ephb2/Cnih2/Ubash3b/Adrb1/Htr3a/Crhbp/Cacng2/Rgs7/Kcnc4/Nrxn1/Kcns2/Adrb2/Kcnj10/Slc8a1/Kcna6/Mapk8ip2/Kcnv1/Prkce/Akap6/P…
CC	GO:0036477	somatodendritic compartment	855	0.682866	1.78806	9.999e-05	9.999e-05	0.00468194	1830	tags=31%, list=13%, signal=29%	Crhr1/Syndig1/Gabra6/Grm4/Grm3/Brinp3/Bdnf/Cacna1e/Kcna2/Cck/Gabra5/Nell2/Unc5a/Cacna1a/Grid2/Kcnc1/Hcn1/Cacna1b/Camk2a/Bsn/Grin1/Grik2/Scn8a/Gria4/Kcnn2/Stmn2/Gabra1/Gria2/Grm5/Pvalb/Snap25/Scn1a/Syt7/Pak1/Reln/Nptxr/Lamp5/Cacng3/Pcp2/Gng13/Rbfox3/Gria1/Ddn/Prkcg/Chl1/Npy/Cpne6/Cnnm1/Apba2/Shisa7/Chrm3/Cpne5/Sez6l/Rasgrf1/Slc8a2/Eef1a2/Slc1a2/Trim9/Kirrel3/Jph4/Itpka/Cntn2/Chrm1/Kcnd2/Atp1a3/Neu…
MF	GO:0038023	signaling receptor activity	538	0.604528	1.57856	9.999e-05	9.999e-05	0.00468194	2285	tags=37%, list=16%, signal=32%	Crhr1/Gabrd/Gabra6/Grm4/Adra1d/Grm3/Cnr1/Grin2c/Epha8/Gabbr2/Gpr132/Gabra5/Unc5a/Grid2/Unc5d/Gpr158/Gpr22/Grin1/Grik2/Gria4/Gabra1/Gria2/Grm5/Tlr8/Nptxr/Ntrk3/Ptprt/Gria1/Gabrb2/Igsf21/Grm2/Chrm3/Rorb/Chrm1/Grm1/Gpr37l1/Grid1/Adgra1/Gpr68/Epha5/Il3ra/Epha10/Grik4/Rtn4r/Ccr1/Adgrb2/Cckbr/Gabrg2/Ephb2/Adrb1/Htr3a/Grm7/C3ar1/Nrxn1/Gabra2/Csf3r/Lyve1/Adgrg6/Cd48/Adgrb3/Cd72/Gpr85/Gabrb3/Adrb2/Sstr1/H…
BP	GO:0040011	locomotion	1395	0.494463	1.29918	9.999e-05	9.999e-05	0.00468194	2285	tags=23%, list=16%, signal=22%	Fat2/Abcc8/Mctp1/Cntn6/Cxcl10/Grin2c/Epha8/Bdnf/Cacna1e/Cck/Unc5a/Unc5d/Scrt1/Nrg3/Wnt7a/Lhx2/Cxcl14/Camk2a/Cxcl9/Grin1/Grm5/Spock1/Arc/Jph3/Pax3/Nrcam/Pak1/Reln/Ntrk3/S100a9/Ptprt/Myo1g/Chl1/Add2/Kirrel3/Il16/Cntn2/Chrm1/Neurl1a/Prr5/Tnfaip6/Foxg1/Astn1/Chga/Cdk5r2/Scn1b/Arx/Epha5/Epha10/Tubb3/Nefl/Rtn4r/Ccr1/Dscaml1/Fgf13/Snca/Ptprr/Wt1/Thy1/Trpm2/Dscam/Ephb2/Camk2b/C3ar1/Crmp1/Csf3r/Tmsb15b1/R…
BP	GO:0042221	response to chemical	2710	0.474107	1.24901	9.999e-05	9.999e-05	0.00468194	2517	tags=23%, list=18%, signal=23%	Gh/Crhr1/Neurod1/Abcc8/Kcnmb4/Cnr1/Cntn6/Nptx1/Cxcl10/Neurod2/Brinp3/Epha8/Fabp4/Bdnf/Ryr1/Cacna1e/Kcna2/Myt1/Cck/Unc5a/Cacna1a/Unc5d/Egr4/Nrg3/Tmem145/Rnf112/Slc17a7/Hcn1/Lhx2/Ryr2/Cxcl14/Cacna1b/Rasal1/Camk2a/Cxcl9/Grin1/Scn8a/Stmn2/Gabra1/Slc1a6/Grm5/Prkcb/Syt7/Nrcam/Pak1/Reln/Gdap1/Cpne9/Ntrk3/S100a9/Ptprt/Gria1/Gabrb2/Elavl2/Prkcg/Chl1/Cpne6/Acsbg1/Slitrk5/Chrm3/Cpne5/Rorb/Ina/Slc1a2/Slc6a1/…
BP	GO:0042330	taxis	426	0.595669	1.55155	9.999e-05	9.999e-05	0.00468194	2488	tags=35%, list=17%, signal=30%	Cntn6/Cxcl10/Epha8/Bdnf/Unc5a/Unc5d/Nrg3/Lhx2/Cxcl14/Cxcl9/Nrcam/Reln/Ntrk3/S100a9/Chl1/Il16/Cntn2/Foxg1/Chga/Scn1b/Arx/Epha5/Epha10/Tubb3/Rtn4r/Ccr1/Dscaml1/Trpm2/Dscam/Ephb2/C3ar1/Crmp1/Csf3r/Pax6/Itgam/Ntng2/Cdh4/Vstm2l/Sema4f/Scg2/Efna3/Gap43/Ephb1/Dpysl4/L1cam/Plxna4/Lrtm2/Kif5c/Celsr3/Ptpro/Cntn4/Hspb1/Spp1/Chn1/Pf4/Igfals/Ntng1/C5ar1/Prex1/Cdk5r1/Kif5a/Ackr4/Efna2/Coro1a/Smoc2/Cd74/Pik3cd/…
CC	GO:0042995	cell projection	1961	0.579555	1.52538	9.999e-05	9.999e-05	0.00468194	2481	tags=28%, list=17%, signal=27%	Crhr1/Gabrd/Syndig1/Gabra6/Grm4/Grm3/Cnr1/Cntn6/Nptx1/Brinp3/Epha8/Gabbr2/Sv2c/Scrg1/Bdnf/Kcna2/Cck/Gabra5/Nell2/Unc5a/Cacna1a/Stx1b/Grid2/Kcnc1/Slc17a7/Hcn1/Ryr2/Cacna1b/Lrrtm1/Camk2a/Sv2b/Bsn/Grin1/Grik2/Slc6a12/Scn8a/Gria4/Kcnn2/Stmn2/Gabra1/Gria2/Grm5/Spock1/Unc13a/Arc/Pvalb/Prkcb/Snap25/Scn1a/Syt7/Kcnq2/Nrcam/Pak1/Reln/Nptxr/Lamp5/Cacng3/Ntrk3/Gng13/Gria1/Ank1/Gabrb2/Ddn/Myo1g/Lrrc4b/Prkcg/C…
CC	GO:0043005	neuron projection	1227	0.653482	1.71534	9.999e-05	9.999e-05	0.00468194	2504	tags=35%, list=18%, signal=32%	Crhr1/Gabrd/Syndig1/Gabra6/Grm4/Grm3/Cnr1/Cntn6/Nptx1/Brinp3/Epha8/Gabbr2/Sv2c/Scrg1/Bdnf/Kcna2/Cck/Gabra5/Nell2/Unc5a/Cacna1a/Stx1b/Grid2/Kcnc1/Slc17a7/Hcn1/Ryr2/Cacna1b/Lrrtm1/Camk2a/Sv2b/Bsn/Grin1/Grik2/Slc6a12/Scn8a/Gria4/Kcnn2/Stmn2/Gabra1/Gria2/Grm5/Spock1/Unc13a/Pvalb/Prkcb/Snap25/Scn1a/Syt7/Kcnq2/Nrcam/Pak1/Reln/Nptxr/Lamp5/Cacng3/Ntrk3/Gng13/Gria1/Ank1/Gabrb2/Ddn/Lrrc4b/Prkcg/Chl1/Npy/Cp…
CC	GO:0043025	neuronal cell body	589	0.67884	1.77335	9.999e-05	9.999e-05	0.00468194	1830	tags=32%, list=13%, signal=29%	Crhr1/Gabra6/Brinp3/Bdnf/Cacna1e/Kcna2/Cck/Gabra5/Nell2/Unc5a/Cacna1a/Kcnc1/Hcn1/Cacna1b/Camk2a/Bsn/Grin1/Grik2/Scn8a/Gria4/Kcnn2/Stmn2/Gria2/Pvalb/Snap25/Scn1a/Syt7/Reln/Nptxr/Pcp2/Rbfox3/Gria1/Npy/Cnnm1/Cpne5/Sez6l/Rasgrf1/Slc8a2/Eef1a2/Cntn2/Kcnd2/Atp1a3/Neurl1a/Grm1/Slc1a3/Kcna1/Kcnj4/Cnksr2/Rgs8/Ttbk1/Dlgap3/Nrgn/Syt4/Nrsn1/Epha5/Tubb3/Grik4/Rtn4r/Ccr1/Snca/Nptx2/Rap1gap/Enc1/Kcnj12/Calb1/Cp…
BP	GO:0043269	regulation of ion transport	539	0.657169	1.71613	9.999e-05	9.999e-05	0.00468194	1824	tags=33%, list=13%, signal=30%	Crhr1/Abcc8/Kcnq5/Hecw1/Cnr1/Cxcl10/Cacna1e/Kcna2/Cck/Cacna1a/Kcnc1/Kcnj9/Hcn1/Ryr2/Cacna1b/Camk2a/Grin1/Gsg1l/Scn8a/Grm5/Arc/Prkcb/Scn1a/Syt7/Kcnq2/Jph3/Reln/Cacng5/Cacng3/Stac2/Shisa7/Gpm6b/Kcnh3/Rasgrf1/Slc6a1/Nat8l/Jph4/Il16/Chrm1/Kcnd2/Kcna1/Kcnj4/Dpp10/Kcnj16/Scn2b/Scn1b/Syt4/Kcnip2/Cacnb3/Kcnj3/Cacng8/Neto2/Ccr1/Snca/Kcnj12/Rph3a/Sfrp4/Thy1/Car7/Dpp6/Syt2/Neto1/Ephb2/Cnih2/Ubash3b/Adrb1/Ht…
BP	GO:0044057	regulation of system process	432	0.569933	1.48465	9.999e-05	9.999e-05	0.00468194	1871	tags=26%, list=13%, signal=24%	Crhr1/Neurod1/Rims1/Abcc8/Cbln1/Adra1d/Grm3/Nptx1/Ryr1/Cacna1e/Cck/Stx1b/Wnt7a/Ryr2/Cacna1b/Grin1/Kcnn2/Pak1/Reln/Cacng5/Nptxr/Pi16/Shisa7/Chrm3/Grm1/Kcna1/Chga/Scn2b/Scn1b/Cacnb3/Fgf13/Cckbr/Nptx2/Pex5l/Neto1/Cnih2/Adrb1/Crhbp/Kcnc4/Nrxn1/Apln/Vip/Adrb2/Kcnj10/Slc8a1/Akap6/Begain/Rgs4/Sptbn4/Scn4b/Adra2a/Ank2/Alox5/S100b/Tnr/Mef2c/Ptpro/Celf4/Ctss/Tbxas1/Casq2/Adora1/Tnnc1/Adra1b/Cacna1c/Dlgap2/…
CC	GO:0044297	cell body	664	0.667099	1.74363	9.999e-05	9.999e-05	0.00468194	1830	tags=30%, list=13%, signal=28%	Crhr1/Syndig1/Gabra6/Brinp3/Bdnf/Cacna1e/Kcna2/Cck/Gabra5/Nell2/Unc5a/Cacna1a/Kcnc1/Rnf112/Hcn1/Cacna1b/Camk2a/Bsn/Grin1/Grik2/Scn8a/Gria4/Kcnn2/Stmn2/Gria2/Pvalb/Snap25/Scn1a/Syt7/Reln/Nptxr/Pcp2/Rbfox3/Gria1/Npy/Cnnm1/Cpne5/Sez6l/Rasgrf1/Slc8a2/Eef1a2/Cntn2/Kcnd2/Atp1a3/Neurl1a/Grm1/Slc1a3/Kcna1/Kcnj4/Cnksr2/Rgs8/Ttbk1/Dlgap3/Nrgn/Syt4/Nrsn1/Epha5/Tubb3/Grik4/Rtn4r/Ccr1/Snca/Nptx2/Rap1gap/Enc1/…
CC	GO:0044421	extracellular region part	981	0.51298	1.34482	9.999e-05	9.999e-05	0.00468194	2658	tags=32%, list=19%, signal=28%	Cbln3/Gh/Prl/Olfm3/Col6a5/Elfn2/Cxcl10/Bdnf/Cck/Nell2/Lingo3/Nrg3/Chgb/Wnt7a/Cxcl14/Lrrtm3/Lrrtm1/Cxcl9/Fjx1/Spock1/Arc/Pamr1/Mmp24/Reln/Emilin2/Nptxr/Pi16/S100a9/Npy/Mmp17/Optc/Lingo1/Il16/Serpind1/Ntm/Tnfaip6/Creg2/Ncan/Chga/Col19a1/Syt4/Cpxm2/Rtn4r/Snca/Timp4/Nell1/Dmkn/Angptl4/Sfrp4/Sez6/Tnc/Spon1/Crhbp/Hapln1/Npb/Adamts3/Apln/Ihh/Hapln4/Pcsk1n/Itgam/C3/Ntng2/C1qtnf4/Soga3/Spock3/Sema4f/Gfra4…
CC	GO:0044425	membrane part	4244	0.567393	1.49642	9.999e-05	9.999e-05	0.00468194	2696	tags=28%, list=19%, signal=32%	Fat2/Kcnk12/Rims4/Crhr1/Gabrd/Tmem63c/Syndig1/St8sia5/Rims1/Gabra6/Grm4/Abcc8/Kcnmb4/Kcnq5/Olfm3/Sorcs1/Cbln1/Adra1d/Grm3/Cnr1/Mctp1/Fut9/Elfn2/Cntn6/Cxcl10/Grin2c/Epha8/Cdh15/Gabbr2/Crtam/Slitrk3/Sv2c/Fam189a1/Rgs1/Adcy1/Bdnf/Ryr1/Cacna1e/Lrfn5/Kcna2/Gpr132/Gabra5/Unc5a/Cacna1a/Stx1b/Grid2/Unc5d/Ptchd1/Tmem252/Kcnc1/Stxbp5l/Lingo3/Nrxn3/Nrg3/Tmem145/Kcnj9/Rnf112/Slc17a7/Hcn1/Ryr2/Cacna1b/Lrrtm3/…
CC	GO:0044433	cytoplasmic vesicle part	452	0.534878	1.39449	9.999e-05	9.999e-05	0.00468194	2866	tags=25%, list=20%, signal=20%	Syndig1/Abcc8/Mctp1/Sv2c/Ryr1/Slc17a7/Ryr2/Sv2b/Gria2/Unc13a/Lamp5/Tmem163/Sgsm1/Synpr/Zdhhc2/Ptprn2/Nrgn/Syt4/Syp/Ryr3/Syn1/Scg3/Snca/Slc2a3/Psd/Rph3a/Trpm2/Syt2/Amph/Gabra2/Mctp2/Mal2/Syt1/Slc30a3/Syn2/Sh3gl2/Slc32a1/Vgf/Gad2/Ephb1/Rab3c/Ret/Cadps/Ap1s1/Snx20/H2-Eb1/Fcho1/Ncf4/Stx1a/Slc1a1/Mreg/Tyrp1/Pmepa1/Sgip1/March1/Ece2/Pla1a/Cpe/Zfyve28/Rab27b/Syngr3/Rab3b/Atp6v1g2/Pdyn/Cd68/Mrc1/Unc13c/S…
CC	GO:0044456	synapse part	949	0.720613	1.88841	9.999e-05	9.999e-05	0.00468194	1839	tags=34%, list=13%, signal=32%	Rims4/Gabrd/Syndig1/Rims1/Gabra6/Grm4/Abcc8/Cbln1/Grm3/Cnr1/Mctp1/Cntn6/Nptx1/Grin2c/Gabbr2/Slitrk3/Sv2c/Adcy1/Bdnf/Cacna1e/Lrfn5/Kcna2/Cck/Gabra5/Cacna1a/Stx1b/Grid2/Kcnc1/Nrxn3/Kcnj9/Rnf112/Slc17a7/Hcn1/Cacna1b/Lrrtm3/Lrrtm1/Camk2a/Sv2b/Cadm3/Bsn/Grin1/Grik2/Gsg1l/Scn8a/Gria4/Kcnn2/Gabra1/Slc1a6/Slitrk1/Gria2/Grm5/Unc13a/Arc/Prkcb/Snap25/Scn1a/Syt7/Nrcam/Pak1/Cacng5/Cacng3/Ntrk3/Gria1/Ank1/Clst…
CC	GO:0044459	plasma membrane part	1810	0.625547	1.64586	9.999e-05	9.999e-05	0.00468194	2225	tags=32%, list=16%, signal=31%	Kcnk12/Rims4/Crhr1/Gabrd/Syndig1/Rims1/Gabra6/Grm4/Abcc8/Kcnmb4/Kcnq5/Olfm3/Cbln1/Adra1d/Grm3/Cnr1/Cntn6/Cxcl10/Grin2c/Epha8/Cdh15/Gabbr2/Crtam/Slitrk3/Rgs1/Adcy1/Ryr1/Cacna1e/Lrfn5/Kcna2/Gpr132/Gabra5/Unc5a/Cacna1a/Stx1b/Grid2/Kcnc1/Nrxn3/Kcnj9/Rnf112/Hcn1/Ryr2/Cacna1b/Lrrtm3/Lrrtm1/Camk2a/Cadm3/Cxcl9/Gpr22/Bsn/Cdh22/Grin1/Grik2/Gsg1l/Slc6a12/Scn8a/Gria4/Kcnn2/Gabra1/Slc1a6/Slitrk1/Gria2/Grm5/Un…
CC	GO:0044463	cell projection part	1252	0.59649	1.56603	9.999e-05	9.999e-05	0.00468194	2540	tags=30%, list=18%, signal=27%	Crhr1/Syndig1/Gabra6/Grm4/Grm3/Cnr1/Brinp3/Scrg1/Bdnf/Kcna2/Cck/Gabra5/Nell2/Unc5a/Cacna1a/Grid2/Kcnc1/Hcn1/Cacna1b/Lrrtm1/Camk2a/Bsn/Grin1/Grik2/Scn8a/Gria4/Kcnn2/Stmn2/Gabra1/Gria2/Grm5/Spock1/Unc13a/Prkcb/Snap25/Scn1a/Syt7/Kcnq2/Nrcam/Pak1/Reln/Nptxr/Lamp5/Cacng3/Gng13/Gria1/Ank1/Ddn/Prkcg/Chl1/Npy/Cpne6/Cnnm1/Apba2/Crtac1/Shisa7/Chrm3/Rasgrf1/Slc8a2/Cdh8/Slc1a2/Trim9/Kirrel3/Jph4/Itpka/Cntn2/…
CC	GO:0045202	synapse	1221	0.699799	1.83681	9.999e-05	9.999e-05	0.00468194	1839	tags=31%, list=13%, signal=29%	Cbln3/Rims4/Gabrd/Syndig1/Rims1/Gabra6/Grm4/Abcc8/Olfm3/Cbln1/Grm3/Cnr1/Mctp1/Cntn6/Nptx1/Grin2c/Cdh15/Gabbr2/Slitrk3/Sv2c/Adcy1/Bdnf/Cacna1e/Lrfn5/Kcna2/Cck/Gabra5/Cacna1a/Stx1b/Grid2/Kcnc1/Stxbp5l/Nrxn3/Nrg3/Kcnj9/Rnf112/Slc17a7/Wnt7a/Hcn1/Cacna1b/Lrrtm3/Lrrtm1/Camk2a/Sv2b/Cadm3/Bsn/Grin1/Grik2/Gsg1l/Scn8a/Gria4/Kcnn2/Gabra1/Slc1a6/Slitrk1/Gria2/Grm5/Spock1/Unc13a/Arc/Prkcb/Snap25/Scn1a/Syt7/Nr…
BP	GO:0045595	regulation of cell differentiation	1491	0.514973	1.35351	9.999e-05	9.999e-05	0.00468194	2497	tags=26%, list=18%, signal=24%	Gh/Neurod1/Rims1/Abcc8/Hecw1/Cnr1/Wif1/Cxcl10/Neurod2/Brinp3/Bdnf/Cacna1a/Grid2/Unc5d/Scrt1/Nrg3/Rnf112/Wnt7a/Lhx2/Cxcl14/Rasal1/Camk2a/Cxcl9/Medag/Grin1/Stmn2/Slitrk1/Grm5/Spock1/Unc13a/Dlk2/Arc/Snap25/Nrcam/Pak1/Reln/Cpne9/Pi16/Ntrk3/S100a9/Lrrc4b/Cpne6/Cpne5/Rorb/Mycl/Lingo1/Rap1gap2/Itpka/Cntn2/Neurl1a/Gpr37l1/Bcl11a/Fstl4/Ntm/Rbfox1/Ttbk1/Foxg1/Tfap2b/Gpr68/Scn1b/Syt4/Omg/Nefl/Rtn4r/Ccr1/Xlr…
BP	GO:0045597	positive regulation of cell differentiation	882	0.498125	1.3045	9.999e-05	9.999e-05	0.00468194	2507	tags=26%, list=18%, signal=23%	Gh/Neurod1/Rims1/Cnr1/Wif1/Neurod2/Brinp3/Bdnf/Rnf112/Rasal1/Cxcl9/Medag/Grin1/Stmn2/Slitrk1/Grm5/Unc13a/Pak1/Reln/Cpne9/Ntrk3/S100a9/Cpne6/Cpne5/Itpka/Neurl1a/Bcl11a/Ttbk1/Foxg1/Gpr68/Scn1b/Syt4/Nefl/Ccr1/Xlr3b/Nell1/Enc1/Map6/Sfrp4/Sez6/Syt2/Dscam/Ephb2/Mmd2/Rit2/Adrb1/Camk2b/Rgs6/Elavl4/Ihh/Rasgrp1/Dcx/Pax6/Brinp2/Ptpn5/Syt1/Lrrc7/Ar/Cdh4/Ifi204/Akap6/Rgs14/Foxo6/Zfp365/Adgrb1/Fez1/Mapt/Ptprz1…
BP	GO:0045664	regulation of neuron differentiation	677	0.590878	1.54475	9.999e-05	9.999e-05	0.00468194	2507	tags=31%, list=18%, signal=27%	Neurod1/Rims1/Hecw1/Cnr1/Neurod2/Brinp3/Bdnf/Cacna1a/Grid2/Rnf112/Wnt7a/Rasal1/Grin1/Stmn2/Slitrk1/Spock1/Unc13a/Arc/Snap25/Nrcam/Pak1/Reln/Cpne9/Ntrk3/S100a9/Lrrc4b/Cpne6/Cpne5/Mycl/Rap1gap2/Itpka/Cntn2/Neurl1a/Gpr37l1/Bcl11a/Fstl4/Ntm/Foxg1/Scn1b/Syt4/Omg/Nefl/Rtn4r/Xlr3b/Fgf13/Rap1gap/Enc1/Map6/Thy1/Sez6/Syt2/Lrrc4c/Dscam/Ephb2/Mmd2/Rit2/Inpp5j/Camk2b/Rgs6/Crmp1/Elavl4/Fat3/Adgrb3/Dcx/Pax6/Bri…
BP	GO:0045666	positive regulation of neuron differentiation	397	0.583678	1.51921	9.999e-05	9.999e-05	0.00468194	2530	tags=30%, list=18%, signal=26%	Neurod1/Rims1/Cnr1/Neurod2/Brinp3/Bdnf/Rnf112/Rasal1/Stmn2/Slitrk1/Unc13a/Pak1/Reln/Cpne9/Ntrk3/S100a9/Cpne6/Cpne5/Itpka/Neurl1a/Bcl11a/Foxg1/Scn1b/Syt4/Nefl/Xlr3b/Enc1/Map6/Sez6/Syt2/Dscam/Mmd2/Rit2/Camk2b/Rgs6/Elavl4/Dcx/Pax6/Brinp2/Ptpn5/Syt1/Lrrc7/Cdh4/Foxo6/Fez1/Mapt/Ptprz1/Bend6/L1cam/Plxna4/Ndrg4/Ret/Pacsin1/Mef2c/Hspb1/Dab1/Islr2/Nap1l2/Trim67/Alk/Dlx1/Mdk/Grip2/Fkbp1b/Adra2c/Epor/Fn1/Plx…
BP	GO:0046903	secretion	882	0.567711	1.48674	9.999e-05	9.999e-05	0.00468194	2050	tags=26%, list=14%, signal=23%	Rims4/Crhr1/Neurod1/Rims1/Prl/Grm4/Abcc8/Cbln1/Cnr1/Mctp1/Crtam/Adcy1/Bdnf/Cacna1e/Kcna2/Myt1/Cck/Nell2/Cacna1a/Stx1b/Stxbp5l/Nrxn3/Wnt7a/Cacna1b/Camk2a/Pou2f2/Unc13a/Prkcb/Snap25/Syt7/Tlr8/Pak1/S100a9/Myo1g/Prkcg/Apba2/Ppfia2/Grm2/Chrm3/Dio2/Cadps2/Slc6a1/Trim9/Oas2/Chrm1/Rims3/Neurl1a/Ptprn2/Syt16/Tfap2b/Gpr68/Chga/Cdk5r2/Syt4/Epha5/Vsnl1/Syp/Tfr2/Syn1/Ccr1/Cacna1i/Snca/Cckbr/Rph3a/Cplx1/Pex5l/…
BP	GO:0048468	cell development	1817	0.534557	1.40654	9.999e-05	9.999e-05	0.00468194	2507	tags=27%, list=18%, signal=25%	Gh/Neurod1/Mybpc1/Rims1/Abcc8/Olfm3/Hecw1/Cnr1/Cntn6/Nptx1/Neurod2/Brinp3/Epha8/Slitrk3/Adcy1/Bdnf/Ryr1/Cck/Gabra5/Unc5a/Cacna1a/Grid2/Unc5d/Scrt1/Nrg3/Rnf112/Wnt7a/Hcn1/Lhx2/Rasal1/Camk2a/Grin1/Prdm8/Stmn2/Pou2f2/Slitrk1/Grm5/Spock1/Unc13a/Arc/Snap25/Pax3/Nrcam/Pak1/Reln/Nptxr/Cpne9/Pi16/Ntrk3/S100a9/Ank1/Gabrb2/Lrrc4b/Chl1/Cpne6/Crtac1/Slitrk5/Gpm6b/Cpne5/Rorb/Rasgrf1/Mycl/Lingo1/Kirrel3/Rap1ga…
BP	GO:0048518	positive regulation of biological process	4495	0.439449	1.15907	9.999e-05	9.999e-05	0.00468194	2324	tags=19%, list=16%, signal=23%	Gh/Rims4/Crhr1/Neurod1/Pkib/Syndig1/Rims1/Prl/Grm4/Abcc8/Cbln1/Adra1d/Hecw1/Cnr1/Cntn6/Wif1/Cxcl10/Neurod2/Grin2c/Brinp3/Epha8/Mir124a-1hg/Fabp4/Crtam/Slitrk3/Adcy1/Kif26b/Bdnf/Myt1/Cck/Nell2/Stx1b/Grid2/Kcnc1/Egr4/Stxbp5l/Rnf112/Wnt7a/Hcn1/Lhx2/Ryr2/Cxcl14/Cacna1b/Rasal1/Lrrtm3/Lrrtm1/Camk2a/Cxcl9/Neurod6/Medag/Grin1/Grik2/Gria4/Stmn2/Pou2f2/Slitrk1/Gria2/Grm5/Unc13a/Arc/Prkcb/Snap25/Syt7/Pax3/T…
BP	GO:0048522	positive regulation of cellular process	4047	0.438123	1.15537	9.999e-05	9.999e-05	0.00468194	2324	tags=19%, list=16%, signal=22%	Gh/Rims4/Crhr1/Neurod1/Pkib/Syndig1/Rims1/Prl/Grm4/Abcc8/Cbln1/Cnr1/Cntn6/Wif1/Cxcl10/Neurod2/Grin2c/Brinp3/Epha8/Mir124a-1hg/Fabp4/Crtam/Slitrk3/Adcy1/Bdnf/Myt1/Cck/Nell2/Stx1b/Grid2/Kcnc1/Egr4/Stxbp5l/Rnf112/Wnt7a/Lhx2/Ryr2/Cxcl14/Cacna1b/Rasal1/Lrrtm3/Lrrtm1/Camk2a/Cxcl9/Neurod6/Medag/Grin1/Grik2/Gria4/Stmn2/Pou2f2/Slitrk1/Gria2/Grm5/Unc13a/Arc/Prkcb/Snap25/Syt7/Pax3/Tlr8/Pak1/Reln/Cacng5/Cacn…
BP	GO:0048583	regulation of response to stimulus	2840	0.462002	1.2174	9.999e-05	9.999e-05	0.00468194	2292	tags=21%, list=16%, signal=22%	Gh/Crhr1/Neurod1/Rims1/Prl/Grm4/Abcc8/Cbln1/Cnr1/Mctp1/Cntn6/Wif1/Nptx1/Cxcl10/Neurod2/Epha8/Fabp4/Crtam/Amer3/Rgs1/Bdnf/Cacna1e/Lrfn5/Kcna2/Myt1/Cck/Cacna1a/Stx1b/Grid2/Wnt7a/Cxcl14/Rasal1/Grin1/Grik2/Gsg1l/Grm5/Unc13a/Dlk2/Arc/Prkcb/Syt7/Jph3/Tlr8/Pak1/Reln/Cacng5/Nptxr/Cacng3/Pi16/Ntrk3/S100a9/Ptprt/Iqsec3/Myo1g/Prkcg/Aoah/Shisa7/Sez6l/Rasgrf1/Faim2/Nat8l/Rap1gap2/Il16/Cntn2/Neurl1a/Grm1/Dusp2…
BP	GO:0048584	positive regulation of response to stimulus	1567	0.465304	1.22335	9.999e-05	9.999e-05	0.00468194	2298	tags=22%, list=16%, signal=20%	Gh/Crhr1/Rims1/Prl/Grm4/Cnr1/Cntn6/Cxcl10/Neurod2/Epha8/Fabp4/Crtam/Bdnf/Cck/Stx1b/Wnt7a/Cxcl14/Grin1/Grm5/Unc13a/Arc/Prkcb/Tlr8/Pak1/Reln/Cacng3/Ntrk3/S100a9/Myo1g/Prkcg/Rasgrf1/Nat8l/Il16/Cntn2/Neurl1a/Grm1/Gpr37l1/Prr5/Ttbk1/Gpr68/Chga/Cacnb3/Vsnl1/Cacng8/Rtn4r/Rasd2/Ccr1/Snca/Cckbr/Sfrp4/Thy1/Trpm2/Pmaip1/Neto1/Dscam/Ephb2/Mmd2/Rit2/Adrb1/Camk2b/Cacng2/C3ar1/Nrxn1/Rasgef1a/Adamts3/Wasf1/Ihh/R…
BP	GO:0048666	neuron development	1035	0.617299	1.61863	9.999e-05	9.999e-05	0.00468194	2462	tags=32%, list=17%, signal=29%	Neurod1/Rims1/Olfm3/Hecw1/Cnr1/Cntn6/Nptx1/Neurod2/Epha8/Slitrk3/Adcy1/Bdnf/Cck/Gabra5/Unc5a/Cacna1a/Grid2/Unc5d/Wnt7a/Hcn1/Lhx2/Rasal1/Camk2a/Grin1/Prdm8/Stmn2/Slitrk1/Spock1/Unc13a/Arc/Snap25/Nrcam/Pak1/Reln/Nptxr/Cpne9/Ntrk3/S100a9/Gabrb2/Lrrc4b/Chl1/Cpne6/Crtac1/Slitrk5/Gpm6b/Cpne5/Rorb/Rasgrf1/Lingo1/Kirrel3/Rap1gap2/Itpka/Cntn2/Neurl1a/Bcl11a/Fstl4/Slc1a3/Ntm/Foxg1/Scn1b/Syt4/Arx/Kcnip2/Eph…
BP	GO:0048667	cell morphogenesis involved in neuron differentiation	535	0.659888	1.72305	9.999e-05	9.999e-05	0.00468194	2487	tags=38%, list=17%, signal=33%	Hecw1/Cntn6/Nptx1/Epha8/Slitrk3/Adcy1/Bdnf/Cck/Unc5a/Cacna1a/Unc5d/Wnt7a/Lhx2/Camk2a/Grin1/Prdm8/Slitrk1/Arc/Nrcam/Pak1/Reln/Ntrk3/Lrrc4b/Chl1/Slitrk5/Itpka/Cntn2/Bcl11a/Fstl4/Slc1a3/Foxg1/Scn1b/Arx/Epha5/Epha10/Tubb3/Omg/Nefl/Rtn4r/Dscaml1/Xlr3b/Fgf13/Map6/Thy1/Lrrc4c/Dscam/Ephb2/Camk2b/Crmp1/Elavl4/Adgrb3/Dcx/Pax6/Ntng2/Mapk8ip2/Cdh4/Cit/Vstm2l/Sema4f/Stmn1/Zfp365/Efna3/Dnm3/Gap43/Sptbn4/Ctnnd2…
BP	GO:0048699	generation of neurons	1362	0.588602	1.54639	9.999e-05	9.999e-05	0.00468194	2462	tags=30%, list=17%, signal=27%	Gh/Neurod1/Rims1/Abcc8/Olfm3/Cbln1/Hecw1/Cnr1/Cntn6/Nptx1/Neurod2/Brinp3/Epha8/Slitrk3/Adcy1/Bdnf/Cck/Gabra5/Unc5a/Cacna1a/Grid2/Unc5d/Scrt1/Nrg3/Rnf112/Wnt7a/Hcn1/Lhx2/Rasal1/Camk2a/Grin1/Prdm8/Stmn2/Slitrk1/Grm5/Spock1/Unc13a/Arc/Snap25/Pax3/Nrcam/Pak1/Reln/Nptxr/Cpne9/Ntrk3/S100a9/Gabrb2/Lrrc4b/Chl1/Cpne6/Crtac1/Slitrk5/Gpm6b/Cpne5/Rorb/Rasgrf1/Faim2/Mycl/Lingo1/Kirrel3/Rap1gap2/Itpka/Cntn2/Ne…
BP	GO:0048731	system development	3438	0.495739	1.30689	9.999e-05	9.999e-05	0.00468194	2507	tags=24%, list=18%, signal=26%	Gh/Crhr1/Neurod1/Mybpc1/Syndig1/Rims1/Prl/Abcc8/Olfm3/Cbln1/Hecw1/Cnr1/Fut9/Cntn6/Nptx1/Cxcl10/Neurod2/Brinp3/Epha8/Slitrk3/Adcy1/Kif26b/Bdnf/Ryr1/Lrfn5/Kcna2/Myt1/Cck/Gabra5/Unc5a/Cacna1a/Grid2/Unc5d/Ptchd1/Scrt1/Nrxn3/Nrg3/Rnf112/Wnt7a/Hcn1/Lhx2/Ryr2/Cxcl14/Rasal1/Lrrtm3/Lrrtm1/Camk2a/Bsn/Neurod6/Grin1/Prdm8/Scn8a/Stmn2/Gabra1/Pou2f2/Slitrk1/Fjx1/Grm5/Spock1/Unc13a/Arc/Prkcb/Snap25/Mmp24/Pax3/N…
BP	GO:0048812	neuron projection morphogenesis	590	0.668569	1.74648	9.999e-05	9.999e-05	0.00468194	2462	tags=38%, list=17%, signal=33%	Rims1/Hecw1/Cntn6/Nptx1/Epha8/Slitrk3/Adcy1/Bdnf/Cck/Unc5a/Cacna1a/Unc5d/Wnt7a/Lhx2/Rasal1/Camk2a/Grin1/Prdm8/Slitrk1/Unc13a/Arc/Nrcam/Pak1/Reln/Cpne9/Ntrk3/Lrrc4b/Chl1/Cpne6/Slitrk5/Cpne5/Kirrel3/Itpka/Cntn2/Bcl11a/Fstl4/Foxg1/Scn1b/Syt4/Arx/Epha5/Epha10/Tubb3/Omg/Nefl/Rtn4r/Dscaml1/Xlr3b/Fgf13/Map6/Thy1/Syt2/Lrrc4c/Dscam/Ephb2/Camk2b/Crmp1/Elavl4/Wasf1/Adgrb3/Dcx/Pax6/Syt1/Ntng2/Mapk8ip2/Cdh4/C…
BP	GO:0048856	anatomical structure development	4158	0.465112	1.22665	9.999e-05	9.999e-05	0.00468194	2488	tags=22%, list=17%, signal=25%	Gh/Crhr1/Neurod1/Mybpc1/Syndig1/Rims1/Prl/Abcc8/Olfm3/Cbln1/Hecw1/Cnr1/Fut9/Cntn6/Wif1/Nptx1/Cxcl10/Neurod2/Brinp3/Epha8/Cdh15/Mir124a-1hg/Slitrk3/Adcy1/Kif26b/Bdnf/Ryr1/Lrfn5/Kcna2/Myt1/Cck/Gabra5/Unc5a/Cacna1a/Grid2/Unc5d/Ptchd1/Scrt1/Nrxn3/Nrg3/Rnf112/Wnt7a/Hcn1/Lhx2/Ryr2/Cxcl14/Rasal1/Lrrtm3/Lrrtm1/Camk2a/Cxcl9/Bsn/Neurod6/Cdh22/Grin1/Prdm8/Scn8a/Stmn2/Gabra1/Pou2f2/Slitrk1/Fjx1/Grm5/Spock1/U…
BP	GO:0048858	cell projection morphogenesis	608	0.66479	1.73695	9.999e-05	9.999e-05	0.00468194	2462	tags=38%, list=17%, signal=32%	Rims1/Hecw1/Cntn6/Nptx1/Epha8/Slitrk3/Adcy1/Bdnf/Cck/Unc5a/Cacna1a/Unc5d/Wnt7a/Lhx2/Rasal1/Camk2a/Grin1/Prdm8/Slitrk1/Unc13a/Arc/Nrcam/Pak1/Reln/Cpne9/Ntrk3/Lrrc4b/Chl1/Cpne6/Slitrk5/Cpne5/Kirrel3/Itpka/Cntn2/Bcl11a/Fstl4/Foxg1/Scn1b/Syt4/Arx/Epha5/Epha10/Tubb3/Omg/Nefl/Rtn4r/Dscaml1/Xlr3b/Fgf13/Map6/Thy1/Syt2/Lrrc4c/Dscam/Ephb2/Camk2b/Crmp1/Elavl4/Wasf1/Adgrb3/Dcx/Pax6/Syt1/Ntng2/Mapk8ip2/Cdh4/C…
BP	GO:0048869	cellular developmental process	3146	0.47648	1.25582	9.999e-05	9.999e-05	0.00468194	2507	tags=23%, list=18%, signal=24%	Gh/Crhr1/Neurod1/Mybpc1/Rims1/Abcc8/Olfm3/Cbln1/Hecw1/Cnr1/Cntn6/Wif1/Nptx1/Cxcl10/Neurod2/Brinp3/Epha8/Cdh15/Fabp4/Slitrk3/Adcy1/Bdnf/Ryr1/Myt1/Cck/Gabra5/Unc5a/Cacna1a/Grid2/Unc5d/Scrt1/Nrg3/Rnf112/Wnt7a/Hcn1/Lhx2/Cxcl14/Rasal1/Camk2a/Cxcl9/Neurod6/Cdh22/Medag/Grin1/Prdm8/Stmn2/Pou2f2/Slitrk1/Grm5/Spock1/Unc13a/Dlk2/Arc/Snap25/Mmp24/Pax3/Nrcam/Pak1/Reln/Nptxr/Cpne9/Pi16/Ntrk3/S100a9/Ank1/Gabrb2…
BP	GO:0048878	chemical homeostasis	829	0.504542	1.32084	9.999e-05	9.999e-05	0.00468194	2221	tags=23%, list=16%, signal=20%	Crhr1/Neurod1/Plch2/Abcc8/Cnr1/Cxcl10/Grin2c/Fabp4/Ryr1/Cacna1e/Myt1/Cck/Cacna1a/Stxbp5l/Hcn1/Ryr2/Grin1/Grik2/Slc6a12/Prkcb/Csmd1/Jph3/Ank1/Grm2/Slc8a2/Atp1a3/Grm1/Kcna1/Ptprn2/Tfap2b/Gpr68/Chga/Scn2b/Scn1b/Slc24a2/Cacnb3/Epha5/Vsnl1/Tfr2/Ryr3/Ccr1/Cacna1i/Snca/Cckbr/Aqp4/Calb1/Angptl4/Sfrp4/Thy1/Car7/Trpm2/Ptprn/Ubash3b/Adrb1/C3ar1/Nrxn1/Gng3/Hk3/Pou3f3/Slc12a5/Adrb2/Pax6/Kcnj10/Slc8a1/Kcnk3/Ad…
BP	GO:0050767	regulation of neurogenesis	821	0.579012	1.51571	9.999e-05	9.999e-05	0.00468194	2507	tags=30%, list=18%, signal=26%	Gh/Neurod1/Rims1/Abcc8/Hecw1/Cnr1/Neurod2/Brinp3/Bdnf/Cacna1a/Grid2/Unc5d/Scrt1/Nrg3/Rnf112/Wnt7a/Lhx2/Rasal1/Camk2a/Grin1/Stmn2/Slitrk1/Grm5/Spock1/Unc13a/Arc/Snap25/Nrcam/Pak1/Reln/Cpne9/Ntrk3/S100a9/Lrrc4b/Cpne6/Cpne5/Mycl/Lingo1/Rap1gap2/Itpka/Cntn2/Neurl1a/Gpr37l1/Bcl11a/Fstl4/Ntm/Ttbk1/Foxg1/Scn1b/Syt4/Omg/Nefl/Rtn4r/Xlr3b/Fgf13/Rap1gap/Enc1/Map6/Thy1/Sez6/Syt2/Lrrc4c/Dscam/Ephb2/Mmd2/Rit2/…
BP	GO:0050769	positive regulation of neurogenesis	499	0.567182	1.48014	9.999e-05	9.999e-05	0.00468194	2458	tags=28%, list=17%, signal=24%	Gh/Neurod1/Rims1/Cnr1/Neurod2/Brinp3/Bdnf/Rnf112/Rasal1/Grin1/Stmn2/Slitrk1/Grm5/Unc13a/Pak1/Reln/Cpne9/Ntrk3/S100a9/Cpne6/Cpne5/Itpka/Neurl1a/Bcl11a/Ttbk1/Foxg1/Scn1b/Syt4/Nefl/Xlr3b/Enc1/Map6/Sez6/Syt2/Dscam/Ephb2/Mmd2/Rit2/Camk2b/Rgs6/Elavl4/Dcx/Pax6/Brinp2/Ptpn5/Syt1/Lrrc7/Cdh4/Rgs14/Foxo6/Zfp365/Fez1/Mapt/Ptprz1/Nkx6-2/Bend6/L1cam/Plxna4/Ndrg4/Ret/Pacsin1/Mef2c/Hspb1/Dab1/Gfap/Islr2/Nap1l2/T…
BP	GO:0050789	regulation of biological process	7450	0.471438	1.24425	9.999e-05	9.999e-05	0.00468194	2538	tags=21%, list=18%, signal=36%	Gh/Rims4/Crhr1/Neurod1/Gabrd/Pkib/Syndig1/Plch2/Rims1/Prl/Gabra6/Grm4/Abcc8/Kcnq5/Cbln1/Adra1d/Grm3/Hecw1/Cnr1/Mctp1/Elfn2/Cntn6/Wif1/Nptx1/Cxcl10/Neurod2/Grin2c/Brinp3/Epha8/Mir124a-1hg/Gabbr2/Fabp4/Crtam/Amer3/Slitrk3/Rgs1/Adcy1/Kif26b/Bdnf/Ryr1/Cacna1e/Lrfn5/Diras2/Kcna2/Myt1/Gpr132/Cck/Gabra5/Nell2/Unc5a/Cacna1a/Stx1b/Grid2/Unc5d/Ptchd1/Kcnc1/Scrt1/Egr4/Stxbp5l/Gls2/Nrxn3/Nrg3/Tmem145/Kcnj9/R…
BP	GO:0050793	regulation of developmental process	2089	0.501251	1.31929	9.999e-05	9.999e-05	0.00468194	2516	tags=25%, list=18%, signal=24%	Gh/Neurod1/Syndig1/Rims1/Prl/Abcc8/Cbln1/Hecw1/Cnr1/Wif1/Nptx1/Cxcl10/Neurod2/Brinp3/Slitrk3/Bdnf/Lrfn5/Cacna1a/Grid2/Unc5d/Scrt1/Nrg3/Rnf112/Wnt7a/Lhx2/Cxcl14/Rasal1/Lrrtm3/Lrrtm1/Camk2a/Cxcl9/Medag/Grin1/Stmn2/Slitrk1/Grm5/Spock1/Unc13a/Dlk2/Arc/Prkcb/Snap25/Pax3/Nrcam/Pak1/Reln/Nptxr/Cpne9/Pi16/Ntrk3/S100a9/Clstn2/Lrrc4b/Cpne6/Slitrk5/Optc/Gpm6b/Cpne5/Rorb/Mycl/Lingo1/Oas2/Rap1gap2/Itpka/Cntn2…
BP	GO:0050794	regulation of cellular process	7019	0.466649	1.23156	9.999e-05	9.999e-05	0.00468194	2538	tags=21%, list=18%, signal=34%	Gh/Rims4/Crhr1/Neurod1/Gabrd/Pkib/Syndig1/Plch2/Rims1/Prl/Gabra6/Grm4/Abcc8/Cbln1/Adra1d/Grm3/Hecw1/Cnr1/Mctp1/Elfn2/Cntn6/Wif1/Nptx1/Cxcl10/Neurod2/Grin2c/Brinp3/Epha8/Mir124a-1hg/Gabbr2/Fabp4/Crtam/Amer3/Slitrk3/Rgs1/Adcy1/Bdnf/Ryr1/Cacna1e/Lrfn5/Diras2/Kcna2/Myt1/Gpr132/Cck/Gabra5/Nell2/Unc5a/Cacna1a/Stx1b/Grid2/Unc5d/Ptchd1/Kcnc1/Scrt1/Egr4/Stxbp5l/Gls2/Nrxn3/Nrg3/Tmem145/Rnf112/Slc17a7/Wnt7a…
BP	GO:0050801	ion homeostasis	566	0.516069	1.34807	9.999e-05	9.999e-05	0.00468194	2271	tags=25%, list=16%, signal=22%	Crhr1/Plch2/Cxcl10/Grin2c/Ryr1/Cck/Cacna1a/Hcn1/Ryr2/Grin1/Grik2/Prkcb/Jph3/Ank1/Grm2/Slc8a2/Atp1a3/Grm1/Kcna1/Tfap2b/Chga/Scn2b/Scn1b/Slc24a2/Cacnb3/Tfr2/Ryr3/Ccr1/Cacna1i/Snca/Cckbr/Calb1/Sfrp4/Thy1/Car7/Trpm2/Ubash3b/Adrb1/C3ar1/Gng3/Slc12a5/Adrb2/Kcnj10/Slc8a1/Kcnk3/Adcy8/Slc30a3/Prkce/Tmem178/Akap6/Scnn1b/Ank2/S100b/Plcb1/Gm5127/Fam155a/Tbxas1/Casq2/Lcn2/Adora1/Mt2/Adra1b/C5ar1/Cacna1c/Gpr3/…
BP	GO:0050804	modulation of chemical synaptic transmission	441	0.729674	1.90152	9.999e-05	9.999e-05	0.00468194	2012	tags=42%, list=14%, signal=37%	Rims4/Crhr1/Rims1/Grm4/Cbln1/Grm3/Cnr1/Mctp1/Nptx1/Neurod2/Grin2c/Mir124a-1hg/Adcy1/Bdnf/Cacna1a/Stx1b/Grid2/Stxbp5l/Nrxn3/Nrg3/Wnt7a/Cacna1b/Lrrtm1/Camk2a/Grin1/Grik2/Gria4/Kcnn2/Gria2/Grm5/Unc13a/Arc/Prkcb/Snap25/Syt7/Jph3/Pak1/Reln/Cacng5/Nptxr/Cacng3/Gria1/Clstn2/Prkcg/Apba2/Ppfia2/Shisa7/Grm2/Rasgrf1/Slc8a2/Slc6a1/Nat8l/Jph4/Itpka/Cntn2/Rims3/Neurl1a/Grm1/Dnm1/Slc1a3/Lrrc4/Grid2ip/Grid1/Nrgn…
BP	GO:0050808	synapse organization	402	0.684915	1.78297	9.999e-05	9.999e-05	0.00468194	1985	tags=36%, list=14%, signal=32%	Rims4/Syndig1/Cbln1/Nptx1/Neurod2/Slitrk3/Bdnf/Lrfn5/Cacna1a/Grid2/Nrxn3/Wnt7a/Lrrtm3/Lrrtm1/Bsn/Grin1/Gabra1/Slitrk1/Grm5/Unc13a/Arc/Nrcam/Pak1/Reln/Nptxr/Ntrk3/Clstn2/Iqsec3/Gabrb2/Lrrc4b/Igsf21/Slitrk5/Shisa7/Sez6l/Add2/Cdh8/Kirrel3/Itpka/Cntn2/Rims3/Neurl1a/Cnksr2/Lrrc4/Dlgap3/Camkv/Ncan/Cacnb3/Epha5/Nefl/Syn1/Xlr3b/Adgrb2/Snca/Gabrg2/Rph3a/Sez6/Tnc/Lrrc4c/Ephb2/Camk2b/Cacng2/Cabp1/Nrxn1/Gabr…
BP	GO:0050877	nervous system process	735	0.634821	1.66062	9.999e-05	9.999e-05	0.00468194	2004	tags=34%, list=14%, signal=30%	Crhr1/Gabrd/Rims1/Gabra6/Grm4/Abcc8/Kcnmb4/Cbln1/Adra1d/Grm3/Cnr1/Nptx1/Neurod2/Grin2c/Mir124a-1hg/Adcy1/Bdnf/Cacna1e/Kcna2/Cck/Gabra5/Cacna1a/Stx1b/Grid2/Ptchd1/Slc17a7/Wnt7a/Cacna1b/Grin1/Grik2/Scn8a/Gabra1/Grm5/Arc/Snap25/Scn1a/Csmd1/Mmp24/Kcnq2/Jph3/Nrcam/Pak1/Reln/Cacng5/Nptxr/Cacng3/Ntrk3/Gng13/Gria1/Gabrb2/Chl1/Shisa7/Rorb/Slc8a2/Slc6a1/Jph4/Cntn2/Chrm1/Kcnd2/Atp1a3/Grm1/Dnm1/Slc1a3/Kcna1/…
BP	GO:0050896	response to stimulus	5555	0.479426	1.265	9.999e-05	9.999e-05	0.00468194	2495	tags=22%, list=18%, signal=30%	Gh/Crhr1/Neurod1/Gabrd/Plch2/Rims1/Prl/Gabra6/Grm4/Abcc8/Kcnmb4/Cbln1/Adra1d/Grm3/Cnr1/Mctp1/Cntn6/Wif1/Nptx1/Cxcl10/Neurod2/Grin2c/Brinp3/Epha8/Gabbr2/Fabp4/Crtam/Amer3/Rgs1/Adcy1/Bdnf/Ryr1/Cacna1e/Lrfn5/Diras2/Kcna2/Myt1/Gpr132/Cck/Gabra5/Unc5a/Cacna1a/Stx1b/Grid2/Unc5d/Ptchd1/Egr4/Nrg3/Tmem145/Rnf112/Slc17a7/Wnt7a/Hcn1/Lhx2/Ryr2/Cxcl14/Cacna1b/Rasal1/Camk2a/Cxcl9/Gpr158/Gpr22/Bsn/Grin1/Grik2/G…
BP	GO:0051046	regulation of secretion	640	0.579666	1.51489	9.999e-05	9.999e-05	0.00468194	2066	tags=27%, list=14%, signal=24%	Rims4/Crhr1/Rims1/Prl/Grm4/Abcc8/Cnr1/Mctp1/Crtam/Adcy1/Cacna1e/Kcna2/Myt1/Cck/Nell2/Cacna1a/Stx1b/Stxbp5l/Nrxn3/Wnt7a/Cacna1b/Camk2a/Unc13a/Prkcb/Snap25/Syt7/Tlr8/S100a9/Prkcg/Apba2/Ppfia2/Cadps2/Slc6a1/Trim9/Oas2/Rims3/Tfap2b/Gpr68/Chga/Cdk5r2/Syt4/Epha5/Vsnl1/Syp/Tfr2/Cacna1i/Snca/Cckbr/Cplx1/Pex5l/Trpm2/Syt2/Adrb1/Crhbp/Grm7/Kcnc4/Nrxn1/Apln/Panx2/Rasgrp1/Lgi3/Mctp2/Apba1/Syt13/Vip/Adrb2/Pax6…
BP	GO:0051047	positive regulation of secretion	355	0.565608	1.47045	9.999e-05	9.999e-05	0.00468194	2049	tags=26%, list=14%, signal=23%	Crhr1/Rims1/Prl/Crtam/Cck/Nell2/Stx1b/Stxbp5l/Cacna1b/Unc13a/Snap25/Syt7/Tlr8/S100a9/Cadps2/Slc6a1/Gpr68/Cdk5r2/Syt4/Vsnl1/Tfr2/Cacna1i/Snca/Cckbr/Pex5l/Trpm2/Syt2/Adrb1/Apln/Panx2/Rasgrp1/Vip/Pax6/Rasl10b/Itgam/Havcr2/Adcy8/Syt1/C1qtnf4/Prkce/Ptpn22/Chrnb2/Flt3/Prrt2/Cadps/Gpr27/Adora1/Spp1/Nnat/Glrx/Cacna1g/Syk/Oprl1/Itgb2/Stx1a/Kcnb1/Lilra5/Mdk/Panx1/Mapk11/Runx1/P2rx7/Aif1/C1qtnf3/Dpysl2/Ncs1…
BP	GO:0051049	regulation of transport	1489	0.574247	1.50926	9.999e-05	9.999e-05	0.00468194	2074	tags=25%, list=15%, signal=24%	Gh/Rims4/Crhr1/Rims1/Prl/Grm4/Abcc8/Kcnq5/Hecw1/Cnr1/Mctp1/Cxcl10/Crtam/Adcy1/Cacna1e/Kcna2/Myt1/Cck/Nell2/Cacna1a/Stx1b/Kcnc1/Stxbp5l/Nrxn3/Kcnj9/Slc17a7/Wnt7a/Hcn1/Ryr2/Cacna1b/Lrrtm1/Camk2a/Bsn/Grin1/Gsg1l/Scn8a/Grm5/Unc13a/Arc/Prkcb/Snap25/Scn1a/Syt7/Kcnq2/Jph3/Tlr8/Pak1/Reln/Cacng5/Cacng3/S100a9/Prkcg/Stac2/Apba2/Ppfia2/Shisa7/Gpm6b/Kcnh3/Rasgrf1/Cadps2/Slc1a2/Slc6a1/Trim9/Nat8l/Oas2/Jph4/Il…
BP	GO:0051050	positive regulation of transport	815	0.545317	1.42751	9.999e-05	9.999e-05	0.00468194	2271	tags=25%, list=16%, signal=22%	Gh/Crhr1/Rims1/Prl/Abcc8/Cxcl10/Crtam/Cck/Nell2/Stx1b/Kcnc1/Stxbp5l/Hcn1/Ryr2/Cacna1b/Camk2a/Grin1/Unc13a/Arc/Snap25/Syt7/Tlr8/Pak1/Reln/Cacng3/S100a9/Stac2/Cadps2/Slc1a2/Slc6a1/Nat8l/Chrm1/Dnm1/Kcna1/Gpr68/Cdk5r2/Scn1b/Syt4/Kcnip2/Cacnb3/Vsnl1/Tfr2/Cacng8/Ccr1/Cacna1i/Snca/Cckbr/Rap1gap/Caly/Pex5l/Sfrp4/Thy1/Trpm2/Pmaip1/Dpp6/Syt2/Ephb2/Adrb1/Htr3a/Cacng2/Rgs7/Apln/Panx2/Rasgrp1/Dcx/Vip/Adrb2/Pa…
BP	GO:0051094	positive regulation of developmental process	1195	0.495201	1.29959	9.999e-05	9.999e-05	0.00468194	2323	tags=24%, list=16%, signal=22%	Gh/Neurod1/Syndig1/Rims1/Prl/Cbln1/Cnr1/Wif1/Neurod2/Brinp3/Slitrk3/Bdnf/Grid2/Rnf112/Wnt7a/Rasal1/Lrrtm3/Lrrtm1/Cxcl9/Medag/Grin1/Stmn2/Slitrk1/Grm5/Unc13a/Prkcb/Pak1/Reln/Cpne9/Ntrk3/S100a9/Clstn2/Lrrc4b/Cpne6/Slitrk5/Gpm6b/Cpne5/Itpka/Neurl1a/Gpr37l1/Bcl11a/Ttbk1/Foxg1/Gpr68/Scn1b/Syt4/Arx/Nefl/Ccr1/Xlr3b/Adgrb2/Nell1/Enc1/Map6/Sfrp4/Wt1/Sez6/Syt2/Dscam/Ephb2/Mmd2/Rit2/Adrb1/Camk2b/Rgs6/C3ar1/…
BP	GO:0051128	regulation of cellular component organization	2141	0.485297	1.27753	9.999e-05	9.999e-05	0.00468194	2507	tags=22%, list=18%, signal=21%	Rims4/Pkib/Syndig1/Rims1/Abcc8/Cbln1/Hecw1/Cnr1/Mctp1/Nptx1/Cxcl10/Neurod2/Slitrk3/Bdnf/Lrfn5/Cck/Cacna1a/Stx1b/Grid2/Slc17a7/Wnt7a/Rasal1/Lrrtm3/Lrrtm1/Cxcl9/Grin1/Gsg1l/Stmn2/Slitrk1/Spock1/Unc13a/Arc/Snap25/Syt7/Nrcam/Pak1/Reln/Nptxr/Cpne9/Pi16/Ntrk3/S100a9/Ank1/Clstn2/Lrrc4b/Prkcg/Cpne6/Slitrk5/Zc3h12d/Shisa7/Gpm6b/Cpne5/Add2/Cdh8/Trim9/Rap1gap2/Itpka/Cntn2/Rims3/Neurl1a/Bcl11a/Fstl4/Dnm1/Ntm…
BP	GO:0051130	positive regulation of cellular component organization	1088	0.500741	1.31314	9.999e-05	9.999e-05	0.00468194	2507	tags=23%, list=18%, signal=21%	Pkib/Syndig1/Rims1/Abcc8/Cbln1/Cnr1/Neurod2/Slitrk3/Bdnf/Cck/Grid2/Wnt7a/Rasal1/Lrrtm3/Lrrtm1/Cxcl9/Grin1/Stmn2/Slitrk1/Unc13a/Syt7/Pak1/Reln/Cpne9/Ntrk3/S100a9/Ank1/Clstn2/Lrrc4b/Cpne6/Slitrk5/Cpne5/Itpka/Neurl1a/Bcl11a/Dnm1/Ttbk1/Scn1b/Syt4/Tfr2/Tppp/Nefl/Xlr3b/Adgrb2/Snca/Rap1gap/Enc1/Caly/Map6/Sfrp4/Thy1/Sez6/Pmaip1/Syt2/Dscam/Ephb2/Rit2/Camk2b/Nrxn1/Elavl4/Apln/Wasf1/Adgrb3/Dcx/Adrb2/Ptpn5/C…
BP	GO:0051179	localization	4550	0.488855	1.28937	9.999e-05	9.999e-05	0.00468194	2488	tags=21%, list=17%, signal=26%	Fat2/Kcnk12/Gh/Rims4/Crhr1/Neurod1/Gabrd/Tmem63c/Syndig1/Plch2/Rims1/Prl/Gabra6/Grm4/Abcc8/Kcnmb4/Kcnq5/Cbln1/Hecw1/Cnr1/Mctp1/Nptx1/Cxcl10/Grin2c/Epha8/Fabp4/Crtam/Sv2c/Adcy1/Bdnf/Ryr1/Cacna1e/Kcna2/Myt1/Cck/Gabra5/Nell2/Cacna1a/Stx1b/Grid2/Unc5d/Kcnc1/Scrt1/Stxbp5l/Nrxn3/Nrg3/Kcnj9/Slc17a7/Wnt7a/Hcn1/Ryr2/Cxcl14/Cacna1b/Lrrtm1/Camk2a/Sv2b/Cadm3/Cxcl9/Gpr158/Bsn/Grin1/Grik2/Gsg1l/Slc6a12/Scn8a/G…
BP	GO:0051234	establishment of localization	3458	0.503521	1.32738	9.999e-05	9.999e-05	0.00468194	2483	tags=22%, list=17%, signal=24%	Kcnk12/Gh/Rims4/Crhr1/Neurod1/Gabrd/Tmem63c/Syndig1/Plch2/Rims1/Prl/Gabra6/Grm4/Abcc8/Kcnmb4/Kcnq5/Cbln1/Hecw1/Cnr1/Mctp1/Nptx1/Cxcl10/Grin2c/Fabp4/Crtam/Sv2c/Adcy1/Bdnf/Ryr1/Cacna1e/Kcna2/Myt1/Cck/Gabra5/Nell2/Cacna1a/Stx1b/Grid2/Kcnc1/Stxbp5l/Nrxn3/Kcnj9/Slc17a7/Wnt7a/Hcn1/Ryr2/Cacna1b/Lrrtm1/Camk2a/Sv2b/Bsn/Grin1/Grik2/Gsg1l/Slc6a12/Scn8a/Gria4/Kcnn2/Gabra1/Slc1a6/Pou2f2/Gria2/Grm5/Unc13a/Arc/…
BP	GO:0051239	regulation of multicellular organismal process	2397	0.519112	1.36692	9.999e-05	9.999e-05	0.00468194	2511	tags=26%, list=18%, signal=26%	Gh/Crhr1/Neurod1/Syndig1/Rims1/Prl/Abcc8/Cbln1/Adra1d/Grm3/Hecw1/Cnr1/Nptx1/Cxcl10/Neurod2/Brinp3/Fabp4/Crtam/Slitrk3/Bdnf/Ryr1/Cacna1e/Lrfn5/Kcna2/Cck/Cacna1a/Stx1b/Grid2/Unc5d/Scrt1/Nrg3/Rnf112/Wnt7a/Lhx2/Ryr2/Cacna1b/Rasal1/Lrrtm3/Lrrtm1/Camk2a/Grin1/Kcnn2/Stmn2/Slitrk1/Grm5/Spock1/Unc13a/Arc/Prkcb/Snap25/Syt7/Pax3/Nrcam/Tlr8/Pak1/Reln/Cacng5/Nptxr/Cpne9/Pi16/Ntrk3/S100a9/Clstn2/Lrrc4b/Cpne6/S…
BP	GO:0051240	positive regulation of multicellular organismal process	1442	0.508615	1.33666	9.999e-05	9.999e-05	0.00468194	2511	tags=26%, list=18%, signal=24%	Gh/Neurod1/Syndig1/Rims1/Prl/Abcc8/Cbln1/Adra1d/Cnr1/Neurod2/Brinp3/Fabp4/Crtam/Slitrk3/Bdnf/Cck/Stx1b/Grid2/Rnf112/Wnt7a/Ryr2/Rasal1/Lrrtm3/Lrrtm1/Grin1/Stmn2/Slitrk1/Grm5/Unc13a/Prkcb/Tlr8/Pak1/Reln/Cpne9/Ntrk3/S100a9/Clstn2/Lrrc4b/Cpne6/Slitrk5/Gpm6b/Chrm3/Cpne5/Dio2/Itpka/Neurl1a/Gpr37l1/Bcl11a/Ttbk1/Foxg1/Gpr68/Chga/Scn1b/Syt4/Arx/Cacnb3/Nefl/Ccr1/Xlr3b/Adgrb2/Cckbr/Nell1/Enc1/Map6/Pex5l/Wt1…
BP	GO:0051640	organelle localization	507	0.567403	1.48069	9.999e-05	9.999e-05	0.00468194	1763	tags=20%, list=12%, signal=18%	Rims4/Crhr1/Syndig1/Rims1/Grm4/Adcy1/Cacna1a/Stx1b/Stxbp5l/Nrxn3/Wnt7a/Camk2a/Unc13a/Prkcb/Snap25/Syt7/Prkcg/Apba2/Ppfia2/Cadps2/Trim9/Rims3/Dnm1/Ap3b2/Chga/Syt4/Syp/Nefl/Syn1/Snca/Map6/Cplx1/Atcay/Syt2/Cnih2/Grm7/Nrxn1/Wasf1/Lin7a/Rasgrp1/Apba1/Adrb2/Pax6/Cplx2/Syt1/Prkce/Fez1/Dnm3/Syn2/Mapt/Adra2a/Napb/Chrnb2/Ppfia3/Rab3c/Prrt2/Ndrg4/Kif5c/Cadps/Bhlha15/Dab1/Kif5a/Hhex/Erc2/Rab15/Syk/Pclo/Kit/N…
BP	GO:0051641	cellular localization	2245	0.454578	1.19681	9.999e-05	9.999e-05	0.00468194	2500	tags=18%, list=18%, signal=18%	Rims4/Crhr1/Neurod1/Syndig1/Plch2/Rims1/Grm4/Mctp1/Nptx1/Cxcl10/Grin2c/Adcy1/Ryr1/Cacna1e/Myt1/Cacna1a/Stx1b/Grid2/Stxbp5l/Nrxn3/Slc17a7/Wnt7a/Ryr2/Cacna1b/Camk2a/Gpr158/Bsn/Grin1/Grik2/Gsg1l/Unc13a/Arc/Prkcb/Snap25/Syt7/Jph3/Pak1/Reln/Cacng5/Nptxr/Lamp5/Cacng3/Gdap1/Ank1/Prkcg/Stac2/Apba2/Ppfia2/Shisa7/Gpm6b/Slc8a2/Cadps2/Slc1a2/Slc6a1/Trim9/Nat8l/Sgsm1/Cntn2/Chrm1/Rims3/Dnm1/Ap3b2/Zdhhc2/Kcna1/…
BP	GO:0051649	establishment of localization in cell	1667	0.477896	1.25692	9.999e-05	9.999e-05	0.00468194	1697	tags=14%, list=12%, signal=14%	Rims4/Crhr1/Neurod1/Syndig1/Plch2/Rims1/Grm4/Mctp1/Cxcl10/Grin2c/Adcy1/Ryr1/Cacna1e/Myt1/Cacna1a/Stx1b/Stxbp5l/Nrxn3/Slc17a7/Wnt7a/Ryr2/Cacna1b/Camk2a/Bsn/Grin1/Grik2/Gsg1l/Unc13a/Arc/Prkcb/Snap25/Syt7/Jph3/Pak1/Cacng5/Cacng3/Gdap1/Ank1/Prkcg/Apba2/Ppfia2/Gpm6b/Slc8a2/Cadps2/Slc1a2/Slc6a1/Trim9/Nat8l/Sgsm1/Chrm1/Rims3/Dnm1/Ap3b2/Zdhhc2/Ptprn2/Gpr68/Chga/Syt4/Golga7b/Cacnb3/Epha5/Vsnl1/Syp/Ryr3/Ne…
BP	GO:0051656	establishment of organelle localization	398	0.592058	1.54107	9.999e-05	9.999e-05	0.00468194	1671	tags=21%, list=12%, signal=19%	Rims4/Crhr1/Rims1/Grm4/Adcy1/Cacna1a/Stx1b/Stxbp5l/Nrxn3/Wnt7a/Camk2a/Unc13a/Prkcb/Snap25/Syt7/Prkcg/Apba2/Ppfia2/Cadps2/Trim9/Rims3/Dnm1/Ap3b2/Chga/Syt4/Syp/Nefl/Snca/Map6/Cplx1/Syt2/Cnih2/Grm7/Wasf1/Lin7a/Rasgrp1/Apba1/Adrb2/Pax6/Cplx2/Syt1/Prkce/Fez1/Dnm3/Mapt/Adra2a/Napb/Chrnb2/Ppfia3/Prrt2/Kif5c/Cadps/Kif5a/Hhex/Erc2/Syk/Pclo/Kit/Spag5/Stx1a/Uchl1/Mreg/Cenpf/P2rx7/Sptbn2/Dpysl2/Cd300a/Ncs1/H…
BP	GO:0051716	cellular response to stimulus	4669	0.462629	1.2202	9.999e-05	9.999e-05	0.00468194	2488	tags=22%, list=17%, signal=27%	Gh/Crhr1/Neurod1/Gabrd/Plch2/Rims1/Prl/Gabra6/Grm4/Abcc8/Cbln1/Adra1d/Grm3/Cnr1/Cntn6/Wif1/Nptx1/Cxcl10/Neurod2/Grin2c/Brinp3/Epha8/Gabbr2/Fabp4/Amer3/Rgs1/Adcy1/Bdnf/Ryr1/Cacna1e/Diras2/Myt1/Gpr132/Cck/Gabra5/Unc5a/Cacna1a/Stx1b/Grid2/Unc5d/Ptchd1/Egr4/Nrg3/Tmem145/Rnf112/Slc17a7/Wnt7a/Hcn1/Ryr2/Cxcl14/Rasal1/Camk2a/Cxcl9/Gpr158/Gpr22/Bsn/Grin1/Grik2/Gsg1l/Stmn2/Gabra1/Gria2/Grm5/Unc13a/Dlk2/Arc…
BP	GO:0051960	regulation of nervous system development	913	0.595956	1.56126	9.999e-05	9.999e-05	0.00468194	2507	tags=31%, list=18%, signal=27%	Gh/Neurod1/Syndig1/Rims1/Abcc8/Cbln1/Hecw1/Cnr1/Nptx1/Neurod2/Brinp3/Slitrk3/Bdnf/Lrfn5/Cacna1a/Grid2/Unc5d/Scrt1/Nrg3/Rnf112/Wnt7a/Lhx2/Rasal1/Lrrtm3/Lrrtm1/Camk2a/Grin1/Stmn2/Slitrk1/Grm5/Spock1/Unc13a/Arc/Snap25/Nrcam/Pak1/Reln/Nptxr/Cpne9/Ntrk3/S100a9/Clstn2/Lrrc4b/Cpne6/Slitrk5/Cpne5/Mycl/Lingo1/Rap1gap2/Itpka/Cntn2/Neurl1a/Gpr37l1/Bcl11a/Fstl4/Ntm/Ttbk1/Foxg1/Scn1b/Syt4/Omg/Nefl/Rtn4r/Xlr3b…
BP	GO:0051962	positive regulation of nervous system development	554	0.596682	1.55837	9.999e-05	9.999e-05	0.00468194	2507	tags=31%, list=18%, signal=26%	Gh/Neurod1/Syndig1/Rims1/Cbln1/Cnr1/Neurod2/Brinp3/Slitrk3/Bdnf/Grid2/Rnf112/Wnt7a/Rasal1/Lrrtm3/Lrrtm1/Grin1/Stmn2/Slitrk1/Grm5/Unc13a/Pak1/Reln/Cpne9/Ntrk3/S100a9/Clstn2/Lrrc4b/Cpne6/Slitrk5/Cpne5/Itpka/Neurl1a/Gpr37l1/Bcl11a/Ttbk1/Foxg1/Scn1b/Syt4/Nefl/Xlr3b/Adgrb2/Enc1/Map6/Sez6/Syt2/Dscam/Ephb2/Mmd2/Rit2/Camk2b/Rgs6/Nrxn1/Elavl4/Adgrb3/Dcx/Pax6/Brinp2/Ptpn5/Syt1/Lrrc7/Cdh4/Rgs14/Foxo6/Zfp365…
BP	GO:0055065	metal ion homeostasis	453	0.529855	1.3815	9.999e-05	9.999e-05	0.00468194	2271	tags=26%, list=16%, signal=23%	Crhr1/Plch2/Cxcl10/Grin2c/Ryr1/Cacna1a/Ryr2/Grin1/Grik2/Prkcb/Jph3/Ank1/Slc8a2/Atp1a3/Grm1/Kcna1/Tfap2b/Chga/Slc24a2/Cacnb3/Tfr2/Ryr3/Ccr1/Cacna1i/Snca/Cckbr/Calb1/Thy1/Trpm2/Ubash3b/Adrb1/C3ar1/Gng3/Slc12a5/Adrb2/Kcnj10/Slc8a1/Kcnk3/Adcy8/Slc30a3/Prkce/Tmem178/Akap6/Scnn1b/Ank2/S100b/Plcb1/Gm5127/Fam155a/Casq2/Lcn2/Adora1/Mt2/Adra1b/C5ar1/Cacna1c/Gpr3/Ackr4/Coro1a/Slc40a1/Cacna1g/Tmc8/Pde4d/Hrh3…
BP	GO:0055082	cellular chemical homeostasis	566	0.524551	1.37022	9.999e-05	9.999e-05	0.00468194	2217	tags=24%, list=16%, signal=21%	Crhr1/Neurod1/Plch2/Abcc8/Cxcl10/Grin2c/Ryr1/Cacna1e/Myt1/Cacna1a/Ryr2/Grin1/Grik2/Slc6a12/Prkcb/Jph3/Slc8a2/Atp1a3/Grm1/Ptprn2/Tfap2b/Gpr68/Chga/Slc24a2/Cacnb3/Epha5/Vsnl1/Tfr2/Ryr3/Ccr1/Cacna1i/Snca/Cckbr/Aqp4/Calb1/Thy1/Car7/Trpm2/Ptprn/Ubash3b/Adrb1/C3ar1/Nrxn1/Gng3/Hk3/Slc12a5/Adrb2/Slc8a1/Kcnk3/Adcy8/Slc30a3/Prkce/Tmem178/Akap6/Adra2a/Ank2/S100b/Plcb1/Gm5127/Fam155a/Gpr27/Tbxas1/Casq2/Lcn2/…
BP	GO:0055085	transmembrane transport	946	0.58045	1.52104	9.999e-05	9.999e-05	0.00468194	1793	tags=23%, list=13%, signal=21%	Kcnk12/Gh/Crhr1/Gabrd/Plch2/Gabra6/Abcc8/Kcnq5/Hecw1/Cxcl10/Grin2c/Sv2c/Ryr1/Cacna1e/Kcna2/Gabra5/Cacna1a/Kcnc1/Kcnj9/Slc17a7/Hcn1/Ryr2/Cacna1b/Sv2b/Grin1/Gsg1l/Scn8a/Kcnn2/Gabra1/Slc1a6/Grm5/Arc/Prkcb/Scn1a/Kcnq2/Jph3/Reln/Cacng5/Cacng3/Slc14a1/Gabrb2/Tmem163/Stac2/Shisa7/Kcnh3/Rasgrf1/Slc8a2/Svop/Slc1a2/Kcnd2/Atp1a3/Slc1a3/Kcna1/Kcnj4/Dpp10/Slc45a1/Slc7a14/Kcnj16/Scn2b/Scn1b/Kcnip2/Slc24a2/Cacn…
MF	GO:0060089	molecular transducer activity	583	0.591412	1.54489	9.999e-05	9.999e-05	0.00468194	2285	tags=35%, list=16%, signal=31%	Crhr1/Gabrd/Gabra6/Grm4/Adra1d/Grm3/Cnr1/Grin2c/Epha8/Gabbr2/Gpr132/Gabra5/Unc5a/Grid2/Unc5d/Gpr158/Gpr22/Grin1/Grik2/Gria4/Gabra1/Gria2/Grm5/Tlr8/Nptxr/Ntrk3/Ptprt/Gria1/Gabrb2/Igsf21/Grm2/Chrm3/Rorb/Chrm1/Grm1/Gpr37l1/Grid1/Adgra1/Cdk18/Gpr68/Epha5/Il3ra/Epha10/Grik4/Rtn4r/Ccr1/Adgrb2/Cckbr/Gabrg2/Ephb2/Adrb1/Htr3a/Grm7/C3ar1/Nrxn1/Gabra2/Csf3r/Lyve1/Adgrg6/Cd48/Adgrb3/Cd72/Gpr85/Gabrb3/Adrb2/S…
BP	GO:0060284	regulation of cell development	917	0.567634	1.48707	9.999e-05	9.999e-05	0.00468194	2507	tags=29%, list=18%, signal=25%	Gh/Neurod1/Rims1/Abcc8/Hecw1/Cnr1/Neurod2/Brinp3/Bdnf/Cacna1a/Grid2/Unc5d/Scrt1/Nrg3/Rnf112/Wnt7a/Lhx2/Rasal1/Camk2a/Grin1/Stmn2/Slitrk1/Grm5/Spock1/Unc13a/Arc/Snap25/Nrcam/Pak1/Reln/Cpne9/Pi16/Ntrk3/S100a9/Lrrc4b/Cpne6/Cpne5/Mycl/Lingo1/Rap1gap2/Itpka/Cntn2/Neurl1a/Gpr37l1/Bcl11a/Fstl4/Ntm/Ttbk1/Foxg1/Gpr68/Scn1b/Syt4/Omg/Nefl/Rtn4r/Xlr3b/Fgf13/Rap1gap/Enc1/Map6/Thy1/Sez6/Syt2/Lrrc4c/Dscam/Ephb2…
BP	GO:0060322	head development	555	0.518632	1.35457	9.999e-05	9.999e-05	0.00468194	2289	tags=24%, list=16%, signal=21%	Neurod1/Cbln1/Neurod2/Cacna1a/Grid2/Ptchd1/Nrg3/Wnt7a/Lhx2/Neurod6/Grin1/Prdm8/Pak1/Reln/Crtac1/Slitrk5/Sez6l/Faim2/Slc1a2/Kirrel3/Cntn2/Gpr37l1/Kcna1/Foxg1/Cdk5r2/Arx/Epha5/Jakmip1/Rtn4r/Dscaml1/Fgf13/Sez6/Ephb2/Nrxn1/Rfx4/Ihh/Pou3f3/Dcx/Cbs/Sez6l2/Pax6/Dnah5/Bcan/Zfp365/Aatk/Chrnb2/Tbx1/Plxna4/Ndrg4/Plcb1/Tnr/Pou3f2/Dab1/Phactr1/C5ar1/Uncx/Cdk5r1/Schip1/Nnat/Hhex/Alk/Lhx6/Cend1/Gli3/Chrd/Bhlhe2…
BP	GO:0060341	regulation of cellular localization	822	0.526557	1.37844	9.999e-05	9.999e-05	0.00468194	2175	tags=22%, list=15%, signal=19%	Rims4/Crhr1/Rims1/Grm4/Mctp1/Cxcl10/Adcy1/Cacna1e/Myt1/Cacna1a/Stx1b/Stxbp5l/Nrxn3/Slc17a7/Wnt7a/Ryr2/Cacna1b/Camk2a/Bsn/Grin1/Gsg1l/Unc13a/Arc/Prkcb/Syt7/Jph3/Pak1/Prkcg/Stac2/Apba2/Ppfia2/Shisa7/Gpm6b/Nat8l/Chrm1/Rims3/Dnm1/Dpp10/Gpr68/Syt4/Cacnb3/Epha5/Vsnl1/Syp/Syn1/Snca/Cplx1/Thy1/Pmaip1/Dpp6/Syt2/Ephb2/Cnih2/Ubash3b/Adrb1/Camk2b/Cacng2/Grm7/Kcnc4/Nrxn1/Prkar1b/Mctp2/Apba1/Adrb2/Slc8a1/Ptpn5…
BP	GO:0060627	regulation of vesicle-mediated transport	472	0.618519	1.6133	9.999e-05	9.999e-05	0.00468194	2217	tags=29%, list=16%, signal=25%	Rims4/Crhr1/Rims1/Grm4/Mctp1/Adcy1/Cacna1a/Stx1b/Stxbp5l/Nrxn3/Slc17a7/Wnt7a/Lrrtm1/Camk2a/Gsg1l/Unc13a/Arc/Prkcb/Syt7/Prkcg/Apba2/Ppfia2/Cadps2/Trim9/Rims3/Dnm1/Cdk5r2/Syt4/Vsnl1/Syp/Tfr2/Cacna1i/Snca/Rap1gap/Caly/Cplx1/Sfrp4/Syt2/Cnih2/Rit2/Grm7/Apln/Lgi3/Dcx/Apba1/Syt13/Adrb2/Itgam/Ptpn5/Cplx2/C3/Syt1/Prkce/Sh3gl2/Fcgr1/Adra2a/Snph/Napb/Chrnb2/Rab3c/Prrt2/Ndrg4/Cadps/Pacsin1/Sorl1/C2/Hck/Coro1…
BP	GO:0061564	axon development	435	0.6719	1.75035	9.999e-05	9.999e-05	0.00468194	2162	tags=37%, list=15%, signal=32%	Cnr1/Cntn6/Nptx1/Epha8/Slitrk3/Adcy1/Bdnf/Cck/Unc5a/Cacna1a/Unc5d/Wnt7a/Lhx2/Grin1/Prdm8/Slitrk1/Nrcam/Pak1/Reln/Ntrk3/Lrrc4b/Chl1/Crtac1/Slitrk5/Cntn2/Bcl11a/Fstl4/Foxg1/Scn1b/Arx/Epha5/Epha10/Tubb3/Omg/Nefl/Rtn4r/Dscaml1/Fgf13/Map6/Thy1/Tnc/Lrrc4c/Dscam/Ephb2/Crmp1/Dcx/Pax6/Ntng2/Cdh4/Vstm2l/Sema4f/Stmn1/Efna3/Gap43/Sptbn4/Aatk/Mapt/Ptprz1/Ephb1/Chrnb2/L1cam/Plxna4/Nefm/Lrtm2/Kif5c/Ret/Tnr/Pou3…
BP	GO:0065007	biological regulation	7849	0.469875	1.24006	9.999e-05	9.999e-05	0.00468194	2488	tags=20%, list=17%, signal=37%	Kcnk12/Gh/Rims4/Crhr1/Neurod1/Gabrd/Pkib/Syndig1/Plch2/Rims1/Prl/Gabra6/Grm4/Abcc8/Kcnmb4/Kcnq5/Cbln1/Adra1d/Grm3/Hecw1/Cnr1/Mctp1/Elfn2/Cntn6/Wif1/Nptx1/Cxcl10/Neurod2/Grin2c/Brinp3/Epha8/Mir124a-1hg/Gabbr2/Fabp4/Crtam/Amer3/Slitrk3/Rgs1/Adcy1/Kif26b/Bdnf/Ryr1/Cacna1e/Lrfn5/Diras2/Kcna2/Myt1/Gpr132/Cck/Gabra5/Nell2/Unc5a/Cacna1a/Stx1b/Grid2/Unc5d/Ptchd1/Kcnc1/Scrt1/Egr4/Stxbp5l/Gls2/Nrxn3/Nrg3/T…
BP	GO:0065008	regulation of biological quality	2958	0.531924	1.40193	9.999e-05	9.999e-05	0.00468194	2518	tags=25%, list=18%, signal=26%	Kcnk12/Gh/Rims4/Crhr1/Neurod1/Gabrd/Pkib/Syndig1/Plch2/Rims1/Prl/Gabra6/Grm4/Abcc8/Kcnmb4/Cbln1/Adra1d/Cnr1/Mctp1/Nptx1/Cxcl10/Neurod2/Grin2c/Mir124a-1hg/Fabp4/Slitrk3/Adcy1/Bdnf/Ryr1/Cacna1e/Lrfn5/Kcna2/Myt1/Cck/Gabra5/Nell2/Cacna1a/Stx1b/Grid2/Stxbp5l/Nrxn3/Slc17a7/Wnt7a/Hcn1/Ryr2/Cacna1b/Lrrtm3/Lrrtm1/Camk2a/Grin1/Grik2/Gsg1l/Slc6a12/Scn8a/Kcnn2/Gabra1/Slc1a6/Slitrk1/Grm5/Unc13a/Arc/Prkcb/Snap…
BP	GO:0065009	regulation of molecular function	1969	0.452157	1.1901	9.999e-05	9.999e-05	0.00468194	2534	tags=21%, list=18%, signal=20%	Crhr1/Neurod1/Pkib/Grm4/Abcc8/Hecw1/Cnr1/Elfn2/Nptx1/Neurod2/Epha8/Fabp4/Rgs1/Adcy1/Bdnf/Cck/Cacna1a/Kcnc1/Hcn1/Lhx2/Ryr2/Rasal1/Camk2a/Bsn/Grin1/Gsg1l/Grm5/Spock1/Arc/Prkcb/Jph3/Pak1/Reln/Cacng5/Nptxr/Cacng3/Pi16/Ntrk3/S100a9/Ptprt/Iqsec3/Stac2/Crtac1/Shisa7/Rasgrf1/Eef1a2/Add2/Oas2/Sgsm1/Neurl1a/Grm1/Dusp26/Kcna1/Serpind1/Rgs8/Ptprn2/Ttbk1/Slc7a14/Scn2b/Cdk5r2/Scn1b/Cacnb3/Epha5/Cacng8/Rtn4r/Ne…
BP	GO:0070838	divalent metal ion transport	347	0.605553	1.57447	9.999e-05	9.999e-05	0.00468194	1814	tags=25%, list=13%, signal=23%	Crhr1/Plch2/Cxcl10/Grin2c/Ryr1/Cacna1e/Cacna1a/Ryr2/Cacna1b/Camk2a/Grin1/Prkcb/Jph3/Cacng5/Cacng3/Tmem163/Stac2/Slc8a2/Jph4/Il16/Slc24a2/Cacnb3/Ryr3/Cacng8/Ccr1/Cacna1i/Snca/Thy1/Trpm2/Ubash3b/Adrb1/Camk2b/Cacng2/Adrb2/Slc8a1/Slc30a3/Prkce/Akap6/Ptpn22/Mrln/Rgs4/Homer2/Fgf14/Chrnb2/Ank2/Ramp1/Plcb1/Fam155a/Casq2/Bhlha15/Cacna1c/Coro1a/Slc40a1/Nos1ap/Cacna1g/Pde4d/Oprl1/Cacna2d3/Nos1/Lilra5/Panx1/…
BP	GO:0071840	cellular component organization or biogenesis	4982	0.417326	1.10108	9.999e-05	9.999e-05	0.00468194	2324	tags=17%, list=16%, signal=22%	Rims4/Pkib/Mybpc1/Syndig1/Rims1/Gabra6/Abcc8/Cbln1/Hecw1/Cnr1/Mctp1/Cntn6/Nptx1/Cxcl10/Neurod2/Epha8/Cdh15/Slitrk3/Adcy1/Bdnf/Lrfn5/Kcna2/Cck/Nell2/Unc5a/Cacna1a/Stx1b/Grid2/Unc5d/Kcnc1/Nrxn3/Rnf112/Slc17a7/Wnt7a/Hcn1/Lhx2/Rasal1/Lrrtm3/Lrrtm1/Camk2a/Cxcl9/Gpr22/Bsn/Cdh22/Grin1/Clvs1/Gsg1l/Prdm8/Slc6a12/Stmn2/Gabra1/Slitrk1/Gria2/Grm5/Spock1/Unc13a/Arc/Prkcb/Snap25/Mmp24/Syt7/Nrcam/Pak1/Reln/Cacn…
CC	GO:0071944	cell periphery	3390	0.582744	1.53621	9.999e-05	9.999e-05	0.00468194	2519	tags=29%, list=18%, signal=31%	Fat2/Kcnk12/Gh/Rims4/Crhr1/Gabrd/Tmem63c/Syndig1/Plch2/Rims1/Gabra6/Grm4/Abcc8/Kcnmb4/Kcnq5/Olfm3/Cbln1/Adra1d/Grm3/Cnr1/Cntn6/Nptx1/Cxcl10/Grin2c/Epha8/Cdh15/Gabbr2/Crtam/Amer3/Slitrk3/Rgs1/Adcy1/Ryr1/Cacna1e/Lrfn5/Diras2/Kcna2/Gpr132/Gabra5/Unc5a/Cacna1a/Stx1b/Grid2/Unc5d/Ptchd1/Kcnc1/Stxbp5l/Nrxn3/Nrg3/Kcnj9/Rnf112/Hcn1/Ryr2/Cacna1b/Rasal1/Lrrtm3/Lrrtm1/Camk2a/Cadm3/Cxcl9/Gpr158/Gpr22/Bsn/Cdh2…
BP	GO:0072507	divalent inorganic cation homeostasis	351	0.555954	1.44551	9.999e-05	9.999e-05	0.00468194	2271	tags=29%, list=16%, signal=25%	Crhr1/Plch2/Cxcl10/Grin2c/Ryr1/Cacna1a/Ryr2/Grin1/Grik2/Prkcb/Jph3/Slc8a2/Grm1/Kcna1/Tfap2b/Chga/Slc24a2/Cacnb3/Ryr3/Ccr1/Cacna1i/Snca/Cckbr/Calb1/Thy1/Trpm2/Ubash3b/Adrb1/C3ar1/Gng3/Adrb2/Slc8a1/Kcnk3/Adcy8/Slc30a3/Prkce/Tmem178/Akap6/Ank2/S100b/Plcb1/Gm5127/Fam155a/Casq2/Mt2/Adra1b/C5ar1/Cacna1c/Gpr3/Ackr4/Coro1a/Cacna1g/Tmc8/Pde4d/Hrh3/Oprl1/Xk/Nos1/Fkbp1b/P2rx7/Epor/Npy1r/Ank3/Slc24a4/Adcyap1…
BP	GO:0072511	divalent inorganic cation transport	348	0.605012	1.57298	9.999e-05	9.999e-05	0.00468194	1814	tags=25%, list=13%, signal=23%	Crhr1/Plch2/Cxcl10/Grin2c/Ryr1/Cacna1e/Cacna1a/Ryr2/Cacna1b/Camk2a/Grin1/Prkcb/Jph3/Cacng5/Cacng3/Tmem163/Stac2/Slc8a2/Jph4/Il16/Slc24a2/Cacnb3/Ryr3/Cacng8/Ccr1/Cacna1i/Snca/Thy1/Trpm2/Ubash3b/Adrb1/Camk2b/Cacng2/Adrb2/Slc8a1/Slc30a3/Prkce/Akap6/Ptpn22/Mrln/Rgs4/Homer2/Fgf14/Chrnb2/Ank2/Ramp1/Plcb1/Fam155a/Casq2/Bhlha15/Cacna1c/Coro1a/Slc40a1/Nos1ap/Cacna1g/Pde4d/Oprl1/Cacna2d3/Nos1/Lilra5/Panx1/…
CC	GO:0097060	synaptic membrane	429	0.768231	2.00098	9.999e-05	9.999e-05	0.00468194	1671	tags=44%, list=12%, signal=40%	Rims4/Gabrd/Syndig1/Rims1/Gabra6/Grm4/Cbln1/Grm3/Cnr1/Cntn6/Grin2c/Gabbr2/Slitrk3/Adcy1/Cacna1e/Lrfn5/Kcna2/Gabra5/Cacna1a/Stx1b/Grid2/Kcnc1/Nrxn3/Kcnj9/Rnf112/Lrrtm3/Lrrtm1/Camk2a/Cadm3/Bsn/Grin1/Grik2/Gsg1l/Scn8a/Gria4/Gabra1/Slc1a6/Slitrk1/Gria2/Grm5/Unc13a/Arc/Snap25/Scn1a/Syt7/Nrcam/Cacng5/Cacng3/Ntrk3/Gria1/Ank1/Clstn2/Iqsec3/Gabrb2/Lrrc4b/Prkcg/Igsf21/Shisa7/Grm2/Chrm3/Slc8a2/Cadps2/Faim2/…
CC	GO:0097447	dendritic tree	608	0.698651	1.82542	9.999e-05	9.999e-05	0.00468194	1989	tags=35%, list=14%, signal=31%	Crhr1/Syndig1/Gabra6/Grm4/Grm3/Brinp3/Bdnf/Kcna2/Cck/Gabra5/Nell2/Cacna1a/Grid2/Kcnc1/Hcn1/Cacna1b/Camk2a/Bsn/Grin1/Grik2/Scn8a/Gria4/Kcnn2/Gabra1/Gria2/Grm5/Syt7/Pak1/Reln/Nptxr/Lamp5/Cacng3/Gng13/Gria1/Ddn/Prkcg/Chl1/Cpne6/Cnnm1/Apba2/Shisa7/Chrm3/Rasgrf1/Slc8a2/Slc1a2/Trim9/Kirrel3/Jph4/Itpka/Chrm1/Kcnd2/Atp1a3/Neurl1a/Grm1/Dnm1/Slc1a3/Kcna1/Kcnj4/Lrrc4/Grid2ip/Rgs8/Dlgap3/Nrgn/Syt4/Epha5/Tubb…
CC	GO:0097458	neuron part	1622	0.659872	1.73535	9.999e-05	9.999e-05	0.00468194	1830	tags=28%, list=13%, signal=27%	Rims4/Crhr1/Gabrd/Syndig1/Rims1/Gabra6/Grm4/Abcc8/Grm3/Cnr1/Mctp1/Cntn6/Nptx1/Grin2c/Brinp3/Epha8/Gabbr2/Slitrk3/Sv2c/Scrg1/Adcy1/Bdnf/Cacna1e/Lrfn5/Kcna2/Cck/Gabra5/Nell2/Unc5a/Cacna1a/Stx1b/Grid2/Kcnc1/Stxbp5l/Nrxn3/Kcnj9/Rnf112/Slc17a7/Hcn1/Ryr2/Cacna1b/Lrrtm3/Lrrtm1/Camk2a/Sv2b/Cadm3/Bsn/Grin1/Grik2/Gsg1l/Slc6a12/Scn8a/Gria4/Kcnn2/Stmn2/Gabra1/Slc1a6/Slitrk1/Gria2/Grm5/Spock1/Unc13a/Arc/Pvalb…
CC	GO:0097708	intracellular vesicle	1454	0.502238	1.31992	9.999e-05	9.999e-05	0.00468194	2755	tags=24%, list=19%, signal=21%	Gh/Crhr1/Syndig1/Prl/Grm4/Abcc8/Mctp1/Nptx1/Epha8/Sv2c/Bdnf/Ryr1/Stx1b/Stxbp5l/Rnf112/Slc17a7/Chgb/Ryr2/Sv2b/Bsn/Grin1/Clvs1/Stmn2/Gabra1/Gria2/Unc13a/Arc/Snap25/Syt7/Lamp5/Gria1/Gabrb2/Tmem163/Cpne6/Aoah/Apba2/Acsbg1/Cadps2/Add2/Svop/Trim9/Sgsm1/Synpr/Fstl4/Dnm1/Ap3b2/Zdhhc2/Kcna1/Kcnj4/Ptprn2/Camkv/Astn1/Chga/Nrgn/Syt4/Nrsn1/Syp/Tfr2/Ryr3/Syn1/Scg3/Snca/Slc2a3/Psd/Rap1gap/Aqp4/Caly/Gabrg2/Map6/…
CC	GO:0098552	side of membrane	385	0.571981	1.48818	9.999e-05	9.999e-05	0.00468194	2174	tags=31%, list=15%, signal=27%	Cxcl10/Rgs1/Ryr1/Ryr2/Cxcl9/Snap25/Tlr8/Nptxr/Gng13/Ank1/Stac2/Igsf21/Rgs8/Astn1/Epha5/Il3ra/Tfr2/Kcnj3/Rtn4r/Ccr1/Nptx2/Ajap1/Aqp4/Thy1/Gng3/Csf3r/Cd48/Itgal/Itgam/Gfra4/Ptpn22/Fcgr1/Mapt/Racgap1/Chrnb2/Scnn1b/Flt3/Crlf1/L1cam/Prmt8/Cd44/Gfap/Ackr4/Enox1/Hck/Cd74/Il2rb/Itgax/H2-Aa/H2-Ab1/Adam4/Cdh1/Tnfsf13/Adgre1/Kcnip1/Kit/Ncam1/Kcnma1/Alcam/Itgae/Kcnab1/Cd86/Glrb/Rtn4rl2/Mog/Cdh13/Gnao1/Ppp3ca…
CC	GO:0098590	plasma membrane region	933	0.657697	1.7232	9.999e-05	9.999e-05	0.00468194	1771	tags=30%, list=12%, signal=28%	Rims4/Gabrd/Syndig1/Rims1/Gabra6/Grm4/Cbln1/Grm3/Cnr1/Cntn6/Grin2c/Cdh15/Gabbr2/Slitrk3/Adcy1/Cacna1e/Lrfn5/Kcna2/Gabra5/Unc5a/Cacna1a/Stx1b/Grid2/Kcnc1/Nrxn3/Kcnj9/Rnf112/Hcn1/Lrrtm3/Lrrtm1/Camk2a/Cadm3/Bsn/Grin1/Grik2/Gsg1l/Scn8a/Gria4/Gabra1/Slc1a6/Slitrk1/Gria2/Grm5/Unc13a/Arc/Prkcb/Snap25/Scn1a/Syt7/Nrcam/Cacng5/Lamp5/Cacng3/Ntrk3/Gria1/Ank1/Clstn2/Iqsec3/Gabrb2/Lrrc4b/Prkcg/Igsf21/Shisa7/Gr…
BP	GO:0098609	cell-cell adhesion	541	0.576098	1.50454	9.999e-05	9.999e-05	0.00468194	2377	tags=31%, list=17%, signal=27%	Fat2/Cbln1/Cntn6/Cdh15/Slitrk3/Kif26b/Lrfn5/Grid2/Unc5d/Cadm3/Cdh22/Slitrk1/Mmp24/Nrcam/S100a9/Ptprt/Clstn2/Lrrc4b/Igsf21/Zc3h12d/Add2/Cdh8/Kirrel3/Lrrc4/Astn1/Megf11/Dscaml1/Rap1gap/Aqp4/Thy1/Lrrc4c/Dscam/Cdhr3/Ubash3b/Nrxn1/Megf10/Fat3/Ihh/Icam5/Rasgrp1/Adrb2/Itgal/Itgam/Havcr2/Lrrc7/Ntng2/Cdh4/Vstm2l/Ptpn22/Madcam1/Ctnnd2/Mdga2/Pcdh8/Pcdh10/L1cam/Podxl2/Ret/Tnr/Celsr3/Tnfaip8l2/Slitrk2/Dab1/Cd…
BP	GO:0098655	cation transmembrane transport	515	0.655094	1.70975	9.999e-05	9.999e-05	0.00468194	1814	tags=30%, list=13%, signal=27%	Kcnk12/Crhr1/Plch2/Abcc8/Kcnq5/Hecw1/Cxcl10/Grin2c/Ryr1/Cacna1e/Kcna2/Cacna1a/Kcnc1/Kcnj9/Slc17a7/Hcn1/Ryr2/Cacna1b/Grin1/Gsg1l/Scn8a/Kcnn2/Arc/Scn1a/Kcnq2/Jph3/Reln/Cacng5/Cacng3/Tmem163/Stac2/Shisa7/Kcnh3/Rasgrf1/Slc8a2/Kcnd2/Atp1a3/Slc1a3/Kcna1/Kcnj4/Dpp10/Kcnj16/Scn2b/Scn1b/Kcnip2/Slc24a2/Cacnb3/Kcnj3/Ryr3/Cacng8/Neto2/Snca/Kcnj12/Rph3a/Thy1/Trpm2/Dpp6/Neto1/Ephb2/Cnih2/Ubash3b/Adrb1/Crhbp/Ca…
BP	GO:0098657	import into cell	615	0.56667	1.48082	9.999e-05	9.999e-05	0.00468194	2171	tags=26%, list=15%, signal=23%	Mctp1/Kcnj9/Slc17a7/Lrrtm1/Gsg1l/Slc1a6/Gria2/Arc/Snap25/Syt7/Cacng5/Cacng3/Gria1/Myo1g/Asgr1/Prkcg/Gpm6b/Slc8a2/Slc1a2/Slc6a1/Nat8l/Cntn2/Atp1a3/Dnm1/Slc1a3/Kcnj4/Kcnj16/Syt4/Syp/Tfr2/Kcnj3/Cacng8/Snca/Rap1gap/Caly/Kcnj12/Sfrp4/Trpm2/Syt2/Rit2/Adrb1/Amph/Cacng2/Apln/Megf10/Wasf1/Icam5/Dcx/Slc12a5/Adrb2/Kcnj10/Slc8a1/Itgal/Ptpn5/C3/Syt1/Adgrb1/Rgs4/Dnm3/Sh3gl2/Kcnj11/Fcgr1/Snph/Lrp11/Napb/Sncb/An…
BP	GO:0098660	inorganic ion transmembrane transport	484	0.656139	1.71179	9.999e-05	9.999e-05	0.00468194	1594	tags=28%, list=11%, signal=26%	Kcnk12/Crhr1/Plch2/Gabra6/Abcc8/Kcnq5/Hecw1/Cxcl10/Grin2c/Ryr1/Cacna1e/Kcna2/Gabra5/Cacna1a/Kcnc1/Kcnj9/Slc17a7/Hcn1/Ryr2/Cacna1b/Grin1/Scn8a/Kcnn2/Gabra1/Grm5/Scn1a/Kcnq2/Jph3/Cacng5/Cacng3/Gabrb2/Tmem163/Stac2/Kcnh3/Slc8a2/Kcnd2/Atp1a3/Slc1a3/Kcna1/Kcnj4/Dpp10/Kcnj16/Scn2b/Scn1b/Kcnip2/Slc24a2/Cacnb3/Kcnj3/Ryr3/Cacng8/Neto2/Snca/Kcnj12/Gabrg2/Thy1/Trpm2/Dpp6/Neto1/Ubash3b/Adrb1/Rgs7/Kcnc4/Gabra…
BP	GO:0098662	inorganic cation transmembrane transport	454	0.651207	1.69785	9.999e-05	9.999e-05	0.00468194	1814	tags=29%, list=13%, signal=26%	Kcnk12/Crhr1/Plch2/Abcc8/Kcnq5/Hecw1/Cxcl10/Grin2c/Ryr1/Cacna1e/Kcna2/Cacna1a/Kcnc1/Kcnj9/Slc17a7/Hcn1/Ryr2/Cacna1b/Grin1/Scn8a/Kcnn2/Scn1a/Kcnq2/Jph3/Cacng5/Cacng3/Tmem163/Stac2/Kcnh3/Slc8a2/Kcnd2/Atp1a3/Slc1a3/Kcna1/Kcnj4/Dpp10/Kcnj16/Scn2b/Scn1b/Kcnip2/Slc24a2/Cacnb3/Kcnj3/Ryr3/Cacng8/Neto2/Snca/Kcnj12/Thy1/Trpm2/Dpp6/Neto1/Ubash3b/Adrb1/Rgs7/Kcnc4/Kcns2/Slc12a5/Adrb2/Kcnj10/Slc8a1/Kcna6/Kcnk3…
MF	GO:0098772	molecular function regulator	1171	0.484752	1.27206	9.999e-05	9.999e-05	0.00468194	2525	tags=24%, list=18%, signal=21%	Gh/Pkib/Prl/Kcnmb4/Grm3/Elfn2/Cxcl10/Rgs1/Bdnf/Cck/Stxbp5l/Nrxn3/Nrg3/Wnt7a/Cxcl14/Rasal1/Cxcl9/Spock1/Prkcb/Cacng5/Cacng3/Pi16/Pcp2/Iqsec3/Npy/Grm2/Rasgrf1/Ppp1r14c/Rap1gap2/Sgsm1/Il16/Rasgef1c/Serpind1/Rgs8/Prr5/Dpp10/Hpcal4/Tfap2b/Scn2b/Cdk5r2/Scn1b/Kcnip2/Cacnb3/Cacng8/Fgf13/Snca/Timp4/Psd/Rap1gap/Adap1/Angptl4/Thy1/Dpp6/Cnih2/Adrb1/Cacng2/Rgs6/Rgs7/Grm7/Nrxn1/Rasgef1a/Apln/Arfgef3/Prkar1b/Pp…
CC	GO:0098793	presynapse	474	0.73994	1.93005	9.999e-05	9.999e-05	0.00468194	1542	tags=35%, list=11%, signal=32%	Rims4/Rims1/Gabra6/Grm4/Abcc8/Grm3/Cnr1/Mctp1/Cntn6/Gabbr2/Sv2c/Bdnf/Cacna1e/Kcna2/Cck/Gabra5/Cacna1a/Stx1b/Kcnc1/Nrxn3/Kcnj9/Rnf112/Slc17a7/Hcn1/Cacna1b/Camk2a/Sv2b/Cadm3/Bsn/Grin1/Grik2/Scn8a/Gria4/Slc1a6/Gria2/Unc13a/Prkcb/Snap25/Scn1a/Syt7/Gria1/Prkcg/Tmem163/Npy/Igsf21/Apba2/Ppfia2/Grm2/Chrm3/Cadps2/Svop/Cdh8/Slc1a2/Slc6a1/Trim9/Chrm1/Sept3/Atp1a3/Rims3/Grm1/Synpr/Dnm1/Kcna1/Ptprn2/Syt4/Anks…
CC	GO:0098794	postsynapse	650	0.723082	1.88997	9.999e-05	9.999e-05	0.00468194	1989	tags=37%, list=14%, signal=33%	Gabrd/Syndig1/Rims1/Gabra6/Cbln1/Grm3/Grin2c/Gabbr2/Slitrk3/Adcy1/Cacna1e/Lrfn5/Gabra5/Grid2/Kcnc1/Rnf112/Lrrtm3/Lrrtm1/Camk2a/Bsn/Grin1/Grik2/Gsg1l/Scn8a/Gria4/Kcnn2/Gabra1/Slc1a6/Slitrk1/Gria2/Grm5/Arc/Snap25/Nrcam/Pak1/Cacng5/Cacng3/Ntrk3/Gria1/Ank1/Clstn2/Iqsec3/Gabrb2/Lrrc4b/Prkcg/Igsf21/Apba2/Shisa7/Grm2/Chrm3/Slc8a2/Cadps2/Add2/Ina/Faim2/Slc1a2/Slc6a1/Itpka/Cntn2/Chrm1/Kcnd2/Atp1a3/Rims3/N…
CC	GO:0098796	membrane protein complex	883	0.58098	1.52152	9.999e-05	9.999e-05	0.00468194	1806	tags=20%, list=13%, signal=19%	Gabrd/Gabra6/Abcc8/Kcnmb4/Kcnq5/Olfm3/Grin2c/Cdh15/Gabbr2/Ryr1/Cacna1e/Kcna2/Gabra5/Cacna1a/Stx1b/Grid2/Kcnc1/Stxbp5l/Hcn1/Ryr2/Cacna1b/Cdh22/Grin1/Grik2/Scn8a/Gria4/Gabra1/Gria2/Snap25/Scn1a/Kcnq2/Cacng5/Cacng3/Gng13/Gria1/Gabrb2/Shisa7/Cdh8/Kcnd2/Atp1a3/Grm1/Dnm1/Ap3b2/Kcna1/Dpp10/Dlgap3/Scn2b/Scn1b/Kcnip2/Cacnb3/Tfr2/Kcnj3/Ryr3/Grik4/Cacng8/Cacna1i/Gabrg2/Cplx1/Pex5l/Dpp6/Cnih2/Htr3a/Cacng2/Kc…
CC	GO:0098797	plasma membrane protein complex	399	0.660178	1.71842	9.999e-05	9.999e-05	0.00468194	1806	tags=34%, list=13%, signal=30%	Abcc8/Kcnmb4/Kcnq5/Olfm3/Grin2c/Cdh15/Gabbr2/Cacna1e/Kcna2/Cacna1a/Grid2/Kcnc1/Hcn1/Cacna1b/Cdh22/Grin1/Grik2/Scn8a/Gria4/Gria2/Snap25/Scn1a/Kcnq2/Cacng5/Cacng3/Gng13/Gria1/Shisa7/Cdh8/Kcnd2/Atp1a3/Grm1/Kcna1/Dpp10/Dlgap3/Scn2b/Scn1b/Kcnip2/Cacnb3/Tfr2/Kcnj3/Grik4/Cacng8/Cacna1i/Dpp6/Cnih2/Htr3a/Cacng2/Kcnc4/Gng3/Kcns2/Lin7a/Apbb1ip/Kcna6/Itgal/Lrrc7/Cdh4/Kcnv1/Gjb6/Gria3/Kcnj11/Scn4b/Chrnb2/Kcna…
BP	GO:0098916	anterograde trans-synaptic signaling	572	0.728906	1.90419	9.999e-05	9.999e-05	0.00468194	1764	tags=39%, list=12%, signal=36%	Rims4/Crhr1/Gabrd/Rims1/Gabra6/Grm4/Cbln1/Grm3/Cnr1/Mctp1/Nptx1/Neurod2/Grin2c/Mir124a-1hg/Sv2c/Adcy1/Bdnf/Cacna1e/Gabra5/Cacna1a/Stx1b/Grid2/Stxbp5l/Nrxn3/Nrg3/Slc17a7/Wnt7a/Cacna1b/Lrrtm1/Camk2a/Sv2b/Grin1/Grik2/Gria4/Kcnn2/Gabra1/Gria2/Grm5/Unc13a/Arc/Prkcb/Snap25/Syt7/Jph3/Pak1/Reln/Cacng5/Nptxr/Cacng3/Gria1/Clstn2/Gabrb2/Prkcg/Apba2/Ppfia2/Slitrk5/Shisa7/Grm2/Chrm3/Rasgrf1/Slc8a2/Cadps2/Cdh8…
CC	GO:0098978	glutamatergic synapse	467	0.74965	1.95487	9.999e-05	9.999e-05	0.00468194	1763	tags=39%, list=12%, signal=35%	Rims4/Gabrd/Rims1/Grm4/Cbln1/Grm3/Cnr1/Nptx1/Grin2c/Gabbr2/Adcy1/Lrfn5/Cacna1a/Grid2/Nrg3/Wnt7a/Cacna1b/Lrrtm3/Lrrtm1/Camk2a/Bsn/Grin1/Grik2/Gsg1l/Scn8a/Gria4/Slc1a6/Slitrk1/Gria2/Grm5/Unc13a/Arc/Snap25/Syt7/Nrcam/Pak1/Cacng5/Nptxr/Cacng3/Ntrk3/Gria1/Clstn2/Lrrc4b/Ppfia2/Shisa7/Chrm3/Cadps2/Add2/Ina/Cdh8/Slc1a2/Chrm1/Kcnd2/Rims3/Grm1/Dnm1/Kcna1/Cnksr2/Lrrc4/Grid1/Dlgap3/Adgra1/Camkv/Nrgn/Syt4/Ank…
CC	GO:0098984	neuron to neuron synapse	387	0.719358	1.87166	9.999e-05	9.999e-05	0.00468194	1989	tags=36%, list=14%, signal=32%	Syndig1/Rims1/Gabra6/Grm3/Grin2c/Slitrk3/Adcy1/Lrfn5/Grid2/Rnf112/Lrrtm3/Camk2a/Bsn/Grin1/Grik2/Gsg1l/Scn8a/Gria4/Slitrk1/Gria2/Grm5/Arc/Nrcam/Pak1/Cacng5/Cacng3/Gria1/Clstn2/Iqsec3/Lrrc4b/Prkcg/Shisa7/Chrm3/Add2/Chrm1/Kcnd2/Neurl1a/Grm1/Bcl11a/Dnm1/Cnksr2/Lrrc4/Grid1/Adgra1/Nrgn/Anks1b/Syp/Grik4/Cacng8/Neto2/Syn1/Psd/Calb1/Cap2/Neto1/Lrrc4c/Cnih2/Camk2b/Cacng2/Grm7/Gng3/Sorcs3/Prkar1b/Mal2/Adcy8…
BP	GO:0099177	regulation of trans-synaptic signaling	442	0.730089	1.90263	9.999e-05	9.999e-05	0.00468194	2012	tags=42%, list=14%, signal=37%	Rims4/Crhr1/Rims1/Grm4/Cbln1/Grm3/Cnr1/Mctp1/Nptx1/Neurod2/Grin2c/Mir124a-1hg/Adcy1/Bdnf/Cacna1a/Stx1b/Grid2/Stxbp5l/Nrxn3/Nrg3/Wnt7a/Cacna1b/Lrrtm1/Camk2a/Grin1/Grik2/Gria4/Kcnn2/Gria2/Grm5/Unc13a/Arc/Prkcb/Snap25/Syt7/Jph3/Pak1/Reln/Cacng5/Nptxr/Cacng3/Gria1/Clstn2/Prkcg/Apba2/Ppfia2/Shisa7/Grm2/Rasgrf1/Slc8a2/Slc6a1/Nat8l/Jph4/Itpka/Cntn2/Rims3/Neurl1a/Grm1/Dnm1/Slc1a3/Lrrc4/Grid2ip/Grid1/Nrgn…
CC	GO:0099503	secretory vesicle	402	0.600511	1.56325	9.999e-05	9.999e-05	0.00468194	1644	tags=23%, list=12%, signal=21%	Gh/Prl/Abcc8/Mctp1/Sv2c/Bdnf/Stx1b/Stxbp5l/Rnf112/Slc17a7/Chgb/Sv2b/Bsn/Grin1/Gria2/Unc13a/Snap25/Syt7/Gria1/Tmem163/Apba2/Svop/Trim9/Synpr/Fstl4/Dnm1/Ptprn2/Chga/Syt4/Syp/Syn1/Scg3/Snca/Slc2a3/Map6/Rph3a/Syt2/Ptprn/Amph/Crhbp/Kcnc4/Gabra2/Ica1l/Lgi3/Mctp2/Pcsk1n/Apba1/Syt13/Mal2/Ptpn5/Syt1/Slc30a3/Scg2/Ddc/Syn2/Sh3gl2/Kcnj11/Slc32a1/Vgf/Gad2/Ppfia3/Rab3c/Prrt2/Cadps/Pf4/Lyz2/Slc40a1/Rab15/Kit/St…
BP	GO:0099536	synaptic signaling	588	0.728291	1.90248	9.999e-05	9.999e-05	0.00468194	1764	tags=39%, list=12%, signal=36%	Rims4/Crhr1/Gabrd/Rims1/Gabra6/Grm4/Cbln1/Grm3/Cnr1/Mctp1/Nptx1/Neurod2/Grin2c/Mir124a-1hg/Sv2c/Adcy1/Bdnf/Cacna1e/Gabra5/Cacna1a/Stx1b/Grid2/Stxbp5l/Nrxn3/Nrg3/Slc17a7/Wnt7a/Cacna1b/Lrrtm1/Camk2a/Sv2b/Grin1/Grik2/Gria4/Kcnn2/Gabra1/Gria2/Grm5/Unc13a/Arc/Prkcb/Snap25/Syt7/Jph3/Pak1/Reln/Cacng5/Nptxr/Cacng3/Gria1/Clstn2/Gabrb2/Prkcg/Apba2/Ppfia2/Slitrk5/Shisa7/Grm2/Chrm3/Rasgrf1/Slc8a2/Cadps2/Cdh8…
BP	GO:0099537	trans-synaptic signaling	580	0.728414	1.90307	9.999e-05	9.999e-05	0.00468194	1764	tags=39%, list=12%, signal=36%	Rims4/Crhr1/Gabrd/Rims1/Gabra6/Grm4/Cbln1/Grm3/Cnr1/Mctp1/Nptx1/Neurod2/Grin2c/Mir124a-1hg/Sv2c/Adcy1/Bdnf/Cacna1e/Gabra5/Cacna1a/Stx1b/Grid2/Stxbp5l/Nrxn3/Nrg3/Slc17a7/Wnt7a/Cacna1b/Lrrtm1/Camk2a/Sv2b/Grin1/Grik2/Gria4/Kcnn2/Gabra1/Gria2/Grm5/Unc13a/Arc/Prkcb/Snap25/Syt7/Jph3/Pak1/Reln/Cacng5/Nptxr/Cacng3/Gria1/Clstn2/Gabrb2/Prkcg/Apba2/Ppfia2/Slitrk5/Shisa7/Grm2/Chrm3/Rasgrf1/Slc8a2/Cadps2/Cdh8…
CC	GO:0099572	postsynaptic specialization	391	0.722961	1.88123	9.999e-05	9.999e-05	0.00468194	1989	tags=36%, list=14%, signal=32%	Syndig1/Rims1/Gabra6/Grm3/Grin2c/Slitrk3/Adcy1/Lrfn5/Gabra5/Grid2/Rnf112/Lrrtm3/Lrrtm1/Camk2a/Bsn/Grin1/Grik2/Gsg1l/Scn8a/Gria4/Gabra1/Slitrk1/Gria2/Grm5/Arc/Nrcam/Pak1/Cacng5/Cacng3/Gria1/Clstn2/Iqsec3/Gabrb2/Lrrc4b/Prkcg/Shisa7/Chrm3/Add2/Chrm1/Kcnd2/Neurl1a/Grm1/Bcl11a/Dnm1/Cnksr2/Lrrc4/Grid1/Dlgap3/Adgra1/Nrgn/Anks1b/Syp/Cacng8/Neto2/Syn1/Psd/Nptx2/Gabrg2/Cap2/Neto1/Lrrc4c/Cnih2/Camk2b/Cacng2…
CC	GO:0120025	plasma membrane bounded cell projection	1790	0.582082	1.53142	9.999e-05	9.999e-05	0.00468194	2504	tags=28%, list=18%, signal=26%	Crhr1/Gabrd/Syndig1/Gabra6/Grm4/Grm3/Cnr1/Cntn6/Nptx1/Brinp3/Epha8/Gabbr2/Sv2c/Scrg1/Bdnf/Kcna2/Cck/Gabra5/Nell2/Unc5a/Cacna1a/Stx1b/Grid2/Kcnc1/Slc17a7/Hcn1/Ryr2/Cacna1b/Lrrtm1/Camk2a/Sv2b/Bsn/Grin1/Grik2/Slc6a12/Scn8a/Gria4/Kcnn2/Stmn2/Gabra1/Gria2/Grm5/Spock1/Unc13a/Pvalb/Prkcb/Snap25/Scn1a/Syt7/Kcnq2/Nrcam/Pak1/Reln/Nptxr/Lamp5/Cacng3/Ntrk3/Gng13/Gria1/Ank1/Gabrb2/Ddn/Myo1g/Lrrc4b/Prkcg/Chl1/…
BP	GO:0120035	regulation of plasma membrane bounded cell projection organization	682	0.576606	1.50762	9.999e-05	9.999e-05	0.00468194	2534	tags=29%, list=18%, signal=25%	Rims1/Hecw1/Cnr1/Bdnf/Cacna1a/Grid2/Wnt7a/Rasal1/Grin1/Stmn2/Slitrk1/Spock1/Unc13a/Arc/Snap25/Nrcam/Pak1/Reln/Cpne9/Ntrk3/S100a9/Lrrc4b/Cpne6/Cpne5/Rap1gap2/Itpka/Cntn2/Neurl1a/Bcl11a/Fstl4/Ntm/Scn1b/Syt4/Omg/Nefl/Rtn4r/Xlr3b/Fgf13/Rap1gap/Enc1/Map6/Thy1/Sez6/Trpm2/Syt2/Lrrc4c/Dscam/Ephb2/Rit2/Inpp5j/Camk2b/Nrxn1/Crmp1/Elavl4/Fat3/Adgrb3/Dcx/Pax6/Ptpn5/Syt1/Lrrc7/Cdh4/Cit/Sema4f/Foxo6/Zfp365/Fez1…
BP	GO:0120036	plasma membrane bounded cell projection organization	1314	0.539517	1.41705	9.999e-05	9.999e-05	0.00468194	2507	tags=26%, list=18%, signal=24%	Rims1/Hecw1/Cnr1/Cntn6/Nptx1/Epha8/Slitrk3/Adcy1/Bdnf/Cck/Unc5a/Cacna1a/Grid2/Unc5d/Wnt7a/Lhx2/Rasal1/Camk2a/Grin1/Prdm8/Stmn2/Slitrk1/Spock1/Unc13a/Arc/Snap25/Nrcam/Pak1/Reln/Nptxr/Cpne9/Ntrk3/S100a9/Lrrc4b/Chl1/Cpne6/Crtac1/Slitrk5/Gpm6b/Cpne5/Rasgrf1/Lingo1/Kirrel3/Rap1gap2/Itpka/Cntn2/Atp1a3/Neurl1a/Bcl11a/Fstl4/Ntm/Foxg1/Scn1b/Syt4/Arx/Epha5/Epha10/Tubb3/Omg/Nefl/Rtn4r/Dscaml1/Xlr3b/Fgf13/Ps…
CC	GO:0120038	plasma membrane bounded cell projection part	1252	0.59649	1.56603	9.999e-05	9.999e-05	0.00468194	2540	tags=30%, list=18%, signal=27%	Crhr1/Syndig1/Gabra6/Grm4/Grm3/Cnr1/Brinp3/Scrg1/Bdnf/Kcna2/Cck/Gabra5/Nell2/Unc5a/Cacna1a/Grid2/Kcnc1/Hcn1/Cacna1b/Lrrtm1/Camk2a/Bsn/Grin1/Grik2/Scn8a/Gria4/Kcnn2/Stmn2/Gabra1/Gria2/Grm5/Spock1/Unc13a/Prkcb/Snap25/Scn1a/Syt7/Kcnq2/Nrcam/Pak1/Reln/Nptxr/Lamp5/Cacng3/Gng13/Gria1/Ank1/Ddn/Prkcg/Chl1/Npy/Cpne6/Cnnm1/Apba2/Crtac1/Shisa7/Chrm3/Rasgrf1/Slc8a2/Cdh8/Slc1a2/Trim9/Kirrel3/Jph4/Itpka/Cntn2/…
BP	GO:0120039	plasma membrane bounded cell projection morphogenesis	603	0.66575	1.73944	9.999e-05	9.999e-05	0.00468194	2462	tags=37%, list=17%, signal=32%	Rims1/Hecw1/Cntn6/Nptx1/Epha8/Slitrk3/Adcy1/Bdnf/Cck/Unc5a/Cacna1a/Unc5d/Wnt7a/Lhx2/Rasal1/Camk2a/Grin1/Prdm8/Slitrk1/Unc13a/Arc/Nrcam/Pak1/Reln/Cpne9/Ntrk3/Lrrc4b/Chl1/Cpne6/Slitrk5/Cpne5/Kirrel3/Itpka/Cntn2/Bcl11a/Fstl4/Foxg1/Scn1b/Syt4/Arx/Epha5/Epha10/Tubb3/Omg/Nefl/Rtn4r/Dscaml1/Xlr3b/Fgf13/Map6/Thy1/Syt2/Lrrc4c/Dscam/Ephb2/Camk2b/Crmp1/Elavl4/Wasf1/Adgrb3/Dcx/Pax6/Syt1/Ntng2/Mapk8ip2/Cdh4/C…
BP	GO:1903530	regulation of secretion by cell	604	0.580101	1.51574	9.999e-05	9.999e-05	0.00468194	2066	tags=27%, list=14%, signal=24%	Rims4/Crhr1/Rims1/Grm4/Abcc8/Cnr1/Mctp1/Crtam/Adcy1/Cacna1e/Kcna2/Myt1/Cck/Nell2/Cacna1a/Stx1b/Stxbp5l/Nrxn3/Wnt7a/Cacna1b/Camk2a/Unc13a/Prkcb/Snap25/Syt7/Tlr8/Prkcg/Apba2/Ppfia2/Cadps2/Trim9/Rims3/Tfap2b/Gpr68/Chga/Cdk5r2/Syt4/Epha5/Vsnl1/Syp/Tfr2/Cacna1i/Snca/Cckbr/Cplx1/Pex5l/Trpm2/Syt2/Adrb1/Crhbp/Grm7/Kcnc4/Nrxn1/Apln/Panx2/Rasgrp1/Lgi3/Mctp2/Apba1/Syt13/Vip/Adrb2/Pax6/Rasl10b/Itgam/Cplx2/Ha…
BP	GO:2000026	regulation of multicellular organismal development	1678	0.520517	1.36893	9.999e-05	9.999e-05	0.00468194	2511	tags=27%, list=18%, signal=25%	Gh/Neurod1/Syndig1/Rims1/Prl/Abcc8/Cbln1/Hecw1/Cnr1/Nptx1/Cxcl10/Neurod2/Brinp3/Slitrk3/Bdnf/Lrfn5/Cacna1a/Grid2/Unc5d/Scrt1/Nrg3/Rnf112/Wnt7a/Lhx2/Rasal1/Lrrtm3/Lrrtm1/Camk2a/Grin1/Stmn2/Slitrk1/Grm5/Spock1/Unc13a/Arc/Prkcb/Snap25/Pax3/Nrcam/Pak1/Reln/Nptxr/Cpne9/Pi16/Ntrk3/S100a9/Clstn2/Lrrc4b/Cpne6/Slitrk5/Optc/Gpm6b/Cpne5/Mycl/Lingo1/Oas2/Rap1gap2/Itpka/Cntn2/Neurl1a/Gpr37l1/Bcl11a/Fstl4/Ntm/…
BP	GO:0006874	cellular calcium ion homeostasis	312	0.556136	1.44367	0.0001	0.0001	0.00468194	2271	tags=29%, list=16%, signal=25%	Crhr1/Plch2/Cxcl10/Grin2c/Ryr1/Cacna1a/Ryr2/Grin1/Grik2/Prkcb/Jph3/Slc8a2/Grm1/Chga/Slc24a2/Cacnb3/Ryr3/Ccr1/Cacna1i/Snca/Cckbr/Calb1/Thy1/Trpm2/Ubash3b/Adrb1/C3ar1/Gng3/Adrb2/Slc8a1/Kcnk3/Adcy8/Prkce/Tmem178/Akap6/Ank2/S100b/Plcb1/Gm5127/Fam155a/Casq2/Adra1b/C5ar1/Cacna1c/Gpr3/Ackr4/Coro1a/Cacna1g/Pde4d/Hrh3/Oprl1/Xk/Nos1/Fkbp1b/P2rx7/Epor/Npy1r/Slc24a4/Adcyap1r1/Nol3/Cd4/Smpd3/Gna15/Gja1/Ptprc/…
BP	GO:0006887	exocytosis	310	0.677191	1.75768	0.0001	0.0001	0.00468194	2001	tags=35%, list=14%, signal=30%	Rims4/Crhr1/Rims1/Grm4/Adcy1/Cacna1a/Stx1b/Stxbp5l/Nrxn3/Wnt7a/Camk2a/Unc13a/Prkcb/Snap25/Syt7/Pak1/Myo1g/Prkcg/Apba2/Ppfia2/Cadps2/Trim9/Rims3/Syt16/Chga/Cdk5r2/Syt4/Vsnl1/Syp/Ccr1/Cacna1i/Snca/Cplx1/Pex5l/Syt2/Crhbp/Grm7/Nrxn1/Lin7a/Rasgrp1/Lgi3/Apba1/Syt13/Adrb2/Itgam/Cplx2/Syt1/Prkce/Syn2/Adra2a/Napb/Chrnb2/Ppfia3/Rab3c/Prrt2/Cadps/Cacna1c/Hck/Erc2/Coro1a/Glrx/Rab15/Cacna1g/Syk/Pclo/Kit/Ncam1…
BP	GO:0007600	sensory perception	329	0.559309	1.45274	0.0001	0.0001	0.00468194	1915	tags=29%, list=13%, signal=26%	Grm3/Cnr1/Mir124a-1hg/Cacna1e/Kcna2/Cck/Gabra5/Cacna1a/Cacna1b/Grin1/Scn8a/Scn1a/Mmp24/Gng13/Gabrb2/Rorb/Kcnd2/Grm1/Dnm1/Slc1a3/Kcna1/Cacnb3/Phf24/Cckbr/Aqp4/Crym/Adrb1/Grm7/Kcnc4/Cabp1/Vip/Gabrb3/Adrb2/Kcnj10/Gjb6/Sptbn4/Homer2/Adra2a/Ephb1/Chrnb2/Scnn1b/Alox5/Tbx1/Slc52a3/Ctss/Adora1/Rtp3/Cdh1/Oprl1/Kit/Olfm2/Ncam1/Kcnma1/Dlg2/Uchl1/Nos1/Tas1r1/Glrb/Fabp5/Olfr1342/Atp8b1/Gjc3/Gjb2/P2rx7/Asic1/A…
BP	GO:0010721	negative regulation of cell development	322	0.559563	1.45316	0.0001	0.0001	0.00468194	2492	tags=30%, list=17%, signal=25%	Abcc8/Bdnf/Nrg3/Wnt7a/Lhx2/Stmn2/Spock1/Pak1/Pi16/Ntrk3/Lingo1/Rap1gap2/Cntn2/Gpr37l1/Bcl11a/Fstl4/Ntm/Foxg1/Syt4/Rtn4r/Fgf13/Rap1gap/Thy1/Sez6/Ephb2/Rit2/Inpp5j/Crmp1/Fat3/Pax6/Cit/Sema4f/Zfp365/Rgs4/Dnm3/Aatk/Ngef/Ptprz1/Nkx6-2/Tlx2/Tnr/Sorl1/Cntn4/Dab1/Frzb/Cdk5r1/Gfap/Gli3/Dlx1/Rtn4rl2/Ywhah/Sema3a/Ppp3ca/Lrp4/Gnrh1/Olfm1/Nr2e1/Sema7a/Bex1/Fas/Trim46/Sema4a/Casz1/Map2/Sema6b/Slit1/H2-D1/Dtx1/…
BP	GO:0010769	regulation of cell morphogenesis involved in differentiation	311	0.636177	1.65126	0.0001	0.0001	0.00468194	2462	tags=35%, list=17%, signal=30%	Hecw1/Bdnf/Cacna1a/Wnt7a/Grin1/Slitrk1/Arc/Pak1/Reln/Ntrk3/Lrrc4b/Itpka/Cntn2/Bcl11a/Fstl4/Omg/Nefl/Rtn4r/Xlr3b/Fgf13/Map6/Thy1/Lrrc4c/Dscam/Ephb2/Camk2b/Adgrb3/Dcx/Cdh4/Cit/Sema4f/Dnm3/Aatk/Mapt/Ngef/Ptprz1/Chrnb2/Lzts1/L1cam/Plxna4/Nefm/Tlx2/Ret/Tnr/Pou3f2/Chn1/Dab1/Prex1/Cdk5r1/Islr2/Myoc/Tbr1/Xk/Mdk/Ywhah/Sema3a/Ppp3ca/Lrp4/Fn1/Olfm1/Dpysl2/Nr2e1/Plxnc1/Sema7a/Tubb2b/S100a10/Trim46/Ust/Sema4a…
BP	GO:0010959	regulation of metal ion transport	321	0.586657	1.52357	0.0001	0.0001	0.00468194	1860	tags=28%, list=13%, signal=25%	Crhr1/Abcc8/Hecw1/Cxcl10/Cacna1a/Kcnc1/Ryr2/Cacna1b/Camk2a/Grin1/Jph3/Stac2/Jph4/Il16/Kcna1/Dpp10/Scn2b/Scn1b/Kcnip2/Cacnb3/Neto2/Ccr1/Snca/Thy1/Dpp6/Neto1/Ubash3b/Adrb1/Rgs7/Kcns2/Vip/Adrb2/Slc8a1/Prkce/Akap6/Ptpn22/Mrln/Rgs4/Sptbn4/Scn4b/Homer2/Fgf14/Scnn1b/Ank2/Nkain2/Plcb1/Casq2/Adora1/Nkain1/Cacna1c/Fgf12/Kcnip4/Coro1a/Glrx/Nos1ap/Cacna1g/Pde4d/Kcnip1/Oprl1/Nos1/Kcnab1/Lilra5/Fkbp1b/Ywhah/Hp…
BP	GO:0010976	positive regulation of neuron projection development	323	0.586395	1.5228	0.0001	0.0001	0.00468194	2530	tags=30%, list=18%, signal=25%	Rims1/Cnr1/Bdnf/Rasal1/Stmn2/Slitrk1/Unc13a/Pak1/Reln/Cpne9/Ntrk3/S100a9/Cpne6/Cpne5/Itpka/Neurl1a/Bcl11a/Scn1b/Syt4/Nefl/Xlr3b/Enc1/Map6/Sez6/Syt2/Dscam/Rit2/Camk2b/Elavl4/Dcx/Ptpn5/Syt1/Lrrc7/Cdh4/Foxo6/Fez1/Mapt/Ptprz1/L1cam/Plxna4/Ndrg4/Ret/Pacsin1/Hspb1/Islr2/Trim67/Alk/Mdk/Fkbp1b/Epor/Fn1/Plxnc1/Sema7a/Tubb2b/Shank1/Styxl1/Robo2/Crabp2/Trpv2/Itga6/Akap5/Lpar1/Pak3/Nlgn1/Cntn1/Atp8a2/Zeb2/Me…
BP	GO:0015672	monovalent inorganic cation transport	326	0.645306	1.6757	0.0001	0.0001	0.00468194	1315	tags=27%, list=9%, signal=25%	Kcnk12/Abcc8/Kcnmb4/Kcnq5/Hecw1/Kcna2/Kcnc1/Kcnj9/Slc17a7/Hcn1/Scn8a/Kcnn2/Scn1a/Kcnq2/Ank1/Kcnh3/Slc8a2/Kcnd2/Atp1a3/Slc1a3/Kcna1/Kcnj4/Dpp10/Kcnj16/Scn2b/Scn1b/Kcnip2/Kcnj3/Slc13a3/Neto2/Fgf13/Kcnj12/Trpm2/Dpp6/Neto1/Rgs7/Kcnc4/Kcns2/Slc12a5/Vip/Adrb2/Kcnj10/Slc8a1/Kcna6/Kcnk3/Kcnv1/Akap6/Slc22a4/Rgs4/Sptbn4/Kcnj11/Scn4b/Fgf14/Kcnn3/Scnn1b/Kcna4/Ank2/Nkain2/Alox5/Atp6v0e2/Plcb1/Kcnk2/Casq2/Ador…
CC	GO:0031252	cell leading edge	341	0.586915	1.52562	0.0001	0.0001	0.00468194	2024	tags=23%, list=14%, signal=20%	Gabra6/Kcna2/Gabra5/Unc5a/Kcnc1/Hcn1/Grin1/Stmn2/Gabra1/Snap25/Pak1/Lamp5/Gria1/Ank1/Myo1g/Shisa7/Slc1a2/Tubb3/Cacng8/Psd/Gabrg2/Thy1/Inpp5j/Amph/Kcnc4/Gabra2/Wasf1/Slc12a5/Ablim3/Cit/Psd4/Kcnj11/Mapt/Ptprz1/S100b/Pacsin1/Adora1/Cd44/Gabra3/Coro1a/Cdh1/Dpp4/Kcnb1/Gdpd2/Hcn2/Pdxp/Hpca/Tln2/Aif1/Kcnc2/Ctnna2/Eps8l1/Shisa8/Shisa6/Lcp1/Ssh1/Shisa9/Rac2/Map2/Fgd2/Dock8/Robo2/Evl/Ptprj/Trpv2/Raph1/Fscn…
BP	GO:0042391	regulation of membrane potential	328	0.703127	1.82616	0.0001	0.0001	0.00468194	1492	tags=35%, list=10%, signal=32%	Kcnk12/Rims4/Gabrd/Rims1/Gabra6/Kcnmb4/Cbln1/Cnr1/Grin2c/Bdnf/Kcna2/Cck/Gabra5/Cacna1a/Stx1b/Grid2/Slc17a7/Wnt7a/Hcn1/Ryr2/Grin1/Grik2/Scn8a/Kcnn2/Gabra1/Slc1a6/Scn1a/Kcnq2/Nrcam/Reln/Ntrk3/Gria1/Gabrb2/Kcnh3/Kcnd2/Atp1a3/Rims3/Kcna1/Scn2b/Scn1b/Kcnip2/Cacnb3/Cacna1i/Fgf13/Snca/Gabrg2/Pex5l/Sez6/Pmaip1/Dpp6/Neto1/Cnih2/Adrb1/Htr3a/Cacng2/Rgs7/Kcnc4/Nrxn1/Gabra2/Gabrb3/Adrb2/Kcnj10/Slc8a1/Kcnk3/Ma…
CC	GO:0045211	postsynaptic membrane	312	0.770615	2.00044	0.0001	0.0001	0.00468194	1764	tags=47%, list=12%, signal=42%	Gabrd/Syndig1/Gabra6/Cbln1/Grm3/Grin2c/Gabbr2/Slitrk3/Adcy1/Cacna1e/Lrfn5/Gabra5/Grid2/Kcnc1/Rnf112/Lrrtm3/Lrrtm1/Camk2a/Grin1/Grik2/Gsg1l/Scn8a/Gria4/Gabra1/Slc1a6/Slitrk1/Gria2/Grm5/Arc/Nrcam/Cacng5/Cacng3/Ntrk3/Gria1/Ank1/Clstn2/Iqsec3/Gabrb2/Lrrc4b/Igsf21/Shisa7/Grm2/Chrm3/Slc8a2/Cadps2/Faim2/Slc6a1/Cntn2/Chrm1/Kcnd2/Neurl1a/Grm1/Dnm1/Kcna1/Kcnj4/Cnksr2/Lrrc4/Grid2ip/Grid1/Dlgap3/Nrgn/Anks1b/…
BP	GO:0048638	regulation of developmental growth	329	0.566962	1.47261	0.0001	0.0001	0.00468194	2141	tags=26%, list=15%, signal=22%	Gh/Rims1/Bdnf/Rasal1/Unc13a/Pak1/Cpne9/Pi16/Ntrk3/Cpne6/Cpne5/Bcl11a/Fstl4/Syt4/Arx/Omg/Rtn4r/Fgf13/Wt1/Syt2/Dscam/Adrb1/Dcx/Adrb2/C3/Syt1/Ar/Cdh4/Sema4f/Akap6/Rgs4/Sptbn4/Aatk/Mapt/Flt3/L1cam/Plxna4/Plcb1/Tnr/Pou3f2/Mef2c/Kcnk2/Cacna1c/Gdf15/Cdk5r1/Islr2/Ncam1/Mapk11/Sgip1/Sema3a/Npy1r/Fn1/Olfm1/Dpysl2/Serpine1/Sema7a/Trim46/Nkd1/Sema4a/Map2/Sema6b/Slit1/Gja1/Ikzf1/Zfpm2/Crabp2/Trpv2/Socs2/Plac8…
BP	GO:0051961	negative regulation of nervous system development	310	0.57475	1.49179	0.0001	0.0001	0.00468194	2217	tags=28%, list=16%, signal=25%	Abcc8/Neurod2/Bdnf/Nrg3/Wnt7a/Lhx2/Stmn2/Spock1/Ntrk3/Lingo1/Rap1gap2/Cntn2/Gpr37l1/Bcl11a/Fstl4/Ntm/Foxg1/Syt4/Rtn4r/Fgf13/Rap1gap/Thy1/Sez6/Ephb2/Rit2/Inpp5j/Crmp1/Rfx4/Fat3/Pax6/Cit/Sema4f/Zfp365/Dnm3/Aatk/Ngef/Ptprz1/Nkx6-2/Tlx2/Tnr/Sorl1/Cntn4/Dab1/Cdk5r1/Gfap/Cend1/Gli3/Chrd/Dlx1/Rtn4rl2/Ywhah/Sema3a/Ppp3ca/Lrp4/Gnrh1/Olfm1/Nr2e1/Cpe/Sema7a/Bex1/Fas/Trim46/Sema4a/Casz1/Map2/Sema6b/Slit1/H2-…
BP	GO:0055074	calcium ion homeostasis	323	0.547592	1.42203	0.0001	0.0001	0.00468194	2271	tags=29%, list=16%, signal=25%	Crhr1/Plch2/Cxcl10/Grin2c/Ryr1/Cacna1a/Ryr2/Grin1/Grik2/Prkcb/Jph3/Slc8a2/Grm1/Tfap2b/Chga/Slc24a2/Cacnb3/Ryr3/Ccr1/Cacna1i/Snca/Cckbr/Calb1/Thy1/Trpm2/Ubash3b/Adrb1/C3ar1/Gng3/Adrb2/Slc8a1/Kcnk3/Adcy8/Prkce/Tmem178/Akap6/Ank2/S100b/Plcb1/Gm5127/Fam155a/Casq2/Adra1b/C5ar1/Cacna1c/Gpr3/Ackr4/Coro1a/Cacna1g/Pde4d/Hrh3/Oprl1/Xk/Nos1/Fkbp1b/P2rx7/Epor/Npy1r/Slc24a4/Adcyap1r1/Nol3/Cd4/Smpd3/Gna15/Gja1…
BP	GO:0072503	cellular divalent inorganic cation homeostasis	332	0.558611	1.45136	0.0001	0.0001	0.00468194	2271	tags=29%, list=16%, signal=25%	Crhr1/Plch2/Cxcl10/Grin2c/Ryr1/Cacna1a/Ryr2/Grin1/Grik2/Prkcb/Jph3/Slc8a2/Grm1/Chga/Slc24a2/Cacnb3/Ryr3/Ccr1/Cacna1i/Snca/Cckbr/Calb1/Thy1/Trpm2/Ubash3b/Adrb1/C3ar1/Gng3/Adrb2/Slc8a1/Kcnk3/Adcy8/Slc30a3/Prkce/Tmem178/Akap6/Ank2/S100b/Plcb1/Gm5127/Fam155a/Casq2/Mt2/Adra1b/C5ar1/Cacna1c/Gpr3/Ackr4/Coro1a/Cacna1g/Pde4d/Hrh3/Oprl1/Xk/Nos1/Fkbp1b/P2rx7/Epor/Npy1r/Slc24a4/Adcyap1r1/Nol3/Cd4/Smpd3/Gna15…
CC	GO:0150034	distal axon	308	0.708031	1.8375	0.0001	0.0001	0.00468194	1644	tags=34%, list=12%, signal=31%	Grm4/Cnr1/Bdnf/Kcna2/Cck/Kcnc1/Hcn1/Cacna1b/Lrrtm1/Grin1/Grik2/Gria4/Stmn2/Gria2/Unc13a/Prkcb/Snap25/Syt7/Pak1/Nptxr/Lamp5/Prkcg/Npy/Crtac1/Chrm3/Rasgrf1/Cdh8/Chrm1/Atp1a3/Kcna1/Ptprn2/Cdk5r2/Nrsn1/Syp/Tubb3/Grik4/Nefl/Rtn4r/Fgf13/Snca/Nptx2/Calb1/Cplx1/Thy1/Dscam/Ptprn/Inpp5j/Amph/Crhbp/Grm7/Kcnc4/Nrxn1/Crmp1/Elavl4/Dcx/Gabrb3/Kcna6/Cplx2/Fez1/Gria3/Aatk/Slc32a1/Mapt/Adra2a/Ptprz1/Sncb/L1cam/Prr…
BP	GO:1903532	positive regulation of secretion by cell	335	0.564675	1.46724	0.0001	0.0001	0.00468194	2049	tags=26%, list=14%, signal=23%	Crhr1/Rims1/Crtam/Cck/Nell2/Stx1b/Stxbp5l/Cacna1b/Unc13a/Snap25/Syt7/Tlr8/Cadps2/Gpr68/Cdk5r2/Syt4/Vsnl1/Tfr2/Cacna1i/Snca/Cckbr/Pex5l/Trpm2/Syt2/Adrb1/Apln/Panx2/Rasgrp1/Vip/Pax6/Rasl10b/Itgam/Havcr2/Adcy8/Syt1/C1qtnf4/Prkce/Ptpn22/Chrnb2/Flt3/Prrt2/Cadps/Gpr27/Spp1/Nnat/Glrx/Cacna1g/Syk/Itgb2/Stx1a/Kcnb1/Lilra5/Mdk/Panx1/Mapk11/Runx1/P2rx7/Aif1/C1qtnf3/Dpysl2/Ncs1/Clec9a/Rab27b/Stxbp1/Cacna1h/S…
BP	GO:0006816	calcium ion transport	304	0.61621	1.59889	0.00010001	0.00010001	0.00468194	1814	tags=27%, list=13%, signal=24%	Crhr1/Plch2/Cxcl10/Grin2c/Ryr1/Cacna1e/Cacna1a/Ryr2/Cacna1b/Camk2a/Grin1/Prkcb/Jph3/Cacng5/Cacng3/Stac2/Slc8a2/Jph4/Il16/Slc24a2/Cacnb3/Ryr3/Cacng8/Ccr1/Cacna1i/Snca/Thy1/Trpm2/Ubash3b/Adrb1/Camk2b/Cacng2/Adrb2/Slc8a1/Prkce/Akap6/Ptpn22/Mrln/Rgs4/Homer2/Fgf14/Chrnb2/Ank2/Ramp1/Plcb1/Fam155a/Casq2/Bhlha15/Cacna1c/Coro1a/Nos1ap/Cacna1g/Pde4d/Oprl1/Cacna2d3/Nos1/Lilra5/Panx1/Fkbp1b/Hpca/Gnao1/Ppp3ca…
CC	GO:0043235	receptor complex	305	0.627209	1.62755	0.00010001	0.00010001	0.00468194	2362	tags=39%, list=17%, signal=33%	Gabrd/Gabra6/Olfm3/Grin2c/Epha8/Gabbr2/Gabra5/Grid2/Grin1/Grik2/Gria4/Gabra1/Gria2/Cacng5/Cacng3/Ntrk3/Gria1/Gabrb2/Slitrk5/Shisa7/Grm1/Gpr37l1/Ptprn2/Dlgap3/Epha5/Il3ra/Epha10/Tfr2/Grik4/Cacng8/Gabrg2/Pex5l/Ephb2/Cnih2/Htr3a/Cacng2/Grm7/Gabra2/Csf3r/Apbb1ip/Gabrb3/Adrb2/Itgal/Lrrc7/Gfra4/Vipr1/Gria3/Adra2a/Ephb1/Chrnb2/Flt3/Crlf1/Plxna4/Ramp1/Ret/Cd44/Gpr37/Alk/Gabra3/Cd74/Itgax/Syk/Mst1r/Gpr160…
BP	GO:0001505	regulation of neurotransmitter levels	294	0.681829	1.76825	0.00010003	0.00010003	0.00468194	2004	tags=35%, list=14%, signal=31%	Rims4/Rims1/Grm4/Mctp1/Adcy1/Cacna1a/Stx1b/Stxbp5l/Nrxn3/Slc17a7/Wnt7a/Cacna1b/Camk2a/Slc1a6/Unc13a/Prkcb/Snap25/Syt7/Pak1/Prkcg/Apba2/Ppfia2/Gpm6b/Cadps2/Slc1a2/Slc6a1/Trim9/Nat8l/Rims3/Slc1a3/Ptprn2/Syt4/Syp/Syn1/Snca/Rph3a/Cplx1/Syt2/Grm7/Kcnc4/Nrxn1/Gabra2/Lin7a/Mctp2/Apba1/Adrb2/Kcnj10/Cplx2/Syt1/Prkce/Ddc/Rgs4/Syn2/Celf6/Adra2a/Ddah1/Napb/Gad2/Chrnb2/Ppfia3/Prrt2/Cadps/Mef2c/Gfap/Erc2/Dagla…
BP	GO:0006836	neurotransmitter transport	239	0.726458	1.87932	0.00010003	0.00010003	0.00468194	1763	tags=40%, list=12%, signal=36%	Rims4/Rims1/Grm4/Mctp1/Sv2c/Adcy1/Cacna1a/Stx1b/Stxbp5l/Nrxn3/Slc17a7/Wnt7a/Cacna1b/Camk2a/Sv2b/Slc6a12/Slc1a6/Unc13a/Prkcb/Snap25/Syt7/Pak1/Prkcg/Apba2/Ppfia2/Gpm6b/Cadps2/Slc1a2/Slc6a1/Trim9/Nat8l/Rims3/Slc1a3/Ptprn2/Syt4/Syp/Syn1/Snca/Cckbr/Rph3a/Cplx1/Syt2/Grm7/Kcnc4/Slc25a18/Nrxn1/Gabra2/Apln/Lin7a/Mctp2/Apba1/Adrb2/Kcnj10/Slc6a13/Cplx2/Syt1/Prkce/Ddc/Rgs4/Syn2/Slc32a1/Adra2a/Napb/Chrnb2/Ppf…
CC	GO:0012506	vesicle membrane	278	0.595021	1.5417	0.00010003	0.00010003	0.00468194	1789	tags=21%, list=13%, signal=19%	Abcc8/Mctp1/Sv2c/Ryr1/Slc17a7/Ryr2/Sv2b/Gria2/Unc13a/Lamp5/Tmem163/Sgsm1/Synpr/Ptprn2/Nrgn/Syt4/Syp/Ryr3/Syn1/Scg3/Snca/Slc2a3/Rph3a/Trpm2/Syt2/Amph/Gabra2/Mctp2/Mal2/Syt1/Slc30a3/Syn2/Sh3gl2/Slc32a1/Vgf/Gad2/Rab3c/Cadps/Ap1s1/Fcho1/Stx1a/Nos1/Mreg/Tyrp1/Sgip1/Ece2/Pla1a/Cpe/Rab27b/Syngr3/Rab3b/Atp6v1g2/Unc13c/Sv2a/Rab3a/Sh3bp5/Syngr1/Car4/Trf
BP	GO:0016358	dendrite development	268	0.625357	1.61879	0.00010003	0.00010003	0.00468194	2487	tags=33%, list=17%, signal=28%	Hecw1/Bdnf/Cacna1a/Wnt7a/Camk2a/Grin1/Arc/Pak1/Reln/Slitrk5/Itpka/Neurl1a/Bcl11a/Fstl4/Epha5/Xlr3b/Map6/Sez6/Dscam/Ephb2/Camk2b/Lst1/Elavl4/Fat3/Adgrb3/Dcx/Slc12a5/Mapk8ip2/Cit/Foxo6/Zfp365/Dnm3/Ctnnd2/Ngef/Ptprz1/Ephb1/Chrnb2/Lzts1/Tlx2/Pacsin1/Mef2c/Dab1/Phactr1/Prex1/Cdk5r1/Alk/Ywhah/Sema3a/Ppp3ca/Lrp4/Map1a/Ctnna2/Nr2e1/Fas/Shank1/Map2/Tnik/Srcin1/Akap5/Lpar1/Pak3/Nlgn1/Dclk1/Met/Robo1/Spire1…
BP	GO:0030900	forebrain development	302	0.570339	1.47963	0.00010003	0.00010003	0.00468194	2285	tags=28%, list=16%, signal=24%	Neurod1/Ptchd1/Nrg3/Wnt7a/Lhx2/Neurod6/Grin1/Prdm8/Pak1/Reln/Crtac1/Slitrk5/Slc1a2/Kirrel3/Cntn2/Kcna1/Foxg1/Cdk5r2/Arx/Epha5/Jakmip1/Rtn4r/Fgf13/Ephb2/Rfx4/Pou3f3/Dcx/Pax6/Dnah5/Bcan/Chrnb2/Plxna4/Plcb1/Tnr/Pou3f2/Dab1/Phactr1/Uncx/Cdk5r1/Hhex/Alk/Lhx6/Gli3/Chrd/Bhlhe22/Dlx1/Ncam1/Tbr1/Satb2/Mdk/Rtn4rl2/Sema3a/Pou3f1/Wnt4/Nr2e1/Sema7a/Slit1/Nr4a3/Ikzf1/Robo2/Bcl11b/Fut10/Aldh1a2/Dclk1/B2m/Csf1r/…
BP	GO:0045665	negative regulation of neuron differentiation	228	0.564166	1.45796	0.00010003	0.00010003	0.00468194	1918	tags=26%, list=13%, signal=23%	Stmn2/Spock1/Rap1gap2/Cntn2/Gpr37l1/Bcl11a/Fstl4/Ntm/Foxg1/Rtn4r/Fgf13/Rap1gap/Thy1/Sez6/Ephb2/Rit2/Inpp5j/Crmp1/Fat3/Pax6/Cit/Sema4f/Zfp365/Dnm3/Aatk/Ngef/Ptprz1/Tlx2/Tnr/Cntn4/Dab1/Cdk5r1/Gfap/Gli3/Dlx1/Rtn4rl2/Ywhah/Sema3a/Ppp3ca/Lrp4/Nr2e1/Sema7a/Bex1/Trim46/Sema4a/Casz1/Map2/Sema6b/Slit1/H2-D1/Dtx1/Lpar1/Nlgn1/Efemp1/B2m/Epha7/Mag/Sema3e/Xylt1
MF	GO:0046873	metal ion transmembrane transporter activity	297	0.707845	1.83575	0.00010003	0.00010003	0.00468194	1793	tags=37%, list=13%, signal=33%	Kcnk12/Abcc8/Kcnmb4/Kcnq5/Cnr1/Grin2c/Ryr1/Cacna1e/Kcna2/Cacna1a/Kcnc1/Kcnj9/Slc17a7/Hcn1/Ryr2/Cacna1b/Grin1/Grik2/Slc6a12/Scn8a/Kcnn2/Slc1a6/Gria2/Snap25/Scn1a/Kcnq2/Jph3/Cacng5/Cacng3/Kcnh3/Slc8a2/Slc1a2/Slc6a1/Jph4/Kcnd2/Atp1a3/Slc1a3/Kcna1/Kcnj4/Kcnj16/Scn2b/Scn1b/Kcnip2/Slc24a2/Cacnb3/Kcnj3/Slc13a3/Ryr3/Grik4/Cacng8/Cacna1i/Kcnj12/Trpm2/Cacng2/Grm7/Kcnc4/Kcns2/Slc12a5/Kcnj10/Slc8a1/Slc6a13/K…
BP	GO:0051480	regulation of cytosolic calcium ion concentration	238	0.572721	1.48132	0.00010003	0.00010003	0.00468194	2271	tags=33%, list=16%, signal=28%	Crhr1/Plch2/Cxcl10/Grin2c/Ryr1/Cacna1a/Ryr2/Grin1/Jph3/Slc8a2/Grm1/Chga/Cacnb3/Ryr3/Ccr1/Cacna1i/Snca/Cckbr/Calb1/Thy1/Trpm2/Ubash3b/Adrb1/C3ar1/Gng3/Adrb2/Slc8a1/Kcnk3/Adcy8/Prkce/Tmem178/Akap6/Ank2/Plcb1/Gm5127/Fam155a/Casq2/Adra1b/C5ar1/Cacna1c/Gpr3/Ackr4/Coro1a/Cacna1g/Pde4d/Hrh3/Oprl1/Nos1/Fkbp1b/P2rx7/Epor/Npy1r/Adcyap1r1/Nol3/Cd4/Smpd3/Gna15/Gja1/Ptprc/Gnat2/Slc8a3/S1pr1/Akap5/Lpar1/Ccr2/P…
BP	GO:0051648	vesicle localization	242	0.673841	1.74339	0.00010003	0.00010003	0.00468194	1763	tags=29%, list=12%, signal=25%	Rims4/Syndig1/Rims1/Grm4/Adcy1/Cacna1a/Stx1b/Stxbp5l/Nrxn3/Wnt7a/Camk2a/Unc13a/Prkcb/Snap25/Syt7/Prkcg/Apba2/Ppfia2/Cadps2/Trim9/Rims3/Dnm1/Ap3b2/Syt4/Syp/Syn1/Snca/Cplx1/Syt2/Cnih2/Grm7/Nrxn1/Lin7a/Rasgrp1/Apba1/Adrb2/Cplx2/Syt1/Prkce/Dnm3/Syn2/Adra2a/Napb/Chrnb2/Ppfia3/Prrt2/Kif5c/Cadps/Kif5a/Erc2/Pclo/Stx1a/Mreg/P2rx7/Sptbn2/Dpysl2/Ncs1/Trim46/Rab27b/Map2/Stxbp1/Sybu/Unc13c/Sv2a/Sept5/Rab3a/Cs…
BP	GO:1904062	regulation of cation transmembrane transport	276	0.646901	1.67581	0.00010003	0.00010003	0.00468194	1546	tags=30%, list=11%, signal=27%	Crhr1/Abcc8/Hecw1/Cxcl10/Cacna1a/Kcnc1/Hcn1/Ryr2/Gsg1l/Arc/Jph3/Reln/Cacng5/Cacng3/Stac2/Shisa7/Rasgrf1/Kcna1/Dpp10/Scn2b/Scn1b/Kcnip2/Cacnb3/Cacng8/Neto2/Snca/Rph3a/Thy1/Dpp6/Neto1/Ephb2/Cnih2/Ubash3b/Adrb1/Crhbp/Cacng2/Rgs7/Nrxn1/Kcns2/Adrb2/Slc8a1/Mapk8ip2/Prkce/Akap6/Ptpn22/Mrln/Rgs4/Kcnj11/Scn4b/Fgf14/Ank2/Alox5/Rasgrf2/Plcb1/Mef2c/Ctss/Casq2/Cacna1c/Fgf12/Kcnip4/Coro1a/Glrx/Nos1ap/Pde4d/Kcn…
MF	GO:0005216	ion channel activity	264	0.740437	1.91648	0.00010004	0.00010004	0.00468194	1232	tags=38%, list=9%, signal=36%	Kcnk12/Gabrd/Tmem63c/Gabra6/Abcc8/Kcnmb4/Kcnq5/Cnr1/Grin2c/Ryr1/Cacna1e/Kcna2/Gabra5/Cacna1a/Grid2/Kcnc1/Kcnj9/Slc17a7/Hcn1/Ryr2/Cacna1b/Grin1/Grik2/Scn8a/Gria4/Kcnn2/Gabra1/Gria2/Snap25/Scn1a/Kcnq2/Jph3/Cacng5/Cacng3/Gria1/Gabrb2/Kcnh3/Jph4/Kcnd2/Tmc7/Kcna1/Kcnj4/Grid1/Kcnj16/Scn2b/Scn1b/Kcnip2/Slc24a2/Cacnb3/Kcnj3/Ryr3/Grik4/Cacng8/Cacna1i/Kcnj12/Gabrg2/Pex5l/Trpm2/Htr3a/Cacng2/Grm7/Kcnc4/Gabra…
BP	GO:0007611	learning or memory	237	0.681703	1.76281	0.00010004	0.00010004	0.00468194	1465	tags=34%, list=10%, signal=31%	Crhr1/Grm4/Abcc8/Cnr1/Neurod2/Adcy1/Bdnf/Cacna1e/Cck/Gabra5/Slc17a7/Grin1/Grm5/Arc/Snap25/Jph3/Pak1/Reln/Gria1/Shisa7/Slc8a2/Slc6a1/Jph4/Cntn2/Atp1a3/Ttbk1/Syt4/Slc24a2/Fgf13/Nptx2/Calb1/Neto1/Ephb2/Adrb1/Chst10/Amph/Grm7/Nrxn1/Sorcs3/Elavl4/Prkar1b/Adgrb3/Slc12a5/Vip/Adrb2/Pax6/Adcy8/Mapk8ip2/Rgs14/Foxo6/Ctnnd2/Mapt/Ptprz1/Chrnb2/Pirb/S100b/Ndrg4/Npas4/Plcb1/Tnr/Mef2c/Adra1b/Cacna1c/Hrh3/Oprl1/K…
MF	GO:0015267	channel activity	283	0.738832	1.91534	0.00010004	0.00010004	0.00468194	1793	tags=43%, list=13%, signal=39%	Kcnk12/Gabrd/Tmem63c/Gabra6/Abcc8/Kcnmb4/Kcnq5/Cnr1/Grin2c/Ryr1/Cacna1e/Kcna2/Gabra5/Cacna1a/Grid2/Kcnc1/Kcnj9/Slc17a7/Hcn1/Ryr2/Cacna1b/Grin1/Grik2/Scn8a/Gria4/Kcnn2/Gabra1/Gria2/Snap25/Scn1a/Kcnq2/Jph3/Cacng5/Cacng3/Gria1/Slc14a1/Gabrb2/Kcnh3/Jph4/Kcnd2/Tmc7/Kcna1/Kcnj4/Grid1/Kcnj16/Scn2b/Scn1b/Kcnip2/Slc24a2/Cacnb3/Kcnj3/Ryr3/Grik4/Cacng8/Cacna1i/Aqp4/Kcnj12/Gabrg2/Pex5l/Trpm2/Htr3a/Cacng2/Grm…
CC	GO:0019898	extrinsic component of membrane	262	0.581381	1.50472	0.00010004	0.00010004	0.00468194	2386	tags=27%, list=17%, signal=23%	Cdh15/Rgs1/Ryr1/Rnf112/Ryr2/Bsn/Cdh22/Snap25/Gng13/Stac2/Cdh8/Cnksr2/Rgs8/Jakmip1/Syn1/Psd/Nptx2/Rph3a/Inpp5j/Amph/Rgs6/Gng3/Cdh4/Pik3r5/Syn2/Racgap1/Cadps/Hck/Pik3cd/Cdh1/Kcnip1/Olfm2/Cdh20/Kcnab1/Cdh13/Hpca/Gnao1/Matk/Gnaz/Ctnna2/Olfm1/S100a10/Gng7/Tenm2/Gna15/Gnat2/Syt6/Socs1/Cdh6/Kcnab2/Myzap/Styk1/Socs2/Cdh11/Pik3cg/Gnb3/Trf/Apc2/Fyn/Snx16/Snx10/Cdh18/Gng4/Farp1/Gnaq/Lyn/Ppl/Socs7/Nmt2/Syn3/…
MF	GO:0022803	passive transmembrane transporter activity	283	0.738832	1.91534	0.00010004	0.00010004	0.00468194	1793	tags=43%, list=13%, signal=39%	Kcnk12/Gabrd/Tmem63c/Gabra6/Abcc8/Kcnmb4/Kcnq5/Cnr1/Grin2c/Ryr1/Cacna1e/Kcna2/Gabra5/Cacna1a/Grid2/Kcnc1/Kcnj9/Slc17a7/Hcn1/Ryr2/Cacna1b/Grin1/Grik2/Scn8a/Gria4/Kcnn2/Gabra1/Gria2/Snap25/Scn1a/Kcnq2/Jph3/Cacng5/Cacng3/Gria1/Slc14a1/Gabrb2/Kcnh3/Jph4/Kcnd2/Tmc7/Kcna1/Kcnj4/Grid1/Kcnj16/Scn2b/Scn1b/Kcnip2/Slc24a2/Cacnb3/Kcnj3/Ryr3/Grik4/Cacng8/Cacna1i/Aqp4/Kcnj12/Gabrg2/Pex5l/Trpm2/Htr3a/Cacng2/Grm…
MF	GO:0022838	substrate-specific channel activity	267	0.743332	1.92409	0.00010004	0.00010004	0.00468194	1232	tags=39%, list=9%, signal=36%	Kcnk12/Gabrd/Tmem63c/Gabra6/Abcc8/Kcnmb4/Kcnq5/Cnr1/Grin2c/Ryr1/Cacna1e/Kcna2/Gabra5/Cacna1a/Grid2/Kcnc1/Kcnj9/Slc17a7/Hcn1/Ryr2/Cacna1b/Grin1/Grik2/Scn8a/Gria4/Kcnn2/Gabra1/Gria2/Snap25/Scn1a/Kcnq2/Jph3/Cacng5/Cacng3/Gria1/Slc14a1/Gabrb2/Kcnh3/Jph4/Kcnd2/Tmc7/Kcna1/Kcnj4/Grid1/Kcnj16/Scn2b/Scn1b/Kcnip2/Slc24a2/Cacnb3/Kcnj3/Ryr3/Grik4/Cacng8/Cacna1i/Aqp4/Kcnj12/Gabrg2/Pex5l/Trpm2/Htr3a/Cacng2/Grm…
CC	GO:0030133	transport vesicle	290	0.64592	1.67471	0.00010004	0.00010004	0.00468194	1771	tags=24%, list=12%, signal=22%	Abcc8/Mctp1/Sv2c/Bdnf/Stx1b/Rnf112/Slc17a7/Sv2b/Bsn/Grin1/Gria2/Unc13a/Snap25/Syt7/Gria1/Tmem163/Apba2/Svop/Trim9/Synpr/Dnm1/Ptprn2/Nrgn/Syt4/Nrsn1/Syp/Syn1/Snca/Slc2a3/Rph3a/Syt2/Amph/Kcnc4/Gabra2/Lgi3/Mctp2/Apba1/Syt13/Mal2/Ptpn5/Syt1/Slc30a3/Ddc/Syn2/Sh3gl2/Slc32a1/Gad2/Rab3c/Prrt2/Ap1s1/Lyz2/Slc40a1/Rab15/Pclo/Stx1a/Npy1r/Sptbn2/Rab27b/Syngr3/Rab3b/Atp6v1g2/Syt6/Pdyn/Unc13c/Sv2a/Sept5/Rab3a/P…
BP	GO:0050803	regulation of synapse structure or activity	244	0.68432	1.77063	0.00010004	0.00010004	0.00468194	2723	tags=44%, list=19%, signal=36%	Rims4/Syndig1/Cbln1/Nptx1/Neurod2/Slitrk3/Bdnf/Lrfn5/Grid2/Slc17a7/Wnt7a/Lrrtm3/Lrrtm1/Grin1/Slitrk1/Arc/Nrcam/Reln/Nptxr/Ntrk3/Clstn2/Lrrc4b/Slitrk5/Shisa7/Cdh8/Itpka/Rims3/Neurl1a/Dnm1/Camkv/Ncan/Xlr3b/Adgrb2/Snca/Ephb2/Camk2b/Nrxn1/Lhfpl4/Adgrb3/Dgkb/Ntng2/Nrg2/Adgrb1/Dnm3/Gap43/Mdga2/Ngef/Ephb1/Chrnb2/Pcdh8/Lrfn1/Lrtm2/Cbln2/Mef2c/Ptpro/Slitrk2/Cdk5r1/Sparcl1/Grip2/Lrrn3/Lrp4/Ctnna2/C1ql3/Shi…
BP	GO:0050890	cognition	263	0.683805	1.76985	0.00010004	0.00010004	0.00468194	1245	tags=32%, list=9%, signal=30%	Crhr1/Grm4/Abcc8/Cnr1/Neurod2/Adcy1/Bdnf/Cacna1e/Cck/Gabra5/Ptchd1/Slc17a7/Grin1/Grm5/Arc/Snap25/Jph3/Pak1/Reln/Gria1/Chl1/Shisa7/Slc8a2/Slc6a1/Jph4/Cntn2/Chrm1/Atp1a3/Ttbk1/Syt4/Slc24a2/Jakmip1/Fgf13/Nptx2/Calb1/Neto1/Ephb2/Adrb1/Chst10/Amph/Grm7/Nrxn1/Sorcs3/Elavl4/Prkar1b/Adgrb3/Slc12a5/Vip/Adrb2/Pax6/Adcy8/Mapk8ip2/Rgs14/Foxo6/Ctnnd2/Mapt/Ptprz1/Chrnb2/Pirb/S100b/Ndrg4/Npas4/Plcb1/Tnr/Mef2c/A…
BP	GO:0009914	hormone transport	257	0.559868	1.44901	0.00010005	0.00010005	0.00468194	1340	tags=21%, list=9%, signal=19%	Crhr1/Neurod1/Abcc8/Cnr1/Cacna1e/Myt1/Nell2/Cacna1a/Stxbp5l/Snap25/Syt7/Dio2/Ptprn2/Tfap2b/Gpr68/Chga/Epha5/Vsnl1/Tfr2/Cckbr/Cplx1/Crym/Pex5l/Trpm2/Ptprn/Crhbp/Nrxn1/Apln/Vip/Pax6/Rasl10b/Adcy8/Prkce/Kcnj11/Adra2a/Vgf/Gpr27/Adora1/Spp1/Cacna1c/Nnat/Glrx/Pclo/Stx1a/Nos1/Kcnb1/Fkbp1b/Runx1/Ppp3ca/Npy1r/C1qtnf3/Cpe/Ly6e
BP	GO:0019932	second-messenger-mediated signaling	285	0.567268	1.4705	0.00010005	0.00010005	0.00468194	2231	tags=32%, list=16%, signal=27%	Crhr1/Neurod1/Adra1d/Cxcl10/Neurod2/Adcy1/Ryr2/Grm5/Jph3/Grm1/Chga/Epha5/Rasd2/Ccr1/Adcy2/Adgrb2/Pex5l/Trpm2/Rit2/Adrb1/Adgrg6/Prkar1b/Adgrb3/Vip/Cbs/Adrb2/Slc8a1/Htr5a/Itgal/Adcy8/Akap6/Adgrb1/Mapt/Homer2/Adra2a/Ank2/L1cam/Rundc3a/Ramp1/Camta1/Casq2/Bhlha15/Pf4/Mt2/Adra1b/Gpr3/Ackr4/Syk/Ksr2/Camkk2/Pde4d/Adgre1/Pclo/Oprl1/Ncam1/Nos1/Fkbp1b/Cdh13/Rcan2/Ppp3ca/Lgr5/Kcnc2/Adra2c/Adcyap1r1/Cd4/Adgrl…
BP	GO:0032409	regulation of transporter activity	225	0.663775	1.71502	0.00010005	0.00010005	0.00468194	1546	tags=30%, list=11%, signal=27%	Crhr1/Abcc8/Hecw1/Cacna1a/Kcnc1/Hcn1/Ryr2/Gsg1l/Grm5/Arc/Jph3/Reln/Cacng5/Cacng3/Stac2/Shisa7/Rasgrf1/Kcna1/Scn2b/Scn1b/Cacnb3/Cacng8/Neto2/Snca/Rph3a/Neto1/Ephb2/Cnih2/Adrb1/Htr3a/Crhbp/Cacng2/Nrxn1/Kcns2/Adrb2/Mapk8ip2/Akap6/Mrln/Kcnj11/Scn4b/Fgf14/Ank2/Alox5/Rasgrf2/Plcb1/Mef2c/Ctss/Casq2/Fgf12/Glrx/Nos1ap/Pde4d/Oprl1/Kcnab1/Fkbp1b/Ywhah/Hpca/Scn3b/Kcnc2/Ank3/Shisa8/Shisa6/Shank1/Shisa9/Syngr3…
BP	GO:0050768	negative regulation of neurogenesis	288	0.571128	1.48051	0.00010005	0.00010005	0.00468194	2217	tags=28%, list=16%, signal=24%	Abcc8/Bdnf/Nrg3/Wnt7a/Lhx2/Stmn2/Spock1/Ntrk3/Lingo1/Rap1gap2/Cntn2/Gpr37l1/Bcl11a/Fstl4/Ntm/Foxg1/Syt4/Rtn4r/Fgf13/Rap1gap/Thy1/Sez6/Ephb2/Rit2/Inpp5j/Crmp1/Fat3/Pax6/Cit/Sema4f/Zfp365/Dnm3/Aatk/Ngef/Ptprz1/Nkx6-2/Tlx2/Tnr/Sorl1/Cntn4/Dab1/Cdk5r1/Gfap/Gli3/Dlx1/Rtn4rl2/Ywhah/Sema3a/Ppp3ca/Lrp4/Gnrh1/Olfm1/Nr2e1/Sema7a/Bex1/Fas/Trim46/Sema4a/Casz1/Map2/Sema6b/Slit1/H2-D1/Dtx1/Lpar1/Nlgn1/Efemp1/B…
CC	GO:1990351	transporter complex	225	0.751285	1.94112	0.00010005	0.00010005	0.00468194	1793	tags=46%, list=13%, signal=41%	Gabrd/Gabra6/Abcc8/Kcnmb4/Kcnq5/Olfm3/Grin2c/Ryr1/Cacna1e/Kcna2/Gabra5/Cacna1a/Grid2/Kcnc1/Hcn1/Ryr2/Cacna1b/Grin1/Grik2/Scn8a/Gria4/Gabra1/Gria2/Snap25/Scn1a/Kcnq2/Cacng5/Cacng3/Gria1/Gabrb2/Shisa7/Kcnd2/Atp1a3/Kcna1/Dpp10/Dlgap3/Scn2b/Scn1b/Kcnip2/Cacnb3/Kcnj3/Ryr3/Grik4/Cacng8/Cacna1i/Gabrg2/Pex5l/Dpp6/Cnih2/Htr3a/Cacng2/Kcnc4/Gabra2/Kcns2/Gabrb3/Kcna6/Lrrc7/Kcnv1/Akap6/Gria3/Kcnj11/Scn4b/Chrn…
CC	GO:0009897	external side of plasma membrane	234	0.566345	1.464	0.00010006	0.00010006	0.00468194	2083	tags=34%, list=15%, signal=29%	Cxcl10/Cxcl9/Tlr8/Igsf21/Astn1/Epha5/Il3ra/Tfr2/Kcnj3/Rtn4r/Ccr1/Aqp4/Thy1/Csf3r/Cd48/Itgal/Itgam/Gfra4/Fcgr1/Chrnb2/Scnn1b/Flt3/Crlf1/L1cam/Cd44/Ackr4/Enox1/Cd74/Il2rb/Itgax/H2-Aa/H2-Ab1/Adam4/Tnfsf13/Adgre1/Kit/Ncam1/Kcnma1/Alcam/Itgae/Cd86/Glrb/Rtn4rl2/Mog/Cdh13/P2rx7/Epor/Sema7a/Icam1/Fas/Tnfrsf22/Tnfrsf11a/Cd4/Siglece/Fcgr4/Il2rg/Fcgr3/Ptprc/Tnfrsf14/H2-D1/S1pr1/Fcer1g/Itga6/Fcmr/Ccr2/Ada/Nl…
MF	GO:0015077	monovalent inorganic cation transmembrane transporter activity	246	0.684623	1.77126	0.00010006	0.00010006	0.00468194	1793	tags=35%, list=13%, signal=31%	Kcnk12/Abcc8/Kcnmb4/Kcnq5/Kcna2/Kcnc1/Kcnj9/Slc17a7/Hcn1/Grik2/Slc6a12/Scn8a/Kcnn2/Slc1a6/Gria2/Snap25/Scn1a/Kcnq2/Kcnh3/Slc8a2/Slc1a2/Slc6a1/Kcnd2/Atp1a3/Slc1a3/Kcna1/Kcnj4/Slc45a1/Kcnj16/Scn2b/Scn1b/Kcnip2/Slc24a2/Kcnj3/Slc13a3/Grik4/Kcnj12/Trpm2/Kcnc4/Kcns2/Slc12a5/Kcnj10/Slc8a1/Slc6a13/Kcna6/Kcnk3/Kcnv1/Kcnj11/Scn4b/Slc32a1/Kcnn3/Scnn1b/Kcna4/Slc2a6/Atp6v0e2/Kcnk2/Slc4a4/Kcnf1/Kcnip4/Kcnip1/K…
BP	GO:0021700	developmental maturation	235	0.580296	1.50028	0.00010006	0.00010006	0.00468194	2025	tags=29%, list=14%, signal=25%	Neurod2/Epha8/Ryr1/Cacna1a/Slc17a7/Grin1/Pou2f2/Unc13a/Nrcam/Reln/Igsf21/Sez6l/Cntn2/Neurl1a/Bcl11a/Cdk5r2/Syt4/Kcnip2/Nefl/Sez6/Ptprn/Camk2b/Nrxn1/Ihh/Adgrb3/Sez6l2/C3/Nrg2/Bcan/Sptbn4/Plcb1/Ret/Phospho1/Bhlha15/Cdk5r1/Myoc/B4galt5/Lhx6/Cend1/Dazl/Kcnma1/Dlg2/Grip2/Mreg/Runx1/Runx3/Pgr/Zdhhc15/Ank3/Srrm4/Shank1/C1qa/Stxbp1/Gja1/Sybu/S1pr1/Unc13c/Clstn1/Rab3a/Aldh1a2/Pld6/Cebpa/Tal1/Xylt1/Fam20c/…
MF	GO:0022836	gated channel activity	226	0.760964	1.96616	0.00010006	0.00010006	0.00468194	1232	tags=42%, list=9%, signal=39%	Gabrd/Tmem63c/Gabra6/Kcnmb4/Kcnq5/Cnr1/Grin2c/Ryr1/Cacna1e/Kcna2/Gabra5/Cacna1a/Grid2/Kcnc1/Kcnj9/Slc17a7/Hcn1/Ryr2/Cacna1b/Grin1/Grik2/Scn8a/Gria4/Kcnn2/Gabra1/Gria2/Snap25/Scn1a/Kcnq2/Jph3/Cacng5/Cacng3/Gria1/Gabrb2/Kcnh3/Jph4/Kcnd2/Tmc7/Kcna1/Kcnj4/Grid1/Kcnj16/Scn2b/Scn1b/Kcnip2/Cacnb3/Kcnj3/Ryr3/Grik4/Cacng8/Cacna1i/Kcnj12/Gabrg2/Pex5l/Trpm2/Htr3a/Cacng2/Grm7/Kcnc4/Gabra2/Kcns2/Gabrb3/Kcnj10…
BP	GO:0043270	positive regulation of ion transport	236	0.608388	1.57314	0.00010006	0.00010006	0.00468194	1468	tags=25%, list=10%, signal=22%	Abcc8/Cxcl10/Cck/Kcnc1/Hcn1/Ryr2/Camk2a/Grin1/Arc/Reln/Cacng3/Stac2/Slc6a1/Nat8l/Chrm1/Kcna1/Scn1b/Syt4/Kcnip2/Cacnb3/Cacng8/Ccr1/Snca/Thy1/Dpp6/Ephb2/Adrb1/Htr3a/Cacng2/Rgs7/Adrb2/Akap6/Kcnj11/Scn4b/Fgf14/Chrnb2/Ank2/Alox5/Plcb1/Ctss/Adora1/Cacna1c/Fgf12/Glrx/Nos1/Lilra5/P2rx7/Scn3b/Kcnc2/Dpysl2/Serpine1/Ank3/Adcyap1r1/Tnfrsf11a/Cd4/Acsl5/Rab3b/Stxbp1
BP	GO:0050807	regulation of synapse organization	236	0.682022	1.76355	0.00010006	0.00010006	0.00468194	2723	tags=44%, list=19%, signal=37%	Rims4/Syndig1/Cbln1/Nptx1/Neurod2/Slitrk3/Bdnf/Lrfn5/Grid2/Wnt7a/Lrrtm3/Lrrtm1/Grin1/Slitrk1/Arc/Nrcam/Reln/Nptxr/Ntrk3/Clstn2/Lrrc4b/Slitrk5/Shisa7/Cdh8/Itpka/Rims3/Neurl1a/Camkv/Ncan/Xlr3b/Adgrb2/Snca/Ephb2/Camk2b/Nrxn1/Lhfpl4/Adgrb3/Dgkb/Ntng2/Nrg2/Adgrb1/Dnm3/Gap43/Mdga2/Ngef/Ephb1/Chrnb2/Pcdh8/Lrfn1/Lrtm2/Cbln2/Mef2c/Ptpro/Slitrk2/Cdk5r1/Sparcl1/Grip2/Lrrn3/Lrp4/Ctnna2/C1ql3/Shisa6/Sema4a/Ss…
BP	GO:0051650	establishment of vesicle localization	223	0.680292	1.75728	0.00010006	0.00010006	0.00468194	1671	tags=28%, list=12%, signal=25%	Rims4/Rims1/Grm4/Adcy1/Cacna1a/Stx1b/Stxbp5l/Nrxn3/Wnt7a/Camk2a/Unc13a/Prkcb/Snap25/Syt7/Prkcg/Apba2/Ppfia2/Cadps2/Trim9/Rims3/Dnm1/Ap3b2/Syt4/Syp/Snca/Cplx1/Syt2/Cnih2/Grm7/Lin7a/Rasgrp1/Apba1/Adrb2/Cplx2/Syt1/Prkce/Dnm3/Adra2a/Napb/Chrnb2/Ppfia3/Prrt2/Kif5c/Cadps/Kif5a/Erc2/Pclo/Stx1a/Mreg/P2rx7/Sptbn2/Dpysl2/Ncs1/Trim46/Rab27b/Map2/Stxbp1/Sybu/Unc13c/Sv2a/Sept5/Rab3a/Cspg5
BP	GO:0060560	developmental growth involved in morphogenesis	234	0.591575	1.52922	0.00010006	0.00010006	0.00468194	2141	tags=29%, list=15%, signal=25%	Rims1/Kif26b/Bdnf/Lhx2/Rasal1/Unc13a/Pak1/Cpne9/Ntrk3/Cpne6/Cpne5/Bcl11a/Fstl4/Syt4/Omg/Rtn4r/Fgf13/Tnc/Syt2/Dscam/Wasf1/Dcx/Syt1/Cdh4/Sema4f/Bcan/Sh3gl2/Aatk/Mapt/L1cam/Plxna4/Tnr/Cdk5r1/Islr2/Auts2/Sema3a/Fn1/Olfm1/Dpysl2/Sema7a/Trim46/Nkd1/Sema4a/Map2/Sema6b/Slit1/Crabp2/Fgf1/Trpv2/Raph1/S1pr1/Dclk1/Ndn/Epha7/Mag/Sema3e/Zeb2/Hsp90aa1/Robo1/Adnp/Rims2/Postn/Hsp90ab1/Cyfip2/Nin/Map3k13/Arhgap4/S…
CC	GO:0070382	exocytic vesicle	221	0.693007	1.78961	0.00010006	0.00010006	0.00468194	1723	tags=29%, list=12%, signal=26%	Abcc8/Mctp1/Sv2c/Bdnf/Stx1b/Rnf112/Slc17a7/Sv2b/Bsn/Grin1/Gria2/Unc13a/Snap25/Syt7/Gria1/Tmem163/Apba2/Svop/Trim9/Synpr/Dnm1/Ptprn2/Syt4/Syp/Syn1/Snca/Slc2a3/Rph3a/Syt2/Amph/Kcnc4/Gabra2/Lgi3/Mctp2/Apba1/Syt13/Mal2/Ptpn5/Syt1/Slc30a3/Ddc/Syn2/Sh3gl2/Slc32a1/Gad2/Rab3c/Prrt2/Slc40a1/Rab15/Stx1a/Npy1r/Sptbn2/Rab27b/Syngr3/Rab3b/Atp6v1g2/Syt6/Pdyn/Unc13c/Sv2a/Sept5/Rab3a/Pde4b/Syngr1
BP	GO:0048588	developmental cell growth	231	0.605093	1.56392	0.00010007	0.00010007	0.00468194	2141	tags=29%, list=15%, signal=25%	Rims1/Bdnf/Lhx2/Rasal1/Unc13a/Pak1/Cpne9/Pi16/Ntrk3/Cpne6/Cpne5/Bcl11a/Fstl4/Syt4/Omg/Rtn4r/Fgf13/Syt2/Dscam/Adrb1/Wasf1/Dcx/Syt1/Cdh4/Sema4f/Akap6/Bcan/Rgs4/Sh3gl2/Aatk/Mapt/L1cam/Plxna4/Tnr/Adra1b/Cdk5r1/Islr2/Auts2/Sema3a/Fn1/Olfm1/Dpysl2/Sema7a/Trim46/Sema4a/Map2/Sema6b/Slit1/Crabp2/Trpv2/Raph1/Dclk1/Ndn/Epha7/Mag/Sema3e/Zeb2/Hsp90aa1/Adnp/Rims2/Postn/Hsp90ab1/Pin1/Cyfip2/Nin/Map3k13/Arhgap4/…
BP	GO:0050900	leukocyte migration	220	0.568796	1.46868	0.00010007	0.00010007	0.00468194	2221	tags=31%, list=16%, signal=27%	Cxcl10/Cxcl14/Cxcl9/S100a9/Myo1g/Add2/Il16/Chga/Ccr1/Thy1/Trpm2/C3ar1/Csf3r/Itgam/Ptpn22/Madcam1/Scg2/Apod/Podxl2/Plcb1/Ptpro/Adora1/Spp1/Pf4/C5ar1/Prex1/Coro1a/Cd74/Syk/Selplg/Pde4d/Nckap1l/Kit/Itgb2/Mdk/Spns2/Aif1/Serpine1/Icam1/Cd300a/Rac2/Sirpa/Smpd3/Dock8/Fcgr3/Tnfrsf14/Ptprj/Padi2/S1pr1/Vav1/Fcer1g/Itga6/Rarres2/Pde4b/Ccr2/Ada/Ccl9/Lgals9/Itgb7/Ror2/Pla2g7/Ptn/Zfp580/Il27ra/Bdkrb1/Cxcl16/Ly…
CC	GO:0031253	cell projection membrane	230	0.602012	1.55579	0.00010008	0.00010008	0.00468194	2037	tags=27%, list=14%, signal=23%	Gabra6/Gabra5/Unc5a/Kcnc1/Hcn1/Grin1/Gabra1/Prkcb/Lamp5/Gria1/Ank1/Shisa7/Slc1a2/Cacng8/Psd/Aqp4/Gabrg2/Thy1/Kcnc4/Gabra2/Slc12a5/Psd4/Gap43/Kcnj11/Mapt/Ptprz1/Sstr3/Ndrg4/Pacsin1/Adora1/Cd44/Gabra3/Dpp4/Kcnb1/Hcn2/Atp8b1/Pdxp/Hpca/Aif1/Kcnc2/Eps8l1/Shisa8/Shisa6/Shisa9/Map2/Pcdhb16/Robo2/Ptprj/Fscn1/Psd3/Akap5/Ttyh1/Car4/Apc2/Gabra4/Hsp90aa1/Robo1/Slc7a11/Ppp1r9b/Cd36/Hsp90ab1
BP	GO:0045927	positive regulation of growth	247	0.562648	1.45556	0.00010008	0.00010008	0.00468194	2171	tags=21%, list=15%, signal=18%	Gh/Rims1/Bdnf/Rasal1/Unc13a/Pak1/Cpne9/Ntrk3/Cpne6/Cpne5/Bcl11a/Syt4/Arx/Wt1/Syt2/Dscam/Adrb1/Dcx/Adrb2/C3/Syt1/Cdh4/Akap6/Sptbn4/Mapt/Flt3/L1cam/Plcb1/Pou3f2/Mef2c/Islr2/Ncam1/Sgip1/Fn1/Serpine1/Sema7a/Ikzf1/Zfpm2/Crabp2/Trpv2/Dnph1/Atp8a2/Fgf9/Rftn1/Adnp/Sash3/Rims2/Pin1/Sfn/Map3k13/Syt3/Cxcl16
BP	GO:0046879	hormone secretion	253	0.556934	1.44099	0.00010008	0.00010008	0.00468194	1340	tags=21%, list=9%, signal=19%	Crhr1/Neurod1/Abcc8/Cnr1/Cacna1e/Myt1/Nell2/Cacna1a/Stxbp5l/Snap25/Syt7/Dio2/Ptprn2/Tfap2b/Gpr68/Chga/Epha5/Vsnl1/Tfr2/Cckbr/Cplx1/Pex5l/Trpm2/Ptprn/Crhbp/Nrxn1/Apln/Vip/Pax6/Rasl10b/Adcy8/Prkce/Kcnj11/Adra2a/Vgf/Gpr27/Adora1/Spp1/Cacna1c/Nnat/Glrx/Pclo/Stx1a/Nos1/Kcnb1/Fkbp1b/Runx1/Ppp3ca/Npy1r/C1qtnf3/Cpe/Ly6e
BP	GO:0099003	vesicle-mediated transport in synapse	219	0.708409	1.82907	0.00010008	0.00010008	0.00468194	1671	tags=34%, list=12%, signal=31%	Rims4/Rims1/Grm4/Adcy1/Cacna1a/Stx1b/Stxbp5l/Nrxn3/Slc17a7/Wnt7a/Camk2a/Gsg1l/Unc13a/Arc/Prkcb/Snap25/Syt7/Prkcg/Apba2/Ppfia2/Cadps2/Trim9/Rims3/Dnm1/Ap3b2/Syt4/Syp/Snca/Caly/Cplx1/Syt2/Cnih2/Amph/Grm7/Lin7a/Apba1/Adrb2/Cplx2/Syt1/Prkce/Dnm3/Sh3gl2/Adra2a/Napb/Chrnb2/Sncb/Ppfia3/Prrt2/Kif5c/Cadps/Pacsin1/Kif5a/Erc2/Pclo/Stx1a/Grip2/Hpca/P2rx7/Sptbn2/Dpysl2/Ncs1/Trim46/Dnajc6/Rab27b/Map2/Mapk10/St…
BP	GO:0010038	response to metal ion	218	0.582997	1.50501	0.00010009	0.00010009	0.00468194	1827	tags=25%, list=13%, signal=22%	Abcc8/Kcnmb4/Nptx1/Neurod2/Fabp4/Hcn1/Ryr2/Rasal1/Syt7/Cpne9/Cpne6/Cpne5/Kcna1/Syt4/Tfr2/Snca/Trpm2/Syt2/Camk2b/Crhbp/Nrxn1/Syt13/Adcy8/Syt1/Slc30a3/Mapt/Alox5ap/Mef2c/Mt2/Tnnc1/Cpne4/Slc40a1/Cacna1g/Cdh1/Ncam1/Kcnma1/Dlg2/Gatm/Hpca/Ppp3ca/P2rx7/Fn1/Ank3/Hmox1/Fas/Smpd3/Syt6/Sod3/Cpne7/Pde1c/Nlgn1/B2m/Trf/Mt1/Cebpa
CC	GO:0030659	cytoplasmic vesicle membrane	256	0.612861	1.58569	0.00010009	0.00010009	0.00468194	1789	tags=23%, list=13%, signal=20%	Abcc8/Mctp1/Sv2c/Ryr1/Slc17a7/Ryr2/Sv2b/Gria2/Unc13a/Lamp5/Tmem163/Sgsm1/Synpr/Ptprn2/Nrgn/Syt4/Syp/Ryr3/Syn1/Scg3/Snca/Slc2a3/Rph3a/Trpm2/Syt2/Amph/Gabra2/Mctp2/Mal2/Syt1/Slc30a3/Syn2/Sh3gl2/Slc32a1/Vgf/Gad2/Rab3c/Cadps/Ap1s1/Fcho1/Stx1a/Mreg/Tyrp1/Sgip1/Ece2/Pla1a/Cpe/Rab27b/Syngr3/Rab3b/Atp6v1g2/Unc13c/Sv2a/Rab3a/Sh3bp5/Syngr1/Car4/Trf
CC	GO:1902495	transmembrane transporter complex	218	0.754294	1.94721	0.00010009	0.00010009	0.00468194	1793	tags=48%, list=13%, signal=42%	Gabrd/Gabra6/Abcc8/Kcnmb4/Kcnq5/Olfm3/Grin2c/Ryr1/Cacna1e/Kcna2/Gabra5/Cacna1a/Grid2/Kcnc1/Hcn1/Ryr2/Cacna1b/Grin1/Grik2/Scn8a/Gria4/Gabra1/Gria2/Snap25/Scn1a/Kcnq2/Cacng5/Cacng3/Gria1/Gabrb2/Shisa7/Kcnd2/Atp1a3/Kcna1/Dpp10/Dlgap3/Scn2b/Scn1b/Kcnip2/Cacnb3/Kcnj3/Ryr3/Grik4/Cacng8/Cacna1i/Gabrg2/Pex5l/Dpp6/Cnih2/Htr3a/Cacng2/Kcnc4/Gabra2/Kcns2/Gabrb3/Kcna6/Lrrc7/Kcnv1/Akap6/Gria3/Kcnj11/Scn4b/Chrn…
MF	GO:0022839	ion gated channel activity	216	0.762733	1.9685	0.00010011	0.00010011	0.00468194	1232	tags=44%, list=9%, signal=40%	Gabrd/Tmem63c/Gabra6/Kcnmb4/Kcnq5/Cnr1/Grin2c/Ryr1/Cacna1e/Kcna2/Gabra5/Cacna1a/Grid2/Kcnc1/Kcnj9/Slc17a7/Hcn1/Ryr2/Cacna1b/Grin1/Grik2/Scn8a/Gria4/Kcnn2/Gabra1/Gria2/Snap25/Scn1a/Kcnq2/Jph3/Cacng5/Cacng3/Gria1/Gabrb2/Kcnh3/Jph4/Kcnd2/Kcna1/Kcnj4/Grid1/Kcnj16/Scn2b/Scn1b/Kcnip2/Cacnb3/Kcnj3/Ryr3/Grik4/Cacng8/Cacna1i/Kcnj12/Gabrg2/Pex5l/Trpm2/Htr3a/Cacng2/Grm7/Kcnc4/Gabra2/Kcns2/Gabrb3/Kcnj10/Kcna…
BP	GO:0022898	regulation of transmembrane transporter activity	215	0.672286	1.73489	0.00010013	0.00010013	0.00468194	1546	tags=31%, list=11%, signal=28%	Crhr1/Abcc8/Hecw1/Cacna1a/Kcnc1/Hcn1/Ryr2/Gsg1l/Grm5/Arc/Jph3/Reln/Cacng5/Cacng3/Stac2/Shisa7/Rasgrf1/Kcna1/Scn2b/Scn1b/Cacnb3/Cacng8/Neto2/Snca/Rph3a/Neto1/Ephb2/Cnih2/Adrb1/Htr3a/Crhbp/Cacng2/Nrxn1/Kcns2/Adrb2/Mapk8ip2/Akap6/Mrln/Kcnj11/Scn4b/Fgf14/Ank2/Alox5/Rasgrf2/Plcb1/Mef2c/Ctss/Casq2/Fgf12/Glrx/Nos1ap/Pde4d/Oprl1/Kcnab1/Fkbp1b/Ywhah/Hpca/Scn3b/Kcnc2/Ank3/Shisa8/Shisa6/Shank1/Shisa9/Gja1/F…
CC	GO:0034702	ion channel complex	209	0.760316	1.96073	0.00010015	0.00010015	0.00468194	1793	tags=49%, list=13%, signal=44%	Gabrd/Gabra6/Abcc8/Kcnmb4/Kcnq5/Olfm3/Grin2c/Ryr1/Cacna1e/Kcna2/Gabra5/Cacna1a/Grid2/Kcnc1/Hcn1/Ryr2/Cacna1b/Grin1/Grik2/Scn8a/Gria4/Gabra1/Gria2/Snap25/Scn1a/Kcnq2/Cacng5/Cacng3/Gria1/Gabrb2/Shisa7/Kcnd2/Kcna1/Dpp10/Dlgap3/Scn2b/Scn1b/Kcnip2/Cacnb3/Kcnj3/Ryr3/Grik4/Cacng8/Cacna1i/Gabrg2/Pex5l/Dpp6/Cnih2/Htr3a/Cacng2/Kcnc4/Gabra2/Kcns2/Gabrb3/Kcna6/Lrrc7/Kcnv1/Akap6/Gria3/Kcnj11/Scn4b/Chrnb2/Scnn…
BP	GO:0045055	regulated exocytosis	210	0.706311	1.82177	0.00010015	0.00010015	0.00468194	1763	tags=38%, list=12%, signal=33%	Rims4/Crhr1/Rims1/Grm4/Adcy1/Cacna1a/Stx1b/Stxbp5l/Nrxn3/Wnt7a/Camk2a/Unc13a/Prkcb/Snap25/Syt7/Prkcg/Apba2/Ppfia2/Cadps2/Trim9/Rims3/Chga/Cdk5r2/Syt4/Syp/Cacna1i/Snca/Cplx1/Pex5l/Syt2/Crhbp/Grm7/Rasgrp1/Apba1/Syt13/Adrb2/Itgam/Cplx2/Syt1/Prkce/Syn2/Adra2a/Napb/Chrnb2/Ppfia3/Prrt2/Cadps/Cacna1c/Erc2/Coro1a/Cacna1g/Syk/Pclo/Kit/Itgb2/Stx1a/Kcnb1/Myo1f/P2rx7/Sptbn2/Cd300a/Ncs1/Hmox1/Rac2/Syngr3/Stxb…
MF	GO:0005261	cation channel activity	211	0.750032	1.93483	0.00010016	0.00010016	0.00468194	1793	tags=46%, list=13%, signal=41%	Kcnk12/Tmem63c/Abcc8/Kcnmb4/Kcnq5/Cnr1/Grin2c/Ryr1/Cacna1e/Kcna2/Cacna1a/Kcnc1/Kcnj9/Hcn1/Ryr2/Cacna1b/Grin1/Grik2/Scn8a/Gria4/Kcnn2/Gria2/Snap25/Scn1a/Kcnq2/Jph3/Cacng5/Cacng3/Gria1/Kcnh3/Jph4/Kcnd2/Kcna1/Kcnj4/Kcnj16/Scn2b/Scn1b/Kcnip2/Slc24a2/Cacnb3/Kcnj3/Ryr3/Grik4/Cacng8/Cacna1i/Kcnj12/Pex5l/Trpm2/Htr3a/Cacng2/Grm7/Kcnc4/Kcns2/Kcnj10/Kcna6/Kcnk3/Kcnv1/Gria3/Kcnj11/Scn4b/Chrnb2/Kcnn3/Scnn1b/K…
BP	GO:0007204	positive regulation of cytosolic calcium ion concentration	208	0.580148	1.49581	0.00010016	0.00010016	0.00468194	2271	tags=34%, list=16%, signal=29%	Crhr1/Plch2/Cxcl10/Grin2c/Ryr1/Cacna1a/Ryr2/Grin1/Jph3/Slc8a2/Grm1/Cacnb3/Ryr3/Ccr1/Cacna1i/Snca/Cckbr/Thy1/Trpm2/Ubash3b/Adrb1/C3ar1/Gng3/Adrb2/Slc8a1/Adcy8/Prkce/Akap6/Ank2/Plcb1/Gm5127/Fam155a/Casq2/Adra1b/C5ar1/Cacna1c/Ackr4/Coro1a/Cacna1g/Pde4d/Hrh3/Oprl1/Fkbp1b/P2rx7/Epor/Adcyap1r1/Nol3/Cd4/Gna15/Gja1/Ptprc/Gnat2/Slc8a3/S1pr1/Akap5/Lpar1/Ccr2/Pik3cg/Cemip/Cd52/Fyn/Cd36/Gpr17/Synpo/Bdkrb1/Ly…
CC	GO:0008021	synaptic vesicle	204	0.706063	1.81973	0.00010016	0.00010016	0.00468194	1723	tags=30%, list=12%, signal=27%	Abcc8/Mctp1/Sv2c/Bdnf/Stx1b/Rnf112/Slc17a7/Sv2b/Bsn/Grin1/Gria2/Unc13a/Snap25/Syt7/Gria1/Tmem163/Apba2/Svop/Trim9/Synpr/Dnm1/Ptprn2/Syp/Syn1/Snca/Slc2a3/Rph3a/Syt2/Amph/Kcnc4/Gabra2/Lgi3/Mctp2/Apba1/Mal2/Ptpn5/Syt1/Slc30a3/Ddc/Syn2/Sh3gl2/Slc32a1/Gad2/Rab3c/Prrt2/Slc40a1/Rab15/Stx1a/Npy1r/Sptbn2/Rab27b/Syngr3/Rab3b/Atp6v1g2/Pdyn/Unc13c/Sv2a/Sept5/Rab3a/Pde4b/Syngr1
BP	GO:0032412	regulation of ion transmembrane transporter activity	207	0.674788	1.73955	0.00010016	0.00010016	0.00468194	1408	tags=30%, list=10%, signal=28%	Crhr1/Abcc8/Hecw1/Cacna1a/Kcnc1/Hcn1/Ryr2/Gsg1l/Grm5/Arc/Jph3/Reln/Cacng5/Cacng3/Stac2/Shisa7/Rasgrf1/Kcna1/Scn2b/Scn1b/Cacnb3/Cacng8/Neto2/Rph3a/Neto1/Ephb2/Cnih2/Adrb1/Htr3a/Crhbp/Cacng2/Nrxn1/Kcns2/Adrb2/Mapk8ip2/Akap6/Mrln/Kcnj11/Scn4b/Fgf14/Ank2/Alox5/Rasgrf2/Plcb1/Mef2c/Ctss/Casq2/Fgf12/Glrx/Nos1ap/Pde4d/Oprl1/Kcnab1/Fkbp1b/Ywhah/Hpca/Scn3b/Kcnc2/Ank3/Shisa8/Shisa6/Shank1/Shisa9
BP	GO:0070588	calcium ion transmembrane transport	207	0.638581	1.64621	0.00010016	0.00010016	0.00468194	1860	tags=29%, list=13%, signal=25%	Crhr1/Plch2/Cxcl10/Grin2c/Ryr1/Cacna1e/Cacna1a/Ryr2/Cacna1b/Grin1/Jph3/Cacng5/Cacng3/Stac2/Slc8a2/Slc24a2/Cacnb3/Ryr3/Cacng8/Snca/Thy1/Trpm2/Ubash3b/Adrb1/Adrb2/Slc8a1/Prkce/Akap6/Ptpn22/Mrln/Fgf14/Ank2/Plcb1/Fam155a/Casq2/Bhlha15/Cacna1c/Coro1a/Nos1ap/Cacna1g/Pde4d/Oprl1/Panx1/Fkbp1b/Hpca/P2rx7/Asic1/Slc24a4/Nol3/Cacna1h/Ptprc/Slc8a3/Trpv2/Pde4b/Nalcn/Pik3cg/Slc24a3/Tspan13/Cemip
BP	GO:0007411	axon guidance	199	0.669477	1.72433	0.00010018	0.00010018	0.00468194	2162	tags=38%, list=15%, signal=33%	Cntn6/Epha8/Bdnf/Unc5a/Unc5d/Lhx2/Nrcam/Reln/Chl1/Cntn2/Foxg1/Scn1b/Arx/Epha5/Epha10/Tubb3/Rtn4r/Dscaml1/Dscam/Ephb2/Crmp1/Pax6/Ntng2/Cdh4/Vstm2l/Sema4f/Efna3/Gap43/Ephb1/L1cam/Plxna4/Lrtm2/Kif5c/Celsr3/Ptpro/Cntn4/Chn1/Igfals/Ntng1/Cdk5r1/Kif5a/Efna2/Gli3/Ncam1/Tbr1/Alcam/Runx3/Sema3a/Dpysl2/Plxnc1/Etv4/Ank3/Sema7a/Tubb2b/Sema4a/Rac2/Sema6b/Slit1/Tenm2/Nr4a3/Robo2/Evl/Bcl11b/Etv1/Lama1/Ephb6/Egr…
BP	GO:0048167	regulation of synaptic plasticity	200	0.739132	1.90397	0.00010018	0.00010018	0.00468194	1408	tags=39%, list=10%, signal=36%	Rims4/Crhr1/Rims1/Cbln1/Neurod2/Grin2c/Mir124a-1hg/Adcy1/Bdnf/Grid2/Lrrtm1/Camk2a/Grin1/Grik2/Kcnn2/Grm5/Unc13a/Arc/Snap25/Syt7/Jph3/Pak1/Reln/Gria1/Shisa7/Rasgrf1/Slc8a2/Jph4/Itpka/Cntn2/Rims3/Neurl1a/Grid2ip/Nrgn/Syt4/Slc24a2/Syp/Syn1/Snca/Calb1/Neto1/Ephb2/Adrb1/Camk2b/Sorcs3/Kcnj10/Ptpn5/Cplx2/Adcy8/Rgs14/Adgrb1/Ctnnd2/Mapt/Fgf14/Vgf/Pirb/Ppfia3/Lzts1/Prrt2/S100b/Rasgrf2/Npas4/Tnr/Mef2c/Adora…
BP	GO:0097485	neuron projection guidance	200	0.671559	1.7299	0.00010018	0.00010018	0.00468194	2162	tags=38%, list=15%, signal=33%	Cntn6/Epha8/Bdnf/Unc5a/Unc5d/Lhx2/Nrcam/Reln/Chl1/Cntn2/Foxg1/Scn1b/Arx/Epha5/Epha10/Tubb3/Rtn4r/Dscaml1/Dscam/Ephb2/Crmp1/Pax6/Ntng2/Cdh4/Vstm2l/Sema4f/Efna3/Gap43/Ephb1/Dpysl4/L1cam/Plxna4/Lrtm2/Kif5c/Celsr3/Ptpro/Cntn4/Chn1/Igfals/Ntng1/Cdk5r1/Kif5a/Efna2/Gli3/Ncam1/Tbr1/Alcam/Runx3/Sema3a/Dpysl2/Plxnc1/Etv4/Ank3/Sema7a/Tubb2b/Sema4a/Rac2/Sema6b/Slit1/Tenm2/Nr4a3/Robo2/Evl/Bcl11b/Etv1/Lama1/Ep…
BP	GO:0017157	regulation of exocytosis	198	0.714048	1.83857	0.00010019	0.00010019	0.00468194	2000	tags=38%, list=14%, signal=33%	Rims4/Crhr1/Rims1/Grm4/Adcy1/Cacna1a/Stx1b/Stxbp5l/Nrxn3/Wnt7a/Camk2a/Unc13a/Prkcb/Syt7/Prkcg/Apba2/Ppfia2/Cadps2/Trim9/Rims3/Cdk5r2/Syt4/Vsnl1/Syp/Cacna1i/Snca/Cplx1/Syt2/Grm7/Lgi3/Apba1/Syt13/Adrb2/Itgam/Cplx2/Syt1/Prkce/Adra2a/Napb/Chrnb2/Rab3c/Prrt2/Cadps/Glrx/Rab15/Cacna1g/Syk/Pclo/Ncam1/Itgb2/Stx1a/Kcnb1/Cd300a/Ncs1/Hmox1/Rab27b/Rac2/Rab3b/Stxbp1/Cacna1h/Smpd3/Syt6/Cd84/Fcer1g/Sept5/Rab3a/C…
BP	GO:0021537	telencephalon development	202	0.621064	1.60003	0.00010019	0.00010019	0.00468194	2285	tags=32%, list=16%, signal=27%	Neurod1/Nrg3/Lhx2/Neurod6/Grin1/Prdm8/Reln/Crtac1/Slitrk5/Slc1a2/Kirrel3/Cntn2/Kcna1/Foxg1/Cdk5r2/Arx/Epha5/Jakmip1/Rtn4r/Fgf13/Ephb2/Rfx4/Pou3f3/Dcx/Pax6/Dnah5/Bcan/Plxna4/Plcb1/Tnr/Pou3f2/Dab1/Phactr1/Uncx/Cdk5r1/Alk/Lhx6/Gli3/Bhlhe22/Dlx1/Mdk/Rtn4rl2/Sema3a/Nr2e1/Sema7a/Slit1/Nr4a3/Robo2/Bcl11b/Fut10/Csf1r/Tacc1/Wdr62/Zeb2/Robo1/Tsku/Slc7a11/Col3a1/Nin/Zbtb18/Numbl/Socs7/Ephb3/Plxna3
BP	GO:0030072	peptide hormone secretion	198	0.595503	1.53333	0.00010019	0.00010019	0.00468194	1687	tags=24%, list=12%, signal=21%	Crhr1/Neurod1/Abcc8/Cnr1/Cacna1e/Myt1/Stxbp5l/Syt7/Dio2/Ptprn2/Tfap2b/Gpr68/Chga/Epha5/Vsnl1/Tfr2/Cckbr/Cplx1/Pex5l/Trpm2/Ptprn/Crhbp/Nrxn1/Apln/Pax6/Rasl10b/Adcy8/Prkce/Kcnj11/Adra2a/Vgf/Gpr27/Cacna1c/Nnat/Glrx/Pclo/Stx1a/Nos1/Kcnb1/Fkbp1b/Ppp3ca/Cpe/Smpd3/Gja1/Sybu/Pde8b/Pde1c
CC	GO:0043209	myelin sheath	202	0.588002	1.51486	0.00010019	0.00010019	0.00468194	2696	tags=27%, list=19%, signal=22%	Snap25/Eef1a2/Ina/Cntn2/Atp1a3/Dnm1/Omg/Tppp/Nefl/Syn1/Thy1/Syn2/Kcnj11/Tagln3/Napb/Nefm/Plcb1/Pacsin1/Tubb4a/Gfap/Myoc/Cdh1/Hrh3/Ncam1/Ckmt1/Uchl1/Mog/Gjc3/Gnao1/Dpysl2/Cntnap1/Stxbp1/Fscn1/Cntn1/Mag/Nsf/Hsp90aa1/Pllp/Plp1/Mobp/Cd59b/Ywhag/Calm1/Hspd1/Stip1/Sept4/Cryab/Cnrip1/Tuba1a/Pdia3/Atp1a2/Calm2/Cldn5/Prkcz
BP	GO:0007626	locomotory behavior	197	0.658354	1.69464	0.00010021	0.00010021	0.00468194	1510	tags=31%, list=11%, signal=29%	Crhr1/Cacna1e/Cacna1a/Cacna1b/Lrrtm1/Grin1/Scn8a/Grm5/Snap25/Scn1a/Reln/Chl1/Apba2/Sez6l/Cntn2/Kcnd2/Atp1a3/Grm1/Dnm1/Astn1/Rasd2/Snca/Calb1/Sez6/Dscam/Elavl4/Apba1/Sez6l2/Kcnj10/Adcy8/Prkce/Sptbn4/Mapt/Fgf14/Chrnb2/Tnr/Dab1/Adra1b/Cacna1c/Gpr37/Alk/Fgf12/Cend1/Lsamp/Oprl1/Olfm2/Gad1/Dpp4/Kcnma1/Uchl1/Pak7/Glrb/Tmod1/Rcan2/Gnao1/Npy1r/Gng7/Adgrl3/Atxn1/Pde1b/Mapk10/Hexb
BP	GO:0051924	regulation of calcium ion transport	197	0.58849	1.51481	0.00010021	0.00010021	0.00468194	1860	tags=27%, list=13%, signal=24%	Crhr1/Cxcl10/Cacna1a/Ryr2/Cacna1b/Camk2a/Grin1/Jph3/Stac2/Jph4/Il16/Cacnb3/Ccr1/Snca/Thy1/Ubash3b/Adrb1/Adrb2/Slc8a1/Prkce/Akap6/Ptpn22/Mrln/Rgs4/Homer2/Fgf14/Ank2/Casq2/Cacna1c/Coro1a/Nos1ap/Cacna1g/Pde4d/Oprl1/Nos1/Lilra5/Fkbp1b/Hpca/Gnao1/P2rx7/Serpine1/Icam1/Adcyap1r1/Nol3/Cd4/Gja1/Cd84/Trpv2/Akap5/Pde4b/Pik3cg/Tspan13/Cemip
BP	GO:0099504	synaptic vesicle cycle	196	0.711787	1.832	0.00010022	0.00010022	0.00468194	1671	tags=35%, list=12%, signal=32%	Rims4/Syndig1/Rims1/Grm4/Adcy1/Cacna1a/Stx1b/Stxbp5l/Nrxn3/Slc17a7/Wnt7a/Camk2a/Bsn/Unc13a/Prkcb/Snap25/Syt7/Prkcg/Apba2/Ppfia2/Cadps2/Trim9/Rims3/Dnm1/Syt4/Syp/Syn1/Snca/Cplx1/Syt2/Amph/Grm7/Nrxn1/Prkar1b/Apba1/Adrb2/Cplx2/Syt1/Prkce/Ddc/Dnm3/Syn2/Sh3gl2/Slc32a1/Adra2a/Fgf14/Napb/Chrnb2/Sncb/Ppfia3/Prrt2/Cadps/Pacsin1/Cdk5r1/Erc2/Pclo/Stx1a/P2rx7/Sptbn2/Ncs1/Dnajc6/Rab27b/Rab3b/Stxbp1/Unc13c/Sv2…
CC	GO:0030427	site of polarized growth	188	0.649776	1.67062	0.000100261	0.000100261	0.00468194	1428	tags=26%, list=10%, signal=23%	Cnr1/Lrrtm1/Grin1/Stmn2/Gria2/Snap25/Pak1/Nptxr/Lamp5/Crtac1/Rasgrf1/Cdk5r2/Nrsn1/Tubb3/Nefl/Rtn4r/Fgf13/Snca/Nptx2/Thy1/Dscam/Inpp5j/Nrxn1/Crmp1/Elavl4/Dcx/Fez1/Aatk/Mapt/Ptprz1/Sncb/L1cam/Pcdh9/Kif5c/Prex1/Cdk5r1/Kif5a/Erc2/Frmd7/Pclo/Pcdhgb1/Ncam1/Auts2/Tmod2/Olfm1/Dpysl2/Ssh1/Map2
BP	GO:0050770	regulation of axonogenesis	190	0.656868	1.68902	0.000100261	0.000100261	0.00468194	2462	tags=39%, list=17%, signal=33%	Bdnf/Cacna1a/Wnt7a/Grin1/Slitrk1/Pak1/Ntrk3/Lrrc4b/Cntn2/Bcl11a/Fstl4/Omg/Nefl/Rtn4r/Fgf13/Map6/Thy1/Lrrc4c/Dscam/Ephb2/Dcx/Cdh4/Sema4f/Aatk/Mapt/L1cam/Plxna4/Nefm/Ret/Tnr/Pou3f2/Chn1/Dab1/Cdk5r1/Islr2/Tbr1/Xk/Sema3a/Lrp4/Fn1/Olfm1/Dpysl2/Plxnc1/Sema7a/Tubb2b/Trim46/Ust/Sema4a/Map2/Sema6b/Slit1/Robo2/Crabp2/Trpv2/Pak3/Epha7/Mag/Sema3e/Zeb2/Robo1/Adnp/Nin/Map3k13/Arhgap4/Plxnb3/Ephb3/Ache/Plxna3/B…
CC	GO:0099240	intrinsic component of synaptic membrane	193	0.812409	2.09007	0.000100261	0.000100261	0.00468194	1071	tags=51%, list=8%, signal=48%	Gabrd/Gabra6/Grm4/Grm3/Cnr1/Cntn6/Gabbr2/Slitrk3/Adcy1/Cacna1e/Lrfn5/Kcna2/Gabra5/Cacna1a/Grid2/Kcnc1/Kcnj9/Lrrtm3/Lrrtm1/Cadm3/Grin1/Gsg1l/Scn8a/Gria4/Gabra1/Slc1a6/Slitrk1/Gria2/Grm5/Snap25/Scn1a/Nrcam/Cacng5/Cacng3/Ntrk3/Gria1/Clstn2/Gabrb2/Lrrc4b/Shisa7/Grm2/Chrm3/Slc8a2/Slc1a2/Slc6a1/Cntn2/Chrm1/Kcnd2/Atp1a3/Grm1/Kcna1/Lrrc4/Grid1/Kcnj3/Grik4/Adam23/Cacng8/Slc2a3/Gabrg2/Neto1/Lrrc4c/Ephb2/Cn…
MF	GO:0004930	G protein-coupled receptor activity	183	0.627315	1.61138	0.000100341	0.000100341	0.00468194	1751	tags=39%, list=12%, signal=34%	Crhr1/Grm4/Adra1d/Grm3/Cnr1/Gabbr2/Gpr132/Gpr158/Gpr22/Grm5/Grm2/Chrm3/Rorb/Chrm1/Grm1/Gpr37l1/Adgra1/Gpr68/Ccr1/Adgrb2/Cckbr/Adrb1/Grm7/C3ar1/Adgrg6/Adgrb3/Gpr85/Adrb2/Sstr1/Htr5a/Ntsr2/Adgrb1/Vipr1/Adra2a/Ackr1/Mrgprf/Sstr3/Ramp1/Gm5127/Gpr27/Celsr3/Adora1/Adra1b/C5ar1/Gpr3/Gpr37/Ackr4/Glp2r/Hrh3/Adgre1/Oprl1/Gpr160/Tas1r1/Gpr63/Lgr5/Adra2c/Npy1r/S1pr5/Adcyap1r1/Adgrl3/Galr3/Mas1/Adgrl2/S1pr1/L…
BP	GO:0006813	potassium ion transport	173	0.682464	1.75121	0.000100341	0.000100341	0.00468194	1793	tags=38%, list=13%, signal=34%	Kcnk12/Abcc8/Kcnmb4/Kcnq5/Kcna2/Kcnc1/Kcnj9/Hcn1/Kcnn2/Kcnq2/Kcnh3/Kcnd2/Atp1a3/Slc1a3/Kcna1/Kcnj4/Dpp10/Kcnj16/Kcnip2/Kcnj3/Neto2/Kcnj12/Dpp6/Neto1/Rgs7/Kcnc4/Kcns2/Slc12a5/Vip/Adrb2/Kcnj10/Kcna6/Kcnk3/Kcnv1/Akap6/Rgs4/Kcnj11/Kcnn3/Kcna4/Ank2/Kcnk2/Casq2/Adora1/Kcnf1/Kcnip4/Kcnip1/Kcnma1/Kcnk13/Nos1/Kcnab1/Kcnb1/Kcns3/Hcn2/Kcng4/Kcnt1/Kcnc2/Ank3/Slc24a4/Kcnab2/Slc9a9/Akap5/Kcnab3/Nalcn/Slc24a3/K…
BP	GO:0034764	positive regulation of transmembrane transport	183	0.596706	1.53275	0.000100341	0.000100341	0.00468194	1469	tags=22%, list=10%, signal=20%	Gh/Abcc8/Cxcl10/Kcnc1/Hcn1/Ryr2/Arc/Reln/Cacng3/Stac2/Slc1a2/Kcna1/Kcnip2/Cacnb3/Cacng8/Snca/Thy1/Dpp6/Ephb2/Adrb1/Htr3a/Cacng2/Rgs7/Adrb2/C3/Akap6/Kcnj11/Fgf14/Ank2/Alox5/Plcb1/Ctss/Cacna1c/Glrx/Nos1/P2rx7/Kcnc2/Ank3/Acsl5/Nr4a3
CC	GO:0043197	dendritic spine	173	0.710671	1.82359	0.000100341	0.000100341	0.00468194	1825	tags=36%, list=13%, signal=32%	Syndig1/Grm3/Grid2/Camk2a/Grin1/Gria4/Kcnn2/Gria2/Grm5/Gria1/Apba2/Shisa7/Slc8a2/Slc1a2/Itpka/Kcnd2/Atp1a3/Neurl1a/Grm1/Dnm1/Slc1a3/Lrrc4/Grid2ip/Dlgap3/Nrgn/Psd/Calb1/Rph3a/Sez6/Cnih2/Apba1/Adrb2/Slc8a1/Lrrc7/Rgs14/Dnm3/Gria3/Ptprz1/Kcna4/Lzts1/Ptpro/Adora1/Cdk5r1/Dlgap2/Rgs7bp/Hpca/Ppp3ca/Asic1/Pgr/Shisa8/Shisa6/Shank1/Shisa9/Tenm2/Slc8a3/Akap5/Clstn1/Lpar1/Pde4b/Nlgn1/Dnajb1/Rgs10
BP	GO:0048639	positive regulation of developmental growth	175	0.631865	1.62187	0.000100341	0.000100341	0.00468194	2141	tags=27%, list=15%, signal=24%	Gh/Rims1/Bdnf/Rasal1/Unc13a/Pak1/Cpne9/Ntrk3/Cpne6/Cpne5/Bcl11a/Syt4/Arx/Wt1/Syt2/Dscam/Adrb1/Dcx/Adrb2/C3/Syt1/Cdh4/Akap6/Sptbn4/Mapt/Flt3/L1cam/Plcb1/Pou3f2/Mef2c/Islr2/Ncam1/Sgip1/Fn1/Serpine1/Sema7a/Ikzf1/Zfpm2/Crabp2/Trpv2/Atp8a2/Fgf9/Adnp/Sash3/Rims2/Pin1/Map3k13/Syt3
BP	GO:1990138	neuron projection extension	173	0.632805	1.62379	0.000100341	0.000100341	0.00468194	2141	tags=32%, list=15%, signal=27%	Rims1/Bdnf/Lhx2/Rasal1/Unc13a/Pak1/Cpne9/Ntrk3/Cpne6/Cpne5/Bcl11a/Syt4/Rtn4r/Syt2/Dscam/Wasf1/Dcx/Syt1/Cdh4/Sema4f/Bcan/Sh3gl2/Aatk/Mapt/L1cam/Plxna4/Tnr/Cdk5r1/Islr2/Auts2/Sema3a/Fn1/Olfm1/Dpysl2/Sema7a/Trim46/Sema4a/Map2/Sema6b/Slit1/Trpv2/Raph1/Dclk1/Ndn/Mag/Sema3e/Hsp90aa1/Adnp/Rims2/Postn/Hsp90ab1/Cyfip2/Map3k13/Arhgap4/Syt3
CC	GO:0030426	growth cone	185	0.653308	1.67828	0.000100351	0.000100351	0.00468194	1428	tags=26%, list=10%, signal=24%	Cnr1/Lrrtm1/Grin1/Stmn2/Gria2/Snap25/Pak1/Nptxr/Lamp5/Crtac1/Rasgrf1/Cdk5r2/Nrsn1/Tubb3/Nefl/Rtn4r/Fgf13/Snca/Nptx2/Thy1/Dscam/Inpp5j/Nrxn1/Crmp1/Elavl4/Dcx/Fez1/Aatk/Mapt/Ptprz1/Sncb/L1cam/Pcdh9/Kif5c/Prex1/Cdk5r1/Kif5a/Erc2/Frmd7/Pclo/Pcdhgb1/Ncam1/Auts2/Tmod2/Olfm1/Dpysl2/Ssh1/Map2
BP	GO:0050773	regulation of dendrite development	172	0.598298	1.53518	0.000100351	0.000100351	0.00468194	2462	tags=30%, list=17%, signal=25%	Hecw1/Grin1/Arc/Reln/Itpka/Neurl1a/Bcl11a/Fstl4/Xlr3b/Sez6/Camk2b/Elavl4/Fat3/Adgrb3/Cit/Foxo6/Dnm3/Ngef/Ptprz1/Chrnb2/Lzts1/Tlx2/Pacsin1/Mef2c/Prex1/Cdk5r1/Alk/Ywhah/Ppp3ca/Nr2e1/Shank1/Tnik/Srcin1/Akap5/Lpar1/Pak3/Nlgn1/Met/Robo1/Ptn/Arhgap33/Ss18l1/Numbl/Kndc1/Ache/Fbxo31/Sgk1/Tiam1/Palm/Parp6/Sipa1l1
BP	GO:0051668	localization within membrane	174	0.685422	1.75893	0.000100351	0.000100351	0.00468194	1985	tags=32%, list=14%, signal=28%	Nptx1/Cacna1a/Stx1b/Camk2a/Grik2/Gsg1l/Arc/Snap25/Pak1/Reln/Cacng5/Nptxr/Cacng3/Shisa7/Dnm1/Anks1b/Cacng8/Nptx2/Caly/Cplx1/Thy1/Neto1/Cnih2/Cacng2/Nrxn1/Lhfpl4/Itgal/Lrrc7/Dnm3/Kif5c/Pacsin1/Kif5a/Itgb2/Dlg2/Glrb/Grip2/Cdh13/Hpca/Lrp4/Shisa6/Ssh1/Mapk10/Ptprc/Cnih3/Tnik/Akap5/Clstn1/Kif17/Adam22/Nlgn1/Tyrobp/Rftn1/Itgb7/Pip5k1c/Ptn/Slc7a11
CC	GO:0099699	integral component of synaptic membrane	177	0.813027	2.08697	0.000100351	0.000100351	0.00468194	1071	tags=51%, list=8%, signal=48%	Gabrd/Gabra6/Grm4/Grm3/Cnr1/Gabbr2/Slitrk3/Adcy1/Cacna1e/Lrfn5/Kcna2/Gabra5/Cacna1a/Grid2/Kcnc1/Kcnj9/Lrrtm3/Lrrtm1/Cadm3/Grin1/Gsg1l/Scn8a/Gria4/Gabra1/Slc1a6/Slitrk1/Gria2/Grm5/Scn1a/Nrcam/Cacng5/Cacng3/Ntrk3/Gria1/Clstn2/Gabrb2/Lrrc4b/Shisa7/Grm2/Chrm3/Slc8a2/Slc1a2/Slc6a1/Chrm1/Kcnd2/Atp1a3/Grm1/Kcna1/Lrrc4/Grid1/Kcnj3/Grik4/Adam23/Cacng8/Slc2a3/Gabrg2/Neto1/Lrrc4c/Ephb2/Cnih2/Htr3a/Cacng2/Gr…
BP	GO:0008361	regulation of cell size	181	0.585713	1.50416	0.000100361	0.000100361	0.00468194	2138	tags=27%, list=15%, signal=23%	Bdnf/Slc6a12/Pak1/Ntrk3/Rap1gap2/Bcl11a/Fstl4/Omg/Rtn4r/Fgf13/Aqp4/Dscam/Dcx/Slc12a5/Cdh4/Sema4f/Aatk/Mapt/L1cam/Plxna4/Ret/Tnr/Cdk5r1/Islr2/Prr16/Kcnma1/Xk/Sema3a/P2rx7/Fn1/Olfm1/Dpysl2/Sema7a/Trim46/Sema4a/Map2/Sema6b/Slit1/Crabp2/Trpv2/Gnb3/Epha7/Mag/Sema3e/Hsp90aa1/Adnp/Hsp90ab1/Map3k13/Arhgap4
CC	GO:0044309	neuron spine	178	0.712382	1.82862	0.000100361	0.000100361	0.00468194	1825	tags=36%, list=13%, signal=32%	Syndig1/Grm3/Grid2/Camk2a/Grin1/Gria4/Kcnn2/Gria2/Grm5/Gria1/Apba2/Shisa7/Slc8a2/Slc1a2/Itpka/Kcnd2/Atp1a3/Neurl1a/Grm1/Dnm1/Slc1a3/Lrrc4/Grid2ip/Dlgap3/Nrgn/Syp/Psd/Calb1/Rph3a/Sez6/Cnih2/Apba1/Adrb2/Slc8a1/Lrrc7/Rgs14/Dnm3/Gria3/Ptprz1/Kcna4/Lzts1/Ptpro/Adora1/Cdk5r1/Dlgap2/Rgs7bp/Grip2/Hpca/Ppp3ca/Asic1/Pgr/Shisa8/Shisa6/Shank1/Shisa9/Tenm2/Slc8a3/Akap5/Clstn1/Lpar1/Pde4b/Nlgn1/Dnajb1/Rgs10
BP	GO:0050806	positive regulation of synaptic transmission	178	0.730872	1.87609	0.000100361	0.000100361	0.00468194	1694	tags=42%, list=12%, signal=37%	Rims4/Crhr1/Rims1/Grin2c/Mir124a-1hg/Adcy1/Stx1b/Wnt7a/Cacna1b/Lrrtm1/Grin1/Grik2/Gria4/Gria2/Unc13a/Arc/Snap25/Syt7/Pak1/Reln/Cacng5/Cacng3/Gria1/Clstn2/Shisa7/Slc8a2/Nat8l/Rims3/Slc1a3/Nrgn/Slc24a2/Cacnb3/Cacng8/Snca/Cckbr/Calb1/Car7/Syt2/Neto1/Ephb2/Adrb1/Camk2b/Cacng2/Nrxn1/Adrb2/Ptpn5/Adcy8/Syt1/Prkce/Rgs14/Rgs4/Chrnb2/Pirb/Prrt2/S100b/Rasgrf2/Tnr/Adora1/Gfap/Stx1a/Nos1/Grip2/Nr2e1/Ncs1/Shan…
BP	GO:0099173	postsynapse organization	178	0.661745	1.69864	0.000100361	0.000100361	0.00468194	2570	tags=35%, list=18%, signal=29%	Cbln1/Nptx1/Grid2/Wnt7a/Lrrtm1/Grin1/Arc/Nrcam/Reln/Nptxr/Ntrk3/Lrrc4b/Shisa7/Itpka/Cnksr2/Lrrc4/Epha5/Xlr3b/Rph3a/Ephb2/Camk2b/Nrxn1/Lhfpl4/Dgkb/Ntng2/Zfp365/Adgrb1/Dnm3/Gap43/Ctnnd2/Ngef/Ephb1/Lrfn1/Cdk5r1/Glrb/Grip2/Lrp4/Sptbn2/Shisa6/Shank1/Ssh1/Srcin1/Pak3/Dgkz/Nlgn1/Epha7/Ptn/Fyn/Slc7a11/Arhgap33/Farp1/Arhgap22/Ephb3/Etv5/Fcgr2b/Tiam1/Fzd9/Sipa1l1/Ins2/Shank3/Prnp/Arhgef9
BP	GO:0010770	positive regulation of cell morphogenesis involved in differentiation	163	0.604104	1.54762	0.000100462	0.000100462	0.00468194	2458	tags=30%, list=17%, signal=25%	Bdnf/Slitrk1/Pak1/Reln/Ntrk3/Itpka/Bcl11a/Nefl/Xlr3b/Map6/Dscam/Camk2b/Dcx/Cdh4/Mapt/L1cam/Plxna4/Prex1/Islr2/Myoc/Mdk/Fn1/Plxnc1/Sema7a/Tubb2b/S100a10/Robo2/Crabp2/Trpv2/Akap5/Cspg5/Pak3/Zeb2/Met/Robo1/Adnp/Nin/Map3k13/Ss18l1/Plxnb3/Numbl/Ache/Plxna3/Fbxo31/Sgk1/Tiam1/Rufy3/Map1b/Parp6
BP	GO:0010977	negative regulation of neuron projection development	163	0.59716	1.52983	0.000100462	0.000100462	0.00468194	1918	tags=29%, list=13%, signal=25%	Stmn2/Spock1/Rap1gap2/Bcl11a/Fstl4/Ntm/Rtn4r/Fgf13/Thy1/Sez6/Ephb2/Rit2/Inpp5j/Crmp1/Fat3/Cit/Sema4f/Zfp365/Dnm3/Aatk/Ngef/Ptprz1/Tlx2/Tnr/Dab1/Cdk5r1/Gfap/Rtn4rl2/Ywhah/Sema3a/Ppp3ca/Lrp4/Sema7a/Trim46/Sema4a/Map2/Sema6b/Slit1/H2-D1/Lpar1/Nlgn1/Efemp1/B2m/Epha7/Mag/Sema3e/Xylt1
CC	GO:0034703	cation channel complex	161	0.78267	2.00453	0.000100462	0.000100462	0.00468194	1546	tags=52%, list=11%, signal=46%	Abcc8/Kcnmb4/Kcnq5/Olfm3/Grin2c/Ryr1/Cacna1e/Kcna2/Cacna1a/Kcnc1/Hcn1/Ryr2/Cacna1b/Grin1/Grik2/Scn8a/Gria4/Gria2/Snap25/Scn1a/Kcnq2/Cacng5/Cacng3/Gria1/Shisa7/Kcnd2/Kcna1/Dpp10/Dlgap3/Scn2b/Scn1b/Kcnip2/Cacnb3/Kcnj3/Ryr3/Grik4/Cacng8/Cacna1i/Pex5l/Dpp6/Cnih2/Htr3a/Cacng2/Kcnc4/Kcns2/Kcna6/Kcnv1/Akap6/Gria3/Kcnj11/Scn4b/Scnn1b/Kcna4/Kcnk2/Cacna1c/Kcnf1/Kcnip4/Nos1ap/Cacna1g/Pde4d/Kcnip1/Cacna2d3/O…
CC	GO:0043292	contractile fiber	163	0.60041	1.53816	0.000100462	0.000100462	0.00468194	2778	tags=35%, list=19%, signal=28%	Mybpc1/Ryr1/Ryr2/Scn8a/Kcnn2/Scn1a/Pak1/Ank1/Chl1/Sphkap/Ryr3/Timp4/Sync/Slc8a1/Neb/Ank2/Mef2c/Hspb1/Casq2/Tnnc1/Cacna1c/Cdk5r1/Ablim2/Nos1ap/Ky/Nos1/Tmod1/Fkbp1b/Tmod2/Ppp3ca/Scn3b/Ank3/Fhod3/Bag3/Synpo2/Pdlim1/Gja1/Myzap/Pde4b/Myl4/Pgm5/Fhl2/Myh6/Palld/Prickle4/Synpo/Ppp1r12b/Dmd/Fbxl22/Cryab/Sco1/Actn3/Mmp2/Myl9/Trim32/Cmya5/Bin1
BP	GO:0097479	synaptic vesicle localization	163	0.734336	1.88125	0.000100462	0.000100462	0.00468194	1671	tags=39%, list=12%, signal=35%	Rims4/Syndig1/Rims1/Grm4/Adcy1/Cacna1a/Stx1b/Stxbp5l/Nrxn3/Wnt7a/Camk2a/Unc13a/Prkcb/Snap25/Syt7/Prkcg/Apba2/Ppfia2/Cadps2/Trim9/Rims3/Dnm1/Ap3b2/Syt4/Syp/Syn1/Snca/Cplx1/Syt2/Cnih2/Grm7/Nrxn1/Lin7a/Apba1/Adrb2/Cplx2/Syt1/Prkce/Dnm3/Syn2/Adra2a/Napb/Chrnb2/Ppfia3/Prrt2/Kif5c/Cadps/Kif5a/Erc2/Pclo/Stx1a/P2rx7/Sptbn2/Dpysl2/Ncs1/Trim46/Map2/Stxbp1/Unc13c/Sv2a/Sept5/Rab3a/Cspg5
CC	GO:0042734	presynaptic membrane	158	0.797405	2.04172	0.000100472	0.000100472	0.00468194	1071	tags=43%, list=8%, signal=40%	Rims4/Rims1/Gabra6/Grm4/Grm3/Cnr1/Cntn6/Gabbr2/Cacna1e/Kcna2/Gabra5/Cacna1a/Stx1b/Kcnc1/Nrxn3/Kcnj9/Cadm3/Grin1/Grik2/Scn8a/Slc1a6/Gria2/Unc13a/Snap25/Scn1a/Syt7/Gria1/Igsf21/Grm2/Chrm3/Cadps2/Slc1a2/Slc6a1/Chrm1/Sept3/Atp1a3/Rims3/Grm1/Dnm1/Kcna1/Syp/Kcnj3/Grik4/Adam23/Ephb2/Htr3a/Grm7/Kcnc4/Nrxn1/Apba1/Adcy8/Syt1/Ntng2/Gria3/Adra2a/Snph/Chrnb2/Kcna4/L1cam/Prrt2/Adora1/Ntng1/Cacna1c/Erc2/Rgs7bp/…
CC	GO:0044306	neuron projection terminus	160	0.756662	1.93762	0.000100472	0.000100472	0.00468194	1644	tags=42%, list=12%, signal=38%	Grm4/Scrg1/Bdnf/Kcna2/Cck/Kcnc1/Hcn1/Cacna1b/Bsn/Grin1/Grik2/Gria4/Gria2/Unc13a/Prkcb/Syt7/Prkcg/Npy/Chrm3/Cdh8/Chrm1/Atp1a3/Kcna1/Ptprn2/Syt4/Syp/Grik4/Snca/Calb1/Cplx1/Atcay/Ptprn/Amph/Crhbp/Grm7/Kcnc4/Gabrb3/Kcna6/Cplx2/Syt1/Gria3/Slc32a1/Adra2a/Sncb/L1cam/Prrt2/Pacsin1/Ap1s1/Kcnk2/Adora1/Erc2/Cdh1/Pclo/Gad1/Kcnma1/Uchl1/Nos1/Gnrh1/Kcnc2/Adra2c/Pgr/Dpysl2/Ncs1/Pdyn/Kcnab2/Unc13c/Sept5/Rab3a
BP	GO:0048813	dendrite morphogenesis	165	0.656421	1.68197	0.000100472	0.000100472	0.00468194	2462	tags=38%, list=17%, signal=31%	Hecw1/Cacna1a/Wnt7a/Camk2a/Grin1/Arc/Reln/Slitrk5/Itpka/Epha5/Xlr3b/Map6/Dscam/Ephb2/Camk2b/Elavl4/Adgrb3/Dcx/Mapk8ip2/Cit/Zfp365/Dnm3/Ctnnd2/Ngef/Ptprz1/Ephb1/Chrnb2/Lzts1/Tlx2/Phactr1/Cdk5r1/Ywhah/Sema3a/Ppp3ca/Lrp4/Ctnna2/Nr2e1/Shank1/Tnik/Srcin1/Akap5/Pak3/Nlgn1/Dclk1/Met/Robo1/Ptn/Fyn/Arhgap33/Ss18l1/Farp1/Numbl/Mapk8/Kndc1/Ephb3/Ache/Fbxo31/Sgk1/Tiam1/Btbd3/Parp6/Sipa1l1
BP	GO:0099643	signal release from synapse	158	0.743541	1.90381	0.000100472	0.000100472	0.00468194	1763	tags=42%, list=12%, signal=38%	Rims4/Rims1/Grm4/Mctp1/Adcy1/Cacna1a/Stx1b/Stxbp5l/Nrxn3/Wnt7a/Cacna1b/Camk2a/Unc13a/Prkcb/Snap25/Syt7/Pak1/Prkcg/Apba2/Ppfia2/Cadps2/Trim9/Rims3/Ptprn2/Syt4/Syp/Syn1/Snca/Rph3a/Cplx1/Syt2/Grm7/Kcnc4/Nrxn1/Lin7a/Mctp2/Apba1/Adrb2/Cplx2/Syt1/Prkce/Syn2/Adra2a/Napb/Chrnb2/Ppfia3/Prrt2/Cadps/Mef2c/Erc2/Pclo/Stx1a/P2rx7/Asic1/Sncaip/Sptbn2/Ncs1/Stxbp1/Syt6/Unc13c/Sv2a/Sept5/Rab3a/Cspg5/Lin7b/Sncg/Nlg…
MF	GO:0005516	calmodulin binding	164	0.685558	1.75631	0.000100482	0.000100482	0.00468194	1884	tags=32%, list=13%, signal=28%	Grm4/Kcnq5/Adcy1/Ryr1/Cacna1a/Ryr2/Camk2a/Grin1/Kcnn2/Unc13a/Syt7/Kcnq2/Myo1g/Slc8a2/Add2/Itpka/Camkv/Nrgn/Ryr3/Map6/Rit2/Camk2b/Grm7/Slc8a1/Adcy8/Syt1/Arpp21/Pde1a/Gap43/Kcnn3/Rasgrf2/Plcb1/Camkk1/Cacna1c/Map6d1/Camkk2/Nos1/Myo1f/Ppp3ca/Fas/Pde1b/Map2/Cfap221/Adcy3/Slc8a3/Camk4/Unc13c/Akap5/Pde1c/Phkg1/Pnck/Camk1g/Cnn2
BP	GO:0007269	neurotransmitter secretion	157	0.742809	1.90145	0.000100513	0.000100513	0.00468194	1763	tags=42%, list=12%, signal=37%	Rims4/Rims1/Grm4/Mctp1/Adcy1/Cacna1a/Stx1b/Stxbp5l/Nrxn3/Wnt7a/Cacna1b/Camk2a/Unc13a/Prkcb/Snap25/Syt7/Pak1/Prkcg/Apba2/Ppfia2/Cadps2/Trim9/Rims3/Ptprn2/Syt4/Syp/Syn1/Snca/Rph3a/Cplx1/Syt2/Grm7/Kcnc4/Nrxn1/Lin7a/Mctp2/Apba1/Adrb2/Cplx2/Syt1/Prkce/Syn2/Adra2a/Napb/Chrnb2/Ppfia3/Prrt2/Cadps/Mef2c/Erc2/Pclo/Stx1a/P2rx7/Asic1/Sncaip/Sptbn2/Ncs1/Stxbp1/Unc13c/Sv2a/Sept5/Rab3a/Cspg5/Lin7b/Sncg/Nlgn1
BP	GO:0098742	cell-cell adhesion via plasma-membrane adhesion molecules	156	0.69605	1.78139	0.000100523	0.000100523	0.00468194	2189	tags=42%, list=15%, signal=36%	Fat2/Cbln1/Cntn6/Cdh15/Slitrk3/Lrfn5/Grid2/Unc5d/Cadm3/Cdh22/Slitrk1/Mmp24/Nrcam/Ptprt/Clstn2/Lrrc4b/Igsf21/Cdh8/Kirrel3/Lrrc4/Dscaml1/Lrrc4c/Dscam/Cdhr3/Nrxn1/Fat3/Itgal/Ntng2/Cdh4/Vstm2l/Mdga2/Pcdh8/Pcdh10/L1cam/Ret/Celsr3/Slitrk2/Dab1/Ntng1/Pcdh1/Cdh1/Alcam/Cdh20/Sparcl1/Cdh13/Adgrl3/Tenm2/Pcdhb16/Robo2/Cdh6/Igsf9b/Clstn1/Igsf11/Cdh11/Nlgn1/Mag/Pcdh17/Pcdh20/Lgals9/Amigo2/Robo1/Pcdhga12/Palld/…
BP	GO:0021953	central nervous system neuron differentiation	155	0.615966	1.57585	0.000100563	0.000100563	0.00468194	2285	tags=37%, list=16%, signal=31%	Cbln1/Cacna1a/Grid2/Unc5d/Wnt7a/Prdm8/Spock1/Pax3/Faim2/Lingo1/Cntn2/Foxg1/Scn1b/Arx/Ephb2/Nrxn1/Dcx/Pax6/Sptbn4/Ephb1/Chrnb2/Nkx6-2/Plxna4/Uncx/B4galt5/Lhx6/Cend1/Gli3/Bhlhe22/Dlx1/Tbr1/Satb2/Nanos1/Sema3a/Nr2e1/Map2/Robo2/Bcl11b/Cdh11/Dclk1/B2m/Csf1r/Tal1/Tfap2a/Zeb2/Hsp90aa1/Robo1/Tsku/Sox1/Lmo4/B4galt6/Hsp90ab1/Nin/Gnaq/Kndc1/Ephb3/Plxna3
BP	GO:0007416	synapse assembly	153	0.740598	1.89439	0.000100594	0.000100594	0.00468194	1448	tags=39%, list=10%, signal=36%	Syndig1/Cbln1/Nptx1/Slitrk3/Bdnf/Lrfn5/Cacna1a/Grid2/Nrxn3/Wnt7a/Lrrtm3/Lrrtm1/Bsn/Grin1/Gabra1/Slitrk1/Reln/Nptxr/Ntrk3/Clstn2/Gabrb2/Lrrc4b/Slitrk5/Add2/Kirrel3/Lrrc4/Xlr3b/Adgrb2/Snca/Gabrg2/Ephb2/Nrxn1/Gabra2/Lhfpl4/Adgrb3/Gabrb3/Ntng2/Nrg2/Adgrb1/Dnm3/Gap43/Mdga2/Mapt/Ephb1/Chrnb2/Lrfn1/Lrtm2/Npas4/Cbln2/Mef2c/Slitrk2/Cdh1/Pclo/Lrrn3/Lrp4/Sptbn2/Shank1/Sema4a/Adgrl3/Pcdhb16
BP	GO:0001764	neuron migration	152	0.642603	1.64315	0.000100624	0.000100624	0.00468194	2023	tags=32%, list=14%, signal=27%	Cck/Unc5d/Scrt1/Nrg3/Camk2a/Spock1/Reln/Ntrk3/Chl1/Kirrel3/Cntn2/Foxg1/Astn1/Cdk5r2/Arx/Fgf13/Camk2b/Fat3/Dcx/Pax6/Mapt/Ptprz1/Celsr3/Mef2c/Dab1/Phactr1/Cdk5r1/Lhx6/Cdh1/Satb2/Auts2/Mdk/Sema3a/Gnrh1/Ctnna2/Olfm1/Tubb2b/Trim46/Adgrl3/Gja1/Dclk1/Ndn/Scrt2/Met/Hsp90aa1/Sox1/Fyn/Col3a1
CC	GO:0019897	extrinsic component of plasma membrane	152	0.621625	1.58951	0.000100624	0.000100624	0.00468194	2216	tags=31%, list=16%, signal=26%	Cdh15/Rgs1/Ryr1/Ryr2/Cdh22/Snap25/Gng13/Stac2/Cdh8/Cnksr2/Rgs8/Nptx2/Gng3/Cdh4/Racgap1/Hck/Cdh1/Kcnip1/Olfm2/Cdh20/Kcnab1/Cdh13/Gnao1/Matk/Gnaz/Ctnna2/Olfm1/S100a10/Gng7/Tenm2/Gna15/Gnat2/Cdh6/Kcnab2/Myzap/Styk1/Cdh11/Gnb3/Trf/Apc2/Fyn/Cdh18/Gng4/Farp1/Gnaq/Lyn/Ppl
BP	GO:0048489	synaptic vesicle transport	152	0.738822	1.88919	0.000100624	0.000100624	0.00468194	1671	tags=39%, list=12%, signal=35%	Rims4/Rims1/Grm4/Adcy1/Cacna1a/Stx1b/Stxbp5l/Nrxn3/Wnt7a/Camk2a/Unc13a/Prkcb/Snap25/Syt7/Prkcg/Apba2/Ppfia2/Cadps2/Trim9/Rims3/Dnm1/Ap3b2/Syt4/Syp/Snca/Cplx1/Syt2/Cnih2/Grm7/Lin7a/Apba1/Adrb2/Cplx2/Syt1/Prkce/Dnm3/Adra2a/Napb/Chrnb2/Ppfia3/Prrt2/Kif5c/Cadps/Kif5a/Erc2/Pclo/Stx1a/P2rx7/Sptbn2/Dpysl2/Ncs1/Trim46/Map2/Stxbp1/Unc13c/Sv2a/Sept5/Rab3a/Cspg5
BP	GO:0097480	establishment of synaptic vesicle localization	152	0.738822	1.88919	0.000100624	0.000100624	0.00468194	1671	tags=39%, list=12%, signal=35%	Rims4/Rims1/Grm4/Adcy1/Cacna1a/Stx1b/Stxbp5l/Nrxn3/Wnt7a/Camk2a/Unc13a/Prkcb/Snap25/Syt7/Prkcg/Apba2/Ppfia2/Cadps2/Trim9/Rims3/Dnm1/Ap3b2/Syt4/Syp/Snca/Cplx1/Syt2/Cnih2/Grm7/Lin7a/Apba1/Adrb2/Cplx2/Syt1/Prkce/Dnm3/Adra2a/Napb/Chrnb2/Ppfia3/Prrt2/Kif5c/Cadps/Kif5a/Erc2/Pclo/Stx1a/P2rx7/Sptbn2/Dpysl2/Ncs1/Trim46/Map2/Stxbp1/Unc13c/Sv2a/Sept5/Rab3a/Cspg5
BP	GO:1903305	regulation of regulated secretory pathway	147	0.72995	1.86511	0.000100675	0.000100675	0.00468194	2194	tags=44%, list=15%, signal=38%	Rims4/Crhr1/Rims1/Grm4/Adcy1/Cacna1a/Stx1b/Stxbp5l/Nrxn3/Wnt7a/Camk2a/Unc13a/Prkcb/Syt7/Prkcg/Apba2/Ppfia2/Trim9/Rims3/Cdk5r2/Syt4/Syp/Cacna1i/Cplx1/Syt2/Grm7/Apba1/Syt13/Adrb2/Itgam/Cplx2/Syt1/Prkce/Adra2a/Napb/Chrnb2/Prrt2/Cadps/Cacna1g/Syk/Itgb2/Stx1a/Kcnb1/Cd300a/Ncs1/Hmox1/Rac2/Stxbp1/Cacna1h/Syt6/Cd84/Fcer1g/Sept5/Rab3a/Cspg5/Ccr2/Nlgn1/Lgals9/Syt11/Nr3c2/Rims2/Syt3/Il4ra/Lyn/P2ry1
BP	GO:0017156	calcium ion regulated exocytosis	145	0.738051	1.88499	0.000100725	0.000100725	0.00468194	1671	tags=40%, list=12%, signal=36%	Rims4/Rims1/Grm4/Adcy1/Cacna1a/Stx1b/Stxbp5l/Nrxn3/Wnt7a/Camk2a/Unc13a/Prkcb/Snap25/Syt7/Prkcg/Apba2/Ppfia2/Cadps2/Trim9/Rims3/Cdk5r2/Syt4/Syp/Cacna1i/Snca/Cplx1/Syt2/Grm7/Apba1/Syt13/Adrb2/Cplx2/Syt1/Prkce/Syn2/Adra2a/Napb/Chrnb2/Ppfia3/Prrt2/Cadps/Cacna1c/Erc2/Cacna1g/Pclo/Stx1a/Kcnb1/P2rx7/Sptbn2/Ncs1/Stxbp1/Cacna1h/Syt6/Unc13c/Sv2a/Sept5/Rab3a/Cspg5
BP	GO:0071804	cellular potassium ion transport	143	0.698369	1.7831	0.000100735	0.000100735	0.00468194	1303	tags=36%, list=9%, signal=33%	Kcnk12/Abcc8/Kcnq5/Kcna2/Kcnc1/Kcnj9/Hcn1/Kcnn2/Kcnq2/Kcnh3/Kcnd2/Atp1a3/Slc1a3/Kcna1/Kcnj4/Dpp10/Kcnj16/Kcnip2/Kcnj3/Neto2/Kcnj12/Dpp6/Neto1/Rgs7/Kcnc4/Kcns2/Slc12a5/Kcnj10/Kcna6/Kcnk3/Kcnv1/Akap6/Rgs4/Kcnj11/Kcnn3/Kcna4/Ank2/Kcnk2/Casq2/Kcnf1/Kcnip4/Kcnip1/Kcnma1/Kcnk13/Kcnab1/Kcnb1/Kcns3/Hcn2/Kcng4/Kcnc2/Ank3
BP	GO:0071805	potassium ion transmembrane transport	143	0.698369	1.7831	0.000100735	0.000100735	0.00468194	1303	tags=36%, list=9%, signal=33%	Kcnk12/Abcc8/Kcnq5/Kcna2/Kcnc1/Kcnj9/Hcn1/Kcnn2/Kcnq2/Kcnh3/Kcnd2/Atp1a3/Slc1a3/Kcna1/Kcnj4/Dpp10/Kcnj16/Kcnip2/Kcnj3/Neto2/Kcnj12/Dpp6/Neto1/Rgs7/Kcnc4/Kcns2/Slc12a5/Kcnj10/Kcna6/Kcnk3/Kcnv1/Akap6/Rgs4/Kcnj11/Kcnn3/Kcna4/Ank2/Kcnk2/Casq2/Kcnf1/Kcnip4/Kcnip1/Kcnma1/Kcnk13/Kcnab1/Kcnb1/Kcns3/Hcn2/Kcng4/Kcnc2/Ank3
CC	GO:0098936	intrinsic component of postsynaptic membrane	142	0.816912	2.08511	0.000100756	0.000100756	0.00468194	1064	tags=54%, list=7%, signal=50%	Gabrd/Gabra6/Grm3/Gabbr2/Slitrk3/Adcy1/Cacna1e/Lrfn5/Gabra5/Grid2/Kcnc1/Lrrtm3/Lrrtm1/Grin1/Gsg1l/Scn8a/Gria4/Gabra1/Slc1a6/Slitrk1/Gria2/Grm5/Nrcam/Cacng5/Cacng3/Ntrk3/Gria1/Clstn2/Gabrb2/Lrrc4b/Shisa7/Grm2/Chrm3/Slc8a2/Slc6a1/Cntn2/Chrm1/Kcnd2/Grm1/Kcna1/Lrrc4/Grid1/Grik4/Cacng8/Gabrg2/Neto1/Lrrc4c/Ephb2/Cnih2/Htr3a/Cacng2/Kcnc4/Gabra2/Sorcs3/Gabrb3/Slc8a1/Htr5a/Lrrc7/Adgrb1/Gria3/Adra2a/Ptprz1…
CC	GO:0043679	axon terminus	140	0.762774	1.94543	0.000100817	0.000100817	0.00468194	1825	tags=46%, list=13%, signal=41%	Grm4/Bdnf/Kcna2/Cck/Kcnc1/Hcn1/Cacna1b/Grin1/Grik2/Gria4/Gria2/Unc13a/Prkcb/Syt7/Prkcg/Npy/Chrm3/Cdh8/Chrm1/Atp1a3/Kcna1/Ptprn2/Syp/Grik4/Snca/Calb1/Cplx1/Ptprn/Amph/Crhbp/Grm7/Kcnc4/Gabrb3/Kcna6/Cplx2/Gria3/Slc32a1/Adra2a/Sncb/L1cam/Prrt2/Pacsin1/Ap1s1/Kcnk2/Adora1/Erc2/Cdh1/Pclo/Gad1/Kcnma1/Nos1/Gnrh1/Kcnc2/Adra2c/Pgr/Dpysl2/Ncs1/Pdyn/Kcnab2/Unc13c/Sept5/Rab3a/Sncg/Kcnip3/Rgs10
BP	GO:0051588	regulation of neurotransmitter transport	139	0.754213	1.92341	0.000100847	0.000100847	0.00468194	1763	tags=42%, list=12%, signal=38%	Rims4/Rims1/Grm4/Mctp1/Adcy1/Cacna1a/Stx1b/Stxbp5l/Nrxn3/Wnt7a/Cacna1b/Camk2a/Unc13a/Prkcb/Syt7/Prkcg/Apba2/Ppfia2/Gpm6b/Slc6a1/Nat8l/Rims3/Syt4/Syp/Snca/Cplx1/Syt2/Grm7/Kcnc4/Apln/Mctp2/Apba1/Adrb2/Cplx2/Syt1/Prkce/Rgs4/Adra2a/Napb/Chrnb2/Prrt2/Mef2c/Gfap/Hrh3/Stx1a/Nos1/P2rx7/Asic1/Sncaip/Cd300a/Ncs1/Rab3b/Stxbp1/Sv2a/Sept5/Rab3a/Cspg5/Sncg/Nlgn1
MF	GO:0005244	voltage-gated ion channel activity	136	0.751916	1.91725	0.000100908	0.000100908	0.00468194	1232	tags=43%, list=9%, signal=40%	Kcnq5/Cnr1/Grin2c/Ryr1/Cacna1e/Kcna2/Cacna1a/Kcnc1/Kcnj9/Hcn1/Cacna1b/Grin1/Scn8a/Snap25/Scn1a/Kcnq2/Cacng5/Cacng3/Kcnh3/Kcnd2/Kcna1/Kcnj4/Kcnj16/Scn2b/Scn1b/Kcnip2/Cacnb3/Kcnj3/Cacng8/Cacna1i/Kcnj12/Cacng2/Grm7/Kcnc4/Kcns2/Kcnj10/Kcna6/Kcnk3/Kcnv1/Kcnj11/Scn4b/Kcna4/Kcnk2/Cacna1c/Kcnf1/Kcnip4/Cacna1g/Kcnip1/Cacna2d3/Kcnma1/Kcnk13/Kcnab1/Kcnb1/Kcns3/Hcn2/Kcng4/Kcnt1/Scn3b/Kcnc2
MF	GO:0022832	voltage-gated channel activity	136	0.751916	1.91725	0.000100908	0.000100908	0.00468194	1232	tags=43%, list=9%, signal=40%	Kcnq5/Cnr1/Grin2c/Ryr1/Cacna1e/Kcna2/Cacna1a/Kcnc1/Kcnj9/Hcn1/Cacna1b/Grin1/Scn8a/Snap25/Scn1a/Kcnq2/Cacng5/Cacng3/Kcnh3/Kcnd2/Kcna1/Kcnj4/Kcnj16/Scn2b/Scn1b/Kcnip2/Cacnb3/Kcnj3/Cacng8/Cacna1i/Kcnj12/Cacng2/Grm7/Kcnc4/Kcns2/Kcnj10/Kcna6/Kcnk3/Kcnv1/Kcnj11/Scn4b/Kcna4/Kcnk2/Cacna1c/Kcnf1/Kcnip4/Cacna1g/Kcnip1/Cacna2d3/Kcnma1/Kcnk13/Kcnab1/Kcnb1/Kcns3/Hcn2/Kcng4/Kcnt1/Scn3b/Kcnc2
BP	GO:2001257	regulation of cation channel activity	136	0.717894	1.83049	0.000100908	0.000100908	0.00468194	1408	tags=38%, list=10%, signal=34%	Crhr1/Abcc8/Cacna1a/Kcnc1/Hcn1/Gsg1l/Arc/Jph3/Reln/Cacng5/Cacng3/Stac2/Shisa7/Rasgrf1/Kcna1/Scn1b/Cacnb3/Cacng8/Neto2/Rph3a/Neto1/Ephb2/Cnih2/Adrb1/Crhbp/Cacng2/Nrxn1/Kcns2/Adrb2/Mapk8ip2/Akap6/Kcnj11/Fgf14/Ank2/Rasgrf2/Mef2c/Ctss/Casq2/Fgf12/Nos1ap/Pde4d/Oprl1/Kcnab1/Fkbp1b/Hpca/Kcnc2/Ank3/Shisa8/Shisa6/Shank1/Shisa9
BP	GO:0007612	learning	135	0.7389	1.88354	0.000100949	0.000100949	0.00468194	1521	tags=41%, list=11%, signal=37%	Crhr1/Grm4/Abcc8/Neurod2/Bdnf/Cacna1e/Cck/Gabra5/Grin1/Grm5/Snap25/Jph3/Pak1/Reln/Slc8a2/Slc6a1/Jph4/Cntn2/Atp1a3/Slc24a2/Fgf13/Nptx2/Neto1/Ephb2/Chst10/Amph/Grm7/Nrxn1/Sorcs3/Elavl4/Adgrb3/Slc12a5/Adrb2/Mapk8ip2/Rgs14/Ctnnd2/Chrnb2/Ndrg4/Npas4/Tnr/Adra1b/Cacna1c/Hrh3/Oprl1/Kit/Tbr1/Pak7/Rin1/Asic1/Map1a/Shank1/Atxn1/Pde1b/Adcy3/Slc8a3
CC	GO:0098802	plasma membrane receptor complex	135	0.670521	1.70923	0.000100949	0.000100949	0.00468194	1789	tags=33%, list=13%, signal=29%	Olfm3/Grin2c/Gabbr2/Grid2/Grin1/Grik2/Gria4/Gria2/Cacng5/Cacng3/Gria1/Shisa7/Grm1/Dlgap3/Tfr2/Grik4/Cacng8/Cnih2/Htr3a/Cacng2/Apbb1ip/Itgal/Lrrc7/Gria3/Chrnb2/Ramp1/Itgax/Syk/Olfm2/Itgb2/Dlg2/Alcam/Itgae/Olfm1/Shisa8/Shisa6/Shank1/Shisa9/Cnih3/Itga6/Nlgn1/Chrnb4/B2m/Trf
BP	GO:0030534	adult behavior	134	0.707541	1.80297	0.00010099	0.00010099	0.00468194	2645	tags=46%, list=19%, signal=37%	Crhr1/Cacna1a/Grin1/Scn8a/Slitrk1/Scn1a/Chl1/Slitrk5/Sez6l/Slc1a2/Cntn2/Atp1a3/Dnm1/Snca/Gabrg2/Sez6/Crhbp/Grm7/Nrxn1/Sez6l2/Kcnj10/Sptbn4/Mapt/Homer2/Fgf14/Chrnb2/Unc79/Dab1/Adra1b/Cacna1c/Alk/Fgf12/Cend1/Kcnma1/Uchl1/Nos1/Glrb/Tmod1/Sptbn2/Shank1/Atxn1/Nr4a3/Fgfbp3/Sept5/Sncg/Adam22/Chrnb4/Pcdh17/Met/Slc7a11/Hexa/Inpp5f/Hipk2/Eps8/Chd7/Pcdh15/App/Shank3/Oxr1/Atp1a2/Arrb2
CC	GO:0031256	leading edge membrane	129	0.708893	1.80402	0.00010102	0.00010102	0.00468194	1989	tags=39%, list=14%, signal=34%	Gabra6/Gabra5/Unc5a/Kcnc1/Hcn1/Grin1/Gabra1/Lamp5/Gria1/Ank1/Myo1g/Shisa7/Slc1a2/Cacng8/Psd/Gabrg2/Thy1/Amph/Kcnc4/Gabra2/Slc12a5/Psd4/Kcnj11/Mapt/Ptprz1/Pacsin1/Adora1/Cd44/Gabra3/Kcnb1/Hcn2/Pdxp/Hpca/Aif1/Kcnc2/Eps8l1/Shisa8/Shisa6/Shisa9/Map2/Dock8/Robo2/Ptprj/Psd3/Akap5/Apc2/Gabra4/Hsp90aa1/Robo1/Ppp1r9b
BP	GO:0031644	regulation of neurological system process	129	0.704165	1.79199	0.00010102	0.00010102	0.00468194	1871	tags=41%, list=13%, signal=36%	Rims1/Cbln1/Grm3/Nptx1/Cck/Stx1b/Wnt7a/Grin1/Reln/Cacng5/Nptxr/Shisa7/Grm1/Cacnb3/Cckbr/Nptx2/Neto1/Cnih2/Kcnc4/Nrxn1/Vip/Adrb2/Kcnj10/Begain/Rgs4/S100b/Tnr/Celf4/Ctss/Adora1/Dlgap2/Fgf12/Itgax/Oprl1/Ncam1/Stx1a/Nos1/Grip2/Fabp5/Adra2c/Shisa6/Shank1/Ssh1/Shisa9/Fcgr4/Fgfbp3/Igsf9b/Igsf11/Nlgn1/Chrnb4/Trf/Mag/Tnfrsf21
CC	GO:0099055	integral component of postsynaptic membrane	133	0.822961	2.09648	0.000101031	0.000101031	0.00468194	1046	tags=55%, list=7%, signal=51%	Gabrd/Gabra6/Grm3/Gabbr2/Slitrk3/Adcy1/Cacna1e/Lrfn5/Gabra5/Grid2/Kcnc1/Lrrtm3/Lrrtm1/Grin1/Gsg1l/Scn8a/Gria4/Gabra1/Slc1a6/Slitrk1/Gria2/Grm5/Nrcam/Cacng5/Cacng3/Ntrk3/Gria1/Clstn2/Gabrb2/Lrrc4b/Shisa7/Grm2/Chrm3/Slc8a2/Slc6a1/Chrm1/Kcnd2/Grm1/Kcna1/Lrrc4/Grid1/Grik4/Cacng8/Gabrg2/Neto1/Lrrc4c/Ephb2/Cnih2/Htr3a/Cacng2/Kcnc4/Gabra2/Sorcs3/Gabrb3/Slc8a1/Htr5a/Lrrc7/Adgrb1/Gria3/Adra2a/Ptprz1/Chrnb…
BP	GO:0060401	cytosolic calcium ion transport	126	0.649715	1.65231	0.000101051	0.000101051	0.00468194	1521	tags=27%, list=11%, signal=24%	Plch2/Cxcl10/Grin2c/Ryr1/Ryr2/Grin1/Jph3/Slc8a2/Cacnb3/Ryr3/Cacna1i/Snca/Thy1/Trpm2/Ubash3b/Adrb1/Adrb2/Slc8a1/Prkce/Akap6/Ank2/Plcb1/Fam155a/Casq2/Coro1a/Cacna1g/Pde4d/Fkbp1b/P2rx7/Adcyap1r1/Nol3/Cd4/Ptprc/Slc8a3
BP	GO:0007187	G protein-coupled receptor signaling pathway, coupled to cyclic nucleotide second messenger	127	0.656777	1.6706	0.000101071	0.000101071	0.00468194	1751	tags=40%, list=12%, signal=36%	Crhr1/Grm4/Adra1d/Cnr1/Cxcl10/Adcy1/Chrm3/Chrm1/Gpr37l1/Chga/Adcy2/Adgrb2/Rit2/Adrb1/Grm7/Npb/Adgrg6/Adgrb3/Vip/Adrb2/Htr5a/Adcy8/Adgrb1/Vipr1/Adra2a/Ramp1/Adora1/Pf4/Adra1b/Gpr37/Glp2r/Hrh3/Adgre1/Oprl1/Nos1/Gnao1/Lgr5/Adra2c/Gnaz/Adgrl3/Galr3/Adcy3/Gna15/Gnat2/Adgrl2/S1pr1/Akap5/Lpar1/Mrap2/Pde4b/Adgrg3
BP	GO:1904064	positive regulation of cation transmembrane transport	127	0.638065	1.62301	0.000101071	0.000101071	0.00468194	1303	tags=26%, list=9%, signal=24%	Abcc8/Cxcl10/Kcnc1/Hcn1/Ryr2/Arc/Reln/Cacng3/Stac2/Kcna1/Kcnip2/Cacnb3/Cacng8/Snca/Thy1/Dpp6/Ephb2/Adrb1/Cacng2/Rgs7/Adrb2/Akap6/Kcnj11/Fgf14/Ank2/Alox5/Plcb1/Ctss/Cacna1c/Glrx/Nos1/Kcnc2/Ank3
CC	GO:0030658	transport vesicle membrane	128	0.700335	1.78111	0.000101082	0.000101082	0.00468194	1771	tags=30%, list=12%, signal=27%	Abcc8/Mctp1/Sv2c/Slc17a7/Sv2b/Gria2/Unc13a/Tmem163/Synpr/Ptprn2/Nrgn/Syp/Syn1/Snca/Slc2a3/Rph3a/Syt2/Amph/Gabra2/Mctp2/Mal2/Syt1/Slc30a3/Syn2/Sh3gl2/Slc32a1/Gad2/Rab3c/Ap1s1/Stx1a/Rab27b/Syngr3/Rab3b/Atp6v1g2/Unc13c/Sv2a/Rab3a/Syngr1/Car4
BP	GO:0098693	regulation of synaptic vesicle cycle	124	0.74059	1.88146	0.000101204	0.000101204	0.00468194	886	tags=31%, list=6%, signal=30%	Rims4/Rims1/Grm4/Adcy1/Stx1b/Stxbp5l/Nrxn3/Slc17a7/Wnt7a/Camk2a/Bsn/Unc13a/Prkcb/Syt7/Prkcg/Apba2/Ppfia2/Rims3/Dnm1/Syt4/Syp/Syn1/Cplx1/Syt2/Grm7/Nrxn1/Prkar1b/Apba1/Adrb2/Cplx2/Syt1/Prkce/Dnm3/Adra2a/Fgf14/Napb/Chrnb2/Prrt2/Cdk5r1
BP	GO:0007188	adenylate cyclase-modulating G protein-coupled receptor signaling pathway	120	0.664777	1.68612	0.000101266	0.000101266	0.00468194	1751	tags=41%, list=12%, signal=36%	Crhr1/Grm4/Adra1d/Cnr1/Cxcl10/Adcy1/Chrm3/Chrm1/Gpr37l1/Chga/Adcy2/Adgrb2/Rit2/Adrb1/Grm7/Npb/Adgrg6/Adgrb3/Vip/Adrb2/Htr5a/Adcy8/Adgrb1/Adra2a/Ramp1/Adora1/Pf4/Adra1b/Gpr37/Glp2r/Hrh3/Adgre1/Oprl1/Nos1/Gnao1/Lgr5/Adra2c/Gnaz/Adgrl3/Adcy3/Gna15/Gnat2/Adgrl2/S1pr1/Akap5/Lpar1/Mrap2/Pde4b/Adgrg3
BP	GO:0007613	memory	120	0.683074	1.73253	0.000101266	0.000101266	0.00468194	1421	tags=35%, list=10%, signal=32%	Crhr1/Abcc8/Cnr1/Adcy1/Bdnf/Cck/Slc17a7/Grin1/Arc/Snap25/Jph3/Reln/Gria1/Shisa7/Slc8a2/Atp1a3/Syt4/Slc24a2/Fgf13/Calb1/Neto1/Adrb1/Chst10/Grm7/Sorcs3/Adcy8/Rgs14/Foxo6/Mapt/Chrnb2/S100b/Npas4/Plcb1/Hrh3/Pak7/Mdk/Rin1/Rcan2/Asic1/Map1a/Shank1/Atxn1
CC	GO:0031225	anchored component of membrane	117	0.651599	1.6512	0.000101389	0.000101389	0.00468194	2654	tags=49%, list=19%, signal=40%	Cntn6/Snap25/Igsf21/Mmp17/Cntn2/Ntm/Omg/Rtn4r/Syn1/Thy1/Cd48/Ntng2/Gfra4/Bcan/Efna3/Mdga2/Gpc5/Gad2/Rab3c/Cntn4/Prmt8/Ntng1/Cd109/Efna2/Rgs7bp/Lsamp/Ncam1/Dlg2/Rtn4rl2/Plaur/Ly6h/Cdh13/Sprn/Sema7a/Ly6e/Cntn3/Rab27b/Rab3b/Tecta/Dpep1/Rab3a/Car4/Cntn1/Cd52/Cd14/Cd59b/Efna4/Cacna2d1/Ache/Negr1/Prnp/Ly6c1/Mmp19/Cp/Bst2/Gpc2/Mdga1
MF	GO:0044325	ion channel binding	117	0.661659	1.67669	0.000101389	0.000101389	0.00468194	2241	tags=37%, list=16%, signal=31%	Rims4/Rims1/Abcc8/Kcnc1/Snap25/Ank1/Rims3/Dpp10/Scn1b/Kcnip2/Fgf13/Slc8a1/Akap6/Kcnj11/Scn4b/Ank2/Cacna1c/Fgf12/Pde4d/Kcnip1/Stx1a/Nos1/Kcnab1/Kcnb1/Panx1/Kcng4/Fkbp1b/Ywhah/Scn3b/Kcnc2/Ank3/S100a10/Kcnab2/Pde4b/Kcnip3/Hsp90aa1/Fyn/Ppp1r9b/Rims2/Hsp90ab1/Herpud1/Lyn/Calm1
BP	GO:0060996	dendritic spine development	117	0.628	1.5914	0.000101389	0.000101389	0.00468194	886	tags=18%, list=6%, signal=17%	Wnt7a/Camk2a/Arc/Pak1/Reln/Itpka/Neurl1a/Fstl4/Epha5/Xlr3b/Ephb2/Camk2b/Slc12a5/Foxo6/Zfp365/Dnm3/Ctnnd2/Ngef/Ephb1/Mef2c/Cdk5r1
BP	GO:0060402	calcium ion transport into cytosol	116	0.657718	1.66606	0.00010142	0.00010142	0.00468194	1521	tags=29%, list=11%, signal=26%	Plch2/Cxcl10/Grin2c/Ryr1/Ryr2/Grin1/Jph3/Slc8a2/Cacnb3/Ryr3/Cacna1i/Snca/Thy1/Trpm2/Ubash3b/Adrb1/Adrb2/Slc8a1/Prkce/Akap6/Ank2/Plcb1/Fam155a/Casq2/Coro1a/Cacna1g/Pde4d/Fkbp1b/P2rx7/Adcyap1r1/Nol3/Cd4/Ptprc/Slc8a3
BP	GO:0099175	regulation of postsynapse organization	116	0.678312	1.71822	0.00010142	0.00010142	0.00468194	2570	tags=38%, list=18%, signal=31%	Cbln1/Nptx1/Grid2/Wnt7a/Lrrtm1/Grin1/Arc/Nrcam/Reln/Nptxr/Ntrk3/Lrrc4b/Shisa7/Itpka/Xlr3b/Camk2b/Nrxn1/Dgkb/Dnm3/Gap43/Ngef/Lrfn1/Cdk5r1/Grip2/Lrp4/Shisa6/Ssh1/Srcin1/Pak3/Nlgn1/Epha7/Ptn/Fyn/Slc7a11/Arhgap33/Arhgap22/Fcgr2b/Tiam1/Fzd9/Sipa1l1/Ins2/Shank3/Prnp/Arhgef9
BP	GO:0006865	amino acid transport	115	0.626038	1.58501	0.00010143	0.00010143	0.00468194	1762	tags=28%, list=12%, signal=25%	Bdnf/Cck/Cacna1a/Slc17a7/Slc1a6/Pak1/Grm2/Slc1a2/Slc6a1/Slc1a3/Slc7a14/Syt4/Slc13a3/Snca/Grm7/Slc25a18/Apba1/Kcnj10/Rgs4/Slc32a1/Adora1/Nfkbie/Hrh3/Xk/Slc1a1/P2rx7/Slc1a4/Dpysl2/Stxbp1/Sv2a/Sfxn1/Slc25a2
BP	GO:0016079	synaptic vesicle exocytosis	115	0.752783	1.9059	0.00010143	0.00010143	0.00468194	1671	tags=43%, list=12%, signal=38%	Rims4/Rims1/Grm4/Adcy1/Cacna1a/Stx1b/Stxbp5l/Nrxn3/Wnt7a/Camk2a/Unc13a/Prkcb/Snap25/Syt7/Prkcg/Apba2/Ppfia2/Cadps2/Trim9/Rims3/Syt4/Syp/Snca/Cplx1/Syt2/Grm7/Apba1/Adrb2/Cplx2/Syt1/Prkce/Adra2a/Napb/Chrnb2/Ppfia3/Prrt2/Cadps/Erc2/Pclo/Stx1a/P2rx7/Sptbn2/Ncs1/Stxbp1/Unc13c/Sv2a/Sept5/Rab3a/Cspg5
BP	GO:0061387	regulation of extent of cell growth	115	0.62044	1.57084	0.00010143	0.00010143	0.00468194	2459	tags=36%, list=17%, signal=30%	Bdnf/Pak1/Ntrk3/Bcl11a/Fstl4/Omg/Rtn4r/Fgf13/Dscam/Dcx/Cdh4/Sema4f/Aatk/Mapt/L1cam/Plxna4/Tnr/Cdk5r1/Islr2/Sema3a/Fn1/Olfm1/Dpysl2/Sema7a/Trim46/Sema4a/Map2/Sema6b/Slit1/Crabp2/Trpv2/Epha7/Mag/Sema3e/Adnp/Map3k13/Arhgap4/Plxna3/Rufy3/Map1b/Sema4g
CC	GO:0099634	postsynaptic specialization membrane	113	0.818926	2.0721	0.000101502	0.000101502	0.00468194	1064	tags=50%, list=7%, signal=47%	Gabra6/Grin2c/Slitrk3/Adcy1/Lrfn5/Gabra5/Grid2/Lrrtm3/Lrrtm1/Grin1/Gsg1l/Scn8a/Gria4/Gabra1/Slitrk1/Gria2/Grm5/Arc/Nrcam/Cacng5/Cacng3/Gria1/Clstn2/Gabrb2/Lrrc4b/Shisa7/Chrm3/Chrm1/Kcnd2/Grm1/Cnksr2/Lrrc4/Grid1/Cacng8/Nptx2/Gabrg2/Neto1/Lrrc4c/Cnih2/Cacng2/Gabra2/Sorcs3/Gabrb3/Htr5a/Lrrc7/Gria3/Adra2a/Ptprz1/Chrnb2/Lrfn1/Pacsin1/Ptpro/Slc16a7/Hspb1/Gabra3/Rgs7bp/Dlg2
MF	GO:0015079	potassium ion transmembrane transporter activity	111	0.741618	1.8742	0.000101636	0.000101636	0.00468194	1315	tags=43%, list=9%, signal=40%	Kcnk12/Abcc8/Kcnmb4/Kcnq5/Kcna2/Kcnc1/Kcnj9/Hcn1/Grik2/Kcnn2/Gria2/Snap25/Kcnq2/Kcnh3/Kcnd2/Atp1a3/Kcna1/Kcnj4/Kcnj16/Kcnip2/Slc24a2/Kcnj3/Grik4/Kcnj12/Kcnc4/Kcns2/Slc12a5/Kcnj10/Kcna6/Kcnk3/Kcnv1/Kcnj11/Kcnn3/Kcna4/Kcnk2/Kcnf1/Kcnip4/Kcnip1/Kcnma1/Kcnk13/Kcnab1/Kcnb1/Kcns3/Hcn2/Kcng4/Kcnt1/Kcnc2/Slc24a4
BP	GO:0017158	regulation of calcium ion-dependent exocytosis	111	0.753787	1.90496	0.000101636	0.000101636	0.00468194	1671	tags=41%, list=12%, signal=37%	Rims4/Rims1/Grm4/Adcy1/Cacna1a/Stx1b/Stxbp5l/Nrxn3/Wnt7a/Camk2a/Unc13a/Prkcb/Syt7/Prkcg/Apba2/Ppfia2/Trim9/Rims3/Cdk5r2/Syt4/Syp/Cacna1i/Cplx1/Syt2/Grm7/Apba1/Syt13/Adrb2/Cplx2/Syt1/Prkce/Adra2a/Napb/Chrnb2/Prrt2/Cadps/Cacna1g/Stx1a/Kcnb1/Ncs1/Stxbp1/Cacna1h/Syt6/Sept5/Rab3a/Cspg5
CC	GO:0043204	perikaryon	108	0.714393	1.80424	0.000101636	0.000101636	0.00468194	1508	tags=37%, list=11%, signal=33%	Bdnf/Cacna1e/Kcna2/Cck/Nell2/Cacna1a/Grik2/Gria2/Reln/Rbfox3/Npy/Neurl1a/Grik4/Camk2b/Crhbp/Slc12a5/Vip/Htr5a/Ptpn5/Ntsr2/Ctnnd2/Gria3/Nefm/Hspb1/Kif5a/Efna2/Rgs7bp/Ckmt1/Kcnab1/Kcnb1/Rtn4rl2/Hpca/Aif1/Gnrh1/Kcnc2/Pgr/Cpe/Mapk10/Cacna1h/Naip5
BP	GO:0046928	regulation of neurotransmitter secretion	108	0.764814	1.93158	0.000101636	0.000101636	0.00468194	1763	tags=44%, list=12%, signal=38%	Rims4/Rims1/Grm4/Mctp1/Adcy1/Cacna1a/Stx1b/Stxbp5l/Nrxn3/Wnt7a/Cacna1b/Camk2a/Unc13a/Prkcb/Syt7/Prkcg/Apba2/Ppfia2/Rims3/Syt4/Syp/Snca/Cplx1/Syt2/Grm7/Kcnc4/Mctp2/Apba1/Adrb2/Cplx2/Syt1/Prkce/Adra2a/Napb/Chrnb2/Prrt2/Mef2c/Stx1a/Asic1/Sncaip/Ncs1/Stxbp1/Sept5/Rab3a/Cspg5/Sncg/Nlgn1
MF	GO:0016247	channel regulator activity	107	0.67399	1.70195	0.000101688	0.000101688	0.00468194	1546	tags=34%, list=11%, signal=30%	Kcnmb4/Grm3/Nrxn3/Prkcb/Cacng5/Cacng3/Grm2/Dpp10/Hpcal4/Scn2b/Scn1b/Kcnip2/Cacnb3/Cacng8/Fgf13/Dpp6/Cnih2/Cacng2/Grm7/Nrxn1/Adrb2/Scn4b/Ank2/Kcnk2/Fgf12/Kcnip4/Kcnip1/Stx1a/Nos1/Kcnab1/Fkbp1b/Ywhah/Scn3b/Fxyd6/Kcnab2/Cnih3
MF	GO:0030165	PDZ domain binding	107	0.687998	1.73732	0.000101688	0.000101688	0.00468194	1912	tags=32%, list=13%, signal=28%	Grin2c/Mpp3/Grid2/Kcnj9/Grik2/Gria2/Cacng3/Gria1/Kirrel3/Kcnj4/Dlgap3/Kcnj12/Adrb1/Grm7/Apba1/Cit/Slc22a4/Adgrb1/Gria3/L1cam/Erc2/Nos1ap/Dlg2/Hcn2/Shisa6/Nkd1/Shisa9/Gja1/Adgrl2/Lpar1/Lin7b/Nlgn1/Dock4/Nsf
BP	GO:0031623	receptor internalization	109	0.654082	1.65169	0.000101688	0.000101688	0.00468194	1200	tags=23%, list=8%, signal=21%	Lrrtm1/Gsg1l/Gria2/Arc/Snap25/Cacng5/Cacng3/Gria1/Cntn2/Dnm1/Cacng8/Snca/Caly/Sfrp4/Cacng2/Apln/Ptpn5/Dnm3/Sh3gl2/Napb/Ramp1/Pacsin1/Syk/Itgb2/Hpca
CC	GO:0098685	Schaffer collateral - CA1 synapse	109	0.765014	1.93182	0.000101688	0.000101688	0.00468194	1370	tags=37%, list=10%, signal=33%	Adcy1/Wnt7a/Cacna1b/Camk2a/Bsn/Gsg1l/Gria2/Grm5/Cacng3/Apba2/Ina/Chrm1/Grm1/Lrrc4/Anks1b/Syp/Nefl/Cacng8/Syn1/Cplx1/Lrrc4c/Adrb1/Cacng2/Nrxn1/Prkar1b/Apba1/Dgkb/Adcy8/Ntng2/Syn2/Sh3gl2/Pcdh8/L1cam/Tnr/Slc16a7/Ntng1/Ncam1/Ppp3ca/Tubb2b/Shank1
MF	GO:0000149	SNARE binding	106	0.672304	1.69721	0.00010174	0.00010174	0.00468194	1637	tags=26%, list=11%, signal=24%	Cacna1a/Stx1b/Stxbp5l/Gria2/Unc13a/Snap25/Syt7/Trim9/Synpr/Syt4/Syp/Snca/Cplx1/Syt2/Syt13/Cplx2/Syt1/Snph/Napb/Prrt2/Stx1a/Kcnb1/Txlnb/Stxbp1/Syt6/Sybu/Unc13c/Sept5
BP	GO:0010469	regulation of signaling receptor activity	106	0.667688	1.68556	0.00010174	0.00010174	0.00468194	1553	tags=37%, list=11%, signal=33%	Nptx1/Gsg1l/Arc/Reln/Cacng5/Nptxr/Cacng3/Shisa7/Rasgrf1/Neurl1a/Cacng8/Neto2/Nptx2/Rph3a/Neto1/Ephb2/Cnih2/Crhbp/Cacng2/Nrxn1/Adrb2/Mapk8ip2/Begain/Adra2a/Rasgrf2/Mef2c/Adora1/Dlgap2/Plau/Adra2c/Serpine1/Shisa8/Zfyve28/Shisa6/Shank1/Shisa9/Cblc/Cnih3/Ptprj
BP	GO:0050905	neuromuscular process	103	0.68982	1.73848	0.000101854	0.000101854	0.00468194	1824	tags=33%, list=13%, signal=29%	Grin2c/Cacna1a/Grid2/Grin1/Scn8a/Scn1a/Csmd1/Jph3/Jph4/Slc1a3/Kcna1/Rbfox1/Nefl/Camk2b/Nrxn1/Fgf14/Nkx6-2/Prrt2/Tnr/Camta1/Fgf12/Kcnma1/Uchl1/Glrb/Ctnna2/Shank1/Npas1/Cntnap1/Nr4a3/Hexb/Kcnab2/Pde8b/Tifab/Atp8a2
BP	GO:0035637	multicellular organismal signaling	102	0.729792	1.83889	0.000101864	0.000101864	0.00468194	1492	tags=41%, list=10%, signal=37%	Kcnmb4/Cacna1e/Kcna2/Cacna1a/Ryr2/Grik2/Scn8a/Kcnn2/Scn1a/Kcnq2/Nrcam/Pak1/Cacng5/Cacng3/Ntrk3/Gria1/Kcnd2/Kcna1/Scn2b/Scn1b/Cacng8/Cacna1i/Dpp6/Cacng2/Grm7/Kcnc4/Slc8a1/Sptbn4/Scn4b/Ank2/Tnr/Cacna1c/Fgf12/Cacna1g/Pde4d/Kcnma1/Fkbp1b/Scn3b/Ank3/Cntnap1/Cacna1h/Gja1
BP	GO:0097553	calcium ion transmembrane import into cytosol	101	0.663155	1.67076	0.000101926	0.000101926	0.00468194	1521	tags=29%, list=11%, signal=26%	Plch2/Cxcl10/Grin2c/Ryr1/Ryr2/Grin1/Jph3/Slc8a2/Ryr3/Snca/Thy1/Trpm2/Ubash3b/Adrb1/Adrb2/Slc8a1/Prkce/Akap6/Ank2/Plcb1/Fam155a/Casq2/Coro1a/Pde4d/Fkbp1b/P2rx7/Nol3/Ptprc/Slc8a3
MF	GO:0022843	voltage-gated cation channel activity	99	0.778457	1.96017	0.000101958	0.000101958	0.00468194	1232	tags=51%, list=9%, signal=46%	Kcnq5/Cnr1/Grin2c/Ryr1/Cacna1e/Kcna2/Cacna1a/Kcnc1/Kcnj9/Hcn1/Cacna1b/Grin1/Snap25/Kcnq2/Cacng5/Cacng3/Kcnh3/Kcnd2/Kcna1/Kcnj4/Kcnj16/Kcnip2/Cacnb3/Kcnj3/Cacng8/Cacna1i/Kcnj12/Cacng2/Grm7/Kcnc4/Kcns2/Kcnj10/Kcna6/Kcnk3/Kcnv1/Kcnj11/Kcna4/Kcnk2/Cacna1c/Kcnf1/Cacna1g/Cacna2d3/Kcnma1/Kcnab1/Kcnb1/Kcns3/Hcn2/Kcng4/Kcnt1/Kcnc2
CC	GO:0030018	Z disc	99	0.638212	1.60703	0.000101958	0.000101958	0.00468194	2392	tags=37%, list=17%, signal=31%	Mybpc1/Ryr1/Ryr2/Scn8a/Kcnn2/Scn1a/Pak1/Ank1/Sphkap/Ryr3/Sync/Slc8a1/Neb/Ank2/Hspb1/Casq2/Cacna1c/Nos1ap/Ky/Nos1/Fkbp1b/Ppp3ca/Scn3b/Ank3/Bag3/Synpo2/Pdlim1/Pde4b/Pgm5/Fhl2/Myh6/Palld/Prickle4/Synpo/Ppp1r12b/Dmd/Fbxl22
BP	GO:0051963	regulation of synapse assembly	100	0.74752	1.88281	0.000101958	0.000101958	0.00468194	838	tags=36%, list=6%, signal=34%	Syndig1/Cbln1/Nptx1/Slitrk3/Bdnf/Lrfn5/Grid2/Wnt7a/Lrrtm3/Lrrtm1/Grin1/Slitrk1/Nptxr/Ntrk3/Clstn2/Lrrc4b/Slitrk5/Xlr3b/Adgrb2/Snca/Ephb2/Nrxn1/Lhfpl4/Adgrb3/Ntng2/Nrg2/Adgrb1/Gap43/Mdga2/Ephb1/Chrnb2/Lrfn1/Lrtm2/Cbln2/Mef2c/Slitrk2
MF	GO:0015085	calcium ion transmembrane transporter activity	98	0.718091	1.80747	0.00010202	0.00010202	0.00468194	1594	tags=33%, list=11%, signal=29%	Cnr1/Grin2c/Ryr1/Cacna1e/Cacna1a/Ryr2/Cacna1b/Grin1/Jph3/Cacng5/Cacng3/Slc8a2/Jph4/Slc24a2/Cacnb3/Ryr3/Cacng8/Cacna1i/Trpm2/Cacng2/Grm7/Slc8a1/Fam155a/Cacna1c/Cacna1g/Cacna2d3/Panx1/Slc24a4/Ncs1/Cacna1h/Slc8a3/Trpv2
CC	GO:0030672	synaptic vesicle membrane	98	0.747528	1.88156	0.00010202	0.00010202	0.00468194	1723	tags=37%, list=12%, signal=33%	Abcc8/Mctp1/Sv2c/Slc17a7/Sv2b/Gria2/Unc13a/Tmem163/Synpr/Ptprn2/Syp/Syn1/Snca/Slc2a3/Rph3a/Syt2/Amph/Gabra2/Mctp2/Mal2/Syt1/Slc30a3/Syn2/Sh3gl2/Slc32a1/Gad2/Rab3c/Stx1a/Rab27b/Syngr3/Rab3b/Atp6v1g2/Unc13c/Sv2a/Rab3a/Syngr1
BP	GO:0032411	positive regulation of transporter activity	98	0.648732	1.63289	0.00010202	0.00010202	0.00468194	1454	tags=28%, list=10%, signal=25%	Abcc8/Kcnc1/Hcn1/Ryr2/Arc/Reln/Cacng3/Stac2/Kcna1/Cacnb3/Cacng8/Ephb2/Adrb1/Htr3a/Cacng2/Adrb2/Akap6/Kcnj11/Fgf14/Ank2/Alox5/Plcb1/Ctss/Glrx/Kcnc2/Ank3/Syngr3
CC	GO:0099501	exocytic vesicle membrane	98	0.747528	1.88156	0.00010202	0.00010202	0.00468194	1723	tags=37%, list=12%, signal=33%	Abcc8/Mctp1/Sv2c/Slc17a7/Sv2b/Gria2/Unc13a/Tmem163/Synpr/Ptprn2/Syp/Syn1/Snca/Slc2a3/Rph3a/Syt2/Amph/Gabra2/Mctp2/Mal2/Syt1/Slc30a3/Syn2/Sh3gl2/Slc32a1/Gad2/Rab3c/Stx1a/Rab27b/Syngr3/Rab3b/Atp6v1g2/Unc13c/Sv2a/Rab3a/Syngr1
BP	GO:0001508	action potential	95	0.714109	1.79373	0.000102155	0.000102155	0.00468194	1470	tags=39%, list=10%, signal=35%	Kcnmb4/Cnr1/Kcna2/Hcn1/Ryr2/Grik2/Scn8a/Kcnn2/Scn1a/Nrcam/Ntrk3/Gria1/Kcnd2/Kcna1/Scn2b/Scn1b/Cacnb3/Cacna1i/Fgf13/Dpp6/Kcnc4/Scn4b/Chrnb2/Ank2/Cacna1c/Fgf12/Cacna1g/Kcnip1/Kcnma1/Kcnb1/Fkbp1b/Ywhah/Scn3b/Kcnc2/Ank3/Cntnap1/Cacna1h
BP	GO:0008037	cell recognition	95	0.664253	1.6685	0.000102155	0.000102155	0.00468194	2004	tags=36%, list=14%, signal=31%	Cnr1/Cntn6/Crtam/Bdnf/Nrcam/Crtac1/Cntn2/Foxg1/Dscaml1/Dscam/Ephb2/Megf10/Havcr2/Vstm2l/Adgrb1/Gap43/Fcgr1/Ptprz1/Ephb1/L1cam/Celsr3/Cdk5r1/Hspa1b/Ncam1/Sema3a/Sirpa/Dock8/Fcgr3/Robo2/Tub/Ndn/Tnfrsf21/Robo1/Cd36
BP	GO:0022037	metencephalon development	95	0.667334	1.67624	0.000102155	0.000102155	0.00468194	1270	tags=24%, list=9%, signal=22%	Neurod1/Cbln1/Neurod2/Cacna1a/Grid2/Wnt7a/Grin1/Sez6l/Faim2/Cdk5r2/Sez6/Nrxn1/Rfx4/Cbs/Sez6l2/Zfp365/Dab1/Cdk5r1/Cend1/Mdk/Nanos1/Trnp1/Sptbn2
BP	GO:0019233	sensory perception of pain	96	0.698157	1.75427	0.000102166	0.000102166	0.00468194	1470	tags=39%, list=10%, signal=35%	Grm3/Cnr1/Cacna1e/Kcna2/Cck/Cacna1a/Cacna1b/Grin1/Scn1a/Mmp24/Kcnd2/Grm1/Kcna1/Cacnb3/Phf24/Cckbr/Adrb1/Kcnc4/Vip/Adrb2/Kcnj10/Ephb1/Chrnb2/Alox5/Ctss/Adora1/Oprl1/Ncam1/Dlg2/Uchl1/Nos1/Fabp5/P2rx7/Adra2c/Npy1r/Fcgr4/Cacna1h
BP	GO:0106027	neuron projection organization	96	0.63688	1.6003	0.000102166	0.000102166	0.00468194	2534	tags=34%, list=18%, signal=28%	Wnt7a/Grin1/Arc/Reln/Itpka/Atp1a3/Epha5/Xlr3b/Rph3a/Ephb2/Camk2b/Zfp365/Dnm3/Ctnnd2/Ngef/Ephb1/Abcd2/Cdk5r1/Map1a/Shank1/Srcin1/Pak3/Nlgn1/Fyn/Arhgap33/Ephb3/Fcgr2b/Tiam1/Sipa1l1/Ins2/App/Shank3/Prnp
BP	GO:0060078	regulation of postsynaptic membrane potential	94	0.759836	1.90697	0.000102249	0.000102249	0.00468194	1421	tags=45%, list=10%, signal=40%	Rims1/Gabra6/Cbln1/Grin2c/Bdnf/Gabra5/Stx1b/Grid2/Slc17a7/Wnt7a/Grin1/Grik2/Gabra1/Reln/Gria1/Cacnb3/Snca/Gabrg2/Sez6/Neto1/Adrb1/Rgs7/Nrxn1/Gabra2/Gabrb3/Adrb2/Mapk8ip2/Begain/Rgs4/Fgf14/Npas4/Mef2c/Celf4/Adora1/Gabra3/Rgs7bp/Stx1a/Grip2/Ppp3ca/Shank1/Ssh1/Atxn1
CC	GO:0098889	intrinsic component of presynaptic membrane	94	0.817655	2.05208	0.000102249	0.000102249	0.00468194	1071	tags=50%, list=8%, signal=47%	Grm4/Grm3/Cnr1/Cntn6/Gabbr2/Cacna1e/Kcna2/Gabra5/Cacna1a/Kcnc1/Kcnj9/Cadm3/Grin1/Scn8a/Slc1a6/Gria2/Snap25/Scn1a/Gria1/Chrm3/Slc1a2/Slc6a1/Chrm1/Atp1a3/Kcna1/Kcnj3/Grik4/Adam23/Ephb2/Htr3a/Grm7/Kcnc4/Nrxn1/Adcy8/Ntng2/Gria3/Adra2a/Chrnb2/Kcna4/Prrt2/Adora1/Ntng1/Cacna1c/Rgs7bp/Ncam1/Kcnma1/Stx1a
BP	GO:0060291	long-term synaptic potentiation	93	0.721118	1.8084	0.000102386	0.000102386	0.00468194	2011	tags=41%, list=14%, signal=35%	Crhr1/Rims1/Grin2c/Mir124a-1hg/Adcy1/Lrrtm1/Unc13a/Arc/Snap25/Pak1/Reln/Shisa7/Slc8a2/Nrgn/Slc24a2/Snca/Calb1/Ephb2/Adrb1/Camk2b/Ptpn5/Adcy8/Rgs14/Pirb/Rasgrf2/Tnr/Adora1/Gfap/Nos1/Nr2e1/Shank1/Slc8a3/Rab3a/Igsf11/Nlgn1/Tyrobp/Ptn/Slc24a1
CC	GO:0098948	intrinsic component of postsynaptic specialization membrane	90	0.820559	2.0559	0.00010247	0.00010247	0.00468194	1064	tags=54%, list=7%, signal=51%	Gabra6/Slitrk3/Adcy1/Lrfn5/Gabra5/Grid2/Lrrtm3/Lrrtm1/Grin1/Gsg1l/Scn8a/Gria4/Gabra1/Slitrk1/Gria2/Nrcam/Cacng3/Gria1/Clstn2/Gabrb2/Lrrc4b/Shisa7/Chrm3/Chrm1/Kcnd2/Grm1/Lrrc4/Grid1/Cacng8/Gabrg2/Neto1/Lrrc4c/Cnih2/Cacng2/Gabra2/Sorcs3/Gabrb3/Htr5a/Lrrc7/Gria3/Adra2a/Ptprz1/Chrnb2/Lrfn1/Ptpro/Slc16a7/Gabra3/Rgs7bp/Dlg2
MF	GO:0015081	sodium ion transmembrane transporter activity	92	0.677862	1.69903	0.00010248	0.00010248	0.00468194	1776	tags=37%, list=12%, signal=33%	Slc17a7/Hcn1/Grik2/Slc6a12/Scn8a/Slc1a6/Gria2/Scn1a/Slc8a2/Slc1a2/Slc6a1/Atp1a3/Slc1a3/Scn2b/Scn1b/Slc24a2/Slc13a3/Grik4/Trpm2/Slc8a1/Slc6a13/Scn4b/Scnn1b/Slc4a4/Slc1a1/Hcn2/Asic1/Scn3b/Slc24a4/Slc8a3/Slc9a9/Nalcn/Slc13a5/Slc24a3
BP	GO:0032414	positive regulation of ion transmembrane transporter activity	91	0.666685	1.67058	0.000102512	0.000102512	0.00468194	1303	tags=29%, list=9%, signal=26%	Abcc8/Kcnc1/Hcn1/Ryr2/Arc/Reln/Cacng3/Stac2/Kcna1/Cacnb3/Cacng8/Ephb2/Adrb1/Htr3a/Cacng2/Adrb2/Akap6/Kcnj11/Fgf14/Ank2/Alox5/Plcb1/Ctss/Glrx/Kcnc2/Ank3
BP	GO:0050772	positive regulation of axonogenesis	91	0.648232	1.62435	0.000102512	0.000102512	0.00468194	2450	tags=35%, list=17%, signal=29%	Bdnf/Slitrk1/Pak1/Ntrk3/Bcl11a/Nefl/Map6/Dscam/Dcx/Cdh4/Mapt/L1cam/Plxna4/Islr2/Fn1/Plxnc1/Sema7a/Tubb2b/Robo2/Crabp2/Trpv2/Zeb2/Robo1/Adnp/Nin/Map3k13/Plxnb3/Ache/Plxna3/Tiam1/Rufy3/Map1b
BP	GO:0099072	regulation of postsynaptic membrane neurotransmitter receptor levels	91	0.714142	1.7895	0.000102512	0.000102512	0.00468194	1739	tags=32%, list=12%, signal=28%	Nptx1/Stx1b/Camk2a/Gsg1l/Arc/Snap25/Cacng5/Nptxr/Cacng3/Dnm1/Cacng8/Nptx2/Caly/Cplx1/Cacng2/Frrs1l/Lrrc7/Dnm3/Pacsin1/Dlg2/Grip2/Hpca/Shisa6/Mapk10/Cnih3/Tnik/Akap5/Clstn1/Adam22
CC	GO:0098982	GABA-ergic synapse	88	0.792246	1.98166	0.000102648	0.000102648	0.00468194	2000	tags=56%, list=14%, signal=48%	Gabrd/Rims1/Gabra6/Cnr1/Gabbr2/Slitrk3/Cacna1e/Lrfn5/Gabra5/Nrxn3/Lrrtm1/Bsn/Gabra1/Slitrk1/Syt7/Pak1/Iqsec3/Gabrb2/Slc6a1/Kcnd2/Gabrg2/Calb1/Grm7/Nrxn1/Gabra2/Gabrb3/Nrg2/Bcan/Gap43/Mdga2/Slc32a1/Adra2a/Plcb1/Ptpro/Slitrk2/Gabra3/Erc2/Glrb/Cdh13/Camk4/Sv2a/Igsf9b/Clstn1/Cspg5/Sept11/Pcdh17/Gabra4/Nr3c2/Rims2
BP	GO:0140029	exocytic process	86	0.7137	1.78321	0.000102733	0.000102733	0.00468194	1763	tags=40%, list=12%, signal=35%	Rims1/Stx1b/Camk2a/Unc13a/Snap25/Syt7/Cadps2/Snca/Cplx1/Syt2/Nrxn1/Cplx2/Syt1/Napb/Ppfia3/Rab3c/Prrt2/Cadps/Erc2/Rab15/Syk/Pclo/Ncam1/Stx1a/Kcnb1/Cd300a/Rab3b/Stxbp1/Unc13c/Sv2a/Fcer1g/Sept5/Rab3a/Nlgn1
BP	GO:1902803	regulation of synaptic vesicle transport	86	0.770296	1.92461	0.000102733	0.000102733	0.00468194	753	tags=36%, list=5%, signal=34%	Rims4/Rims1/Grm4/Adcy1/Stx1b/Stxbp5l/Nrxn3/Wnt7a/Camk2a/Unc13a/Prkcb/Syt7/Prkcg/Apba2/Ppfia2/Rims3/Syt4/Syp/Cplx1/Syt2/Cnih2/Grm7/Apba1/Adrb2/Cplx2/Syt1/Prkce/Adra2a/Napb/Chrnb2/Prrt2
BP	GO:0021549	cerebellum development	87	0.665736	1.66378	0.000102754	0.000102754	0.00468194	1270	tags=25%, list=9%, signal=23%	Neurod1/Cbln1/Neurod2/Cacna1a/Grid2/Wnt7a/Sez6l/Faim2/Cdk5r2/Sez6/Nrxn1/Rfx4/Cbs/Sez6l2/Zfp365/Dab1/Cdk5r1/Cend1/Mdk/Nanos1/Trnp1/Sptbn2
MF	GO:0022834	ligand-gated channel activity	87	0.804742	2.01118	0.000102754	0.000102754	0.00468194	1210	tags=49%, list=8%, signal=46%	Gabrd/Gabra6/Grin2c/Ryr1/Gabra5/Grid2/Kcnj9/Slc17a7/Hcn1/Ryr2/Grin1/Grik2/Gria4/Gabra1/Gria2/Jph3/Gria1/Gabrb2/Jph4/Kcnj4/Grid1/Kcnj16/Kcnj3/Ryr3/Grik4/Kcnj12/Gabrg2/Pex5l/Trpm2/Htr3a/Gabra2/Gabrb3/Kcnj10/Gria3/Kcnj11/Chrnb2/Scnn1b/Gabra3/Kcnma1/Glrb/Hcn2/P2rx7/Asic1
CC	GO:0031594	neuromuscular junction	87	0.689778	1.72387	0.000102754	0.000102754	0.00468194	2572	tags=46%, list=18%, signal=38%	Cdh15/Stx1b/Stxbp5l/Spock1/Unc13a/Gria1/Dlgap3/Syp/Nefl/Rph3a/Sync/Syt2/Kcnc4/Prkce/Kcnn3/Nefm/Cdk5r1/Efna2/Pclo/Dlg2/Lrp4/P2rx7/Ank3/Syngr3/Slc8a3/Unc13c/Sv2a/Syngr1/Epha7/Lama4/Ptn/Postn/Lama2/Ache/Akap1/Vamp1/App/Tuba1a/Kcnc3/Cib2
BP	GO:0035249	synaptic transmission, glutamatergic	87	0.792103	1.97959	0.000102754	0.000102754	0.00468194	832	tags=39%, list=6%, signal=37%	Grm4/Grm3/Cnr1/Cacna1a/Grid2/Slc17a7/Grin1/Grik2/Gria4/Gria2/Grm5/Unc13a/Pak1/Reln/Cacng5/Cacng3/Grm2/Cdh8/Grm1/Grid1/Grik4/Cacng8/Cckbr/Cnih2/Cacng2/Grm7/Nrxn1/Adrb2/Syt1/Mapk8ip2/Napb/Tnr/Mef2c/Adora1
MF	GO:0005267	potassium channel activity	85	0.785713	1.96254	0.000102775	0.000102775	0.00468194	1232	tags=52%, list=9%, signal=48%	Kcnk12/Abcc8/Kcnmb4/Kcnq5/Kcna2/Kcnc1/Kcnj9/Hcn1/Grik2/Kcnn2/Gria2/Snap25/Kcnq2/Kcnh3/Kcnd2/Kcna1/Kcnj4/Kcnj16/Kcnip2/Kcnj3/Grik4/Kcnj12/Kcnc4/Kcns2/Kcnj10/Kcna6/Kcnk3/Kcnv1/Kcnj11/Kcnn3/Kcna4/Kcnk2/Kcnf1/Kcnip4/Kcnip1/Kcnma1/Kcnk13/Kcnab1/Kcnb1/Kcns3/Hcn2/Kcng4/Kcnt1/Kcnc2
CC	GO:0098839	postsynaptic density membrane	85	0.817244	2.04129	0.000102775	0.000102775	0.00468194	1064	tags=51%, list=7%, signal=47%	Grin2c/Slitrk3/Adcy1/Lrfn5/Grid2/Lrrtm3/Grin1/Gsg1l/Scn8a/Gria4/Slitrk1/Gria2/Grm5/Arc/Nrcam/Cacng5/Cacng3/Gria1/Clstn2/Lrrc4b/Chrm3/Chrm1/Grm1/Cnksr2/Lrrc4/Grid1/Cacng8/Neto1/Lrrc4c/Cnih2/Cacng2/Sorcs3/Lrrc7/Gria3/Adra2a/Ptprz1/Lrfn1/Pacsin1/Ptpro/Slc16a7/Hspb1/Rgs7bp/Dlg2
MF	GO:0005262	calcium channel activity	84	0.728208	1.81699	0.000102934	0.000102934	0.00468194	1594	tags=35%, list=11%, signal=31%	Cnr1/Grin2c/Ryr1/Cacna1e/Cacna1a/Ryr2/Cacna1b/Grin1/Jph3/Cacng5/Cacng3/Jph4/Slc24a2/Cacnb3/Ryr3/Cacng8/Cacna1i/Trpm2/Cacng2/Grm7/Fam155a/Cacna1c/Cacna1g/Cacna2d3/Panx1/Slc24a4/Ncs1/Cacna1h/Trpv2
BP	GO:0007156	homophilic cell adhesion via plasma membrane adhesion molecules	84	0.713945	1.7814	0.000102934	0.000102934	0.00468194	2162	tags=45%, list=15%, signal=39%	Fat2/Cntn6/Cdh15/Cadm3/Cdh22/Nrcam/Ptprt/Clstn2/Igsf21/Cdh8/Kirrel3/Dscaml1/Dscam/Cdhr3/Fat3/Cdh4/Vstm2l/Pcdh8/Pcdh10/L1cam/Ret/Celsr3/Pcdh1/Cdh1/Cdh20/Cdh13/Robo2/Cdh6/Igsf9b/Clstn1/Igsf11/Cdh11/Pcdh20/Amigo2/Robo1/Palld/Cdh18/Plxnb3
MF	GO:0015276	ligand-gated ion channel activity	84	0.806911	2.01336	0.000102934	0.000102934	0.00468194	1210	tags=51%, list=8%, signal=47%	Gabrd/Gabra6/Grin2c/Ryr1/Gabra5/Grid2/Kcnj9/Slc17a7/Hcn1/Ryr2/Grin1/Grik2/Gria4/Gabra1/Gria2/Jph3/Gria1/Gabrb2/Jph4/Kcnj4/Grid1/Kcnj16/Kcnj3/Ryr3/Grik4/Kcnj12/Gabrg2/Pex5l/Trpm2/Htr3a/Gabra2/Gabrb3/Kcnj10/Gria3/Kcnj11/Chrnb2/Scnn1b/Gabra3/Kcnma1/Glrb/Hcn2/P2rx7/Asic1
BP	GO:0015696	ammonium transport	84	0.671633	1.67582	0.000102934	0.000102934	0.00468194	1737	tags=32%, list=12%, signal=28%	Cnr1/Kcna2/Cacna1a/Prkcb/Syt7/Gpm6b/Nat8l/Syt4/Snca/Cckbr/Syt2/Slc12a5/Syt13/Syt1/Slc22a4/Chrnb2/Syk/Hrh3/Nos1/Cd300a/Rab3b/Smpd3/Fcgr3/Syt6/Fcer1g/Ada/Sncg
CC	GO:0048786	presynaptic active zone	84	0.735529	1.83525	0.000102934	0.000102934	0.00468194	1644	tags=44%, list=12%, signal=39%	Rims4/Rims1/Grm4/Grm3/Cacna1a/Stx1b/Slc17a7/Bsn/Scn8a/Unc13a/Snap25/Rims3/Syp/Syn1/Grm7/Nrxn1/Apba1/Adcy8/Ntng2/Slc32a1/Adra2a/Ppfia3/Rimbp2/Adora1/Ntng1/Erc2/Pclo/Gad1/Kcnma1/Stx1a/Ctnna2/Cntnap1/Stxbp1/Cacna1h/Unc13c/Sv2a/Rab3a
CC	GO:0099056	integral component of presynaptic membrane	84	0.819466	2.04469	0.000102934	0.000102934	0.00468194	1071	tags=50%, list=8%, signal=47%	Grm4/Grm3/Cnr1/Gabbr2/Cacna1e/Kcna2/Gabra5/Cacna1a/Kcnc1/Kcnj9/Cadm3/Grin1/Scn8a/Slc1a6/Gria2/Scn1a/Gria1/Chrm3/Slc1a2/Slc6a1/Chrm1/Atp1a3/Kcna1/Kcnj3/Grik4/Adam23/Ephb2/Htr3a/Grm7/Kcnc4/Nrxn1/Adcy8/Gria3/Adra2a/Chrnb2/Kcna4/Prrt2/Adora1/Cacna1c/Ncam1/Kcnma1/Stx1a
CC	GO:0099060	integral component of postsynaptic specialization membrane	84	0.832601	2.07746	0.000102934	0.000102934	0.00468194	925	tags=56%, list=6%, signal=53%	Gabra6/Slitrk3/Adcy1/Lrfn5/Gabra5/Grid2/Lrrtm3/Lrrtm1/Grin1/Gsg1l/Scn8a/Gria4/Gabra1/Slitrk1/Gria2/Nrcam/Cacng3/Gria1/Clstn2/Gabrb2/Lrrc4b/Shisa7/Chrm3/Chrm1/Kcnd2/Grm1/Lrrc4/Grid1/Cacng8/Gabrg2/Neto1/Lrrc4c/Cnih2/Cacng2/Gabra2/Sorcs3/Gabrb3/Htr5a/Lrrc7/Gria3/Adra2a/Ptprz1/Chrnb2/Lrfn1/Ptpro/Slc16a7/Gabra3
BP	GO:0007215	glutamate receptor signaling pathway	83	0.793921	1.98006	0.000102987	0.000102987	0.00468194	1408	tags=52%, list=10%, signal=47%	Grm4/Grm3/Camk2a/Grin1/Gsg1l/Gria2/Grm5/Unc13a/Arc/Reln/Cacng5/Cacng3/Shisa7/Grm2/Rasgrf1/Atp1a3/Grm1/Grid2ip/Cacng8/Neto2/Rph3a/Neto1/Ephb2/Cnih2/Crhbp/Cacng2/Grm7/Frrs1l/Nrxn1/Adrb2/Sstr1/Mapk8ip2/Homer2/Rasgrf2/Plcb1/Mef2c/Cdk5r1/Dagla/Kcnb1/Shisa8/Shisa6/Shank1/Shisa9
BP	GO:0008344	adult locomotory behavior	83	0.699483	1.74453	0.000102987	0.000102987	0.00468194	2645	tags=45%, list=19%, signal=37%	Cacna1a/Grin1/Scn8a/Scn1a/Chl1/Sez6l/Cntn2/Atp1a3/Dnm1/Snca/Sez6/Sez6l2/Kcnj10/Sptbn4/Mapt/Fgf14/Dab1/Cacna1c/Fgf12/Cend1/Kcnma1/Uchl1/Glrb/Tmod1/Atxn1/Sncg/Adam22/Hexa/Inpp5f/Hipk2/Eps8/Chd7/Pcdh15/App/Oxr1/Atp1a2/Arrb2
BP	GO:0035418	protein localization to synapse	82	0.745834	1.85811	0.000103125	0.000103125	0.00468194	1763	tags=39%, list=12%, signal=34%	Nptx1/Grin2c/Stx1b/Lrrtm1/Camk2a/Bsn/Grin1/Snap25/Reln/Nptxr/Cacng3/Nptx2/Cplx1/Cacng2/Nrxn1/Lrrc7/Mapt/Kif5c/Hspb1/Kif5a/Pclo/Dlg2/Grip2/Map1a/Shank1/Rab27b/Mapk10/Cnih3/Tnik/Clstn1/Adam22/Nlgn1
BP	GO:2000300	regulation of synaptic vesicle exocytosis	82	0.783274	1.95139	0.000103125	0.000103125	0.00468194	753	tags=37%, list=5%, signal=35%	Rims4/Rims1/Grm4/Adcy1/Stx1b/Stxbp5l/Nrxn3/Wnt7a/Camk2a/Unc13a/Prkcb/Syt7/Prkcg/Apba2/Ppfia2/Rims3/Syt4/Syp/Cplx1/Syt2/Grm7/Apba1/Adrb2/Cplx2/Syt1/Prkce/Adra2a/Napb/Chrnb2/Prrt2
BP	GO:2001023	regulation of response to drug	82	0.681849	1.69871	0.000103125	0.000103125	0.00468194	1961	tags=35%, list=14%, signal=31%	Cnr1/Kcna2/Cacna1a/Prkcb/Syt7/Nat8l/Gpr37l1/Syt4/Snca/Syt2/Hk3/Syt13/Ptpn5/Syt1/Rgs4/Chrnb2/Gpr37/Glrx/Runx1/Epor/Hsph1/Nol3/Rab3b/Nr4a3/Syt6/Sncg/Gabra4/Met/Syt11
BP	GO:0099565	chemical synaptic transmission, postsynaptic	79	0.745924	1.85399	0.000103488	0.000103488	0.00468194	1763	tags=44%, list=12%, signal=39%	Rims1/Cbln1/Grin2c/Bdnf/Stx1b/Grid2/Slc17a7/Wnt7a/Grin1/Grik2/Reln/Cacnb3/Snca/Sez6/Neto1/Adrb1/Nrxn1/Gabrb3/Adrb2/Mapk8ip2/Begain/Rgs4/Npas4/Mef2c/Celf4/Adora1/Stx1a/Grip2/Ppp3ca/Shank1/Ssh1/Atxn1/Igsf9b/Igsf11/Nlgn1
BP	GO:0045921	positive regulation of exocytosis	78	0.718693	1.78401	0.000103638	0.000103638	0.00468194	1763	tags=37%, list=12%, signal=33%	Crhr1/Rims1/Syt7/Cadps2/Cdk5r2/Syt4/Vsnl1/Cacna1i/Snca/Syt2/Itgam/Syt1/Prrt2/Cadps/Glrx/Cacna1g/Syk/Itgb2/Stx1a/Kcnb1/Ncs1/Rab27b/Stxbp1/Cacna1h/Smpd3/Fcer1g/Sept5/Rab3a/Nlgn1
BP	GO:0015837	amine transport	77	0.701218	1.73847	0.000103681	0.000103681	0.00468194	1737	tags=40%, list=12%, signal=36%	Crhr1/Cnr1/Kcna2/Cck/Cacna1a/Prkcb/Syt7/Slc6a1/Nat8l/Chga/Syt4/Snca/Syt2/Grm7/Syt13/Vip/Syt1/Ddc/Rgs4/Chrnb2/Adora1/Hrh3/Stx1a/Kcnb1/P2rx7/Dpysl2/Rab3b/Stxbp1/Syt6/Sv2a/Sncg
BP	GO:0008306	associative learning	75	0.751498	1.85949	0.000103972	0.000103972	0.00468194	1465	tags=40%, list=10%, signal=36%	Crhr1/Abcc8/Neurod2/Cacna1e/Cck/Gabra5/Grin1/Snap25/Reln/Atp1a3/Nptx2/Neto1/Grm7/Adrb2/Rgs14/Chrnb2/Ndrg4/Tnr/Adra1b/Cacna1c/Oprl1/Kit/Tbr1/Rin1/Asic1/Map1a/Shank1/Atxn1/Pde1b/Adcy3
BP	GO:0060079	excitatory postsynaptic potential	73	0.751065	1.85539	0.000104112	0.000104112	0.00468194	1421	tags=41%, list=10%, signal=37%	Rims1/Cbln1/Grin2c/Bdnf/Stx1b/Grid2/Slc17a7/Wnt7a/Grin1/Grik2/Reln/Cacnb3/Snca/Sez6/Neto1/Nrxn1/Adrb2/Mapk8ip2/Begain/Rgs4/Npas4/Mef2c/Celf4/Adora1/Stx1a/Grip2/Ppp3ca/Shank1/Ssh1/Atxn1
BP	GO:0021761	limbic system development	74	0.662299	1.63692	0.000104178	0.000104178	0.00468194	1469	tags=30%, list=10%, signal=27%	Neurod1/Neurod6/Pak1/Reln/Kirrel3/Kcna1/Cdk5r2/Epha5/Fgf13/Dcx/Bcan/Pou3f2/Dab1/Cdk5r1/Alk/Gli3/Dlx1/Tbr1/Mdk/Sema3a/Nr2e1/Nr4a3
BP	GO:0051952	regulation of amine transport	74	0.712993	1.76222	0.000104178	0.000104178	0.00468194	1737	tags=41%, list=12%, signal=36%	Crhr1/Cnr1/Kcna2/Cck/Cacna1a/Prkcb/Syt7/Slc6a1/Nat8l/Chga/Syt4/Snca/Syt2/Grm7/Syt13/Vip/Syt1/Rgs4/Chrnb2/Adora1/Hrh3/Stx1a/Kcnb1/P2rx7/Dpysl2/Rab3b/Stxbp1/Syt6/Sv2a/Sncg
CC	GO:0044304	main axon	72	0.776833	1.91726	0.000104297	0.000104297	0.00468194	1542	tags=50%, list=11%, signal=45%	Kcna2/Cck/Kcnc1/Scn8a/Spock1/Scn1a/Kcnq2/Nrcam/Ank1/Slc1a2/Cntn2/Dnm1/Kcna1/Scn1b/Thy1/Crhbp/Lrrc7/Bcan/Sptbn4/Kcnj11/Mapt/Adora1/Tubb4a/Myoc/Dagla/Cdh1/Dlg2/Kcnab1/Kcnc2/Map1a/Ank3/Trim46/Cntnap1/Map2/Robo2/Kcnab2
CC	GO:0060076	excitatory synapse	72	0.779946	1.92495	0.000104297	0.000104297	0.00468194	1763	tags=51%, list=12%, signal=45%	Syndig1/Grm4/Cbln1/Cntn6/Grid2/Kcnj9/Slc17a7/Lrrtm1/Cadm3/Bsn/Grin1/Scn8a/Slc1a6/Unc13a/Cacng3/Gria1/Shisa7/Cadps2/Lrrc4/Ntm/Syp/Kcnj3/Neto1/Adcy8/Syt1/Gria3/Slc16a7/Pclo/Ctnna2/Sptbn2/Shisa6/Shank1/Unc13c/Akap5/Igsf11/Pde4b/Nlgn1
MF	GO:0019905	syntaxin binding	71	0.698087	1.72133	0.000104471	0.000104471	0.00468194	1637	tags=30%, list=11%, signal=26%	Cacna1a/Stxbp5l/Unc13a/Snap25/Synpr/Syt4/Syp/Cplx1/Syt2/Syt13/Cplx2/Syt1/Snph/Napb/Prrt2/Txlnb/Stxbp1/Syt6/Sybu/Unc13c/Sept5
CC	GO:0034705	potassium channel complex	70	0.778574	1.91704	0.000104603	0.000104603	0.00468194	1232	tags=53%, list=9%, signal=49%	Abcc8/Kcnmb4/Kcnq5/Kcna2/Kcnc1/Hcn1/Grik2/Gria4/Snap25/Kcnq2/Kcnd2/Kcna1/Dpp10/Kcnip2/Kcnj3/Grik4/Dpp6/Kcnc4/Kcns2/Kcna6/Kcnv1/Kcnj11/Kcna4/Kcnk2/Kcnf1/Kcnip4/Nos1ap/Kcnip1/Kcnma1/Dlg2/Stx1a/Kcnab1/Kcnb1/Kcns3/Hcn2/Kcng4/Kcnc2
BP	GO:0097120	receptor localization to synapse	70	0.750204	1.84719	0.000104603	0.000104603	0.00468194	1882	tags=43%, list=13%, signal=37%	Nptx1/Stx1b/Camk2a/Snap25/Reln/Cacng5/Nptxr/Cacng3/Anks1b/Cacng8/Nptx2/Cplx1/Neto1/Cnih2/Cacng2/Nrxn1/Lrrc7/Kif5c/Kif5a/Dlg2/Grip2/Shisa6/Mapk10/Cnih3/Tnik/Clstn1/Kif17/Adam22/Nlgn1/Tyrobp
BP	GO:0015844	monoamine transport	68	0.716963	1.76203	0.00010469	0.00010469	0.00468194	1737	tags=43%, list=12%, signal=38%	Crhr1/Cnr1/Kcna2/Prkcb/Syt7/Gpm6b/Nat8l/Chga/Syt4/Snca/Syt2/Syt13/Vip/Syt1/Chrnb2/Cadps/Syk/Hrh3/Stx1a/Nos1/Kcnb1/Cd300a/Ly6e/Rab3b/Smpd3/Fcgr3/Syt6/Fcer1g/Sncg
BP	GO:0060359	response to ammonium ion	68	0.761059	1.8704	0.00010469	0.00010469	0.00468194	1389	tags=40%, list=10%, signal=36%	Crhr1/Cnr1/Grin1/Gabra1/Gabrb2/Prkcg/Chrm3/Chrm1/Rgs8/Snca/Gabrg2/Crhbp/Gabrb3/Adcy8/Prkce/Homer2/Chrnb2/Plcb1/Adra1b/Cdk5r1/Hrh3/Ncam1/Nos1/Ly6h/Pgr/Ly6e/Adgrl3
BP	GO:0033555	multicellular organismal response to stress	67	0.766344	1.88113	0.000104844	0.000104844	0.00468194	1492	tags=43%, list=10%, signal=39%	Crhr1/Neurod2/Bdnf/Cacna1e/Cck/Gabra5/Cacna1a/Cacna1b/Grik2/Reln/Prkcg/Cckbr/Adrb1/Grm7/Mapk8ip2/Adra2a/Lrp11/Ret/Mef2c/Ncam1/Dpp4/Nos1/Mdk/Runx1/Ppp3ca/Asic1/Nr2e1/Gng7/Gja1
CC	GO:0099146	intrinsic component of postsynaptic density membrane	67	0.819102	2.01064	0.000104844	0.000104844	0.00468194	1408	tags=58%, list=10%, signal=53%	Slitrk3/Adcy1/Lrfn5/Grid2/Lrrtm3/Grin1/Gsg1l/Scn8a/Gria4/Slitrk1/Gria2/Nrcam/Cacng3/Gria1/Clstn2/Lrrc4b/Chrm3/Chrm1/Grm1/Lrrc4/Grid1/Cacng8/Neto1/Lrrc4c/Cnih2/Cacng2/Sorcs3/Lrrc7/Gria3/Adra2a/Ptprz1/Lrfn1/Ptpro/Slc16a7/Rgs7bp/Dlg2/Adra2c/Shisa6/Shisa9
BP	GO:0021885	forebrain cell migration	65	0.692138	1.69627	0.00010491	0.00010491	0.00468194	1435	tags=28%, list=10%, signal=25%	Nrg3/Reln/Cntn2/Foxg1/Cdk5r2/Arx/Fgf13/Pou3f3/Dcx/Tnr/Pou3f2/Dab1/Cdk5r1/Lhx6/Gli3/Sema3a/Nr2e1/Slit1
BP	GO:0051965	positive regulation of synapse assembly	65	0.740046	1.81369	0.00010491	0.00010491	0.00468194	1968	tags=48%, list=14%, signal=41%	Syndig1/Cbln1/Slitrk3/Bdnf/Grid2/Wnt7a/Lrrtm3/Lrrtm1/Slitrk1/Ntrk3/Clstn2/Lrrc4b/Slitrk5/Xlr3b/Adgrb2/Ephb2/Nrxn1/Adgrb3/Adgrb1/Ephb1/Lrtm2/Cbln2/Slitrk2/Lrrn3/Sema4a/Adgrl3/Adgrl2/Clstn1/Nlgn1/Amigo2/Adnp
BP	GO:0050805	negative regulation of synaptic transmission	66	0.68804	1.68705	0.000104976	0.000104976	0.00468194	1210	tags=30%, list=8%, signal=28%	Cbln1/Bdnf/Grid2/Grik2/Arc/Gria1/Slc6a1/Grid2ip/Syt4/Slc24a2/Snca/Sorcs3/Adcy8/Mapt/Pirb/Tnr/Celf4/Adora1/Kcnb1/Asic1
MF	GO:0035254	glutamate receptor binding	64	0.727885	1.78175	0.000105064	0.000105064	0.00468194	2241	tags=42%, list=16%, signal=36%	Syndig1/Camk2a/Grin1/Cacng3/Shisa7/Rasgrf1/Cacng8/Neto2/Neto1/Cacng2/Adrb2/Ptpn5/Lrrc7/Dnm3/Homer2/Cdk5r1/Dlg2/Grip2/Map1a/Shisa6/Shank1/Akap5/Igsf11/Nsf/Fyn/Homer3/Calm1
BP	GO:0006835	dicarboxylic acid transport	63	0.70593	1.72661	0.000105075	0.000105075	0.00468194	1468	tags=35%, list=10%, signal=31%	Bdnf/Cck/Slc17a7/Slc1a6/Pak1/Grm2/Slc1a2/Slc1a3/Syt4/Slc13a3/Snca/Grm7/Slc25a18/Apba1/Kcnj10/Slc22a6/Adora1/Hrh3/Slc1a1/P2rx7/Dpysl2/Stxbp1
MF	GO:0099094	ligand-gated cation channel activity	63	0.802333	1.96239	0.000105075	0.000105075	0.00468194	1210	tags=46%, list=8%, signal=42%	Grin2c/Ryr1/Kcnj9/Hcn1/Ryr2/Grin1/Grik2/Gria4/Gria2/Jph3/Gria1/Jph4/Kcnj4/Kcnj16/Kcnj3/Ryr3/Grik4/Kcnj12/Pex5l/Trpm2/Htr3a/Kcnj10/Gria3/Kcnj11/Chrnb2/Scnn1b/Hcn2/P2rx7/Asic1
BP	GO:0022029	telencephalon cell migration	62	0.70475	1.7212	0.000105274	0.000105274	0.00468194	1435	tags=29%, list=10%, signal=26%	Nrg3/Reln/Cntn2/Foxg1/Cdk5r2/Arx/Fgf13/Pou3f3/Dcx/Tnr/Pou3f2/Dab1/Cdk5r1/Lhx6/Gli3/Sema3a/Nr2e1/Slit1
BP	GO:2001259	positive regulation of cation channel activity	62	0.720735	1.76024	0.000105274	0.000105274	0.00468194	814	tags=31%, list=6%, signal=29%	Abcc8/Kcnc1/Hcn1/Arc/Reln/Cacng3/Stac2/Kcna1/Cacnb3/Cacng8/Ephb2/Adrb1/Cacng2/Adrb2/Akap6/Kcnj11/Fgf14/Ank2/Ctss
BP	GO:0031646	positive regulation of neurological system process	61	0.715068	1.74369	0.000105541	0.000105541	0.00468194	2038	tags=46%, list=14%, signal=40%	Rims1/Cck/Stx1b/Wnt7a/Grin1/Reln/Cacnb3/Neto1/Nrxn1/Adrb2/Rgs4/S100b/Tnr/Itgax/Oprl1/Stx1a/Grip2/Shank1/Ssh1/Fgfbp3/Igsf9b/Igsf11/Nlgn1/Chrnb4/Trf/Mag/Rims2/Tnfrsf1b
CC	GO:0099061	integral component of postsynaptic density membrane	61	0.835909	2.03836	0.000105541	0.000105541	0.00468194	817	tags=56%, list=6%, signal=53%	Slitrk3/Adcy1/Lrfn5/Grid2/Lrrtm3/Grin1/Gsg1l/Scn8a/Gria4/Slitrk1/Gria2/Nrcam/Cacng3/Gria1/Clstn2/Lrrc4b/Chrm3/Chrm1/Grm1/Lrrc4/Grid1/Cacng8/Neto1/Lrrc4c/Cnih2/Cacng2/Sorcs3/Lrrc7/Gria3/Adra2a/Ptprz1/Lrfn1/Ptpro/Slc16a7
CC	GO:0008076	voltage-gated potassium channel complex	60	0.766977	1.86588	0.000105775	0.000105775	0.00468194	1232	tags=53%, list=9%, signal=49%	Kcnmb4/Kcnq5/Kcna2/Kcnc1/Hcn1/Snap25/Kcnq2/Kcnd2/Kcna1/Dpp10/Kcnip2/Kcnj3/Dpp6/Kcnc4/Kcns2/Kcna6/Kcnv1/Kcna4/Kcnk2/Kcnf1/Kcnip4/Nos1ap/Kcnip1/Kcnma1/Dlg2/Stx1a/Kcnab1/Kcnb1/Kcns3/Hcn2/Kcng4/Kcnc2
BP	GO:0019226	transmission of nerve impulse	60	0.794511	1.93286	0.000105775	0.000105775	0.00468194	1470	tags=53%, list=10%, signal=48%	Kcnmb4/Cacna1e/Kcna2/Cacna1a/Grik2/Scn8a/Scn1a/Kcnq2/Nrcam/Pak1/Cacng5/Cacng3/Ntrk3/Gria1/Kcnd2/Kcna1/Scn1b/Cacng8/Cacna1i/Dpp6/Cacng2/Grm7/Kcnc4/Sptbn4/Tnr/Fgf12/Cacna1g/Kcnma1/Fkbp1b/Ank3/Cntnap1/Cacna1h
CC	GO:0043195	terminal bouton	60	0.7811	1.90024	0.000105775	0.000105775	0.00468194	1644	tags=50%, list=12%, signal=44%	Grm4/Bdnf/Cck/Grin1/Grik2/Gria4/Gria2/Unc13a/Npy/Ptprn2/Syp/Grik4/Snca/Cplx1/Grm7/Gabrb3/Cplx2/Gria3/Sncb/L1cam/Ap1s1/Adora1/Erc2/Pclo/Kcnma1/Kcnc2/Dpysl2/Unc13c/Sept5/Rab3a
CC	GO:0043198	dendritic shaft	60	0.79613	1.9368	0.000105775	0.000105775	0.00468194	1763	tags=55%, list=12%, signal=48%	Syndig1/Grm4/Hcn1/Cacna1b/Gria2/Grm5/Gria1/Slc1a2/Kirrel3/Jph4/Rtn4r/Sez6/Cnih2/Inpp5j/Grm7/Slc12a5/Slc8a1/Ntsr2/Gria3/Kcna4/Lzts1/Cacna1c/Prex1/Rgs7bp/Grip2/Hcn2/Asic1/Map1a/Map2/Cnih3/Akap5/Lpar1/Nlgn1
BP	GO:0051966	regulation of synaptic transmission, glutamatergic	60	0.761907	1.85354	0.000105775	0.000105775	0.00468194	832	tags=37%, list=6%, signal=35%	Grm4/Grm3/Cnr1/Grik2/Gria4/Gria2/Grm5/Reln/Cacng5/Cacng3/Grm2/Grm1/Cacng8/Cckbr/Cacng2/Grm7/Nrxn1/Syt1/Mapk8ip2/Tnr/Mef2c/Adora1
BP	GO:0048168	regulation of neuronal synaptic plasticity	59	0.784411	1.90576	0.000105966	0.000105966	0.00468194	1408	tags=53%, list=10%, signal=48%	Rims1/Bdnf/Camk2a/Grin1/Grik2/Kcnn2/Grm5/Unc13a/Arc/Jph3/Shisa7/Rasgrf1/Slc8a2/Cntn2/Neurl1a/Syt4/Syp/Syn1/Snca/Neto1/Ephb2/Camk2b/Kcnj10/Vgf/Ppfia3/S100b/Kit/Shisa8/Shisa6/Ncdn/Shisa9
MF	GO:0005249	voltage-gated potassium channel activity	58	0.773864	1.87462	0.000106304	0.000106304	0.00468194	1232	tags=57%, list=9%, signal=52%	Kcnq5/Kcna2/Kcnc1/Kcnj9/Hcn1/Snap25/Kcnq2/Kcnh3/Kcnd2/Kcna1/Kcnj4/Kcnj16/Kcnip2/Kcnj3/Kcnj12/Kcnc4/Kcns2/Kcnj10/Kcna6/Kcnk3/Kcnv1/Kcnj11/Kcna4/Kcnk2/Kcnf1/Kcnma1/Kcnab1/Kcnb1/Kcns3/Hcn2/Kcng4/Kcnt1/Kcnc2
BP	GO:0043279	response to alkaloid	58	0.72443	1.75487	0.000106304	0.000106304	0.00468194	1498	tags=34%, list=11%, signal=31%	Crhr1/Cnr1/Ryr1/Ryr2/Grin1/Prkcg/Snca/Crhbp/Slc8a1/Adcy8/Prkce/Homer2/Chrnb2/Casq2/Adra1b/Ncam1/Nos1/Pgr/Adgrl3/Spidr
CC	GO:0098563	intrinsic component of synaptic vesicle membrane	58	0.764	1.85073	0.000106304	0.000106304	0.00468194	1723	tags=38%, list=12%, signal=33%	Sv2c/Slc17a7/Sv2b/Tmem163/Synpr/Ptprn2/Syp/Syn1/Syt2/Gabra2/Mal2/Syt1/Slc30a3/Slc32a1/Rab3c/Stx1a/Rab27b/Rab3b/Atp6v1g2/Sv2a/Rab3a/Syngr1
CC	GO:0032589	neuron projection membrane	57	0.794453	1.9219	0.000106519	0.000106519	0.00468194	1989	tags=60%, list=14%, signal=52%	Gabra6/Gabra5/Unc5a/Kcnc1/Hcn1/Grin1/Gabra1/Lamp5/Gria1/Ank1/Shisa7/Slc1a2/Cacng8/Gabrg2/Thy1/Kcnc4/Gabra2/Slc12a5/Kcnj11/Mapt/Adora1/Gabra3/Kcnb1/Hcn2/Hpca/Kcnc2/Shisa8/Shisa6/Shisa9/Robo2/Akap5/Gabra4/Robo1/Ppp1r9b
BP	GO:0050885	neuromuscular process controlling balance	56	0.700327	1.69148	0.000106781	0.000106781	0.00468194	1791	tags=34%, list=13%, signal=30%	Grin2c/Cacna1a/Jph3/Jph4/Slc1a3/Rbfox1/Nefl/Camk2b/Nrxn1/Nkx6-2/Tnr/Camta1/Kcnma1/Shank1/Cntnap1/Nr4a3/Hexb/Pde8b/Tifab
BP	GO:0051937	catecholamine transport	55	0.721377	1.73957	0.000107193	0.000107193	0.00468194	1516	tags=40%, list=11%, signal=36%	Crhr1/Cnr1/Kcna2/Prkcb/Syt7/Nat8l/Chga/Syt4/Snca/Syt2/Syt13/Vip/Syt1/Chrnb2/Cadps/Hrh3/Stx1a/Kcnb1/Ly6e/Rab3b/Smpd3/Syt6
BP	GO:0099601	regulation of neurotransmitter receptor activity	55	0.797511	1.92316	0.000107193	0.000107193	0.00468194	1546	tags=55%, list=11%, signal=49%	Nptx1/Gsg1l/Arc/Reln/Cacng5/Nptxr/Cacng3/Shisa7/Rasgrf1/Cacng8/Neto2/Nptx2/Rph3a/Neto1/Ephb2/Cnih2/Crhbp/Cacng2/Nrxn1/Adrb2/Mapk8ip2/Begain/Rasgrf2/Mef2c/Dlgap2/Shisa8/Shisa6/Shank1/Shisa9/Cnih3
BP	GO:0007632	visual behavior	53	0.732247	1.76056	0.000107458	0.000107458	0.00468194	1426	tags=30%, list=10%, signal=27%	Crhr1/Abcc8/Cacna1e/Cck/Grin1/Slc1a2/Atp1a3/Neto1/Rgs14/Chrnb2/Ndrg4/Adra1b/Cacna1c/Kit/Atxn1/Pde1b
BP	GO:0021695	cerebellar cortex development	53	0.738687	1.77605	0.000107458	0.000107458	0.00468194	1270	tags=30%, list=9%, signal=28%	Cbln1/Neurod2/Cacna1a/Grid2/Wnt7a/Sez6l/Faim2/Sez6/Nrxn1/Rfx4/Sez6l2/Zfp365/Cend1/Mdk/Trnp1/Sptbn2
BP	GO:1903539	protein localization to postsynaptic membrane	53	0.748205	1.79893	0.000107458	0.000107458	0.00468194	1739	tags=36%, list=12%, signal=32%	Nptx1/Grin2c/Stx1b/Camk2a/Grin1/Snap25/Nptxr/Cacng3/Nptx2/Cplx1/Cacng2/Lrrc7/Dlg2/Grip2/Mapk10/Cnih3/Tnik/Clstn1/Adam22
BP	GO:0008542	visual learning	51	0.722326	1.72964	0.000108003	0.000108003	0.00468194	1426	tags=29%, list=10%, signal=27%	Crhr1/Abcc8/Cacna1e/Cck/Grin1/Atp1a3/Neto1/Rgs14/Chrnb2/Ndrg4/Adra1b/Cacna1c/Kit/Atxn1/Pde1b
CC	GO:0098878	neurotransmitter receptor complex	51	0.813352	1.9476	0.000108003	0.000108003	0.00468194	1546	tags=53%, list=11%, signal=47%	Olfm3/Grin2c/Grid2/Grin1/Grik2/Gria4/Gria2/Cacng5/Cacng3/Gria1/Shisa7/Dlgap3/Grik4/Cacng8/Cnih2/Htr3a/Cacng2/Lrrc7/Gria3/Olfm2/Dlg2/Olfm1/Shisa8/Shisa6/Shank1/Shisa9/Cnih3
BP	GO:1900449	regulation of glutamate receptor signaling pathway	51	0.782318	1.87329	0.000108003	0.000108003	0.00468194	1546	tags=53%, list=11%, signal=47%	Gsg1l/Unc13a/Arc/Reln/Cacng5/Cacng3/Shisa7/Rasgrf1/Cacng8/Neto2/Rph3a/Neto1/Ephb2/Cnih2/Crhbp/Cacng2/Frrs1l/Nrxn1/Adrb2/Mapk8ip2/Rasgrf2/Mef2c/Shisa8/Shisa6/Shank1/Shisa9/Cnih3
CC	GO:0008328	ionotropic glutamate receptor complex	50	0.810637	1.93851	0.000108131	0.000108131	0.00468194	1546	tags=52%, list=11%, signal=47%	Olfm3/Grin2c/Grid2/Grin1/Grik2/Gria4/Gria2/Cacng5/Cacng3/Gria1/Shisa7/Dlgap3/Grik4/Cacng8/Cnih2/Cacng2/Lrrc7/Gria3/Olfm2/Dlg2/Olfm1/Shisa8/Shisa6/Shank1/Shisa9/Cnih3
BP	GO:0015800	acidic amino acid transport	50	0.7835	1.87361	0.000108131	0.000108131	0.00468194	1468	tags=44%, list=10%, signal=40%	Bdnf/Cck/Slc17a7/Slc1a6/Pak1/Grm2/Slc1a2/Slc6a1/Slc1a3/Syt4/Slc13a3/Snca/Grm7/Slc25a18/Apba1/Kcnj10/Adora1/Hrh3/Slc1a1/P2rx7/Dpysl2/Stxbp1
BP	GO:0099172	presynapse organization	50	0.773472	1.84963	0.000108131	0.000108131	0.00468194	1208	tags=40%, list=8%, signal=37%	Cbln1/Slitrk3/Lrfn5/Grid2/Wnt7a/Lrrtm3/Lrrtm1/Bsn/Slitrk1/Ntrk3/Lrrc4b/Snca/Nrxn1/Ntng2/Mdga2/Cbln2/Slitrk2/C5ar1/Pclo/Lrp4
MF	GO:0030594	neurotransmitter receptor activity	48	0.86741	2.06665	0.000108601	0.000108601	0.00468194	1099	tags=65%, list=8%, signal=60%	Gabrd/Gabra6/Grin2c/Gabbr2/Gabra5/Grid2/Grin1/Grik2/Gria4/Gabra1/Gria2/Grm5/Gria1/Gabrb2/Chrm3/Chrm1/Grm1/Grid1/Grik4/Gabrg2/Adrb1/Htr3a/Gabra2/Gabrb3/Htr5a/Gria3/Chrnb2/Adora1/Gabra3/Hrh3/Glrb
BP	GO:0050432	catecholamine secretion	48	0.719929	1.71527	0.000108601	0.000108601	0.00468194	1516	tags=40%, list=11%, signal=35%	Crhr1/Cnr1/Kcna2/Prkcb/Syt7/Chga/Syt4/Snca/Syt2/Syt13/Vip/Syt1/Chrnb2/Cadps/Hrh3/Stx1a/Kcnb1/Ly6e/Syt6
BP	GO:0008038	neuron recognition	45	0.763904	1.80802	0.000109409	0.000109409	0.00468194	1946	tags=49%, list=14%, signal=42%	Cnr1/Cntn6/Bdnf/Nrcam/Crtac1/Cntn2/Foxg1/Dscaml1/Dscam/Ephb2/Vstm2l/Gap43/Ptprz1/L1cam/Celsr3/Cdk5r1/Ncam1/Sema3a/Robo2/Ndn/Tnfrsf21/Robo1
BP	GO:0050433	regulation of catecholamine secretion	45	0.726139	1.71864	0.000109409	0.000109409	0.00468194	1089	tags=36%, list=8%, signal=33%	Crhr1/Cnr1/Kcna2/Prkcb/Syt7/Chga/Syt4/Snca/Syt2/Syt13/Vip/Syt1/Chrnb2/Hrh3/Stx1a/Kcnb1
BP	GO:1903307	positive regulation of regulated secretory pathway	45	0.743917	1.76071	0.000109409	0.000109409	0.00468194	1763	tags=47%, list=12%, signal=41%	Crhr1/Rims1/Syt7/Cdk5r2/Syt4/Cacna1i/Syt2/Itgam/Syt1/Prrt2/Cadps/Cacna1g/Syk/Itgb2/Stx1a/Kcnb1/Stxbp1/Cacna1h/Fcer1g/Rab3a/Nlgn1
CC	GO:0098686	hippocampal mossy fiber to CA3 synapse	44	0.819091	1.93504	0.000109673	0.000109673	0.00468194	817	tags=39%, list=6%, signal=37%	Gabra6/Adcy1/Bsn/Grin1/Grik2/Anks1b/Grik4/Calb1/Cacng2/Prkar1b/Mal2/Adcy8/Syt1/Slc30a3/Sh3gl2/Tnr/Slc16a7
BP	GO:0099054	presynapse assembly	43	0.786792	1.8562	0.000109926	0.000109926	0.00468194	1208	tags=44%, list=8%, signal=41%	Cbln1/Slitrk3/Lrfn5/Grid2/Wnt7a/Lrrtm3/Lrrtm1/Bsn/Slitrk1/Ntrk3/Lrrc4b/Snca/Nrxn1/Ntng2/Mdga2/Cbln2/Slitrk2/Pclo/Lrp4
MF	GO:0005230	extracellular ligand-gated ion channel activity	42	0.808011	1.90197	0.000110314	0.000110314	0.00468194	1209	tags=57%, list=8%, signal=52%	Gabrd/Gabra6/Grin2c/Gabra5/Grid2/Slc17a7/Grin1/Grik2/Gria4/Gabra1/Gria2/Gria1/Gabrb2/Grid1/Grik4/Gabrg2/Htr3a/Gabra2/Gabrb3/Gria3/Chrnb2/Gabra3/Glrb/P2rx7
BP	GO:0051932	synaptic transmission, GABAergic	42	0.805485	1.89602	0.000110314	0.000110314	0.00468194	925	tags=48%, list=6%, signal=45%	Gabra6/Cnr1/Bdnf/Gabra5/Gabra1/Pak1/Gabrb2/Slc6a1/Dnm1/Phf24/Cckbr/Gabrg2/Car7/Gabra2/Gabrb3/Prkce/Plcl2/Npas4/Adora1/Gabra3
CC	GO:0032590	dendrite membrane	41	0.79588	1.86893	0.000110632	0.000110632	0.00468194	1408	tags=56%, list=10%, signal=51%	Gabra6/Gabra5/Kcnc1/Hcn1/Grin1/Gabra1/Lamp5/Gria1/Shisa7/Cacng8/Gabrg2/Thy1/Kcnc4/Gabra2/Slc12a5/Gabra3/Kcnb1/Hcn2/Hpca/Kcnc2/Shisa8/Shisa6/Shisa9
BP	GO:0042596	fear response	41	0.791322	1.85822	0.000110632	0.000110632	0.00468194	1675	tags=49%, list=12%, signal=43%	Crhr1/Neurod2/Bdnf/Cacna1e/Cck/Gabra5/Grik2/Cckbr/Adrb1/Grm7/Mapk8ip2/Adra2a/Mef2c/Dpp4/Mdk/Asic1/Nr2e1/Gng7/Gja1/Pde8b
BP	GO:0099084	postsynaptic specialization organization	41	0.765959	1.79867	0.000110632	0.000110632	0.00468194	738	tags=32%, list=5%, signal=30%	Cbln1/Nptx1/Grid2/Lrrtm1/Reln/Nptxr/Ntrk3/Lrrc4b/Lrrc4/Nrxn1/Ntng2/Gap43/Lrfn1
CC	GO:0030285	integral component of synaptic vesicle membrane	40	0.779091	1.82324	0.000111037	0.000111037	0.00468194	1723	tags=42%, list=12%, signal=37%	Sv2c/Slc17a7/Sv2b/Tmem163/Synpr/Ptprn2/Syp/Syt2/Gabra2/Mal2/Syt1/Slc30a3/Slc32a1/Stx1a/Atp6v1g2/Sv2a/Syngr1
BP	GO:0002209	behavioral defense response	39	0.774076	1.80601	0.000111421	0.000111421	0.00468194	2204	tags=51%, list=15%, signal=43%	Neurod2/Bdnf/Cacna1e/Cck/Gabra5/Grik2/Cckbr/Grm7/Mapk8ip2/Mef2c/Dpp4/Mdk/Asic1/Nr2e1/Gng7/Gja1/Pde8b/Spire1/Npas2/Brinp1
CC	GO:0034704	calcium channel complex	39	0.775134	1.80847	0.000111421	0.000111421	0.00468194	1166	tags=44%, list=8%, signal=40%	Ryr1/Cacna1e/Cacna1a/Ryr2/Cacna1b/Cacnb3/Ryr3/Cacng8/Cacna1i/Cacng2/Akap6/Cacna1c/Nos1ap/Cacna1g/Pde4d/Cacna2d3/Fkbp1b
BP	GO:0001662	behavioral fear response	38	0.774835	1.80327	0.000111819	0.000111819	0.00468194	2204	tags=53%, list=15%, signal=45%	Neurod2/Bdnf/Cacna1e/Cck/Gabra5/Grik2/Cckbr/Grm7/Mapk8ip2/Mef2c/Dpp4/Mdk/Asic1/Nr2e1/Gng7/Gja1/Pde8b/Spire1/Npas2/Brinp1
BP	GO:0097484	dendrite extension	37	0.804216	1.86606	0.000112095	0.000112095	0.00468194	652	tags=35%, list=5%, signal=34%	Rims1/Bdnf/Rasal1/Unc13a/Cpne9/Cpne6/Cpne5/Bcl11a/Syt4/Syt2/Wasf1/Syt1/Sh3gl2
MF	GO:0098960	postsynaptic neurotransmitter receptor activity	37	0.87055	2.01998	0.000112095	0.000112095	0.00468194	1099	tags=68%, list=8%, signal=63%	Gabrd/Gabra6/Grin2c/Gabra5/Grid2/Grin1/Grik2/Gria4/Gabra1/Gria2/Grm5/Gria1/Gabrb2/Chrm1/Grm1/Grid1/Grik4/Gabrg2/Adrb1/Gabra2/Gabrb3/Gria3/Chrnb2/Gabra3/Glrb
MF	GO:0005245	voltage-gated calcium channel activity	36	0.801704	1.85332	0.0001126	0.0001126	0.00468194	1470	tags=47%, list=10%, signal=42%	Cnr1/Ryr1/Cacna1e/Cacna1a/Cacna1b/Cacng5/Cacng3/Cacnb3/Cacng8/Cacna1i/Cacng2/Grm7/Cacna1c/Cacna1g/Cacna2d3/Ncs1/Cacna1h
MF	GO:0022824	transmitter-gated ion channel activity	35	0.855084	1.9693	0.00011302	0.00011302	0.00468194	1099	tags=63%, list=8%, signal=58%	Gabrd/Gabra6/Grin2c/Gabra5/Grid2/Grin1/Grik2/Gria4/Gabra1/Gria2/Gria1/Gabrb2/Grid1/Grik4/Gabrg2/Htr3a/Gabra2/Gabrb3/Gria3/Chrnb2/Gabra3/Glrb
MF	GO:0022835	transmitter-gated channel activity	35	0.855084	1.9693	0.00011302	0.00011302	0.00468194	1099	tags=63%, list=8%, signal=58%	Gabrd/Gabra6/Grin2c/Gabra5/Grid2/Grin1/Grik2/Gria4/Gabra1/Gria2/Gria1/Gabrb2/Grid1/Grik4/Gabrg2/Htr3a/Gabra2/Gabrb3/Gria3/Chrnb2/Gabra3/Glrb
BP	GO:0051590	positive regulation of neurotransmitter transport	35	0.790255	1.81999	0.00011302	0.00011302	0.00468194	1468	tags=46%, list=10%, signal=41%	Rims1/Stx1b/Cacna1b/Unc13a/Syt7/Slc6a1/Nat8l/Snca/Syt2/Apln/Syt1/Prrt2/Stx1a/P2rx7/Rab3b/Stxbp1
MF	GO:0099529	neurotransmitter receptor activity involved in regulation of postsynaptic membrane potential	35	0.865931	1.99428	0.00011302	0.00011302	0.00468194	1099	tags=66%, list=8%, signal=61%	Gabrd/Gabra6/Grin2c/Gabra5/Grid2/Grin1/Grik2/Gria4/Gabra1/Gria2/Gria1/Gabrb2/Chrm1/Grid1/Grik4/Gabrg2/Adrb1/Gabra2/Gabrb3/Gria3/Chrnb2/Gabra3/Glrb
BP	GO:0001504	neurotransmitter uptake	33	0.785194	1.79836	0.00011396	0.00011396	0.00468194	1459	tags=42%, list=10%, signal=38%	Slc1a6/Gpm6b/Slc1a2/Slc6a1/Nat8l/Slc1a3/Snca/Kcnj10/Rgs4/Gfap/Nos1/Slc1a1/Syngr3/Rab3b
BP	GO:0021696	cerebellar cortex morphogenesis	33	0.773726	1.77209	0.00011396	0.00011396	0.00468194	1270	tags=33%, list=9%, signal=30%	Cbln1/Cacna1a/Grid2/Wnt7a/Faim2/Nrxn1/Rfx4/Zfp365/Cend1/Trnp1/Sptbn2
BP	GO:0051931	regulation of sensory perception	33	0.80353	1.84036	0.00011396	0.00011396	0.00468194	1436	tags=52%, list=10%, signal=46%	Grm3/Cck/Grm1/Cacnb3/Cckbr/Kcnc4/Vip/Adrb2/Kcnj10/Ctss/Adora1/Oprl1/Ncam1/Nos1/Fabp5/Adra2c/Fcgr4
BP	GO:0099174	regulation of presynapse organization	33	0.822088	1.88286	0.00011396	0.00011396	0.00468194	838	tags=45%, list=6%, signal=43%	Cbln1/Slitrk3/Lrfn5/Grid2/Wnt7a/Lrrtm1/Slitrk1/Ntrk3/Lrrc4b/Snca/Nrxn1/Ntng2/Mdga2/Cbln2/Slitrk2
MF	GO:0042165	neurotransmitter binding	32	0.800508	1.82653	0.000114325	0.000114325	0.00468194	1099	tags=38%, list=8%, signal=35%	Crhr1/Grin1/Slc6a12/Chrm3/Slc6a1/Htr3a/Crhbp/Cbs/Slc6a13/Htr5a/Chrnb2/Glrb
BP	GO:0051930	regulation of sensory perception of pain	32	0.796702	1.81785	0.000114325	0.000114325	0.00468194	1436	tags=50%, list=10%, signal=45%	Grm3/Cck/Grm1/Cckbr/Kcnc4/Vip/Adrb2/Kcnj10/Ctss/Adora1/Oprl1/Ncam1/Nos1/Fabp5/Adra2c/Fcgr4
BP	GO:0099068	postsynapse assembly	32	0.78785	1.79765	0.000114325	0.000114325	0.00468194	1370	tags=47%, list=10%, signal=42%	Cbln1/Nptx1/Grid2/Lrrtm1/Reln/Nptxr/Ntrk3/Lrrc4b/Ephb2/Nrxn1/Ntng2/Gap43/Lrfn1/Lrp4/Shank1
MF	GO:1904315	transmitter-gated ion channel activity involved in regulation of postsynaptic membrane potential	32	0.861914	1.96664	0.000114325	0.000114325	0.00468194	1099	tags=66%, list=8%, signal=61%	Gabrd/Gabra6/Grin2c/Gabra5/Grid2/Grin1/Grik2/Gria4/Gabra1/Gria2/Gria1/Gabrb2/Grid1/Grik4/Gabrg2/Gabra2/Gabrb3/Gria3/Chrnb2/Gabra3/Glrb
CC	GO:0044298	cell body membrane	30	0.835487	1.89085	0.00011546	0.00011546	0.00468194	1232	tags=47%, list=9%, signal=43%	Gabra6/Kcna2/Gabra5/Unc5a/Kcnc1/Kcnd2/Rgs8/Thy1/Kcnc4/Adrb2/Adcy8/Kcnb1/Hpca/Kcnc2
CC	GO:0098688	parallel fiber to Purkinje cell synapse	30	0.820903	1.85784	0.00011546	0.00011546	0.00468194	1270	tags=53%, list=9%, signal=49%	Grm4/Cbln1/Cntn6/Grid2/Kcnj9/Cadm3/Grin1/Scn8a/Slc1a6/Cadps2/Kcnj3/Gria3/Slc16a7/Pclo/Ctnna2/Sptbn2
MF	GO:0005272	sodium channel activity	29	0.787953	1.77341	0.000116131	0.000116131	0.00468194	1224	tags=48%, list=9%, signal=44%	Hcn1/Grik2/Scn8a/Gria2/Scn1a/Scn2b/Scn1b/Grik4/Trpm2/Scn4b/Scnn1b/Hcn2/Asic1/Scn3b
BP	GO:0014046	dopamine secretion	29	0.783791	1.76404	0.000116131	0.000116131	0.00468194	695	tags=34%, list=5%, signal=33%	Cnr1/Kcna2/Prkcb/Syt7/Syt4/Snca/Syt2/Syt13/Syt1/Chrnb2
BP	GO:0014059	regulation of dopamine secretion	29	0.783791	1.76404	0.000116131	0.000116131	0.00468194	695	tags=34%, list=5%, signal=33%	Cnr1/Kcna2/Prkcb/Syt7/Syt4/Snca/Syt2/Syt13/Syt1/Chrnb2
BP	GO:0019228	neuronal action potential	29	0.813145	1.83011	0.000116131	0.000116131	0.00468194	1470	tags=55%, list=10%, signal=50%	Kcnmb4/Kcna2/Grik2/Scn8a/Scn1a/Gria1/Kcnd2/Kcna1/Cacna1i/Dpp6/Kcnc4/Fgf12/Cacna1g/Kcnma1/Ank3/Cacna1h
BP	GO:0060074	synapse maturation	29	0.78034	1.75628	0.000116131	0.000116131	0.00468194	630	tags=41%, list=4%, signal=40%	Neurod2/Reln/Igsf21/Sez6l/Neurl1a/Nefl/Sez6/Camk2b/Nrxn1/Sez6l2/Nrg2/Bcan
MF	GO:0098918	structural constituent of synapse	29	0.791866	1.78222	0.000116131	0.000116131	0.00468194	1270	tags=38%, list=9%, signal=35%	Rims1/Bsn/Ppfia2/Ina/Nefl/Camk2b/Dnm3/Erc2/Pclo/Dlg2/Sptbn2
BP	GO:0099560	synaptic membrane adhesion	29	0.784509	1.76566	0.000116131	0.000116131	0.00468194	1872	tags=55%, list=13%, signal=48%	Slitrk3/Lrfn5/Slitrk1/Lrrc4b/Lrrc4/Lrrc4c/Nrxn1/Ntng2/Mdga2/Pcdh8/Slitrk2/Ntng1/Sparcl1/Igsf9b/Nlgn1/Pcdh17
BP	GO:1905606	regulation of presynapse assembly	29	0.836037	1.88163	0.000116131	0.000116131	0.00468194	838	tags=52%, list=6%, signal=49%	Cbln1/Slitrk3/Lrfn5/Grid2/Wnt7a/Lrrtm1/Slitrk1/Ntrk3/Lrrc4b/Snca/Nrxn1/Ntng2/Mdga2/Cbln2/Slitrk2
CC	GO:0032281	AMPA glutamate receptor complex	28	0.848132	1.89878	0.000116782	0.000116782	0.00468194	1546	tags=61%, list=11%, signal=54%	Olfm3/Gria4/Gria2/Cacng5/Cacng3/Gria1/Shisa7/Cacng8/Cnih2/Cacng2/Gria3/Olfm2/Olfm1/Shisa8/Shisa6/Shisa9/Cnih3
CC	GO:0032809	neuronal cell body membrane	28	0.839023	1.87838	0.000116782	0.000116782	0.00468194	1232	tags=50%, list=9%, signal=46%	Gabra6/Kcna2/Gabra5/Unc5a/Kcnc1/Kcnd2/Rgs8/Thy1/Kcnc4/Adrb2/Adcy8/Kcnb1/Hpca/Kcnc2
BP	GO:0098698	postsynaptic specialization assembly	28	0.810148	1.81374	0.000116782	0.000116782	0.00468194	738	tags=43%, list=5%, signal=41%	Cbln1/Nptx1/Grid2/Lrrtm1/Reln/Nptxr/Ntrk3/Lrrc4b/Nrxn1/Ntng2/Gap43/Lrfn1
BP	GO:1904861	excitatory synapse assembly	27	0.797198	1.77374	0.00011755	0.00011755	0.00470326	1377	tags=48%, list=10%, signal=44%	Cbln1/Nptx1/Grid2/Wnt7a/Lrrtm1/Reln/Ntrk3/Lrrc4b/Lrrc4/Nrxn1/Lrfn1/Shank1/Sema4a
BP	GO:1903859	regulation of dendrite extension	26	0.854255	1.88842	0.000118483	0.000118483	0.00471563	561	tags=38%, list=4%, signal=37%	Rims1/Rasal1/Unc13a/Cpne9/Cpne6/Cpne5/Bcl11a/Syt4/Syt2/Syt1
BP	GO:2000311	regulation of AMPA receptor activity	26	0.818737	1.80991	0.000118483	0.000118483	0.00471563	1763	tags=73%, list=12%, signal=64%	Gsg1l/Arc/Reln/Cacng5/Cacng3/Shisa7/Cacng8/Cnih2/Cacng2/Nrxn1/Adrb2/Mapk8ip2/Mef2c/Shisa8/Shisa6/Shank1/Shisa9/Cnih3/Nlgn1
BP	GO:0014047	glutamate secretion	25	0.806693	1.77597	0.000119048	0.000119048	0.00471563	1468	tags=52%, list=10%, signal=47%	Bdnf/Cck/Pak1/Grm2/Syt4/Snca/Grm7/Apba1/Adora1/Hrh3/P2rx7/Dpysl2/Stxbp1
BP	GO:0042220	response to cocaine	25	0.807604	1.77798	0.000119048	0.000119048	0.00471563	1389	tags=44%, list=10%, signal=40%	Crhr1/Cnr1/Snca/Crhbp/Homer2/Chrnb2/Adra1b/Ncam1/Nos1/Pgr/Adgrl3
CC	GO:0044305	calyx of Held	25	0.859265	1.89171	0.000119048	0.000119048	0.00471563	1637	tags=68%, list=11%, signal=60%	Kcna2/Kcnc1/Unc13a/Prkcb/Prkcg/Atp1a3/Kcna1/Calb1/Cplx1/Kcnc4/Cplx2/Kcnk2/Adora1/Nos1/Ncs1/Unc13c/Sept5
CC	GO:0099523	presynaptic cytosol	24	0.813698	1.78176	0.000119646	0.000119646	0.00472048	707	tags=42%, list=5%, signal=40%	Camk2a/Prkcb/Prkcg/Ppfia2/Trim9/Anks1b/Calb1/Prkce/Sh3gl2/Sncb
BP	GO:1903861	positive regulation of dendrite extension	24	0.850204	1.8617	0.000119646	0.000119646	0.00472048	561	tags=38%, list=4%, signal=36%	Rims1/Rasal1/Unc13a/Cpne9/Cpne6/Cpne5/Syt4/Syt2/Syt1
MF	GO:0008066	glutamate receptor activity	23	0.914785	1.99312	0.000120149	0.000120149	0.00472156	657	tags=70%, list=5%, signal=66%	Grm4/Grm3/Grin2c/Grid2/Grin1/Grik2/Gria4/Gria2/Grm5/Gria1/Grm2/Grm1/Grid1/Grik4/Grm7/Gria3
BP	GO:2000310	regulation of NMDA receptor activity	23	0.813081	1.77153	0.000120149	0.000120149	0.00472156	799	tags=43%, list=6%, signal=41%	Reln/Rasgrf1/Rph3a/Ephb2/Cnih2/Crhbp/Nrxn1/Mapk8ip2/Rasgrf2/Mef2c
BP	GO:0007214	gamma-aminobutyric acid signaling pathway	22	0.871837	1.88886	0.000120685	0.000120685	0.00473327	925	tags=59%, list=6%, signal=55%	Gabra6/Gabbr2/Bdnf/Gabra5/Cacna1a/Gabra1/Gabrb2/Phf24/Gabrg2/Gabra2/Gabrb3/Plcl2/Gabra3
BP	GO:0097107	postsynaptic density assembly	21	0.817464	1.75757	0.000121773	0.000121773	0.00475712	738	tags=43%, list=5%, signal=41%	Cbln1/Nptx1/Grid2/Lrrtm1/Reln/Ntrk3/Lrrc4b/Nrxn1/Lrfn1
MF	GO:0099604	ligand-gated calcium channel activity	21	0.844471	1.81563	0.000121773	0.000121773	0.00475712	413	tags=38%, list=3%, signal=37%	Grin2c/Ryr1/Ryr2/Grin1/Jph3/Jph4/Ryr3/Trpm2
CC	GO:0098831	presynaptic active zone cytoplasmic component	20	0.819054	1.74838	0.000122684	0.000122684	0.00478331	2000	tags=65%, list=14%, signal=56%	Rims4/Rims1/Bsn/Unc13a/Rims3/Ppfia3/Rimbp2/Erc2/Pclo/Ctnna2/Unc13c/Nr3c2/Rims2
BP	GO:1905874	regulation of postsynaptic density organization	19	0.863335	1.8244	0.000124039	0.000124039	0.00482663	738	tags=42%, list=5%, signal=40%	Cbln1/Nptx1/Grid2/Lrrtm1/Ntrk3/Lrrc4b/Nrxn1/Lrfn1
CC	GO:0043194	axon initial segment	18	0.861818	1.80467	0.000125125	0.000125125	0.00483101	1428	tags=72%, list=10%, signal=65%	Cck/Scn8a/Scn1a/Kcnq2/Nrcam/Ank1/Lrrc7/Bcan/Sptbn4/Map1a/Ank3/Trim46/Map2
BP	GO:0048172	regulation of short-term neuronal synaptic plasticity	18	0.862231	1.80554	0.000125125	0.000125125	0.00483101	1723	tags=78%, list=12%, signal=68%	Bdnf/Grik2/Unc13a/Shisa7/Slc8a2/Syt4/Syp/Syn1/Ppfia3/Shisa8/Shisa6/Shisa9/Rab3a/Syngr1
BP	GO:0099150	regulation of postsynaptic specialization assembly	18	0.888406	1.86035	0.000125125	0.000125125	0.00483101	738	tags=56%, list=5%, signal=53%	Cbln1/Nptx1/Grid2/Lrrtm1/Nptxr/Ntrk3/Lrrc4b/Nrxn1/Gap43/Lrfn1
BP	GO:0150052	regulation of postsynapse assembly	18	0.888406	1.86035	0.000125125	0.000125125	0.00483101	738	tags=56%, list=5%, signal=53%	Cbln1/Nptx1/Grid2/Lrrtm1/Nptxr/Ntrk3/Lrrc4b/Nrxn1/Gap43/Lrfn1
BP	GO:0048791	calcium ion-regulated exocytosis of neurotransmitter	17	0.890829	1.85305	0.000125865	0.000125865	0.00484076	561	tags=59%, list=4%, signal=57%	Rims4/Rims1/Cacna1a/Stx1b/Snap25/Syt7/Rims3/Syt4/Syt2/Syt1
BP	GO:1900451	positive regulation of glutamate receptor signaling pathway	17	0.872142	1.81418	0.000125865	0.000125865	0.00484076	530	tags=47%, list=4%, signal=45%	Unc13a/Arc/Reln/Cacng3/Cacng8/Ephb2/Cacng2/Adrb2
MF	GO:0004970	ionotropic glutamate receptor activity	16	0.903602	1.86126	0.000127065	0.000127065	0.00485864	657	tags=62%, list=5%, signal=60%	Grin2c/Grid2/Grin1/Grik2/Gria4/Gria2/Gria1/Grid1/Grik4/Gria3
CC	GO:0033268	node of Ranvier	16	0.893268	1.83997	0.000127065	0.000127065	0.00485864	1303	tags=75%, list=9%, signal=68%	Scn8a/Spock1/Scn1a/Kcnq2/Nrcam/Cntn2/Scn1b/Bcan/Sptbn4/Myoc/Cdh1/Ank3
BP	GO:1904889	regulation of excitatory synapse assembly	16	0.871661	1.79546	0.000127065	0.000127065	0.00485864	738	tags=56%, list=5%, signal=53%	Cbln1/Nptx1/Grid2/Wnt7a/Lrrtm1/Ntrk3/Lrrc4b/Nrxn1/Lrfn1
BP	GO:0090129	positive regulation of synapse maturation	9	0.931705	1.72958	0.000142106	0.000142106	0.00541292	462	tags=56%, list=3%, signal=54%	Neurod2/Reln/Neurl1a/Camk2b/Nrxn1
MF	GO:0099528	G protein-coupled neurotransmitter receptor activity	9	0.923907	1.71511	0.000142106	0.000142106	0.00541292	1016	tags=78%, list=7%, signal=72%	Gabbr2/Chrm3/Chrm1/Grm1/Adrb1/Htr5a/Hrh3
MF	GO:0098988	G protein-coupled glutamate receptor activity	8	0.923712	1.6771	0.000145624	0.000145624	0.0055363	452	tags=75%, list=3%, signal=73%	Grm4/Grm3/Grm5/Grm2/Grm1/Grm7
BP	GO:0001558	regulation of cell growth	356	0.520191	1.35253	0.00019998	0.00019998	0.00718993	2481	tags=24%, list=17%, signal=20%	Rims1/Bdnf/Rasal1/Unc13a/Pak1/Cpne9/Pi16/Ntrk3/Cpne6/Zc3h12d/Cpne5/Bcl11a/Fstl4/Syt4/Il3ra/Omg/Rtn4r/Fgf13/Wt1/Syt2/Dscam/Adrb1/Dcx/Syt1/Cdh4/Sema4f/Akap6/Rgs4/Aatk/Mapt/Tro/L1cam/Plxna4/Tnr/Cd44/Frzb/Cdk5r1/Islr2/Tmc8/Nanos1/Sema3a/Fn1/Olfm1/Dpysl2/Sema7a/Trim46/Sema4a/Dact3/Map2/Sema6b/Slit1/Gja1/Crabp2/Ptprj/Trpv2/Clstn1/Dnph1/Socs2/Bcl6/Osgin1/Epha7/Mag/Sema3e/Adnp/Ppp1r9b/Mndal/Rims2/Pin1/Sf…
BP	GO:0002790	peptide secretion	469	0.523509	1.36517	0.00019998	0.00019998	0.00718993	2066	tags=24%, list=14%, signal=21%	Crhr1/Neurod1/Abcc8/Cbln1/Cnr1/Crtam/Cacna1e/Myt1/Stxbp5l/Pou2f2/Syt7/Tlr8/S100a9/Dio2/Ptprn2/Tfap2b/Gpr68/Chga/Syt4/Epha5/Vsnl1/Tfr2/Cckbr/Cplx1/Pex5l/Trpm2/Ptprn/Adrb1/Crhbp/Nrxn1/Apln/Panx2/Rasgrp1/Pax6/Rasl10b/Havcr2/Adcy8/C1qtnf4/Prkce/Ptpn22/Kcnj11/Adra2a/Vgf/Lcp2/Flt3/Rab3c/Gpr27/Adora1/Cacna1c/Nnat/Cd74/Glrx/Rab15/Syk/Pclo/Olfm2/Stx1a/Nos1/Kcnb1/Lilra5/Isg15/Mdk/Panx1/Mapk11/Fkbp1b/Rsad2/…
MF	GO:0005488	binding	9441	0.410692	1.08346	0.00019998	0.00019998	0.00718993	2512	tags=18%, list=18%, signal=44%	Fat2/Cbln3/Gh/Rims4/Crhr1/Neurod1/Mybpc1/Syndig1/Plch2/Rims1/Prl/Gabra6/Grm4/Abcc8/Kcnmb4/Kcnq5/Olfm3/Cbln1/Cnr1/Mctp1/Cntn6/Wif1/Nptx1/Cxcl10/Neurod2/Grin2c/Epha8/Cdh15/Gabbr2/Fabp4/Crtam/Amer3/Rgs1/Adcy1/Mpp3/Kif26b/Bdnf/Ryr1/Cacna1e/Lrfn5/Srrm3/Diras2/Kcna2/Myt1/Cck/Gabra5/Nell2/Cacna1a/Stx1b/Grid2/Unc5d/Kcnc1/Scrt1/Egr4/Stxbp5l/Nrxn3/Nrg3/Kcnj9/Rnf112/Chgb/Wnt7a/Hcn1/Lhx2/Ryr2/Cxcl14/Cacna1b/…
BP	GO:0006873	cellular ion homeostasis	446	0.526442	1.37186	0.00019998	0.00019998	0.00718993	2664	tags=29%, list=19%, signal=24%	Crhr1/Plch2/Cxcl10/Grin2c/Ryr1/Cacna1a/Ryr2/Grin1/Grik2/Prkcb/Jph3/Slc8a2/Atp1a3/Grm1/Chga/Slc24a2/Cacnb3/Tfr2/Ryr3/Ccr1/Cacna1i/Snca/Cckbr/Calb1/Thy1/Car7/Trpm2/Ubash3b/Adrb1/C3ar1/Gng3/Slc12a5/Adrb2/Slc8a1/Kcnk3/Adcy8/Slc30a3/Prkce/Tmem178/Akap6/Ank2/S100b/Plcb1/Gm5127/Fam155a/Tbxas1/Casq2/Lcn2/Mt2/Adra1b/C5ar1/Cacna1c/Gpr3/Slc4a4/Ackr4/Coro1a/Slc40a1/Cacna1g/Pde4d/Hrh3/Oprl1/Kcnma1/Xk/Nos1/Fkb…
BP	GO:0006955	immune response	844	0.482689	1.26375	0.00019998	0.00019998	0.00718993	2664	tags=28%, list=19%, signal=24%	Crhr1/Cnr1/Cxcl10/Crtam/Cxcl14/Cxcl9/Pou2f2/Prkcb/Tlr8/S100a9/Myo1g/Oas2/Gzmb/Chga/Cacnb3/Ccr1/Snca/Aqp4/Thy1/Lst1/C3ar1/Pianp/Cd48/Rasgrp1/Apbb1ip/Mx1/Oasl1/Itgal/Itgam/Cplx2/C3/Havcr2/Prkce/Ifi204/Ptpn22/Adgrb1/Ifi44/Fcgr1/Naip2/Lcp2/Pirb/Oas3/Ifit3/Plcl2/Mef2c/Tnfaip8l2/Themis2/Lcn2/Mx2/Pf4/H2-Eb1/Cd44/Pik3ap1/C2/C5ar1/Ackr4/Hck/Coro1a/Cd74/C4b/Gbp6/Pstpip1/H2-Aa/Pik3cd/H2-Ab1/Oasl2/Fyb/Zbp1/S…
BP	GO:0010035	response to inorganic substance	357	0.531311	1.38135	0.00019998	0.00019998	0.00718993	2004	tags=22%, list=14%, signal=20%	Abcc8/Kcnmb4/Nptx1/Neurod2/Fabp4/Rnf112/Hcn1/Ryr2/Rasal1/Syt7/Cpne9/Cpne6/Cpne5/Gpr37l1/Slc1a3/Kcna1/Syt4/Tfr2/Nefl/Snca/Trpm2/Syt2/Camk2b/Crhbp/Nrxn1/Hk3/Syt13/Adcy8/Syt1/Slc30a3/Mapt/Lrp11/Alox5ap/Plcb1/Mef2c/Lcn2/Mt2/Tnnc1/Gpr37/Cpne4/Slc40a1/Glrx/Cacna1g/Cdh1/Ncam1/Kcnma1/Dlg2/Gatm/Hpca/Ppp3ca/P2rx7/Kcnc2/Epor/Fn1/Ank3/Hsph1/Hmox1/Fas/Nol3/Sirpa/Nr4a3/Smpd3/Spidr/Syt6/Sod3/Cpne7/Pde1c/Fbln5/N…
BP	GO:0016049	cell growth	427	0.512227	1.33432	0.00019998	0.00019998	0.00718993	2487	tags=24%, list=17%, signal=21%	Rims1/Bdnf/Lhx2/Rasal1/Unc13a/Pak1/Cpne9/Pi16/Ntrk3/Cpne6/Zc3h12d/Cpne5/Bcl11a/Fstl4/Syt4/Il3ra/Omg/Rtn4r/Fgf13/Wt1/Syt2/Dscam/Adrb1/Wasf1/Dcx/Syt1/Cdh4/Sema4f/Akap6/Bcan/Rgs4/Sh3gl2/Aatk/Mapt/Tro/L1cam/Plxna4/Tnr/Cd44/Frzb/Adra1b/Cdk5r1/Islr2/Tmc8/Auts2/Pak7/Nanos1/Sema3a/Fn1/Olfm1/Dpysl2/Sema7a/Trim46/Sema4a/Dact3/Map2/Sema6b/Slit1/Gja1/Crabp2/Ptprj/Trpv2/Raph1/Clstn1/Dnph1/Socs2/Bcl6/Dclk1/Osg…
BP	GO:0030003	cellular cation homeostasis	439	0.528389	1.37684	0.00019998	0.00019998	0.00718993	2664	tags=29%, list=19%, signal=24%	Crhr1/Plch2/Cxcl10/Grin2c/Ryr1/Cacna1a/Ryr2/Grin1/Grik2/Prkcb/Jph3/Slc8a2/Atp1a3/Grm1/Chga/Slc24a2/Cacnb3/Tfr2/Ryr3/Ccr1/Cacna1i/Snca/Cckbr/Calb1/Thy1/Car7/Trpm2/Ubash3b/Adrb1/C3ar1/Gng3/Slc12a5/Adrb2/Slc8a1/Kcnk3/Adcy8/Slc30a3/Prkce/Tmem178/Akap6/Ank2/S100b/Plcb1/Gm5127/Fam155a/Casq2/Lcn2/Mt2/Adra1b/C5ar1/Cacna1c/Gpr3/Slc4a4/Ackr4/Coro1a/Slc40a1/Cacna1g/Pde4d/Hrh3/Oprl1/Kcnma1/Xk/Nos1/Fkbp1b/P2r…
BP	GO:0032386	regulation of intracellular transport	382	0.538878	1.40234	0.00019998	0.00019998	0.00718993	1671	tags=19%, list=12%, signal=17%	Rims4/Crhr1/Rims1/Grm4/Adcy1/Stx1b/Stxbp5l/Nrxn3/Wnt7a/Camk2a/Unc13a/Prkcb/Syt7/Pak1/Prkcg/Apba2/Ppfia2/Chrm1/Rims3/Syt4/Cacnb3/Syp/Cplx1/Syt2/Cnih2/Grm7/Apba1/Adrb2/Ptpn5/Cplx2/Syt1/Prkce/Ptpn22/Mrln/Fez1/Apod/Mapt/Adra2a/Napb/Chrnb2/Prrt2/Ndrg4/Sorl1/Derl3/Tnnc1/Cdk5r1/Gli3/Syk/Cdh1/Spag5/Stx1a/Kcnb1/Mlc1/Hpca/Ank3/Cd300a/Ncs1/Hmox1/Trim46/Nol3/Bag3/Lcp1/Rac2/Map2/Stxbp1/Yod1/Cd84/Camk4/Fcer1g/…
BP	GO:0042493	response to drug	587	0.508539	1.32834	0.00019998	0.00019998	0.00718993	1989	tags=21%, list=14%, signal=19%	Crhr1/Abcc8/Cnr1/Bdnf/Ryr1/Kcna2/Cacna1a/Rnf112/Slc17a7/Ryr2/Grin1/Slc1a6/Prkcb/Syt7/Prkcg/Chrm3/Slc1a2/Nat8l/Chrm1/Atp1a3/Gpr37l1/Slc1a3/Rgs8/Syt4/Epha5/Slc13a3/Nefl/Adcy2/Snca/Aqp4/Trpm2/Syt2/Crhbp/Slc25a18/Hk3/Slc12a5/Syt13/Cbs/Kcnj10/Slc8a1/Ptpn5/Kcnk3/Adcy8/Syt1/Prkce/Ptpn22/Stra6l/Rgs4/Kcnj11/Slc32a1/Homer2/Chrnb2/Aldh1a1/Cdo1/Plcb1/Mef2c/Slc52a3/Casq2/Lcn2/Unc79/Adra1b/Gpr37/Cdk5r1/Glrx/Nf…
BP	GO:0044087	regulation of cellular component biogenesis	813	0.492099	1.28835	0.00019998	0.00019998	0.00718993	2723	tags=23%, list=19%, signal=20%	Syndig1/Rims1/Cbln1/Nptx1/Slitrk3/Bdnf/Lrfn5/Cck/Stx1b/Grid2/Wnt7a/Lrrtm3/Lrrtm1/Grin1/Stmn2/Slitrk1/Unc13a/Pak1/Nptxr/Ntrk3/Clstn2/Lrrc4b/Slitrk5/Gpm6b/Add2/Trim9/Neurl1a/Ttbk1/Chga/Tppp/Xlr3b/Adgrb2/Snca/Rap1gap/Thy1/Trpm2/Ephb2/Inpp5j/Nrxn1/Tmsb15b1/Wasf1/Lhfpl4/Adgrb3/Ntng2/Prkce/Nrg2/Stmn1/Adgrb1/Fez1/Apod/Dnm3/Gap43/Mdga2/Mapt/Napb/Ephb1/Chrnb2/Tmeff2/Lrfn1/Prrt2/Lrtm2/Sorl1/Cbln2/Mef2c/Tbc…
BP	GO:0044089	positive regulation of cellular component biogenesis	450	0.50866	1.32587	0.00019998	0.00019998	0.00718993	2275	tags=20%, list=16%, signal=18%	Syndig1/Rims1/Cbln1/Slitrk3/Bdnf/Cck/Grid2/Wnt7a/Lrrtm3/Lrrtm1/Slitrk1/Pak1/Ntrk3/Clstn2/Lrrc4b/Slitrk5/Neurl1a/Ttbk1/Chga/Tppp/Xlr3b/Adgrb2/Thy1/Ephb2/Nrxn1/Wasf1/Adgrb3/Prkce/Adgrb1/Dnm3/Mapt/Ephb1/Lrtm2/Cbln2/Slitrk2/Gda/Myoc/Coro1a/Frmd7/Syk/Nckap1l/Kit/Spag5/Auts2/Actr3b/Lrrn3/P2rx7/Dock11/Ctnna2/Wnt4/Eps8l1/Icam1/S100a10/Fas/Sema4a/Lcp1/Adgrl3/Synpo2/Rac2/Smpd3/Gbp5/Spidr/Ikzf1/Evl/Ptprj/Ad…
BP	GO:0048870	cell motility	1225	0.462925	1.21514	0.00019998	0.00019998	0.00718993	2285	tags=22%, list=16%, signal=20%	Fat2/Abcc8/Mctp1/Cxcl10/Epha8/Cacna1e/Cck/Unc5d/Scrt1/Nrg3/Wnt7a/Cxcl14/Camk2a/Cxcl9/Grin1/Spock1/Arc/Pax3/Pak1/Reln/Ntrk3/S100a9/Ptprt/Myo1g/Chl1/Add2/Kirrel3/Il16/Cntn2/Neurl1a/Prr5/Tnfaip6/Foxg1/Astn1/Chga/Cdk5r2/Arx/Ccr1/Fgf13/Ptprr/Wt1/Thy1/Trpm2/Camk2b/C3ar1/Csf3r/Tmsb15b1/Rasgef1a/Megf10/Fat3/Pstpip2/Pou3f3/Dcx/Pax6/Slc8a1/Itgam/Prkce/Sema4f/Ptpn22/Madcam1/Dnah5/Scg2/Adgrb1/Apod/Mapt/Gpc5/…
BP	GO:0051241	negative regulation of multicellular organismal process	987	0.473372	1.24093	0.00019998	0.00019998	0.00718993	2309	tags=24%, list=16%, signal=21%	Abcc8/Cbln1/Adra1d/Cxcl10/Neurod2/Bdnf/Cck/Nrg3/Wnt7a/Lhx2/Stmn2/Spock1/Tlr8/Pak1/Pi16/Ntrk3/Optc/Rorb/Lingo1/Rap1gap2/Cntn2/Gpr37l1/Bcl11a/Fstl4/Ntm/Foxg1/Gpr68/Syt4/Cacnb3/Rtn4r/Ccr1/Fgf13/Adgrb2/Rap1gap/Aqp4/Ptprr/Wt1/Thy1/Sez6/Ephb2/Rit2/Inpp5j/Ubash3b/Adrb1/Crhbp/Kcnc4/Crmp1/Rfx4/Apln/Fat3/Ihh/Adgrb3/Adrb2/Pax6/Havcr2/Tmem178/Cit/Sema4f/Gfra4/Ptpn22/Zfp365/Adgrb1/Efna3/Rgs4/Apod/Dnm3/Sptbn4/…
BP	GO:0051259	protein complex oligomerization	476	0.521813	1.36117	0.00019998	0.00019998	0.00718993	2705	tags=24%, list=19%, signal=20%	Gabra6/Kcna2/Cck/Nell2/Kcnc1/Rnf112/Hcn1/Grin1/Gria2/Arc/Slc1a2/Slc6a1/Kcnd2/Kcna1/Fsd1/Snca/Nell1/Aqp4/Kcnj12/Angptl4/Trpm2/Kcnc4/Nrxn1/Kcns2/Rasgrp1/Kcnj10/Kcna6/Adcy8/Syt1/Kcnv1/Slc22a6/Mapt/Cbr2/Alox5ap/Chrnb2/Kcna4/Aldh1a1/Kctd4/Sorl1/Aldoc/Lcn2/Prmt8/Atl1/Kcnf1/Cd74/Cdh1/Tmc8/Kcnma1/Kcnb1/Glrb/Slc1a1/Kcns3/Panx1/Mlc1/Kcng4/Lrp4/P2rx7/Kcnc2/C1qtnf3/Olfm1/S100a10/Hmox1/Fas/Nol3/Nudt21/Smpd3/G…
BP	GO:0051674	localization of cell	1225	0.462925	1.21514	0.00019998	0.00019998	0.00718993	2285	tags=22%, list=16%, signal=20%	Fat2/Abcc8/Mctp1/Cxcl10/Epha8/Cacna1e/Cck/Unc5d/Scrt1/Nrg3/Wnt7a/Cxcl14/Camk2a/Cxcl9/Grin1/Spock1/Arc/Pax3/Pak1/Reln/Ntrk3/S100a9/Ptprt/Myo1g/Chl1/Add2/Kirrel3/Il16/Cntn2/Neurl1a/Prr5/Tnfaip6/Foxg1/Astn1/Chga/Cdk5r2/Arx/Ccr1/Fgf13/Ptprr/Wt1/Thy1/Trpm2/Camk2b/C3ar1/Csf3r/Tmsb15b1/Rasgef1a/Megf10/Fat3/Pstpip2/Pou3f3/Dcx/Pax6/Slc8a1/Itgam/Prkce/Sema4f/Ptpn22/Madcam1/Dnah5/Scg2/Adgrb1/Apod/Mapt/Gpc5/…
BP	GO:0055080	cation homeostasis	504	0.515477	1.34523	0.00019998	0.00019998	0.00718993	2217	tags=24%, list=16%, signal=21%	Crhr1/Plch2/Cxcl10/Grin2c/Ryr1/Cacna1a/Ryr2/Grin1/Grik2/Prkcb/Jph3/Ank1/Slc8a2/Atp1a3/Grm1/Kcna1/Tfap2b/Chga/Slc24a2/Cacnb3/Tfr2/Ryr3/Ccr1/Cacna1i/Snca/Cckbr/Calb1/Thy1/Car7/Trpm2/Ubash3b/Adrb1/C3ar1/Gng3/Slc12a5/Adrb2/Kcnj10/Slc8a1/Kcnk3/Adcy8/Slc30a3/Prkce/Tmem178/Akap6/Scnn1b/Ank2/S100b/Plcb1/Gm5127/Fam155a/Casq2/Lcn2/Adora1/Mt2/Adra1b/C5ar1/Cacna1c/Gpr3/Slc4a4/Ackr4/Coro1a/Slc40a1/Cacna1g/Tmc…
BP	GO:0070887	cellular response to chemical stimulus	2031	0.440921	1.16046	0.00019998	0.00019998	0.00718993	2517	tags=21%, list=18%, signal=20%	Gh/Crhr1/Neurod1/Abcc8/Nptx1/Cxcl10/Neurod2/Brinp3/Epha8/Fabp4/Bdnf/Ryr1/Cacna1e/Myt1/Cacna1a/Egr4/Rnf112/Hcn1/Ryr2/Cxcl14/Rasal1/Camk2a/Cxcl9/Grin1/Stmn2/Gabra1/Grm5/Prkcb/Syt7/Pak1/Cpne9/Ntrk3/S100a9/Ptprt/Gabrb2/Elavl2/Cpne6/Chrm3/Cpne5/Rorb/Ina/Oas2/Il16/Chrm1/Kcnd2/Atp1a3/Neurl1a/Gpr37l1/Kcna1/Rgs8/Ptprn2/Tfap2b/Gpr68/Chga/Syt4/Epha5/Gsto2/Il3ra/Vsnl1/Syp/Tfr2/Adam23/Ccr1/Adcy2/Snca/Rap1gap/…
BP	GO:0072657	protein localization to membrane	485	0.529173	1.38051	0.00019998	0.00019998	0.00718993	2570	tags=24%, list=18%, signal=20%	Nptx1/Grin2c/Cacna1a/Stx1b/Camk2a/Gpr158/Grin1/Grik2/Snap25/Pak1/Reln/Nptxr/Cacng3/Ank1/Stac2/Shisa7/Zdhhc2/Lrrc4/Dpp10/Golga7b/Cacnb3/Fgf13/Nptx2/Cplx1/Thy1/Pmaip1/Dpp6/Ephb2/Camk2b/Cacng2/Nrxn1/Lhfpl4/Lin7a/Itgal/Lrrc7/Ar/Zdhhc14/Sptbn4/Kcnj11/Gpc5/Ank2/Rab3c/Ramp1/Pacsin1/Sgtb/Tram1l1/Adora1/Cdk5r1/Rtp3/Kcnip4/Rab15/Fyb/Cdh1/Itgb2/Dlg2/Stx1a/Kcnb1/Glrb/Grip2/Efr3b/Hpca/Lrp4/Scn3b/Zdhhc15/Cpe/A…
BP	GO:0098771	inorganic ion homeostasis	512	0.513853	1.34104	0.00019998	0.00019998	0.00718993	2217	tags=24%, list=16%, signal=21%	Crhr1/Plch2/Cxcl10/Grin2c/Ryr1/Cacna1a/Ryr2/Grin1/Grik2/Prkcb/Jph3/Ank1/Slc8a2/Atp1a3/Grm1/Kcna1/Tfap2b/Chga/Slc24a2/Cacnb3/Tfr2/Ryr3/Ccr1/Cacna1i/Snca/Cckbr/Calb1/Sfrp4/Thy1/Car7/Trpm2/Ubash3b/Adrb1/C3ar1/Gng3/Slc12a5/Adrb2/Kcnj10/Slc8a1/Kcnk3/Adcy8/Slc30a3/Prkce/Tmem178/Akap6/Scnn1b/Ank2/S100b/Plcb1/Gm5127/Fam155a/Tbxas1/Casq2/Lcn2/Adora1/Mt2/Adra1b/C5ar1/Cacna1c/Gpr3/Slc4a4/Ackr4/Coro1a/Slc40a…
CC	GO:0098805	whole membrane	933	0.487118	1.27627	0.00019998	0.00019998	0.00718993	2866	tags=24%, list=20%, signal=20%	Syndig1/Abcc8/Cnr1/Mctp1/Cdh15/Sv2c/Slc17a7/Sv2b/Gria2/Unc13a/Arc/Snap25/Lamp5/Gdap1/Tmem163/Gpm6b/Add2/Faim2/Dao/Kcnd2/Synpr/Zdhhc2/Ptprn2/Nrgn/Syt4/Syp/Rtn4r/Syn1/Scg3/Adcy2/Snca/Slc2a3/Psd/Rph3a/Pex5l/Thy1/Trpm2/Syt2/Rit2/Amph/Rgs7/Gabra2/Wasf1/Cd48/Mctp2/Adrb2/Mal2/Itgam/Adcy8/Syt1/Slc30a3/Akap6/Slc22a6/Syn2/Sh3gl2/Fcgr1/Slc32a1/Mapt/Vgf/Napb/Gad2/Ephb1/Chrnb2/Lcp2/Slc2a6/Rab3c/L1cam/Mall/Ret…
BP	GO:0032535	regulation of cellular component size	335	0.52957	1.37602	0.0002	0.0002	0.00718993	2138	tags=23%, list=15%, signal=20%	Bdnf/Wnt7a/Slc6a12/Pak1/Ntrk3/Add2/Rap1gap2/Cntn2/Bcl11a/Fstl4/Omg/Nefl/Rtn4r/Fgf13/Aqp4/Dscam/Tmsb15b1/Wasf1/Dcx/Slc12a5/Cdh4/Prkce/Cit/Sema4f/Neb/Aatk/Mapt/L1cam/Plxna4/Nefm/Ret/Tnr/Prex1/Cdk5r1/Islr2/Prr16/Coro1a/Nckap1l/Kcnma1/Xk/Actr3b/Tmod1/Pdxp/Sema3a/Tmod2/P2rx7/Fn1/Ctnna2/Olfm1/Dpysl2/Sema7a/Icam1/Fhod3/Trim46/Sema4a/Map2/Sema6b/Slit1/Rab3b/Evl/Crabp2/Pex11g/Trpv2/Pak3/Gnb3/Tmsb4x/Epha7/…
BP	GO:0051260	protein homooligomerization	297	0.536818	1.3922	0.00020006	0.00020006	0.00718993	2881	tags=27%, list=20%, signal=22%	Kcna2/Nell2/Kcnc1/Rnf112/Hcn1/Arc/Slc1a2/Slc6a1/Kcnd2/Kcna1/Fsd1/Nell1/Aqp4/Kcnj12/Angptl4/Trpm2/Kcnc4/Kcns2/Kcnj10/Kcna6/Adcy8/Syt1/Kcnv1/Slc22a6/Mapt/Alox5ap/Kcna4/Aldh1a1/Kctd4/Aldoc/Lcn2/Prmt8/Atl1/Kcnf1/Cdh1/Kcnma1/Kcnb1/Slc1a1/Kcns3/Kcng4/Kcnc2/Hmox1/Fas/Smpd3/Gbp5/Evl/Fcer1g/Kctd8/Hsf4/Aldh1a2/Nlgn1/Gpx3/B2m/Kcnd1/Acot12/Dctpp1/Syt11/Shmt1/Kctd13/Kcns1/H2-M3/Marcks/Sept4/Upb1/Cryab/App/Kcn…
BP	GO:0042063	gliogenesis	273	0.540812	1.4008	0.00020008	0.00020008	0.00718993	2492	tags=29%, list=17%, signal=25%	Abcc8/Rnf112/Grin1/Prdm8/Mmp24/Reln/Ntrk3/S100a9/Lingo1/Cntn2/Gpr37l1/Ttbk1/Foxg1/Cdk5r2/Omg/Adgrg6/Dcx/Pax6/Kcnj10/Itgam/Miat/Zfp365/Gap43/Ptprz1/Nkx6-2/Pou3f2/Dab1/C5ar1/Cdk5r1/Gfap/Myoc/B4galt5/Olig1/Gli3/Dlx1/Mdk/Vtn/Il34/Nrros/Pou3f1/Fn1/Nr2e1/Fas/Fa2h/C1qa/Cntnap1/Atxn1/Hexb/Slc8a3/Ptprj/Dtx1/Cspg5/Ccr2/Adam22/Efemp1/Trf/Egr2/Ndn/Csf1r/Sox11/Mag/Tal1/Tnfrsf21/Ror2/Ptn/Fgfr3/Plp1/B4galt6/Tnf…
BP	GO:0031345	negative regulation of cell projection organization	190	0.573578	1.47486	0.000200521	0.000200521	0.00718993	2162	tags=29%, list=15%, signal=25%	Stmn2/Spock1/Rap1gap2/Bcl11a/Fstl4/Ntm/Rtn4r/Fgf13/Rap1gap/Thy1/Sez6/Ephb2/Rit2/Inpp5j/Nrxn1/Crmp1/Fat3/Cit/Sema4f/Zfp365/Dnm3/Aatk/Ngef/Ptprz1/Tlx2/Tnr/Tbc1d30/Dab1/Cdk5r1/Gfap/Rtn4rl2/Ywhah/Sema3a/Ppp3ca/Lrp4/Sema7a/Trim46/Sema4a/Map2/Sema6b/Slit1/Evl/H2-D1/Lpar1/Nlgn1/Efemp1/B2m/Epha7/Mag/Sema3e/Xylt1/Fyn/Inpp5f/Arhgap4/Plxnb3
CC	GO:0044449	contractile fiber part	149	0.60202	1.53877	0.000201187	0.000201187	0.00718993	2121	tags=29%, list=15%, signal=25%	Mybpc1/Ryr1/Ryr2/Scn8a/Kcnn2/Scn1a/Pak1/Ank1/Chl1/Sphkap/Ryr3/Timp4/Sync/Slc8a1/Neb/Ank2/Mef2c/Hspb1/Casq2/Tnnc1/Cacna1c/Nos1ap/Ky/Nos1/Tmod1/Fkbp1b/Tmod2/Ppp3ca/Scn3b/Ank3/Fhod3/Bag3/Synpo2/Pdlim1/Myzap/Pde4b/Myl4/Pgm5/Fhl2/Myh6/Palld/Prickle4/Synpo
CC	GO:0030016	myofibril	152	0.603572	1.54335	0.000201248	0.000201248	0.00718993	2778	tags=36%, list=19%, signal=29%	Mybpc1/Ryr1/Ryr2/Scn8a/Kcnn2/Scn1a/Pak1/Ank1/Chl1/Sphkap/Ryr3/Timp4/Sync/Slc8a1/Neb/Ank2/Mef2c/Hspb1/Casq2/Tnnc1/Cacna1c/Ablim2/Nos1ap/Ky/Nos1/Tmod1/Fkbp1b/Tmod2/Ppp3ca/Scn3b/Ank3/Fhod3/Bag3/Synpo2/Pdlim1/Myzap/Pde4b/Myl4/Pgm5/Fhl2/Myh6/Palld/Prickle4/Synpo/Ppp1r12b/Dmd/Fbxl22/Cryab/Sco1/Actn3/Mmp2/Myl9/Trim32/Cmya5/Bin1
CC	GO:0098562	cytoplasmic side of membrane	152	0.594153	1.51926	0.000201248	0.000201248	0.00718993	2174	tags=29%, list=15%, signal=25%	Rgs1/Ryr1/Ryr2/Snap25/Nptxr/Gng13/Ank1/Stac2/Rgs8/Nptx2/Ajap1/Gng3/Ptpn22/Mapt/Racgap1/Prmt8/Gfap/Hck/Cdh1/Kcnip1/Kit/Kcnab1/Gnao1/Ppp3ca/Matk/Gnrh1/Gnaz/Gng7/Gna15/Ptprc/Gnat2/Kcnab2/Akap5/Myzap/Styk1/Gnb3/Pgm5/Fyn/Fgfr3/Ppp1r9b/Gng4/Farp1/Gnaq/Lyn
BP	GO:0006814	sodium ion transport	147	0.596309	1.52364	0.000201349	0.000201349	0.00718993	1823	tags=29%, list=13%, signal=25%	Hecw1/Slc17a7/Hcn1/Scn8a/Scn1a/Slc8a2/Atp1a3/Scn2b/Scn1b/Slc13a3/Neto2/Fgf13/Trpm2/Neto1/Adrb2/Slc8a1/Slc22a4/Sptbn4/Scn4b/Fgf14/Scnn1b/Nkain2/Plcb1/Nkain1/Slc4a4/Fgf12/Glrx/Klhl3/Nos1/Hcn2/Ywhah/Asic1/Scn3b/Ank3/Slc24a4/Slc8a3/Fxyd6/Slc9a9/Nalcn/Slc13a5/Slc24a3/Cntn1
BP	GO:0015893	drug transport	144	0.598488	1.52817	0.000201532	0.000201532	0.00718993	1985	tags=28%, list=14%, signal=24%	Cnr1/Kcna2/Cacna1a/Slc17a7/Slc1a6/Prkcb/Syt7/Slc1a2/Nat8l/Slc1a3/Syt4/Slc13a3/Snca/Aqp4/Syt2/Slc25a18/Syt13/Kcnj10/Syt1/Stra6l/Rgs4/Slc32a1/Chrnb2/Slc52a3/Nfkbie/Slc1a1/Runx1/Atp8b1/Rab3b/Smpd3/Gja1/Syt6/Sfxn1/Sncg/Slc13a5/Slc25a2/Car4/Rbp4/Syt11/Slc7a11
BP	GO:0034767	positive regulation of ion transmembrane transport	138	0.631433	1.61014	0.000201735	0.000201735	0.00718993	1303	tags=25%, list=9%, signal=23%	Abcc8/Cxcl10/Kcnc1/Hcn1/Ryr2/Arc/Reln/Cacng3/Stac2/Kcna1/Kcnip2/Cacnb3/Cacng8/Snca/Thy1/Dpp6/Ephb2/Adrb1/Htr3a/Cacng2/Rgs7/Adrb2/Akap6/Kcnj11/Fgf14/Ank2/Alox5/Plcb1/Ctss/Cacna1c/Glrx/Nos1/P2rx7/Kcnc2/Ank3
CC	GO:0009898	cytoplasmic side of plasma membrane	137	0.606031	1.54538	0.000201755	0.000201755	0.00718993	2174	tags=31%, list=15%, signal=26%	Rgs1/Ryr1/Ryr2/Snap25/Nptxr/Gng13/Ank1/Stac2/Rgs8/Nptx2/Ajap1/Gng3/Ptpn22/Mapt/Racgap1/Prmt8/Hck/Cdh1/Kcnip1/Kit/Kcnab1/Gnao1/Ppp3ca/Matk/Gnaz/Gng7/Gna15/Ptprc/Gnat2/Kcnab2/Akap5/Myzap/Styk1/Gnb3/Pgm5/Fyn/Fgfr3/Ppp1r9b/Gng4/Farp1/Gnaq/Lyn
CC	GO:0030017	sarcomere	136	0.617388	1.57422	0.000201816	0.000201816	0.00718993	2121	tags=32%, list=15%, signal=27%	Mybpc1/Ryr1/Ryr2/Scn8a/Kcnn2/Scn1a/Pak1/Ank1/Chl1/Sphkap/Ryr3/Timp4/Sync/Slc8a1/Neb/Ank2/Mef2c/Hspb1/Casq2/Tnnc1/Cacna1c/Nos1ap/Ky/Nos1/Tmod1/Fkbp1b/Tmod2/Ppp3ca/Scn3b/Ank3/Fhod3/Bag3/Synpo2/Pdlim1/Myzap/Pde4b/Myl4/Pgm5/Fhl2/Myh6/Palld/Prickle4/Synpo
BP	GO:0021543	pallium development	132	0.616294	1.56987	0.00020202	0.00020202	0.00718993	2023	tags=27%, list=14%, signal=24%	Neurod1/Lhx2/Neurod6/Grin1/Reln/Kirrel3/Kcna1/Foxg1/Cdk5r2/Arx/Epha5/Fgf13/Pou3f3/Dcx/Pax6/Bcan/Plcb1/Pou3f2/Dab1/Phactr1/Cdk5r1/Alk/Lhx6/Gli3/Bhlhe22/Dlx1/Mdk/Sema3a/Nr2e1/Nr4a3/Fut10/Tacc1/Wdr62/Zeb2/Robo1/Col3a1
BP	GO:0030595	leukocyte chemotaxis	128	0.60532	1.53946	0.000202163	0.000202163	0.00718993	2221	tags=34%, list=16%, signal=29%	Cxcl10/Cxcl14/Cxcl9/S100a9/Il16/Chga/Ccr1/Trpm2/C3ar1/Csf3r/Itgam/Scg2/Ptpro/Spp1/Pf4/C5ar1/Prex1/Coro1a/Cd74/Syk/Pde4d/Nckap1l/Kit/Itgb2/Mdk/Aif1/Serpine1/Rac2/Fcgr3/Ptprj/Padi2/S1pr1/Vav1/Fcer1g/Rarres2/Pde4b/Ccr2/Ccl9/Pla2g7/Ptn/Zfp580/Cxcl16/Lyn/Cyp7b1
BP	GO:0071248	cellular response to metal ion	130	0.600811	1.52885	0.000202163	0.000202163	0.00718993	1961	tags=32%, list=14%, signal=27%	Nptx1/Neurod2/Fabp4/Rasal1/Syt7/Cpne9/Cpne6/Cpne5/Kcna1/Syt4/Tfr2/Snca/Trpm2/Syt2/Crhbp/Nrxn1/Syt13/Adcy8/Syt1/Alox5ap/Mef2c/Mt2/Cpne4/Slc40a1/Cdh1/Dlg2/Hpca/Fn1/Ank3/Hmox1/Fas/Smpd3/Syt6/Cpne7/Nlgn1/B2m/Trf/Mt1/Cebpa/Tfap2a/Syt11
BP	GO:1903169	regulation of calcium ion transmembrane transport	118	0.613432	1.55558	0.000202675	0.000202675	0.00719525	2664	tags=36%, list=19%, signal=30%	Crhr1/Cxcl10/Cacna1a/Ryr2/Jph3/Stac2/Cacnb3/Snca/Thy1/Ubash3b/Adrb1/Adrb2/Slc8a1/Prkce/Akap6/Ptpn22/Mrln/Fgf14/Ank2/Casq2/Cacna1c/Coro1a/Nos1ap/Pde4d/Oprl1/Fkbp1b/Hpca/Nol3/Pde4b/Pik3cg/Tspan13/Cemip/Fyn/Bdkrb1/Lyn/Tgfb1/Cacna2d1/Dmd/Chd7/Tlr9/Prnp/Atp1a2/Cyba
CC	GO:0031674	I band	103	0.632787	1.59475	0.000203707	0.000203707	0.00721898	2121	tags=34%, list=15%, signal=29%	Mybpc1/Ryr1/Ryr2/Scn8a/Kcnn2/Scn1a/Pak1/Ank1/Sphkap/Ryr3/Sync/Slc8a1/Neb/Ank2/Hspb1/Casq2/Cacna1c/Nos1ap/Ky/Nos1/Fkbp1b/Ppp3ca/Scn3b/Ank3/Bag3/Synpo2/Pdlim1/Myzap/Pde4b/Pgm5/Fhl2/Myh6/Palld/Prickle4/Synpo
BP	GO:0098739	import across plasma membrane	84	0.652166	1.62725	0.000205867	0.000205867	0.00728251	1579	tags=30%, list=11%, signal=27%	Kcnj9/Slc1a6/Slc8a2/Slc1a2/Atp1a3/Slc1a3/Kcnj4/Kcnj16/Kcnj3/Kcnj12/Trpm2/Adrb1/Slc12a5/Adrb2/Kcnj10/Slc8a1/Rgs4/Kcnj11/Fam155a/Slc1a1/Hcn2/Slc8a3/Slc39a4/Slc39a10/Slc9a9
BP	GO:0035725	sodium ion transmembrane transport	82	0.645293	1.60763	0.000206249	0.000206249	0.00728305	1710	tags=32%, list=12%, signal=28%	Hecw1/Hcn1/Scn8a/Scn1a/Slc8a2/Atp1a3/Scn2b/Scn1b/Neto2/Neto1/Slc8a1/Scn4b/Scnn1b/Plcb1/Fgf12/Glrx/Nos1/Hcn2/Ywhah/Asic1/Scn3b/Ank3/Slc8a3/Fxyd6/Slc9a9/Nalcn
BP	GO:0036465	synaptic vesicle recycling	71	0.653848	1.61225	0.000208943	0.000208943	0.00736505	1961	tags=31%, list=14%, signal=27%	Stx1b/Slc17a7/Syt7/Dnm1/Syp/Snca/Syt2/Amph/Syt1/Dnm3/Sh3gl2/Fgf14/Napb/Sncb/Pacsin1/Stx1a/Dnajc6/Rab27b/Rab3a/Nlgn1/Pip5k1c/Syt11
BP	GO:0071621	granulocyte chemotaxis	67	0.672365	1.65044	0.000209688	0.000209688	0.0073782	1717	tags=37%, list=12%, signal=33%	Cxcl10/Cxcl9/S100a9/C3ar1/Csf3r/Itgam/Scg2/Spp1/Pf4/C5ar1/Prex1/Cd74/Syk/Pde4d/Nckap1l/Itgb2/Mdk/Rac2/Fcgr3/Ptprj/Vav1/Fcer1g/Rarres2/Pde4b/Ccl9
BP	GO:0021766	hippocampus development	59	0.680732	1.65387	0.000211932	0.000211932	0.00741771	1469	tags=31%, list=10%, signal=27%	Neurod1/Neurod6/Reln/Kirrel3/Kcna1/Cdk5r2/Epha5/Fgf13/Dcx/Bcan/Dab1/Cdk5r1/Alk/Gli3/Dlx1/Mdk/Nr2e1/Nr4a3
BP	GO:0098659	inorganic cation import across plasma membrane	59	0.686718	1.66841	0.000211932	0.000211932	0.00741771	1579	tags=34%, list=11%, signal=30%	Kcnj9/Slc8a2/Atp1a3/Kcnj4/Kcnj16/Kcnj3/Kcnj12/Trpm2/Adrb1/Slc12a5/Adrb2/Kcnj10/Slc8a1/Kcnj11/Fam155a/Hcn2/Slc8a3/Slc39a4/Slc39a10/Slc9a9
BP	GO:0099587	inorganic ion import across plasma membrane	59	0.686718	1.66841	0.000211932	0.000211932	0.00741771	1579	tags=34%, list=11%, signal=30%	Kcnj9/Slc8a2/Atp1a3/Kcnj4/Kcnj16/Kcnj3/Kcnj12/Trpm2/Adrb1/Slc12a5/Adrb2/Kcnj10/Slc8a1/Kcnj11/Fam155a/Hcn2/Slc8a3/Slc39a4/Slc39a10/Slc9a9
BP	GO:0098930	axonal transport	56	0.694584	1.67761	0.000213561	0.000213561	0.00746158	1549	tags=29%, list=11%, signal=26%	Bsn/Ap3b2/Nefl/Map6/Cnih2/Fez1/Kif5c/Hspb1/Kif5a/Dlg2/Uchl1/Map1a/Trim46/Rab27b/Map2/Sybu
BP	GO:0098815	modulation of excitatory postsynaptic potential	46	0.715126	1.69541	0.000218508	0.000218508	0.00760762	1763	tags=39%, list=12%, signal=34%	Rims1/Cbln1/Stx1b/Wnt7a/Grin1/Reln/Cacnb3/Neto1/Nrxn1/Adrb2/Rgs4/Celf4/Stx1a/Grip2/Shank1/Ssh1/Igsf11/Nlgn1
BP	GO:2001222	regulation of neuron migration	46	0.710751	1.68504	0.000218508	0.000218508	0.00760762	1263	tags=33%, list=9%, signal=30%	Unc5d/Scrt1/Nrg3/Camk2a/Reln/Camk2b/Pax6/Ptprz1/Phactr1/Cdh1/Mdk/Sema3a/Gnrh1/Ctnna2/Olfm1
MF	GO:0035255	ionotropic glutamate receptor binding	40	0.736404	1.72335	0.000222074	0.000222074	0.00770476	1912	tags=38%, list=13%, signal=33%	Cacng3/Shisa7/Cacng8/Neto2/Neto1/Cacng2/Adrb2/Lrrc7/Cdk5r1/Dlg2/Map1a/Shisa6/Shank1/Igsf11/Nsf
CC	GO:0099522	region of cytosol	40	0.745322	1.74422	0.000222074	0.000222074	0.00770476	804	tags=30%, list=6%, signal=28%	Camk2a/Prkcb/Prkcg/Ppfia2/Trim9/Rims3/Anks1b/Calb1/Prkce/Sh3gl2/Sncb/Aldoc
BP	GO:0007193	adenylate cyclase-inhibiting G protein-coupled receptor signaling pathway	36	0.742696	1.71691	0.0002252	0.0002252	0.00777244	1648	tags=44%, list=12%, signal=39%	Grm4/Chrm3/Chrm1/Gpr37l1/Grm7/Npb/Htr5a/Adra2a/Adora1/Gpr37/Hrh3/Oprl1/Gnaz/S1pr1/Akap5/Lpar1
BP	GO:0071242	cellular response to ammonium ion	36	0.769452	1.77876	0.0002252	0.0002252	0.00777244	1340	tags=42%, list=9%, signal=38%	Gabra1/Gabrb2/Chrm3/Chrm1/Rgs8/Gabrg2/Crhbp/Gabrb3/Adcy8/Chrnb2/Plcb1/Cdk5r1/Hrh3/Ly6h/Ly6e
BP	GO:0099590	neurotransmitter receptor internalization	36	0.760583	1.75826	0.0002252	0.0002252	0.00777244	1200	tags=33%, list=8%, signal=31%	Gsg1l/Arc/Snap25/Cacng5/Cacng3/Dnm1/Cacng8/Caly/Cacng2/Dnm3/Pacsin1/Hpca
BP	GO:0015872	dopamine transport	35	0.757533	1.74463	0.00022604	0.00022604	0.00777438	2141	tags=49%, list=15%, signal=41%	Cnr1/Kcna2/Prkcb/Syt7/Nat8l/Syt4/Snca/Syt2/Syt13/Syt1/Chrnb2/Rab3b/Smpd3/Syt6/Sncg/Syt11/Syt3
BP	GO:0097106	postsynaptic density organization	35	0.747712	1.72202	0.00022604	0.00022604	0.00777438	738	tags=29%, list=5%, signal=27%	Cbln1/Nptx1/Grid2/Lrrtm1/Reln/Ntrk3/Lrrc4b/Lrrc4/Nrxn1/Lrfn1
MF	GO:0005326	neurotransmitter transporter activity	34	0.758316	1.74285	0.000226629	0.000226629	0.00778116	1100	tags=35%, list=8%, signal=33%	Slc17a7/Slc6a12/Slc1a6/Slc1a2/Slc6a1/Slc1a3/Slc13a3/Cplx1/Slc25a18/Slc6a13/Slc32a1/Slc1a1
MF	GO:0017075	syntaxin-1 binding	25	0.792879	1.74556	0.000238095	0.000238095	0.00816073	1912	tags=56%, list=13%, signal=49%	Unc13a/Snap25/Synpr/Syt4/Syp/Cplx1/Cplx2/Syt1/Snph/Prrt2/Stxbp1/Sybu/Unc13c/Nsf
BP	GO:0045956	positive regulation of calcium ion-dependent exocytosis	24	0.808499	1.77038	0.000239292	0.000239292	0.00816571	1763	tags=62%, list=12%, signal=55%	Rims1/Syt7/Cdk5r2/Syt4/Cacna1i/Syt2/Syt1/Prrt2/Cadps/Cacna1g/Stx1a/Kcnb1/Stxbp1/Cacna1h/Nlgn1
BP	GO:0001956	positive regulation of neurotransmitter secretion	23	0.80637	1.75691	0.000240298	0.000240298	0.00816571	1763	tags=52%, list=12%, signal=46%	Rims1/Stx1b/Cacna1b/Unc13a/Syt7/Snca/Syt2/Syt1/Prrt2/Stx1a/Stxbp1/Nlgn1
BP	GO:0021697	cerebellar cortex formation	23	0.806219	1.75658	0.000240298	0.000240298	0.00816571	981	tags=30%, list=7%, signal=28%	Cbln1/Cacna1a/Grid2/Wnt7a/Faim2/Nrxn1/Cend1
CC	GO:0060077	inhibitory synapse	23	0.799882	1.74277	0.000240298	0.000240298	0.00816571	1044	tags=57%, list=7%, signal=52%	Rims1/Bsn/Iqsec3/Igsf21/Gabrg2/Nrxn1/Gabra2/Lhfpl4/Gabrb3/Slc32a1/Gad2/Pclo/Gad1
BP	GO:1900273	positive regulation of long-term synaptic potentiation	23	0.798514	1.73979	0.000240298	0.000240298	0.00816571	1081	tags=39%, list=8%, signal=36%	Adcy1/Reln/Shisa7/Nrgn/Ephb2/Adrb1/Ptpn5/Adcy8/Nos1
MF	GO:0005217	intracellular ligand-gated ion channel activity	22	0.794973	1.72233	0.000241371	0.000241371	0.00818816	413	tags=36%, list=3%, signal=35%	Ryr1/Hcn1/Ryr2/Jph3/Jph4/Ryr3/Pex5l/Trpm2
BP	GO:0099151	regulation of postsynaptic density assembly	14	0.893767	1.80146	0.000260146	0.000260146	0.00881	738	tags=57%, list=5%, signal=54%	Cbln1/Nptx1/Grid2/Lrrtm1/Ntrk3/Lrrc4b/Nrxn1/Lrfn1
MF	GO:0005242	inward rectifier potassium channel activity	13	0.906474	1.80535	0.000264236	0.000264236	0.00893327	660	tags=54%, list=5%, signal=51%	Kcnj9/Kcnj4/Kcnj16/Kcnj3/Kcnj12/Kcnj10/Kcnj11
BP	GO:1990778	protein localization to cell periphery	309	0.529097	1.37311	0.0003	0.0003	0.0100768	1781	tags=18%, list=12%, signal=16%	Nptx1/Grin2c/Stx1b/Camk2a/Gpr158/Grin1/Snap25/Nptxr/Cacng3/Ank1/Stac2/Dpp10/Cacnb3/Fgf13/Nptx2/Cplx1/Dpp6/Ephb2/Camk2b/Cacng2/Nrxn1/Lin7a/Lrrc7/Ar/Sptbn4/Kcnj11/Ank2/Rab3c/Ramp1/Pacsin1/Kcnip4/Rab15/Fyb/Cdh1/Dlg2/Kcnb1/Grip2/Efr3b/Scn3b/Ank3/S100a10/Mapk10/Rab3b/Stxbp1/Cnih3/Tnik/Fcer1g/Akap5/Clstn1/Rab3a/Tub/Mrap2/Lin7b/Adam22/Kcnip3
CC	GO:0098589	membrane region	303	0.522109	1.35471	0.00030003	0.00030003	0.0100768	2696	tags=30%, list=19%, signal=25%	Cnr1/Cdh15/Arc/Snap25/Gpm6b/Add2/Faim2/Kcnd2/Rtn4r/Adcy2/Slc2a3/Thy1/Rit2/Rgs7/Cd48/Adrb2/Mal2/Itgam/Adcy8/Akap6/Slc22a6/Fcgr1/Mapt/Ephb1/Chrnb2/Lcp2/L1cam/Mall/Ret/Tnr/Cacna1c/Hck/Hspa1a/Nos1ap/Cdh1/Selplg/Itgb2/Kcnma1/Nos1/Rtn4rl2/Mlc1/Mog/Cdh13/Cys1/Lrp4/Cpe/Icam1/Adcyap1r1/S100a10/Hmox1/Fas/Cd4/Cblc/Adcy3/Cacna1h/Gja1/Ptprc/Prom2/H2-D1/Nfam1/Fcer1g/Akap5/Arid3a/Cntn1/Rftn1/Rgs16/Cd14/Fyn/Pllp…
CC	GO:0045121	membrane raft	295	0.525821	1.36359	0.00030009	0.00030009	0.0100768	2696	tags=31%, list=19%, signal=26%	Cnr1/Cdh15/Arc/Snap25/Gpm6b/Add2/Faim2/Kcnd2/Rtn4r/Adcy2/Slc2a3/Thy1/Rit2/Rgs7/Cd48/Adrb2/Mal2/Itgam/Adcy8/Akap6/Slc22a6/Fcgr1/Mapt/Ephb1/Chrnb2/Lcp2/L1cam/Mall/Ret/Tnr/Cacna1c/Hck/Hspa1a/Nos1ap/Cdh1/Selplg/Itgb2/Kcnma1/Nos1/Rtn4rl2/Mlc1/Mog/Cdh13/Cys1/Lrp4/Cpe/Icam1/Adcyap1r1/S100a10/Hmox1/Fas/Cd4/Cblc/Adcy3/Cacna1h/Gja1/Ptprc/Prom2/H2-D1/Nfam1/Fcer1g/Akap5/Arid3a/Cntn1/Rftn1/Rgs16/Cd14/Fyn/Pllp…
CC	GO:0098857	membrane microdomain	296	0.524372	1.35986	0.00030009	0.00030009	0.0100768	2696	tags=31%, list=19%, signal=25%	Cnr1/Cdh15/Arc/Snap25/Gpm6b/Add2/Faim2/Kcnd2/Rtn4r/Adcy2/Slc2a3/Thy1/Rit2/Rgs7/Cd48/Adrb2/Mal2/Itgam/Adcy8/Akap6/Slc22a6/Fcgr1/Mapt/Ephb1/Chrnb2/Lcp2/L1cam/Mall/Ret/Tnr/Cacna1c/Hck/Hspa1a/Nos1ap/Cdh1/Selplg/Itgb2/Kcnma1/Nos1/Rtn4rl2/Mlc1/Mog/Cdh13/Cys1/Lrp4/Cpe/Icam1/Adcyap1r1/S100a10/Hmox1/Fas/Cd4/Cblc/Adcy3/Cacna1h/Gja1/Ptprc/Prom2/H2-D1/Nfam1/Fcer1g/Akap5/Arid3a/Cntn1/Rftn1/Rgs16/Cd14/Fyn/Pllp…
BP	GO:0030307	positive regulation of cell growth	161	0.583825	1.49526	0.000301386	0.000301386	0.0100872	2171	tags=20%, list=15%, signal=18%	Rims1/Bdnf/Rasal1/Unc13a/Pak1/Cpne9/Ntrk3/Cpne6/Cpne5/Bcl11a/Syt4/Syt2/Dscam/Adrb1/Dcx/Syt1/Cdh4/Akap6/Mapt/L1cam/Islr2/Fn1/Sema7a/Crabp2/Trpv2/Dnph1/Adnp/Rims2/Pin1/Sfn/Map3k13/Syt3/Cxcl16
BP	GO:0030073	insulin secretion	160	0.583687	1.49468	0.000301417	0.000301417	0.0100872	2016	tags=26%, list=14%, signal=22%	Neurod1/Abcc8/Cnr1/Cacna1e/Myt1/Stxbp5l/Syt7/Ptprn2/Tfap2b/Gpr68/Chga/Epha5/Vsnl1/Cplx1/Trpm2/Ptprn/Nrxn1/Adcy8/Prkce/Kcnj11/Adra2a/Vgf/Gpr27/Cacna1c/Nnat/Glrx/Pclo/Stx1a/Nos1/Kcnb1/Fkbp1b/Ppp3ca/Gja1/Sybu/Pde8b/Pde1c/Arntl/Rbp4/Nr1h4/Rims2/Enho
CC	GO:0042383	sarcolemma	138	0.597602	1.52387	0.000302602	0.000302602	0.0100969	2383	tags=31%, list=17%, signal=26%	Abcc8/Ryr1/Ryr2/Kcnn2/Scn1a/Ank1/Kcnd2/Atp1a3/Scn1b/Cacnb3/Kcnj3/Ryr3/Cacng8/Aqp4/Kcnj12/Sync/Adrb2/Slc8a1/Prkce/Akap6/Kcnj11/Ank2/Alox5/Adra1b/Cacna1c/Nos1ap/Nos1/Ank3/Fas/Cacna1h/Slc8a3/Col6a3/Rtn2/Car4/Pgm5/Cd36/Cd59b/Lama2/Cacna2d1/Col6a1/Slc38a2/Dmd/Flnc
BP	GO:0030902	hindbrain development	136	0.599219	1.5279	0.000302725	0.000302725	0.0100969	1270	tags=21%, list=9%, signal=19%	Neurod1/Cbln1/Neurod2/Cacna1a/Grid2/Wnt7a/Grin1/Sez6l/Faim2/Gpr37l1/Cdk5r2/Sez6/Nrxn1/Rfx4/Cbs/Sez6l2/Pax6/Zfp365/Dab1/C5ar1/Cdk5r1/Cend1/Tbr1/Mdk/Nanos1/Trnp1/Ctnna2/Sptbn2
BP	GO:0051458	corticotropin secretion	6	0.94366	1.61584	0.000311236	0.000311236	0.0103633	479	tags=67%, list=3%, signal=64%	Crhr1/Pex5l/Crhbp/Apln
BP	GO:0008088	axo-dendritic transport	74	0.646765	1.59853	0.000312533	0.000312533	0.0103891	1656	tags=27%, list=12%, signal=24%	Bsn/Ap3b2/Nefl/Map6/Cnih2/Wasf1/Fez1/Mapt/Nefm/Kif5c/Hspb1/Kif5a/Dlg2/Uchl1/Map1a/Trim46/Rab27b/Map2/Sybu/Kif17
BP	GO:0051899	membrane depolarization	64	0.677448	1.65829	0.000315192	0.000315192	0.01046	1492	tags=34%, list=10%, signal=31%	Cck/Cacna1a/Hcn1/Scn8a/Scn1a/Scn2b/Scn1b/Cacna1i/Cacng2/Scn4b/Chrnb2/Cacna1c/Myoc/Fgf12/Cacna1g/Mllt11/Ywhah/P2rx7/Scn3b/Ank3/Cacna1h/Gja1
BP	GO:0043113	receptor clustering	60	0.688813	1.67572	0.000317326	0.000317326	0.0105132	2570	tags=43%, list=18%, signal=36%	Cacna1a/Grik2/Pak1/Reln/Shisa7/Thy1/Nrxn1/Lhfpl4/Itgal/Lrrc7/Itgb2/Dlg2/Glrb/Grip2/Lrp4/Shisa6/Ssh1/Nlgn1/Itgb7/Ptn/Slc7a11/Tgfb1/Etv5/Fzd9/Shank3/Arhgef9
MF	GO:0045296	cadherin binding	55	0.680623	1.64129	0.000321578	0.000321578	0.0106363	1700	tags=33%, list=12%, signal=29%	Cdh15/Cdh22/Mmp24/Ptprt/Cdh8/Cdh4/Ctnnd2/Ptpro/Cdk5r1/Cdh1/Cdh20/Cdh13/Ctnna2/Ank3/Cdh6/Ptprj/Akap5/Cdh11
BP	GO:0003407	neural retina development	43	0.714618	1.68593	0.000329779	0.000329779	0.0108894	1972	tags=42%, list=14%, signal=36%	Neurod1/Hcn1/Fjx1/Rorb/Megf11/Calb1/Thy1/Fat3/Ihh/Miat/Bhlhe22/Dlx1/Casz1/Gnat2/Ikzf1/Atp8a2/Tspan12/Ptn
MF	GO:0048763	calcium-induced calcium release activity	4	0.973421	1.5545	0.000333	0.000333	0.010963	357	tags=75%, list=3%, signal=73%	Ryr1/Ryr2/Ryr3
BP	GO:0090659	walking behavior	40	0.724627	1.69579	0.000333111	0.000333111	0.010963	1099	tags=32%, list=8%, signal=30%	Cacna1a/Scn8a/Scn1a/Cntn2/Kcnj10/Sptbn4/Mapt/Dab1/Cacna1c/Cend1/Kcnma1/Uchl1/Glrb
BP	GO:0007628	adult walking behavior	38	0.734324	1.70899	0.000335458	0.000335458	0.0110219	1099	tags=34%, list=8%, signal=32%	Cacna1a/Scn8a/Scn1a/Cntn2/Kcnj10/Sptbn4/Mapt/Dab1/Cacna1c/Cend1/Kcnma1/Uchl1/Glrb
BP	GO:0072347	response to anesthetic	37	0.740197	1.71752	0.000336285	0.000336285	0.0110309	1389	tags=41%, list=10%, signal=37%	Crhr1/Cnr1/Grin1/Prkcg/Snca/Crhbp/Adcy8/Prkce/Homer2/Chrnb2/Adra1b/Ncam1/Nos1/Pgr/Adgrl3
MF	GO:0005246	calcium channel regulator activity	33	0.745798	1.70813	0.00034188	0.00034188	0.0111959	1166	tags=33%, list=8%, signal=31%	Grm3/Nrxn3/Prkcb/Grm2/Hpcal4/Cacnb3/Cacng8/Grm7/Nrxn1/Stx1a/Fkbp1b
BP	GO:2000463	positive regulation of excitatory postsynaptic potential	32	0.750968	1.71349	0.000342975	0.000342975	0.0112132	1763	tags=50%, list=12%, signal=44%	Rims1/Stx1b/Wnt7a/Grin1/Reln/Cacnb3/Neto1/Nrxn1/Adrb2/Rgs4/Stx1a/Grip2/Shank1/Ssh1/Igsf11/Nlgn1
MF	GO:0005234	extracellularly glutamate-gated ion channel activity	3	0.991086	1.51262	0.000350877	0.000350877	0.0114527	130	tags=100%, list=1%, signal=99%	Slc17a7/Grik2/Gria2
BP	GO:0016082	synaptic vesicle priming	26	0.782696	1.73024	0.00035545	0.00035545	0.0115639	1644	tags=54%, list=12%, signal=48%	Rims1/Stx1b/Unc13a/Snap25/Cadps2/Snca/Napb/Cadps/Erc2/Stx1a/Stxbp1/Unc13c/Sv2a/Rab3a
BP	GO:1902476	chloride transmembrane transport	26	0.77291	1.7086	0.00035545	0.00035545	0.0115639	1100	tags=46%, list=8%, signal=43%	Gabra6/Gabra5/Gabra1/Gabrb2/Slc1a3/Gabrg2/Gabra2/Slc12a5/Gabrb3/Gabra3/Glrb/Slc1a1
MF	GO:0008289	lipid binding	551	0.499555	1.3048	0.00039996	0.00039996	0.0128852	2412	tags=23%, list=17%, signal=20%	Fabp4/Amer3/Hcn1/Rasal1/Clvs1/Unc13a/Syt7/Cpne9/S100a9/Myo1g/Cpne6/Cpne5/Cadps2/Syt16/Cdk5r2/Nrgn/Syt4/Syp/Rtn4r/Snca/Psd/Adap1/Calb1/Rph3a/Thy1/Syt2/Amph/Rasgrp1/Apba1/Syt13/C3/Syt1/Ar/Hsd11b1/Psd4/Pitpnm3/Adgrb1/Apod/Gap43/Sh3gl2/Alox5ap/Racgap1/Paqr8/Clvs2/Plcb1/Cadps/Pacsin1/Tnr/Snx20/Dab1/Fcho1/Prex1/Faah/Pla2g4c/Cpne4/Crabp1/Fyb/Pclo/Ncf4/Paqr6/Mreg/Fabp5/Sgip1/Atp8b1/P2rx7/Sec14l4/Pgr/Cyth…
BP	GO:0010817	regulation of hormone levels	364	0.514846	1.33902	0.00039996	0.00039996	0.0128852	1841	tags=23%, list=13%, signal=20%	Gh/Crhr1/Neurod1/Abcc8/Cnr1/Cacna1e/Myt1/Nell2/Cacna1a/Stxbp5l/Snap25/Syt7/Reln/Dio2/Ptprn2/Tfap2b/Gpr68/Chga/Epha5/Vsnl1/Tfr2/Cckbr/Cplx1/Crym/Pex5l/Trpm2/Ptprn/Crhbp/Nrxn1/Apln/Pcsk1n/Vip/Pax6/Rasl10b/Adcy8/Hsd11b1/Prkce/Kcnj11/Adra2a/Vgf/Aldh1a1/Gpr27/Adora1/Spp1/Cacna1c/Schip1/Nnat/Crabp1/Glrx/Pclo/Kcnma1/Stx1a/Nos1/Kcnb1/Fkbp1b/Ywhah/Runx1/Ppp3ca/Cyp27a1/Pcsk6/Npy1r/Ece2/C1qtnf3/Wnt4/Cpe/Ly6…
BP	GO:0045596	negative regulation of cell differentiation	601	0.492282	1.28621	0.00039996	0.00039996	0.0128852	2314	tags=24%, list=16%, signal=21%	Abcc8/Cxcl10/Bdnf/Nrg3/Wnt7a/Lhx2/Cxcl14/Stmn2/Spock1/Pak1/Pi16/Ntrk3/Rorb/Lingo1/Rap1gap2/Cntn2/Gpr37l1/Bcl11a/Fstl4/Ntm/Foxg1/Gpr68/Syt4/Rtn4r/Fgf13/Rap1gap/Thy1/Sez6/Ephb2/Rit2/Inpp5j/Ubash3b/Crmp1/Fat3/Ihh/Pax6/Tmem178/Cit/Sema4f/Zfp365/Rgs4/Dnm3/Aatk/Ngef/Ptprz1/Ephb1/Flt3/Nkx6-2/Tbx1/S100b/Tlx2/Tnr/Sorl1/Cntn4/Bhlha15/Pf4/Dab1/Cd44/Frzb/Prdm6/Cdk5r1/Gfap/Cd74/Gli3/Ranbp3l/Chrd/Dlx1/Tunar/Fg…
MF	GO:0046983	protein dimerization activity	1077	0.464118	1.21715	0.00039996	0.00039996	0.0128852	2481	tags=21%, list=17%, signal=19%	Neurod1/Syndig1/Cbln1/Neurod2/Cdh15/Gabbr2/Camk2a/Cadm3/Neurod6/Cdh22/Grin1/Grik2/Unc13a/Dlk2/Pvalb/Ptprt/Asgr1/Igsf21/Add2/Ina/Mycl/Cdh8/Dao/Trim9/Kcnd2/Bcl11a/Dnm1/Syt16/Tfap2b/Syt4/Slc24a2/Fsd1/Omg/Nefl/Syn1/Dscaml1/Adcy2/Rap1gap/Crym/Adrb1/Camk2b/Amph/Grm7/Apln/Panx2/Rasgrp1/Cbs/Adrb2/Itgal/Itgam/Ptpn5/Adcy8/Syt1/Cdh4/Ntsr2/Slc22a6/Zfp365/Syn2/Sh3gl2/Ano5/Mapt/Homer2/Adra2a/Alox5ap/Gad2/Chrnb…
BP	GO:0048589	developmental growth	625	0.483697	1.26407	0.00039996	0.00039996	0.0128852	2487	tags=24%, list=17%, signal=20%	Gh/Rims1/Kif26b/Bdnf/Wnt7a/Lhx2/Rasal1/Slitrk1/Unc13a/Pak1/Cpne9/Pi16/Ntrk3/Cpne6/Apba2/Cpne5/Slc1a2/Bcl11a/Fstl4/Syt4/Arx/Omg/Rtn4r/Fgf13/Wt1/Tnc/Syt2/Dscam/Adrb1/Wasf1/Ihh/Dcx/Slc12a5/Apba1/Adrb2/C3/Syt1/Ar/Cdh4/Sema4f/Akap6/Bcan/Rgs4/Gap43/Sptbn4/Sh3gl2/Aatk/Mapt/Flt3/L1cam/Plxna4/Plcb1/Tnr/Pou3f2/Mef2c/Kcnk2/Unc79/Adra1b/Cacna1c/Gdf15/Cdk5r1/Islr2/Hhex/Gli3/Pde4d/Ncam1/Auts2/Plau/Mdk/Mapk11/S…
BP	GO:0090066	regulation of anatomical structure size	443	0.500885	1.30532	0.00039996	0.00039996	0.0128852	2142	tags=23%, list=15%, signal=20%	Adra1d/Bdnf/Wnt7a/Slc6a12/Pak1/Ntrk3/Chrm3/Add2/Rap1gap2/Cntn2/Bcl11a/Fstl4/Chga/Omg/Nefl/Rtn4r/Fgf13/Aqp4/Dscam/Adrb1/Tmsb15b1/Apln/Wasf1/Dcx/Slc12a5/Vip/Cbs/Adrb2/Slc8a1/Cdh4/Prkce/Cit/Sema4f/Neb/Aatk/Mapt/Adra2a/Alox5/L1cam/Plxna4/Nefm/Ret/Tnr/Tbxas1/Adora1/Adra1b/Cacna1c/Prex1/Cdk5r1/Islr2/Prr16/Coro1a/Cacna1g/Nckap1l/Kcnma1/Xk/Nos1/Grip2/Actr3b/Tmod1/Dusp5/Pdxp/Sema3a/Tmod2/P2rx7/Adra2c/Npy1…
BP	GO:0048814	regulation of dendrite morphogenesis	104	0.615801	1.55266	0.000407332	0.000407332	0.0130963	2530	tags=36%, list=18%, signal=29%	Hecw1/Grin1/Arc/Reln/Itpka/Xlr3b/Camk2b/Adgrb3/Cit/Dnm3/Ngef/Ptprz1/Chrnb2/Lzts1/Tlx2/Cdk5r1/Ywhah/Ppp3ca/Nr2e1/Tnik/Srcin1/Akap5/Pak3/Nlgn1/Met/Robo1/Arhgap33/Ss18l1/Numbl/Kndc1/Ache/Fbxo31/Sgk1/Tiam1/Parp6/Sipa1l1/Shank3
BP	GO:0008277	regulation of G protein-coupled receptor signaling pathway	99	0.623589	1.57021	0.00040783	0.00040783	0.0130963	2020	tags=35%, list=14%, signal=31%	Rgs1/Grm5/Cntn2/Dnm1/Rgs8/Chga/Syp/Phf24/Snca/Adrb1/Camk2b/Rgs7/Apln/Adrb2/C3/Rgs14/Stmn1/Rgs4/Homer2/Ramp1/Plcb1/Gpr27/Alk/Oprl1/Nos1/Tmod2/Tub/Kctd8/Mrap2/Pde4b/Ada/Rgs10/Met/Ppp1r9b/Gprasp1
BP	GO:0051283	negative regulation of sequestering of calcium ion	90	0.628033	1.57352	0.000409878	0.000409878	0.0131002	1496	tags=24%, list=10%, signal=22%	Plch2/Cxcl10/Ryr1/Ryr2/Jph3/Ryr3/Snca/Thy1/Trpm2/Ubash3b/Slc8a1/Prkce/Akap6/Ank2/Plcb1/Casq2/Coro1a/Pde4d/Fkbp1b/P2rx7/Nol3/Ptprc
BP	GO:0051208	sequestering of calcium ion	92	0.626024	1.5691	0.00040992	0.00040992	0.0131002	1496	tags=24%, list=10%, signal=22%	Plch2/Cxcl10/Ryr1/Ryr2/Jph3/Ryr3/Snca/Thy1/Trpm2/Ubash3b/Slc8a1/Prkce/Akap6/Ank2/Plcb1/Casq2/Coro1a/Pde4d/Fkbp1b/P2rx7/Nol3/Ptprc
BP	GO:0051282	regulation of sequestering of calcium ion	91	0.627556	1.57253	0.000410046	0.000410046	0.0131002	1496	tags=24%, list=10%, signal=22%	Plch2/Cxcl10/Ryr1/Ryr2/Jph3/Ryr3/Snca/Thy1/Trpm2/Ubash3b/Slc8a1/Prkce/Akap6/Ank2/Plcb1/Casq2/Coro1a/Pde4d/Fkbp1b/P2rx7/Nol3/Ptprc
BP	GO:0097061	dendritic spine organization	88	0.633852	1.58547	0.000410593	0.000410593	0.0131002	2534	tags=33%, list=18%, signal=27%	Wnt7a/Grin1/Arc/Reln/Itpka/Epha5/Xlr3b/Rph3a/Ephb2/Camk2b/Zfp365/Dnm3/Ctnnd2/Ngef/Ephb1/Cdk5r1/Shank1/Srcin1/Pak3/Nlgn1/Fyn/Arhgap33/Ephb3/Fcgr2b/Tiam1/Sipa1l1/Ins2/Shank3/Prnp
CC	GO:0030175	filopodium	83	0.634418	1.58225	0.000411946	0.000411946	0.0131013	2487	tags=37%, list=17%, signal=31%	Snap25/Nptxr/Myo1g/Tubb3/Fgf13/Nptx2/Lrrc7/Gap43/Ptprz1/Ephb1/Kcnn3/Lcp1/Map2/Fscn1/Srcin1/Itga6/Akap5/Ttyh1/Nlgn1/Cd302/Ppp1r9b/Palld/Myo1b/Pdpn/Fzd3/Dmd/Fzd9/Rufy3/Palm/Kitl/App
CC	GO:0031234	extrinsic component of cytoplasmic side of plasma membrane	83	0.635985	1.58616	0.000411946	0.000411946	0.0131013	2174	tags=33%, list=15%, signal=28%	Rgs1/Ryr1/Ryr2/Snap25/Gng13/Stac2/Rgs8/Gng3/Racgap1/Hck/Kcnip1/Kcnab1/Gnao1/Matk/Gnaz/Gng7/Gna15/Gnat2/Kcnab2/Myzap/Styk1/Gnb3/Fyn/Gng4/Farp1/Gnaq/Lyn
BP	GO:0097530	granulocyte migration	80	0.634618	1.578	0.000413608	0.000413608	0.013133	1717	tags=34%, list=12%, signal=30%	Cxcl10/Cxcl9/S100a9/C3ar1/Csf3r/Itgam/Scg2/Spp1/Pf4/C5ar1/Prex1/Cd74/Syk/Pde4d/Nckap1l/Itgb2/Mdk/Cd300a/Rac2/Sirpa/Fcgr3/Ptprj/Vav1/Fcer1g/Rarres2/Pde4b/Ccl9
BP	GO:0010522	regulation of calcium ion transport into cytosol	77	0.635005	1.57431	0.000414723	0.000414723	0.0131474	2664	tags=42%, list=19%, signal=34%	Cxcl10/Ryr2/Grin1/Jph3/Snca/Thy1/Ubash3b/Adrb1/Adrb2/Slc8a1/Prkce/Akap6/Ank2/Casq2/Coro1a/Pde4d/Fkbp1b/P2rx7/Adcyap1r1/Nol3/Cd4/Akap5/Cemip/Fyn/Bdkrb1/Lyn/Tgfb1/Dmd/Chd7/Prnp/P2rx4/Cyba
CC	GO:0099569	presynaptic cytoskeleton	10	0.902466	1.70803	0.000417885	0.000417885	0.0132266	1023	tags=80%, list=7%, signal=74%	Rims4/Rims1/Bsn/Sept3/Rims3/Nefl/Nefm/Pclo
BP	GO:0021675	nerve development	65	0.658649	1.6142	0.000419639	0.000419639	0.0132609	2432	tags=45%, list=17%, signal=37%	Nptx1/Bdnf/Kcna2/Gabra5/Unc13a/Gabrb2/Prkcg/Slc1a3/Ephb2/Gabrb3/Ephb1/Chrnb2/Tbx1/Plxna4/Ret/Gli3/Atp8b1/Sema3a/Col25a1/Tifab/Egr2/Tfap2a/Fgfr3/Sulf2/Rnf165/Plxna3/Lrig1/Dmd/Chd7
CC	GO:0030315	T-tubule	62	0.678561	1.65724	0.000421097	0.000421097	0.0132858	1303	tags=32%, list=9%, signal=29%	Ryr1/Kcnn2/Scn1a/Kcnd2/Scn1b/Cacnb3/Kcnj3/Cacng8/Aqp4/Kcnj12/Slc8a1/Prkce/Akap6/Kcnj11/Ank2/Adra1b/Cacna1c/Nos1ap/Nos1/Ank3
BP	GO:0048278	vesicle docking	60	0.675803	1.64407	0.000423101	0.000423101	0.0133279	2000	tags=33%, list=14%, signal=29%	Rims1/Stx1b/Camk2a/Unc13a/Nrxn1/Syt1/Ppfia3/Rab3c/Ndrg4/Rab15/Ncam1/Stx1a/Kcnb1/Rab3b/Stxbp1/Unc13c/Sept5/Rab3a/Nsf/Rims2
BP	GO:2001200	positive regulation of dendritic cell differentiation	2	-0.996996	-1.50225	0.00042653	0.00042653	0.0134146	31	tags=100%, list=0%, signal=100%	Ager
BP	GO:0060042	retina morphogenesis in camera-type eye	44	0.708228	1.67314	0.000438693	0.000438693	0.0137753	1972	tags=39%, list=14%, signal=33%	Hcn1/Fjx1/Rorb/Megf11/Calb1/Thy1/Dscam/Fat3/Ihh/Bhlhe22/Casz1/Gnat2/Ikzf1/Atp8a2/Rbp4/Tspan12/Ptn
BP	GO:0021799	cerebral cortex radially oriented cell migration	35	0.729895	1.68098	0.00045208	0.00045208	0.0141732	1690	tags=34%, list=12%, signal=30%	Reln/Foxg1/Cdk5r2/Pou3f3/Dcx/Pou3f2/Dab1/Cdk5r1/Lhx6/Gli3/Nr2e1/Fut10
BP	GO:0048169	regulation of long-term neuronal synaptic plasticity	30	0.749289	1.69577	0.00046184	0.00046184	0.0144564	1041	tags=47%, list=7%, signal=43%	Rims1/Bdnf/Grin1/Grik2/Grm5/Neurl1a/Syp/Snca/Neto1/Ephb2/Camk2b/Kcnj10/S100b/Kit
BP	GO:0099633	protein localization to postsynaptic specialization membrane	29	0.758196	1.70644	0.000464522	0.000464522	0.0144718	1739	tags=34%, list=12%, signal=30%	Nptx1/Camk2a/Nptxr/Cacng3/Nptx2/Cacng2/Dlg2/Cnih3/Tnik/Adam22
BP	GO:0099645	neurotransmitter receptor localization to postsynaptic specialization membrane	29	0.758196	1.70644	0.000464522	0.000464522	0.0144718	1739	tags=34%, list=12%, signal=30%	Nptx1/Camk2a/Nptxr/Cacng3/Nptx2/Cacng2/Dlg2/Cnih3/Tnik/Adam22
BP	GO:1990573	potassium ion import across plasma membrane	29	0.764185	1.71992	0.000464522	0.000464522	0.0144718	1157	tags=34%, list=8%, signal=32%	Kcnj9/Atp1a3/Kcnj4/Kcnj16/Kcnj3/Kcnj12/Slc12a5/Kcnj10/Kcnj11/Hcn2
BP	GO:0006952	defense response	900	0.472703	1.23817	0.00049995	0.00049995	0.0155346	2292	tags=25%, list=16%, signal=22%	Cnr1/Cxcl10/Neurod2/Fabp4/Crtam/Adcy1/Bdnf/Cacna1e/Lrfn5/Cck/Gabra5/Cxcl9/Grik2/Tlr8/S100a9/Aoah/Oas2/Tnfaip6/Ttbk1/Chga/Ccr1/Snca/Cckbr/Aqp4/Crhbp/Grm7/C3ar1/Rasgrp1/Gm4951/Mx1/Adrb2/Oasl1/Chst1/Itgam/C3/Havcr2/Adcy8/Mapk8ip2/Prkce/Ifi204/Ptpn22/Slfn8/Adgrb1/Serpina3n/Oas1a/Apod/Fcgr1/Adra2a/Vgf/Naip2/Alox5ap/Ackr1/Ifit3b/Oas3/Alox5/Ifit3/Mef2c/Tnfaip8l2/Ctss/Abcd2/Themis2/Lcn2/Mx2/Adora1/Pf4/Ht…
BP	GO:0030100	regulation of endocytosis	244	0.541306	1.40059	0.0005002	0.0005002	0.0155346	3092	tags=34%, list=22%, signal=27%	Mctp1/Slc17a7/Lrrtm1/Gsg1l/Arc/Syt7/Prkcg/Dnm1/Syt4/Tfr2/Snca/Rap1gap/Caly/Sfrp4/Rit2/Apln/Dcx/Ptpn5/C3/Sh3gl2/Fcgr1/Snph/Napb/Pacsin1/C2/Hck/Il2rb/Syk/Nckap1l/Vtn/Sgip1/Cdh13/Hpca/Ppp3ca/Serpine1/Cd300a/Dnajc6/Siglece/Il2rg/Sirpa/Fcgr3/Ptprc/Prom2/Ptprj/Fcer1g/Akap5/Tub/Nlgn1/B2m/Trf/Apoa2/Cnn2/Nsf/Cd14/Pip5k1c/Syt11/Cd36/Mex3b/Mertk/Tulp1/Tgfb1/Clip3/Sh3gl3/Fcgr2b/Arrb2/Dock2/Cyba/Scamp5/Ppp3r1…
MF	GO:0050839	cell adhesion molecule binding	189	0.566401	1.45648	0.000501303	0.000501303	0.0155445	2091	tags=28%, list=15%, signal=24%	Cdh15/Cdh22/Mmp24/Ptprt/Igsf21/Cdh8/Thy1/Lrrc4c/Nrxn1/Icam5/Itgal/Cdh4/Madcam1/Ctnnd2/Ptprz1/L1cam/Tnr/Ptpro/Edil3/Spp1/Ntng1/Cdk5r1/Gfap/Syk/Cdh1/Itgb2/Cdh20/Isg15/Vtn/Cdh13/Fn1/Ctnna2/Cpe/Ank3/Sema7a/Icam1/Lcp1/Gpnmb/Tenm2/Cdh6/Fgf1/Ptprj/Itga6/Akap5/Cdh11/Fbln5/Nlgn1/Tgfbi/Itgb7/Ptn/Col3a1/Postn/Cdh18
CC	GO:0034706	sodium channel complex	17	0.829874	1.72626	0.000503461	0.000503461	0.0155628	1224	tags=59%, list=9%, signal=54%	Grik2/Scn8a/Gria4/Scn1a/Scn2b/Scn1b/Grik4/Scn4b/Scnn1b/Scn3b
BP	GO:0098810	neurotransmitter reuptake	17	0.839748	1.7468	0.000503461	0.000503461	0.0155628	1459	tags=47%, list=10%, signal=42%	Gpm6b/Slc1a2/Slc6a1/Nat8l/Snca/Kcnj10/Nos1/Rab3b
MF	GO:0099106	ion channel regulator activity	86	0.63328	1.58227	0.000513663	0.000513663	0.0158535	1542	tags=29%, list=11%, signal=26%	Kcnmb4/Grm3/Nrxn3/Prkcb/Grm2/Dpp10/Hpcal4/Scn1b/Kcnip2/Cacnb3/Cacng8/Dpp6/Grm7/Nrxn1/Adrb2/Ank2/Kcnk2/Kcnip4/Kcnip1/Stx1a/Kcnab1/Fkbp1b/Scn3b/Fxyd6/Kcnab2
BP	GO:0021954	central nervous system neuron development	80	0.629863	1.56618	0.00051701	0.00051701	0.015932	2285	tags=42%, list=16%, signal=36%	Prdm8/Lingo1/Cntn2/Foxg1/Scn1b/Arx/Ephb2/Dcx/Sptbn4/Ephb1/Chrnb2/Plxna4/B4galt5/Lhx6/Bhlhe22/Nanos1/Sema3a/Nr2e1/Map2/Robo2/Cdh11/Dclk1/Tfap2a/Zeb2/Hsp90aa1/Robo1/Tsku/Sox1/B4galt6/Hsp90ab1/Nin/Gnaq/Ephb3/Plxna3
BP	GO:0070509	calcium ion import	59	0.667708	1.62223	0.000529829	0.000529829	0.0163017	1594	tags=29%, list=11%, signal=26%	Cacna1e/Cacna1a/Cacna1b/Slc8a2/Cacna1i/Trpm2/Adrb1/Adrb2/Slc8a1/Mrln/Fam155a/Cacna1c/Cacna1g/Serpine1/Cacna1h/Slc8a3/Trpv2
MF	GO:0048306	calcium-dependent protein binding	58	0.665538	1.61221	0.000531519	0.000531519	0.0163284	1516	tags=26%, list=11%, signal=23%	Grm4/Stmn2/Snap25/Syn1/Grm7/Nrxn1/Cplx2/Syt1/Syn2/S100b/Casq2/Tnnc1/Stx1a/A2m/Syt6
BP	GO:0030593	neutrophil chemotaxis	52	0.694115	1.66523	0.000538619	0.000538619	0.0165209	1717	tags=42%, list=12%, signal=37%	Cxcl10/Cxcl9/S100a9/C3ar1/Csf3r/Itgam/Spp1/Pf4/C5ar1/Prex1/Cd74/Syk/Pde4d/Nckap1l/Itgb2/Mdk/Rac2/Fcgr3/Vav1/Fcer1g/Pde4b/Ccl9
BP	GO:0021587	cerebellum morphogenesis	43	0.711251	1.67798	0.000549632	0.000549632	0.0168327	1270	tags=30%, list=9%, signal=28%	Cbln1/Cacna1a/Grid2/Wnt7a/Faim2/Nrxn1/Rfx4/Cbs/Zfp365/Dab1/Cend1/Trnp1/Sptbn2
CC	GO:0005891	voltage-gated calcium channel complex	27	0.763517	1.6988	0.000587751	0.000587751	0.0179724	1688	tags=52%, list=12%, signal=46%	Cacna1e/Cacna1a/Cacna1b/Cacnb3/Cacng8/Cacna1i/Cacng2/Cacna1c/Nos1ap/Cacna1g/Pde4d/Cacna2d3/Cacna1h/Pde4b
BP	GO:0040008	regulation of growth	574	0.491879	1.28501	0.00059994	0.00059994	0.0182345	2707	tags=25%, list=19%, signal=21%	Gh/Rims1/Bdnf/Nell2/Rasal1/Unc13a/Prkcb/Pak1/Cpne9/Pi16/Ntrk3/Cpne6/Zc3h12d/Cpne5/Bcl11a/Fstl4/Syt4/Arx/Il3ra/Omg/Rtn4r/Fgf13/Wt1/Syt2/Dscam/Adrb1/Ihh/Dcx/Adrb2/C3/Syt1/Ar/Cdh4/Sema4f/Akap6/Rgs4/Gap43/Sptbn4/Aatk/Mapt/Flt3/Tro/L1cam/Plxna4/Plcb1/Tnr/Pou3f2/Mef2c/Kcnk2/Cd44/Frzb/Cacna1c/Gdf15/Cdk5r1/Islr2/Tmc8/Ncam1/Nanos1/Mapk11/Sgip1/Sema3a/Tspyl5/Npy1r/Fn1/Olfm1/Dpysl2/Serpine1/Sema7a/Trim46/Nk…
BP	GO:0051093	negative regulation of developmental process	815	0.471569	1.23445	0.00059994	0.00059994	0.0182345	2314	tags=22%, list=16%, signal=20%	Abcc8/Cxcl10/Neurod2/Bdnf/Nrg3/Wnt7a/Lhx2/Cxcl14/Stmn2/Spock1/Pak1/Pi16/Ntrk3/Optc/Rorb/Lingo1/Rap1gap2/Cntn2/Gpr37l1/Bcl11a/Fstl4/Ntm/Foxg1/Gpr68/Syt4/Rtn4r/Ccr1/Fgf13/Adgrb2/Rap1gap/Wt1/Thy1/Sez6/Ephb2/Rit2/Inpp5j/Ubash3b/Adrb1/Crmp1/Rfx4/Fat3/Ihh/Adgrb3/Adrb2/Pax6/Tmem178/Cit/Sema4f/Zfp365/Adgrb1/Efna3/Rgs4/Dnm3/Aatk/Mapt/Ngef/Ptprz1/Ephb1/Flt3/Nkx6-2/Tbx1/S100b/Tlx2/Tnr/Sorl1/Kcnk2/Cntn4/Bhlh…
CC	GO:0098588	bounding membrane of organelle	901	0.471478	1.23501	0.00059994	0.00059994	0.0182345	2560	tags=19%, list=18%, signal=16%	Syndig1/Abcc8/Cnr1/Mctp1/Sv2c/Ryr1/Slc17a7/Ryr2/Sv2b/Gria2/Unc13a/Mmp24/Caln1/Lamp5/Gdap1/B4galnt4/B4galnt1/Tmem163/Cabp7/Dao/Synpr/Zdhhc2/Ptprn2/Nrgn/Syt4/Syp/Ryr3/Syn1/Scg3/Snca/Slc2a3/Psd/Rph3a/Pex5l/Trpm2/Syt2/Amph/Cabp1/Gabra2/Wasf1/Mctp2/Mal2/Chst1/Syt1/Slc30a3/Prkce/Akap6/Mrln/Syn2/Sh3gl2/Slc32a1/B4galnt3/Vgf/Napb/Gad2/Ephb1/Slc2a6/Rab3c/Sstr3/Mall/Ret/Cadps/Ap1s1/B3gat1/Abcd2/Snx20/Derl3/…
MF	GO:0005543	phospholipid binding	341	0.508872	1.32276	0.0006	0.0006	0.0182345	2874	tags=27%, list=20%, signal=22%	Amer3/Hcn1/Rasal1/Clvs1/Unc13a/Syt7/Cpne9/Myo1g/Cpne6/Cpne5/Syt16/Nrgn/Syt4/Snca/Psd/Adap1/Rph3a/Thy1/Syt2/Amph/Rasgrp1/Apba1/Syt13/Syt1/Adgrb1/Gap43/Racgap1/Clvs2/Plcb1/Cadps/Pacsin1/Snx20/Dab1/Fcho1/Prex1/Faah/Pla2g4c/Cpne4/Pclo/Ncf4/Mreg/Sgip1/Atp8b1/Zfyve28/Cd300a/Arap2/Fgd2/Syt6/Cpne7/Pxdc1/Unc13c/Arhgap26/Sept5/Lpar1/Snx30/Bin2/Stxbp6/Apoa2/Plek2/Pla2g7/Syt11/Snx16/Arhgap33/Snx10/Osbpl10/Pl…
BP	GO:0006898	receptor-mediated endocytosis	196	0.573058	1.47494	0.000601323	0.000601323	0.0182409	2004	tags=24%, list=14%, signal=21%	Lrrtm1/Gsg1l/Gria2/Arc/Snap25/Cacng5/Cacng3/Gria1/Cntn2/Dnm1/Tfr2/Cacng8/Snca/Caly/Sfrp4/Cacng2/Apln/Wasf1/Adrb2/Ptpn5/C3/Dnm3/Sh3gl2/Fcgr1/Napb/Ramp1/Pacsin1/Fcho1/Syk/Itgb2/Vtn/Sgip1/Hpca/Serpine1/Cd300a/Clec9a/Dnajc6/Mrc1/Fcer1g/Akap5/B2m/Trf/Nsf/Cd14/Pip5k1c/Syt11/Cd36
BP	GO:0043112	receptor metabolic process	175	0.563233	1.4457	0.000602047	0.000602047	0.0182409	1200	tags=15%, list=8%, signal=14%	Lrrtm1/Gsg1l/Gria2/Arc/Snap25/Cacng5/Cacng3/Gria1/Cntn2/Dnm1/Cacng8/Snca/Caly/Sfrp4/Cacng2/Apln/Ptpn5/Dnm3/Sh3gl2/Gria3/Napb/Ramp1/Pacsin1/Sorl1/Syk/Itgb2/Hpca
BP	GO:0071241	cellular response to inorganic substance	148	0.580223	1.48286	0.000603743	0.000603743	0.0182644	1961	tags=29%, list=14%, signal=25%	Nptx1/Neurod2/Fabp4/Rasal1/Syt7/Cpne9/Cpne6/Cpne5/Kcna1/Syt4/Tfr2/Snca/Trpm2/Syt2/Crhbp/Nrxn1/Syt13/Adcy8/Syt1/Alox5ap/Mef2c/Mt2/Cpne4/Slc40a1/Cdh1/Dlg2/Hpca/Kcnc2/Fn1/Ank3/Hmox1/Fas/Smpd3/Spidr/Syt6/Cpne7/Nlgn1/B2m/Trf/Mt1/Cebpa/Tfap2a/Syt11
MF	GO:0030305	heparanase activity	1	-0.99993	-1.33279	0.000610874	0.000610874	0.018452	3	tags=100%, list=0%, signal=100%
BP	GO:0021533	cell differentiation in hindbrain	20	0.798883	1.70532	0.000613422	0.000613422	0.0185008	981	tags=35%, list=7%, signal=33%	Cbln1/Cacna1a/Grid2/Wnt7a/Faim2/Nrxn1/Cend1
BP	GO:0051209	release of sequestered calcium ion into cytosol	88	0.62883	1.5729	0.00061589	0.00061589	0.018547	1496	tags=25%, list=10%, signal=23%	Plch2/Cxcl10/Ryr1/Ryr2/Jph3/Ryr3/Snca/Thy1/Trpm2/Ubash3b/Slc8a1/Prkce/Akap6/Ank2/Plcb1/Casq2/Coro1a/Pde4d/Fkbp1b/P2rx7/Nol3/Ptprc
BP	GO:1901019	regulation of calcium ion transmembrane transporter activity	64	0.655981	1.60574	0.000630385	0.000630385	0.0189548	1200	tags=25%, list=8%, signal=23%	Crhr1/Cacna1a/Ryr2/Jph3/Stac2/Cacnb3/Akap6/Mrln/Fgf14/Ank2/Casq2/Nos1ap/Pde4d/Oprl1/Fkbp1b/Hpca
BP	GO:0021795	cerebral cortex cell migration	51	0.68671	1.64435	0.000648018	0.000648018	0.0194555	1289	tags=27%, list=9%, signal=25%	Reln/Foxg1/Cdk5r2/Arx/Fgf13/Pou3f3/Dcx/Pou3f2/Dab1/Cdk5r1/Lhx6/Gli3/Sema3a/Nr2e1
BP	GO:0006537	glutamate biosynthetic process	4	0.966762	1.54387	0.000666001	0.000666001	0.0199652	274	tags=50%, list=2%, signal=49%	Gls2/Slc1a3
BP	GO:0060292	long-term synaptic depression	33	0.738881	1.69229	0.000683761	0.000683761	0.0204667	1089	tags=36%, list=8%, signal=34%	Cbln1/Grid2/Arc/Gria1/Grid2ip/Slc24a2/Sorcs3/Adcy8/Mapt/Pirb/Adora1/Kcnb1
BP	GO:0031338	regulation of vesicle fusion	31	0.739145	1.67893	0.000688705	0.000688705	0.0205836	2417	tags=48%, list=17%, signal=40%	Syt7/Trim9/Syt4/Cplx1/Syt2/Cplx2/Syt1/Prrt2/Coro1a/Stxbp1/Rab3a/Stxbp6/Syt3/Doc2b/Vamp1
CC	GO:0005911	cell-cell junction	380	0.503345	1.30984	0.00069993	0.00069993	0.0208877	2254	tags=23%, list=16%, signal=20%	Fat2/Cdh15/Cadm3/Cdh22/Scn1a/Pak1/Gria1/Prkcg/Igsf21/Cdh8/Scn1b/Fgf13/Ajap1/Aqp4/Nrxn1/Panx2/Lin7a/Slc8a1/Itgal/Lrrc7/Cdh4/Akap6/Gjb6/Sptbn4/Ctnnd2/Kcnj11/Scn4b/Lcp2/Ank2/Pcdh9/Cldn10/Cldn6/Adra1b/Coro1a/Pcdh1/Cdh1/Kit/Ncam1/Dpp4/Fndc1/Cdh20/Panx1/Mlc1/Ywhah/Pdxp/Cdh13/Gjc3/Gjb2/Tln2/Ppp3ca/P2rx7/Ccnd1/Ctnna2/Ank3/Adcyap1r1/Adgrl3/Shroom1/Cntnap1/Pdlim1/Tenm2/Gja1/Cdh6/Ptprj/Fscn1/Vav1/Sv2a/Itga6…
BP	GO:2000969	positive regulation of AMPA receptor activity	9	0.906369	1.68255	0.00071053	0.00071053	0.0211722	530	tags=67%, list=4%, signal=64%	Arc/Reln/Cacng3/Cacng8/Cacng2/Adrb2
BP	GO:0021987	cerebral cortex development	98	0.614098	1.54572	0.00071414	0.00071414	0.0212478	2821	tags=35%, list=20%, signal=28%	Lhx2/Grin1/Reln/Foxg1/Cdk5r2/Arx/Fgf13/Pou3f3/Dcx/Pax6/Plcb1/Pou3f2/Dab1/Phactr1/Cdk5r1/Lhx6/Gli3/Bhlhe22/Mdk/Sema3a/Nr2e1/Fut10/Tacc1/Wdr62/Robo1/Col3a1/Zbtb18/Socs7/Btbd3/Emx2/Fat4/Mdga1/Cx3cr1/Ptprs
BP	GO:0060997	dendritic spine morphogenesis	67	0.64901	1.59312	0.000733906	0.000733906	0.0218032	2530	tags=34%, list=18%, signal=28%	Wnt7a/Arc/Reln/Itpka/Epha5/Xlr3b/Ephb2/Camk2b/Zfp365/Dnm3/Ctnnd2/Ngef/Ephb1/Cdk5r1/Shank1/Srcin1/Pak3/Nlgn1/Arhgap33/Ephb3/Tiam1/Sipa1l1/Shank3
BP	GO:0042551	neuron maturation	51	0.680871	1.63037	0.000756021	0.000756021	0.0224267	1383	tags=33%, list=10%, signal=30%	Epha8/Nrcam/Cntn2/Bcl11a/Kcnip2/Nrxn1/Adgrb3/C3/Sptbn4/Ret/Myoc/B4galt5/Dlg2/Grip2/Ank3/Srrm4/C1qa
MF	GO:0051721	protein phosphatase 2A binding	35	0.715689	1.64826	0.000791139	0.000791139	0.0234334	877	tags=17%, list=6%, signal=16%	Cacna1b/Adrb2/Adcy8/Akap6/Mapt/Cacna1c
MF	GO:0015172	acidic amino acid transmembrane transporter activity	13	0.863889	1.72054	0.000792707	0.000792707	0.0234448	1100	tags=54%, list=8%, signal=50%	Slc17a7/Slc1a6/Slc1a2/Slc1a3/Slc13a3/Slc25a18/Slc1a1
MF	GO:0019904	protein domain specific binding	689	0.472409	1.23506	0.00079992	0.00079992	0.0236115	2280	tags=20%, list=16%, signal=17%	Rims1/Grin2c/Mpp3/Stx1b/Grid2/Kcnj9/Grik2/Pou2f2/Gria2/Unc13a/Snap25/Pax3/Cacng3/Gria1/Trim9/Kirrel3/Dnm1/Kcna1/Kcnj4/Hpcal4/Dlgap3/Tceal6/Syp/Nefl/Snca/Kcnj12/Stmn3/Wt1/Spon1/Inpp5j/Adrb1/Rgs6/Grm7/Ica1l/Lin7a/Pou3f3/Apba1/Basp1/Pax6/Ar/Prkce/Cit/Ipcef1/Ptpn22/Ddc/Slc22a4/Adgrb1/Gria3/Mapt/Homer2/Scnn1b/L1cam/Prrt2/Pou3f2/Mef2c/Dab1/Cacna1c/Dlgap2/Hhex/Erc2/Hspa1a/Nos1ap/Syk/Cdh1/Kit/Ncam1/Elmo1…
CC	GO:0031300	intrinsic component of organelle membrane	218	0.550643	1.42148	0.000800721	0.000800721	0.0236115	1723	tags=16%, list=12%, signal=14%	Cnr1/Sv2c/Slc17a7/Sv2b/Gdap1/B4galnt1/Tmem163/Slc8a2/Synpr/Ptprn2/Syt4/Syp/Syn1/Syt2/Gabra2/Mal2/Syt1/Slc30a3/Slc32a1/Rab3c/Stx1a/Mreg/B4galnt2/P2rx7/Rab27b/Rab3b/Atp6v1g2/Tmem173/Pex11g/Sv2a/Clstn1/Rab3a/Sfxn1/Syngr1
BP	GO:0019933	cAMP-mediated signaling	116	0.596238	1.51032	0.000811359	0.000811359	0.0238758	1751	tags=34%, list=12%, signal=30%	Crhr1/Adra1d/Cxcl10/Adcy1/Chga/Epha5/Rasd2/Adcy2/Adgrb2/Pex5l/Rit2/Adrb1/Adgrg6/Adgrb3/Vip/Adrb2/Htr5a/Adcy8/Adgrb1/Adra2a/Ramp1/Pf4/Adra1b/Gpr3/Pde4d/Adgre1/Pclo/Oprl1/Nos1/Lgr5/Adra2c/Adcyap1r1/Adgrl3/Adcy3/Adgrl2/Lpar1/Mrap2/Pde4b/Adgrg3
BP	GO:0072303	positive regulation of glomerular metanephric mesangial cell proliferation	1	-0.999719	-1.33251	0.000814498	0.000814498	0.0238758	6	tags=100%, list=0%, signal=100%
BP	GO:0098758	response to interleukin-8	1	-0.999719	-1.33251	0.000814498	0.000814498	0.0238758	6	tags=100%, list=0%, signal=100%
BP	GO:0098759	cellular response to interleukin-8	1	-0.999719	-1.33251	0.000814498	0.000814498	0.0238758	6	tags=100%, list=0%, signal=100%
BP	GO:0015698	inorganic anion transport	90	0.615011	1.5409	0.000819756	0.000819756	0.0239945	1100	tags=21%, list=8%, signal=20%	Gabrd/Gabra6/Gabra5/Slc17a7/Gabra1/Grm5/Gabrb2/Slc1a3/Gabrg2/Sfrp4/Car7/Gabra2/Slc12a5/Gabrb3/Ano5/Racgap1/Gabra3/Glrb/Slc1a1
MF	GO:0099530	G protein-coupled receptor activity involved in regulation of postsynaptic membrane potential	4	0.965314	1.54156	0.000832501	0.000832501	0.0243317	439	tags=75%, list=3%, signal=73%	Grm5/Grm1/Adrb1
MF	GO:0055105	ubiquitin-protein transferase inhibitor activity	6	-0.905307	-1.83617	0.000838926	0.000838926	0.0244732	300	tags=50%, list=2%, signal=49%	Rpl11/Glmn/Fbxo5
BP	GO:0021801	cerebral cortex radial glia guided migration	23	0.775611	1.68989	0.000841043	0.000841043	0.0244732	1289	tags=35%, list=9%, signal=32%	Reln/Foxg1/Cdk5r2/Dcx/Dab1/Cdk5r1/Gli3/Nr2e1
BP	GO:0022030	telencephalon glial cell migration	23	0.775611	1.68989	0.000841043	0.000841043	0.0244732	1289	tags=35%, list=9%, signal=32%	Reln/Foxg1/Cdk5r2/Dcx/Dab1/Cdk5r1/Gli3/Nr2e1
BP	GO:0048265	response to pain	21	0.779645	1.67626	0.000852411	0.000852411	0.0246659	1168	tags=38%, list=8%, signal=35%	Crhr1/Cacna1e/Cacna1a/Cacna1b/Reln/Prkcg/Ret/Runx1
BP	GO:0021684	cerebellar granular layer formation	9	0.900742	1.6721	0.000852636	0.000852636	0.0246659	462	tags=44%, list=3%, signal=43%	Cbln1/Grid2/Wnt7a/Nrxn1
BP	GO:0021707	cerebellar granule cell differentiation	9	0.900742	1.6721	0.000852636	0.000852636	0.0246659	462	tags=44%, list=3%, signal=43%	Cbln1/Grid2/Wnt7a/Nrxn1
BP	GO:1900454	positive regulation of long-term synaptic depression	9	0.897461	1.66601	0.000852636	0.000852636	0.0246659	1089	tags=67%, list=8%, signal=62%	Cbln1/Grid2/Adcy8/Mapt/Pirb/Kcnb1
BP	GO:1900271	regulation of long-term synaptic potentiation	48	0.677184	1.61343	0.00086881	0.00086881	0.0250972	2534	tags=46%, list=18%, signal=38%	Adcy1/Arc/Pak1/Reln/Shisa7/Nrgn/Calb1/Ephb2/Adrb1/Ptpn5/Adcy8/Pirb/Adora1/Nos1/Rab3a/Igsf11/Tyrobp/Ptn/Nsg1/App/Shank3/Prnp
BP	GO:0006904	vesicle docking involved in exocytosis	43	0.700906	1.65358	0.000879411	0.000879411	0.0253297	1644	tags=35%, list=12%, signal=31%	Rims1/Stx1b/Camk2a/Unc13a/Nrxn1/Ppfia3/Rab3c/Rab15/Ncam1/Kcnb1/Rab3b/Stxbp1/Unc13c/Sept5/Rab3a
CC	GO:0031201	SNARE complex	43	0.701274	1.65445	0.000879411	0.000879411	0.0253297	1071	tags=21%, list=8%, signal=19%	Stx1b/Stxbp5l/Snap25/Cplx1/Cplx2/Syt1/Syn2/Napb/Stx1a
BP	GO:0098661	inorganic anion transmembrane transport	42	0.702943	1.65465	0.000882515	0.000882515	0.0253822	1100	tags=31%, list=8%, signal=29%	Gabra6/Gabra5/Gabra1/Grm5/Gabrb2/Slc1a3/Gabrg2/Gabra2/Slc12a5/Gabrb3/Gabra3/Glrb/Slc1a1
BP	GO:0009306	protein secretion	435	0.495578	1.29102	0.00089991	0.00089991	0.0258077	2541	tags=26%, list=18%, signal=22%	Neurod1/Abcc8/Cbln1/Cnr1/Crtam/Cacna1e/Myt1/Stxbp5l/Pou2f2/Syt7/Tlr8/Ptprn2/Tfap2b/Gpr68/Chga/Syt4/Epha5/Vsnl1/Cplx1/Trpm2/Ptprn/Adrb1/Nrxn1/Panx2/Rasgrp1/Havcr2/Adcy8/C1qtnf4/Prkce/Ptpn22/Kcnj11/Adra2a/Vgf/Lcp2/Flt3/Rab3c/Gpr27/Cacna1c/Nnat/Glrx/Rab15/Syk/Pclo/Olfm2/Stx1a/Nos1/Kcnb1/Lilra5/Isg15/Mdk/Panx1/Mapk11/Fkbp1b/Rsad2/Ppp3ca/P2rx7/Aif1/Fn1/C1qtnf3/Clec9a/Rab3b/Gja1/Gbp5/Socs1/Tnfrsf14/Syb…
BP	GO:0042592	homeostatic process	1393	0.444248	1.16725	0.00089991	0.00089991	0.0258077	2488	tags=22%, list=17%, signal=20%	Crhr1/Neurod1/Pkib/Plch2/Abcc8/Cnr1/Cxcl10/Grin2c/Fabp4/Ryr1/Cacna1e/Myt1/Cck/Nell2/Cacna1a/Stxbp5l/Slc17a7/Hcn1/Ryr2/Grin1/Grik2/Slc6a12/Slitrk1/Prkcb/Csmd1/Jph3/Ank1/Grm2/Dio2/Slc8a2/Atp1a3/Grm1/Kcna1/Ptprn2/Tfap2b/Gpr68/Chga/Scn2b/Scn1b/Slc24a2/Cacnb3/Epha5/Vsnl1/Tfr2/Ryr3/Ccr1/Cacna1i/Snca/Cckbr/Aqp4/Calb1/Angptl4/Sfrp4/Thy1/Car7/Trpm2/Pmaip1/Ptprn/Ubash3b/Adrb1/C3ar1/Nrxn1/Gng3/Apln/Hk3/Ihh/…
MF	GO:0043177	organic acid binding	150	0.570711	1.45921	0.000905433	0.000905433	0.0259286	2254	tags=27%, list=16%, signal=23%	Fabp4/Ryr2/Grin1/S100a9/Slc1a3/Tnfaip6/Ncan/Rtn4r/Snca/Hapln1/Grm7/Lyve1/Hapln4/Ddc/Bcan/Ddah1/Alox5ap/Gad2/L1cam/Cd44/Crabp1/Gad1/Glrb/Slc1a1/Fabp5/Plod1/Siglece/Crabp2/Impg2/P4htm/Mag/Cemip/Shmt1/Nr1h4/Cd36/Plod2/Hapln2/Vcan/P4ha1/Fabp7
BP	GO:0048675	axon extension	122	0.591962	1.50337	0.000910378	0.000910378	0.0259616	2459	tags=34%, list=17%, signal=29%	Bdnf/Lhx2/Pak1/Ntrk3/Rtn4r/Dscam/Dcx/Cdh4/Sema4f/Aatk/Mapt/L1cam/Plxna4/Tnr/Cdk5r1/Islr2/Auts2/Sema3a/Fn1/Olfm1/Dpysl2/Sema7a/Trim46/Sema4a/Map2/Sema6b/Slit1/Trpv2/Raph1/Dclk1/Ndn/Mag/Sema3e/Hsp90aa1/Adnp/Hsp90ab1/Map3k13/Arhgap4/Plxna3/Rufy3/Map1b/Sema4g
BP	GO:0007216	G protein-coupled glutamate receptor signaling pathway	14	0.858224	1.72982	0.00091051	0.00091051	0.0259616	990	tags=64%, list=7%, signal=60%	Grm4/Grm3/Grm5/Grm2/Grm1/Grid2ip/Grm7/Homer2/Dagla
MF	GO:0099095	ligand-gated anion channel activity	14	0.855479	1.72429	0.00091051	0.00091051	0.0259616	1099	tags=71%, list=8%, signal=66%	Gabra6/Gabra5/Slc17a7/Gabra1/Gabrb2/Gabrg2/Gabra2/Gabrb3/Gabra3/Glrb
BP	GO:0099550	trans-synaptic signaling, modulating synaptic transmission	11	0.880788	1.6992	0.000957069	0.000957069	0.0271749	429	tags=55%, list=3%, signal=53%	Cnr1/Bdnf/Grm5/Pak1/Syt4/Ephb2
BP	GO:0007413	axonal fasciculation	24	0.773622	1.69401	0.000957167	0.000957167	0.0271749	1871	tags=50%, list=13%, signal=44%	Cnr1/Crtac1/Cntn2/Ephb2/Ptprz1/L1cam/Celsr3/Cdk5r1/Ncam1/Sema3a/Ndn/Tnfrsf21
BP	GO:0106030	neuron projection fasciculation	24	0.773622	1.69401	0.000957167	0.000957167	0.0271749	1871	tags=50%, list=13%, signal=44%	Cnr1/Crtac1/Cntn2/Ephb2/Ptprz1/L1cam/Celsr3/Cdk5r1/Ncam1/Sema3a/Ndn/Tnfrsf21
BP	GO:0010578	regulation of adenylate cyclase activity involved in G protein-coupled receptor signaling pathway	1	0.999649	1.33058	0.000981932	0.000981932	0.0277984	6	tags=100%, list=0%, signal=100%	Crhr1
BP	GO:0051867	general adaptation syndrome, behavioral process	1	0.999649	1.33058	0.000981932	0.000981932	0.0277984	6	tags=100%, list=0%, signal=100%	Crhr1
MF	GO:0042277	peptide binding	215	0.548437	1.41528	0.0010013	0.0010013	0.0283064	2817	tags=33%, list=20%, signal=27%	Crhr1/Grin1/Gria2/Gria1/Apba2/Atp1a3/Gpr37l1/Dlgap3/Tubb3/Trhde/Cckbr/Pex5l/Ephb2/Crhbp/Apba1/Adrb2/Sstr1/Vipr1/Gria3/Pirb/Sstr3/Ramp1/Sorl1/Gpr37/Glp2r/Cd74/Slc40a1/H2-Aa/H2-Ab1/Oprl1/Itgb2/Dpp4/Ppp3ca/Olfm1/Adcyap1r1/Gprasp2/Plod1/Galr3/Tmem158/Col25a1/Mas1/H2-D1/Bace2/Clstn1/Vipr2/Cemip/Cd14/Adnp/Nr1h4/Cd36/Hsp90ab1/Npr1/Bdkrb1/H2-M3/Kiss1r/Hspd1/Galr2/Tap2/Pggt1b/Prlr/Fcgr2b/H2-T23/Cryab/Prnp…
MF	GO:0015278	calcium-release channel activity	17	0.820817	1.70742	0.00100692	0.00100692	0.0284248	413	tags=35%, list=3%, signal=34%	Ryr1/Ryr2/Jph3/Jph4/Ryr3/Trpm2
MF	GO:0047485	protein N-terminus binding	119	0.588135	1.49179	0.00101307	0.00101307	0.0285577	1468	tags=15%, list=10%, signal=14%	Grin2c/Cacna1e/Unc13a/Snap25/Kcnq2/Kcnip2/Snca/Adcy8/Fez1/Alox5ap/Hspa1a/Glrx/Kcnip1/Gad1/Stx1a/Kcnb1/Syngr3/Stxbp1
BP	GO:0099632	protein transport within plasma membrane	29	0.742549	1.67122	0.00104517	0.00104517	0.0293616	1641	tags=38%, list=12%, signal=34%	Stx1b/Snap25/Cacng5/Cacng3/Cacng8/Cplx1/Cacng2/Lrrc7/Grip2/Mapk10/Clstn1
BP	GO:0099637	neurotransmitter receptor transport	29	0.742549	1.67122	0.00104517	0.00104517	0.0293616	1641	tags=38%, list=12%, signal=34%	Stx1b/Snap25/Cacng5/Cacng3/Cacng8/Cplx1/Cacng2/Lrrc7/Grip2/Mapk10/Clstn1
BP	GO:0140056	organelle localization by membrane tethering	70	0.635165	1.56393	0.00104603	0.00104603	0.0293616	2000	tags=29%, list=14%, signal=25%	Rims1/Stx1b/Camk2a/Unc13a/Nrxn1/Syt1/Ppfia3/Rab3c/Ndrg4/Rab15/Ncam1/Stx1a/Kcnb1/Rab3b/Stxbp1/Unc13c/Sept5/Rab3a/Nsf/Rims2
BP	GO:0032228	regulation of synaptic transmission, GABAergic	25	0.76255	1.67879	0.00107143	0.00107143	0.0300322	832	tags=40%, list=6%, signal=38%	Cnr1/Bdnf/Slc6a1/Phf24/Cckbr/Car7/Prkce/Plcl2/Npas4/Adora1
BP	GO:0008347	glial cell migration	52	0.666142	1.59813	0.00107724	0.00107724	0.0301524	2874	tags=44%, list=20%, signal=35%	Grin1/Reln/Foxg1/Cdk5r2/Dcx/Ptprz1/Dab1/Cdk5r1/Gli3/Fn1/Nr2e1/Fas/Hexb/Ccr2/Efemp1/Ndn/Vcan/P2ry1/Socs7/Tiam1/P2rx4/Apcdd1/Trem2
BP	GO:0048663	neuron fate commitment	46	0.68768	1.63034	0.00109254	0.00109254	0.0305376	1575	tags=39%, list=11%, signal=35%	Pax3/Ntrk3/Foxg1/Ihh/Pax6/Myt1l/Nkx6-2/Pou3f2/Lhx6/Olig1/Gli3/Dlx1/Tunar/Tbr1/Satb2/Runx1/Casz1/Bcl11b
BP	GO:0009967	positive regulation of signal transduction	1141	0.452172	1.18633	0.00109989	0.00109989	0.0306138	2231	tags=20%, list=16%, signal=18%	Gh/Crhr1/Rims1/Prl/Grm4/Cntn6/Neurod2/Epha8/Bdnf/Stx1b/Wnt7a/Grin1/Grm5/Unc13a/Arc/Prkcb/Pak1/Reln/Cacng3/Ntrk3/S100a9/Rasgrf1/Cntn2/Neurl1a/Grm1/Gpr37l1/Prr5/Chga/Cacnb3/Cacng8/Rtn4r/Rasd2/Ccr1/Sfrp4/Pmaip1/Neto1/Ephb2/Mmd2/Rit2/Adrb1/Camk2b/Cacng2/Nrxn1/Rasgef1a/Adamts3/Wasf1/Ihh/Rasgrp1/Adrb2/Itgal/C3/Havcr2/C1qtnf4/Mapk8ip2/Agap2/Ar/St18/Prkce/Akap6/Dok5/Ptpn22/Ntsr2/Pik3r5/Tmem198/Rell2/Rgs4…
BP	GO:0030155	regulation of cell adhesion	529	0.486907	1.27126	0.00109989	0.00109989	0.0306138	2377	tags=26%, list=17%, signal=23%	Epha8/Kif26b/Spock1/Emilin2/Zc3h12d/Gpm6b/Dusp26/Epha5/Dscaml1/Rap1gap/Ajap1/Thy1/Tnc/Dscam/Ubash3b/Ihh/Rasgrp1/Apbb1ip/Adrb2/Itgal/Havcr2/Prkce/Dact2/Ptpn22/Rell2/Apod/Mdga2/Ptprz1/Pcdh8/L1cam/Plxna4/Ret/Tnr/Tnfaip8l2/Edil3/Spp1/Dab1/Cd44/Prex1/Myoc/Coro1a/Smoc2/Cd74/H2-Aa/H2-Ab1/Gli3/Syk/Chrd/Cdh1/Nckap1l/Fgl2/Itgb2/Dpp4/Egr3/Cd86/Plau/Mdk/Vtn/Runx1/Runx3/B4galnt2/Cdh13/Myo1f/Ppp3ca/Aif1/Gnrh1/…
BP	GO:0045087	innate immune response	437	0.494111	1.28736	0.00109989	0.00109989	0.0306138	2821	tags=30%, list=20%, signal=25%	Crtam/Tlr8/S100a9/Oas2/Ccr1/Snca/Aqp4/Rasgrp1/Mx1/Oasl1/C3/Havcr2/Prkce/Ifi204/Ptpn22/Adgrb1/Fcgr1/Naip2/Oas3/Ifit3/Tnfaip8l2/Lcn2/Mx2/H2-Eb1/Pik3ap1/C2/Hck/Coro1a/Cd74/Gbp6/Pstpip1/H2-Aa/Pik3cd/H2-Ab1/Oasl2/Zbp1/Syk/Mst1r/Isg20/Ifit1/Ly86/Cd86/Trim14/Isg15/Ifi203/Tlr7/Il34/Ifit2/C1qc/Myo1f/Rsad2/C1rl/Dhx58/Mpeg1/Gbp3/Cd300a/Gbp2/A2m/C1qa/Rab7b/Sirpa/Stxbp1/C1qb/Gbp5/Naip5/Evl/Socs1/Tnfrsf14/Tmem…
BP	GO:0019935	cyclic-nucleotide-mediated signaling	136	0.578542	1.47517	0.00110999	0.00110999	0.030819	1751	tags=31%, list=12%, signal=27%	Crhr1/Adra1d/Cxcl10/Adcy1/Chga/Epha5/Rasd2/Adcy2/Adgrb2/Pex5l/Rit2/Adrb1/Adgrg6/Prkar1b/Adgrb3/Vip/Adrb2/Htr5a/Adcy8/Adgrb1/Adra2a/Rundc3a/Ramp1/Pf4/Adra1b/Gpr3/Pde4d/Adgre1/Pclo/Oprl1/Nos1/Lgr5/Kcnc2/Adra2c/Adcyap1r1/Adgrl3/Adcy3/Adgrl2/Lpar1/Mrap2/Pde4b/Adgrg3
BP	GO:0021955	central nervous system neuron axonogenesis	40	0.7066	1.6536	0.00111037	0.00111037	0.030819	2272	tags=50%, list=16%, signal=42%	Prdm8/Scn1b/Ephb2/Dcx/Sptbn4/Ephb1/Chrnb2/Plxna4/B4galt5/Bhlhe22/Nr2e1/Cdh11/Dclk1/Zeb2/Hsp90aa1/Tsku/B4galt6/Hsp90ab1/Nin/Ephb3
BP	GO:0007189	adenylate cyclase-activating G protein-coupled receptor signaling pathway	78	0.621389	1.54247	0.00114001	0.00114001	0.0315976	1751	tags=38%, list=12%, signal=34%	Crhr1/Adra1d/Cxcl10/Adcy1/Chga/Adcy2/Adgrb2/Rit2/Adrb1/Adgrg6/Adgrb3/Vip/Adrb2/Adcy8/Adgrb1/Adra2a/Ramp1/Pf4/Adra1b/Adgre1/Oprl1/Nos1/Lgr5/Adra2c/Adgrl3/Adcy3/Adgrl2/Mrap2/Pde4b/Adgrg3
BP	GO:0099171	presynaptic modulation of chemical synaptic transmission	16	0.829475	1.70857	0.00114358	0.00114358	0.0316523	753	tags=38%, list=5%, signal=36%	Prkcb/Syt7/Prkcg/Syt2/Syt1/Prrt2
BP	GO:0098962	regulation of postsynaptic neurotransmitter receptor activity	15	0.839039	1.7096	0.00115666	0.00115666	0.0319698	1408	tags=67%, list=10%, signal=60%	Nptx1/Cacng5/Nptxr/Shisa7/Nptx2/Cnih2/Begain/Dlgap2/Shisa6/Shisa9
BP	GO:0003312	pancreatic PP cell differentiation	1	0.999579	1.33048	0.00117832	0.00117832	0.0324328	7	tags=100%, list=0%, signal=100%	Neurod1
BP	GO:0003326	pancreatic A cell fate commitment	1	0.999579	1.33048	0.00117832	0.00117832	0.0324328	7	tags=100%, list=0%, signal=100%	Neurod1
BP	GO:0003329	pancreatic PP cell fate commitment	1	0.999579	1.33048	0.00117832	0.00117832	0.0324328	7	tags=100%, list=0%, signal=100%	Neurod1
BP	GO:0015812	gamma-aminobutyric acid transport	13	0.856976	1.70677	0.00118906	0.00118906	0.0326831	1626	tags=62%, list=11%, signal=55%	Cacna1a/Pak1/Slc6a1/Apba1/Slc32a1/Hrh3/P2rx7/Sv2a
BP	GO:0046883	regulation of hormone secretion	204	0.552634	1.4243	0.00120192	0.00120192	0.0329553	1257	tags=20%, list=9%, signal=19%	Crhr1/Abcc8/Cnr1/Cacna1e/Myt1/Nell2/Cacna1a/Stxbp5l/Snap25/Syt7/Tfap2b/Gpr68/Chga/Epha5/Vsnl1/Tfr2/Cckbr/Pex5l/Trpm2/Crhbp/Nrxn1/Apln/Vip/Pax6/Rasl10b/Adcy8/Prkce/Kcnj11/Adra2a/Gpr27/Adora1/Spp1/Nnat/Glrx/Nos1/Kcnb1/Fkbp1b/Runx1/Ppp3ca/Npy1r/C1qtnf3
BP	GO:0010001	glial cell differentiation	202	0.547711	1.41106	0.00120228	0.00120228	0.0329553	2038	tags=27%, list=14%, signal=23%	Rnf112/Prdm8/Mmp24/Reln/Ntrk3/S100a9/Lingo1/Cntn2/Gpr37l1/Ttbk1/Omg/Adgrg6/Pax6/Kcnj10/Itgam/Miat/Zfp365/Gap43/Ptprz1/Nkx6-2/Pou3f2/Dab1/C5ar1/Gfap/Myoc/B4galt5/Olig1/Gli3/Dlx1/Mdk/Vtn/Il34/Nrros/Pou3f1/Nr2e1/Fa2h/C1qa/Cntnap1/Slc8a3/Ptprj/Dtx1/Cspg5/Adam22/Egr2/Sox11/Mag/Tal1/Tnfrsf21/Ror2/Ptn/Fgfr3/Plp1/B4galt6/Tnfrsf1b
BP	GO:0002478	antigen processing and presentation of exogenous peptide antigen	21	0.776134	1.66871	0.00121773	0.00121773	0.0333327	2483	tags=71%, list=17%, signal=59%	Fcgr1/H2-Eb1/Cd74/H2-Aa/H2-Ab1/Fcgr3/Fcer1g/Ifi30/B2m/H2-M3/Tap2/Fcgr2b/H2-T23/H2-DMb1/H2-DMa
BP	GO:0032594	protein transport within lipid bilayer	38	0.703969	1.63834	0.00123001	0.00123001	0.0336225	2269	tags=37%, list=16%, signal=31%	Stx1b/Snap25/Cacng5/Cacng3/Cacng8/Cplx1/Cacng2/Lrrc7/Grip2/Mapk10/Clstn1/Rftn1/Nsg1/Grip1
BP	GO:0006906	vesicle fusion	84	0.613873	1.5317	0.0012352	0.0012352	0.0337179	1749	tags=21%, list=12%, signal=19%	Stx1b/Snap25/Syt7/Trim9/Syt4/Snca/Cplx1/Syt2/Cplx2/Syt1/Snph/Prrt2/Coro1a/Stx1a/Rab7b/Stxbp1/Rab3a/Stxbp6
BP	GO:0009065	glutamine family amino acid catabolic process	19	0.791023	1.67159	0.00124039	0.00124039	0.0338129	1081	tags=26%, list=8%, signal=24%	Gls2/Dao/Ddah1/Gad2/Nos1
BP	GO:0021683	cerebellar granular layer morphogenesis	10	0.88314	1.67145	0.00125366	0.00125366	0.0340344	462	tags=40%, list=3%, signal=39%	Cbln1/Grid2/Wnt7a/Nrxn1
BP	GO:0099541	trans-synaptic signaling by lipid	10	0.883544	1.67221	0.00125366	0.00125366	0.0340344	1131	tags=70%, list=8%, signal=64%	Cnr1/Grm5/Pak1/Nrxn1/Plcb1/Dagla/Fabp5
BP	GO:0099542	trans-synaptic signaling by endocannabinoid	10	0.883544	1.67221	0.00125366	0.00125366	0.0340344	1131	tags=70%, list=8%, signal=64%	Cnr1/Grm5/Pak1/Nrxn1/Plcb1/Dagla/Fabp5
MF	GO:0015185	gamma-aminobutyric acid transmembrane transporter activity	5	0.947638	1.56944	0.00127796	0.00127796	0.0346467	668	tags=80%, list=5%, signal=76%	Slc6a12/Slc6a1/Slc6a13/Slc32a1
BP	GO:0021952	central nervous system projection neuron axonogenesis	28	0.739064	1.6546	0.0012846	0.0012846	0.0347792	2272	tags=57%, list=16%, signal=48%	Prdm8/Scn1b/Ephb2/Dcx/Sptbn4/Ephb1/Chrnb2/Plxna4/Bhlhe22/Nr2e1/Cdh11/Dclk1/Zeb2/Tsku/Nin/Ephb3
BP	GO:0071705	nitrogen compound transport	1757	0.435352	1.14526	0.00129987	0.00129987	0.0351201	2269	tags=17%, list=16%, signal=16%	Crhr1/Neurod1/Syndig1/Rims1/Abcc8/Cbln1/Cnr1/Crtam/Bdnf/Cacna1e/Kcna2/Myt1/Cck/Cacna1a/Stx1b/Stxbp5l/Slc17a7/Grik2/Slc1a6/Pou2f2/Arc/Prkcb/Snap25/Syt7/Tlr8/Pak1/Cacng5/Cacng3/Gdap1/S100a9/Slc14a1/Sidt1/Apba2/Gpm6b/Grm2/Dio2/Cadps2/Slc1a2/Slc6a1/Nat8l/Sgsm1/Chrm1/Ap3b2/Zdhhc2/Slc1a3/Ptprn2/Slc7a14/Tfap2b/Gpr68/Chga/Syt4/Golga7b/Cacnb3/Epha5/Vsnl1/Tfr2/Slc13a3/Jakmip1/Cacng8/Snca/Cckbr/Rph3a/Cplx1/…
BP	GO:0021681	cerebellar granular layer development	14	0.851759	1.71679	0.00130073	0.00130073	0.0351201	1107	tags=50%, list=8%, signal=46%	Cbln1/Grid2/Wnt7a/Faim2/Nrxn1/Cend1/Mdk
BP	GO:0090276	regulation of peptide hormone secretion	159	0.563401	1.44301	0.00130575	0.00130575	0.0352077	1207	tags=19%, list=8%, signal=18%	Abcc8/Cnr1/Cacna1e/Myt1/Stxbp5l/Syt7/Tfap2b/Gpr68/Chga/Epha5/Vsnl1/Tfr2/Cckbr/Pex5l/Trpm2/Crhbp/Nrxn1/Apln/Pax6/Rasl10b/Adcy8/Prkce/Kcnj11/Adra2a/Gpr27/Nnat/Glrx/Nos1/Kcnb1/Fkbp1b/Ppp3ca
CC	GO:0098843	postsynaptic endocytic zone	8	0.908383	1.64927	0.00131062	0.00131062	0.0352911	644	tags=38%, list=5%, signal=36%	Dnm1/Caly/Dnm3
BP	GO:0006289	nucleotide-excision repair	50	-0.5344	-1.89159	0.00132626	0.00132626	0.0356019	3380	tags=44%, list=24%, signal=34%	Polk/Ercc2/Fan1/Mnat1/Xab2/Gtf2h5/Poll/Rpa3/Rpa2/Xpa/Dclre1b/Dclre1a/Ercc3/Nthl1/Fancc/Neil2/Uvssa/Brca2/Pole/Ogg1/Pold1/Neil1
BP	GO:0031629	synaptic vesicle fusion to presynaptic active zone membrane	22	0.767995	1.66389	0.00132754	0.00132754	0.0356019	1644	tags=50%, list=12%, signal=44%	Stx1b/Snap25/Syt7/Cplx1/Syt2/Cplx2/Syt1/Prrt2/Stx1a/Stxbp1/Rab3a
BP	GO:0099500	vesicle fusion to plasma membrane	22	0.767995	1.66389	0.00132754	0.00132754	0.0356019	1644	tags=50%, list=12%, signal=44%	Stx1b/Snap25/Syt7/Cplx1/Syt2/Cplx2/Syt1/Prrt2/Stx1a/Stxbp1/Rab3a
BP	GO:0006701	progesterone biosynthetic process	5	-0.930539	-1.789	0.00133618	0.00133618	0.0357853	6	tags=40%, list=0%, signal=40%	Stard3/Egr1
MF	GO:0003684	damaged DNA binding	51	-0.51541	-1.83576	0.0013459	0.0013459	0.0359968	2205	tags=35%, list=15%, signal=30%	Rpa3/Rev1/Polb/Rpa2/Xrcc6/Xpa/Dclre1b/Dclre1a/Brca1/Ung/Neil2/Blm/Ogg1/Ddb2/Pold1/Neil1/Mutyh/Hmgb2
CC	GO:0030673	axolemma	18	0.801492	1.67835	0.00137638	0.00137638	0.0367625	1946	tags=56%, list=14%, signal=48%	Kcnc1/Ank1/Slc1a2/Thy1/Kcnj11/Mapt/Adora1/Kcnc2/Robo2/Robo1
BP	GO:2000182	regulation of progesterone biosynthetic process	3	-0.973573	-1.62574	0.0013947	0.0013947	0.0372019	6	tags=67%, list=0%, signal=67%	Dgkq/Egr1
BP	GO:1905114	cell surface receptor signaling pathway involved in cell-cell signaling	419	0.491895	1.28116	0.00139986	0.00139986	0.0372865	2168	tags=22%, list=15%, signal=19%	Rims1/Cbln1/Wif1/Grin2c/Amer3/Bdnf/Stx1b/Grid2/Slc17a7/Wnt7a/Ryr2/Grin1/Grik2/Reln/Cacnb3/Snca/Sfrp4/Sez6/Neto1/Adrb1/Nrxn1/Gabrb3/Adrb2/C3/Mapk8ip2/Dact2/Tmem198/Begain/Rgs4/Ctnnd2/Gpc5/Npas4/Celsr3/Mef2c/Ptpro/Celf4/Adora1/Cd44/Frzb/Myoc/Hhex/Gli3/Cdh1/Mst1r/Stx1a/Mdk/Grip2/Ppp3ca/Lrp4/Ccnd1/Lgr5/Ccne1/Tcf7/Wnt4/Frat2/Atp6v0c/Cpe/Shisa6/Cpz/Shank1/Nkd1/Ssh1/Lrrk1/Dact3/Atxn1/Tnik/Dkk3/Igsf9b/Fr…
CC	GO:0005853	eukaryotic translation elongation factor 1 complex	3	0.982806	1.49999	0.00140351	0.00140351	0.0372865	223	tags=33%, list=2%, signal=33%	Eef1a2
MF	GO:0099583	neurotransmitter receptor activity involved in regulation of postsynaptic cytosolic calcium ion concentration	3	0.982033	1.4988	0.00140351	0.00140351	0.0372865	259	tags=100%, list=2%, signal=98%	Grm5/Gria1/Grm1
BP	GO:0021575	hindbrain morphogenesis	46	0.683685	1.62087	0.0014203	0.0014203	0.0376821	1270	tags=28%, list=9%, signal=26%	Cbln1/Cacna1a/Grid2/Wnt7a/Faim2/Nrxn1/Rfx4/Cbs/Zfp365/Dab1/Cend1/Trnp1/Sptbn2
BP	GO:0098900	regulation of action potential	42	0.68657	1.61611	0.00143409	0.00143409	0.0379944	2778	tags=50%, list=19%, signal=40%	Cnr1/Hcn1/Ryr2/Cacnb3/Fgf13/Kcnc4/Chrnb2/Ank2/Cacna1c/Fgf12/Kcnip1/Kcnb1/Ank3/Cd36/Cacna2d1/Dsc2/Foxp1/Kcnj2/Ptpn3/Cxadr/Bin1
MF	GO:0003678	DNA helicase activity	53	-0.53972	-1.94187	0.00143678	0.00143678	0.0379944	2574	tags=55%, list=18%, signal=45%	Xrcc5/Helb/Ruvbl1/Mcm7/Chd3/Actr8/Ercc2/Rfc5/Supv3l1/Chtf18/Recql5/Wrnip1/Recql/Xrcc6/Gins4/Chd1l/Mcm9/Rtel1/Mcm6/Ercc3/Ighmbp2/Actr5/Blm/Rad50/Rfc4/Ddx11/Pif1/Cdc45/Rad18
BP	GO:0032508	DNA duplex unwinding	29	-0.608382	-1.9157	0.00143781	0.00143781	0.0379944	3212	tags=55%, list=23%, signal=43%	Ercc2/Pot1a/Mnat1/Supv3l1/Recql5/Recql/Trex1/Mcm9/Rtel1/Mcm6/Ercc3/Top2a/Blm/Rad50/Ddx11/Pif1
BP	GO:0048670	regulation of collateral sprouting	21	0.772299	1.66046	0.00146128	0.00146128	0.038563	515	tags=29%, list=4%, signal=28%	Bdnf/Bcl11a/Fstl4/Omg/Fgf13/Dcx
BP	GO:0006821	chloride transport	62	0.648373	1.58351	0.00147384	0.00147384	0.0388429	1100	tags=26%, list=8%, signal=24%	Gabrd/Gabra6/Gabra5/Gabra1/Grm5/Gabrb2/Slc1a3/Gabrg2/Car7/Gabra2/Slc12a5/Gabrb3/Ano5/Gabra3/Glrb/Slc1a1
BP	GO:0045161	neuronal ion channel clustering	11	0.867929	1.6744	0.00150396	0.00150396	0.0395319	1303	tags=64%, list=9%, signal=58%	Nrcam/Cntn2/Kcnip2/Sptbn4/Myoc/Dlg2/Ank3
MF	GO:0099626	voltage-gated calcium channel activity involved in regulation of presynaptic cytosolic calcium levels	11	0.865701	1.6701	0.00150396	0.00150396	0.0395319	97	tags=36%, list=1%, signal=36%	Cnr1/Cacna1e/Cacna1a/Cacna1b
BP	GO:0045576	mast cell activation	47	0.674064	1.60157	0.00152539	0.00152539	0.0400419	1630	tags=38%, list=11%, signal=34%	Crhr1/Cnr1/Chga/Cd48/Rasgrp1/Cplx2/Lcp2/Syk/Kit/Cd300a/Hmox1/Ptpre/Rac2/Stxbp1/Nr4a3/Fcgr3/Cd84/Fcer1g
CC	GO:0099738	cell cortex region	41	0.69123	1.62318	0.00154884	0.00154884	0.040604	2000	tags=32%, list=14%, signal=27%	Rims4/Rims1/Bsn/Unc13a/Rims3/Ppfia3/Rimbp2/Erc2/Pclo/Ctnna2/Unc13c/Nr3c2/Rims2
BP	GO:1990266	neutrophil migration	63	0.640372	1.56626	0.00157613	0.00157613	0.0412647	1717	tags=35%, list=12%, signal=31%	Cxcl10/Cxcl9/S100a9/C3ar1/Csf3r/Itgam/Spp1/Pf4/C5ar1/Prex1/Cd74/Syk/Pde4d/Nckap1l/Itgb2/Mdk/Rac2/Fcgr3/Vav1/Fcer1g/Pde4b/Ccl9
MF	GO:0005416	amino acid:cation symporter activity	13	0.850235	1.69334	0.00158541	0.00158541	0.0414532	1100	tags=62%, list=8%, signal=57%	Slc6a12/Slc1a6/Slc1a2/Slc6a1/Slc1a3/Slc6a13/Slc32a1/Slc1a1
BP	GO:1901698	response to nitrogen compound	680	0.467947	1.22346	0.00159984	0.00159984	0.0417753	2942	tags=24%, list=21%, signal=20%	Gh/Crhr1/Cnr1/Ryr1/Cacna1a/Hcn1/Ryr2/Cacna1b/Camk2a/Grin1/Gabra1/Grm5/Prkcb/Pak1/Gabrb2/Prkcg/Chrm3/Slc1a2/Slc6a1/Chrm1/Atp1a3/Neurl1a/Slc1a3/Rgs8/Snca/Gabrg2/Wt1/Trpm2/Crhbp/Cbs/Gabrb3/Adrb2/Slc8a1/Adcy8/Prkce/Akap6/Ptpn22/Foxo6/Serpina3n/Kcnj11/Homer2/Vgf/Chrnb2/Cdo1/Plcb1/Sorl1/Sgtb/Mef2c/Usp13/Casq2/Derl3/Adra1b/C5ar1/Gdf15/Cdk5r1/Syk/Cdh1/Pde4d/Hrh3/Ncam1/Itgb2/Nos1/Glrb/Gatm/Panx1/Hcn2/Ly6h…
BP	GO:0050954	sensory perception of mechanical stimulus	132	0.575607	1.46623	0.00161616	0.00161616	0.0421461	1659	tags=25%, list=12%, signal=22%	Mir124a-1hg/Gabra5/Scn8a/Scn1a/Gabrb2/Dnm1/Slc1a3/Kcna1/Cacnb3/Phf24/Aqp4/Crym/Grm7/Gabrb3/Gjb6/Sptbn4/Homer2/Chrnb2/Tbx1/Slc52a3/Cdh1/Kit/Kcnma1/Atp8b1/Gjc3/Gjb2/Map1a/Icam1/Srrm4/Hexb/Tecta/Rab3a/Tub
BP	GO:0006284	base-excision repair	34	-0.597113	-1.95104	0.00169924	0.00169924	0.0441796	2224	tags=50%, list=16%, signal=42%	Poll/Rpa3/Polb/Rpa2/Xpa/Lig3/Sirt6/Mpg/Nthl1/Ung/Neil2/Pole/Ogg1/Pold1/Neil1/Lig1/Mutyh
CC	GO:0098791	Golgi subcompartment	389	0.493065	1.28292	0.00169983	0.00169983	0.0441796	2567	tags=20%, list=18%, signal=17%	Gh/Crhr1/March4/Bsn/Clvs1/Snap25/Mmp24/Caln1/B4galnt4/B4galnt1/Cabp7/Ap3b2/Rbfox1/Cabp1/Pcsk1n/Chst1/Prkce/Cit/Ntsr2/B4galnt3/Rgs20/Clvs2/Mall/Sorl1/Ap1s1/B3gat1/Atl1/B3galt1/Glipr2/Lyz2/Cdh1/Pclo/Pmepa1/B4galnt2/March1/Lgr5/Ece2/Sptbn2/Nmnat2/Rab27b/Rab7b/Smpd3/Pld4/Chac1/H2-D1/Bace2/Fut10/Car4/Necab3/Tgfbi/5330417C22Rik/Chsy1/Nsf/Xylt1/Ugcg/Postn/Myo1b/Abcb1b/Nsg1/Chst7/Scamp3/Rab6a/March9/Fut8…
BP	GO:0033500	carbohydrate homeostasis	196	0.543676	1.39932	0.00170375	0.00170375	0.0441796	2004	tags=22%, list=14%, signal=20%	Neurod1/Abcc8/Cnr1/Cacna1e/Myt1/Cacna1a/Stxbp5l/Csmd1/Ptprn2/Tfap2b/Gpr68/Epha5/Vsnl1/Aqp4/Ptprn/Nrxn1/Hk3/Pax6/Adcy8/Prkce/Foxo6/Adra2a/Vgf/Gpr27/Bhlha15/Adra1b/Cacna1c/Kcnb1/Hkdc1/Fabp5/Fkbp1b/Ppp3ca/C1qtnf3/Icam1/Sybu/Bace2/Pde8b/Pde1c/Sh2b2/Cebpa/Rbp4/Met/Nr1h4/Cd36
BP	GO:0042593	glucose homeostasis	196	0.543676	1.39932	0.00170375	0.00170375	0.0441796	2004	tags=22%, list=14%, signal=20%	Neurod1/Abcc8/Cnr1/Cacna1e/Myt1/Cacna1a/Stxbp5l/Csmd1/Ptprn2/Tfap2b/Gpr68/Epha5/Vsnl1/Aqp4/Ptprn/Nrxn1/Hk3/Pax6/Adcy8/Prkce/Foxo6/Adra2a/Vgf/Gpr27/Bhlha15/Adra1b/Cacna1c/Kcnb1/Hkdc1/Fabp5/Fkbp1b/Ppp3ca/C1qtnf3/Icam1/Sybu/Bace2/Pde8b/Pde1c/Sh2b2/Cebpa/Rbp4/Met/Nr1h4/Cd36
BP	GO:0021548	pons development	9	0.885811	1.64439	0.00170527	0.00170527	0.0441796	886	tags=44%, list=6%, signal=42%	Cacna1a/Grin1/Cdk5r2/Cdk5r1
CC	GO:1990391	DNA repair complex	35	-0.569223	-1.87412	0.0017331	0.0017331	0.0448421	4873	tags=69%, list=34%, signal=45%	Xrcc1/Xpc/Mlh3/Rad23b/Msh3/Atm/Ercc4/Xrcc5/Phf21a/Rcor1/Xrcc4/Kdm1a/Ercc1/Pms2/Pms1/Rnf168/Xrcc6/Xpa/Ercc3/Zswim7/Mlh1/Nhej1/Msh5/Pold1
BP	GO:0090174	organelle membrane fusion	89	0.603798	1.51129	0.00174323	0.00174323	0.0450454	1749	tags=20%, list=12%, signal=18%	Stx1b/Snap25/Syt7/Trim9/Syt4/Snca/Cplx1/Syt2/Cplx2/Syt1/Snph/Prrt2/Coro1a/Stx1a/Rab7b/Stxbp1/Rab3a/Stxbp6
CC	GO:0035976	transcription factor AP-1 complex	4	-0.946633	-1.70491	0.00175175	0.00175175	0.0452067	215	tags=75%, list=2%, signal=74%	Jun/Junb/Fos
CC	GO:0016528	sarcoplasm	73	0.621726	1.53587	0.00176991	0.00176991	0.0456161	2383	tags=32%, list=17%, signal=26%	Ryr1/Ryr2/Spock1/Jph3/Ank1/Jph4/Ryr3/Camk2b/Akap6/Mrln/Casq2/Nos1ap/Nos1/Fkbp1b/Ank3/Nol3/Rtn2/Car4/Rasd1/Cacna2d1/Hsp90b1/Manf/Flnc
BP	GO:0007631	feeding behavior	65	0.633127	1.55165	0.00178347	0.00178347	0.0459058	2487	tags=37%, list=17%, signal=31%	Crhr1/Cnr1/Bdnf/Cck/Grin1/Mmp17/Grm7/Apln/Chrnb2/Gdf15/Hrh3/Oprl1/Tbr1/Uchl1/Sgip1/Npy1r/Nr4a3/Mrap2/Atp8a2/Cd36/P2ry1/Negr1/Ins2/App
BP	GO:0007616	long-term memory	34	0.714951	1.64318	0.00181303	0.00181303	0.0466063	772	tags=35%, list=5%, signal=33%	Adcy1/Slc17a7/Grin1/Arc/Snap25/Reln/Gria1/Calb1/Chst10/Adcy8/Rgs14/Npas4
BP	GO:0051262	protein tetramerization	124	0.577621	1.46744	0.00182168	0.00182168	0.046768	1981	tags=24%, list=14%, signal=21%	Kcnc1/Hcn1/Grin1/Gria2/Snca/Aqp4/Kcnj12/Trpm2/Nrxn1/Kcnj10/Cbr2/Aldh1a1/Aldoc/Cd74/Kcnma1/Lrp4/S100a10/Nudt21/Gbp5/Evl/Krt1/Rrm2/Aldh1a2/Nlgn1/Gpx3/B2m/Acot12/Dctpp1/Syt11/Shmt1
BP	GO:1905515	non-motile cilium assembly	60	-0.478728	-1.77605	0.00182482	0.00182482	0.0467881	3672	tags=50%, list=26%, signal=37%	Rpgrip1l/Mks1/Ift140/Ift88/Cep290/Ift80/Pqbp1/Csnk1d/Bbs4/C2cd3/Fuz/Tbc1d32/Pibf1/Exoc5/Pcm1/Arl13b/Vangl2/Mak/Tmem107/Dync2h1/Cep135/Bbs2/Cc2d2a/Tmem80/Cep250/Cep89/Cep131/Hap1/Nphp3/Bbs10
MF	GO:0005313	L-glutamate transmembrane transporter activity	12	0.85532	1.67504	0.00188578	0.00188578	0.0482264	1100	tags=50%, list=8%, signal=46%	Slc17a7/Slc1a6/Slc1a2/Slc1a3/Slc25a18/Slc1a1
MF	GO:0022851	GABA-gated chloride ion channel activity	12	0.85441	1.67326	0.00188578	0.00188578	0.0482264	925	tags=67%, list=6%, signal=62%	Gabra6/Gabra5/Gabra1/Gabrb2/Gabrg2/Gabra2/Gabrb3/Gabra3
BP	GO:1901215	negative regulation of neuron death	207	0.539604	1.39106	0.00190304	0.00190304	0.048493	2942	tags=32%, list=21%, signal=26%	Gh/Crhr1/Bdnf/Gabra5/Cacna1a/Grin1/Grik2/Gabrb2/Prkcg/Chl1/Faim2/Tfap2b/Chga/Nefl/Snca/Grm7/Gabrb3/Agap2/Vstm2l/Ptprz1/Sncb/Crlf1/Sorl1/Mef2c/C5ar1/Coro1a/Nos1ap/Dlx1/Nos1/Mdk/Epor/Hsph1/Hmox1/Gpnmb/Stxbp1/Nr4a3/Sncg/Mt1/Mag/Tfap2a/Amigo2/Adnp/Fyn/Slc7a11/Hsp90ab1/Tnfrsf1b/Pin1/Hipk2/Fzd1/Hspd1/Fzd9/Bok/Ndnf/Oxr1/Slc30a10/Arrb2/Gdf5/Six4/Gclc/Ppara/Cx3cr1/Arrb1/Ncoa7/Parp2/Ptk2b/Ntrk2
CC	GO:0031301	integral component of organelle membrane	192	0.545096	1.40213	0.00190476	0.00190476	0.048493	1723	tags=15%, list=12%, signal=13%	Cnr1/Sv2c/Slc17a7/Sv2b/Gdap1/B4galnt1/Tmem163/Slc8a2/Synpr/Ptprn2/Syt4/Syp/Syt2/Gabra2/Mal2/Syt1/Slc30a3/Slc32a1/Stx1a/B4galnt2/P2rx7/Atp6v1g2/Tmem173/Pex11g/Sv2a/Clstn1/Sfxn1/Syngr1
MF	GO:0016917	GABA receptor activity	16	0.814914	1.67858	0.00190597	0.00190597	0.048493	925	tags=62%, list=6%, signal=59%	Gabrd/Gabra6/Gabbr2/Gabra5/Gabra1/Gabrb2/Gabrg2/Gabra2/Gabrb3/Gabra3
CC	GO:1902710	GABA receptor complex	16	0.814914	1.67858	0.00190597	0.00190597	0.048493	925	tags=62%, list=6%, signal=59%	Gabrd/Gabra6/Gabbr2/Gabra5/Gabra1/Gabrb2/Gabrg2/Gabra2/Gabrb3/Gabra3
MF	GO:0031406	carboxylic acid binding	147	0.562802	1.43802	0.00191282	0.00191282	0.0486048	2254	tags=27%, list=16%, signal=23%	Fabp4/Grin1/S100a9/Slc1a3/Tnfaip6/Ncan/Rtn4r/Snca/Hapln1/Grm7/Lyve1/Hapln4/Ddc/Bcan/Ddah1/Alox5ap/Gad2/L1cam/Cd44/Crabp1/Gad1/Glrb/Slc1a1/Fabp5/Plod1/Siglece/Crabp2/Impg2/P4htm/Mag/Cemip/Shmt1/Nr1h4/Cd36/Plod2/Hapln2/Vcan/P4ha1/Fabp7
MF	GO:0005248	voltage-gated sodium channel activity	15	0.827077	1.68523	0.00192777	0.00192777	0.0489062	1224	tags=53%, list=9%, signal=49%	Hcn1/Scn8a/Scn1a/Scn2b/Scn1b/Scn4b/Hcn2/Scn3b
MF	GO:0022849	glutamate-gated calcium ion channel activity	3	0.979	1.49418	0.00192982	0.00192982	0.0489062	115	tags=67%, list=1%, signal=66%	Grin2c/Grin1
BP	GO:0048284	organelle fusion	107	0.58974	1.4892	0.00193207	0.00193207	0.0489062	1749	tags=19%, list=12%, signal=17%	Stx1b/Snap25/Syt7/Gdap1/Trim9/Syt4/Snca/Cplx1/Syt2/Cplx2/Syt1/Snph/Prrt2/Coro1a/Stx1a/Rab7b/Stxbp1/Rab3a/Pld6/Stxbp6
BP	GO:0072103	glomerulus vasculature morphogenesis	6	-0.885153	-1.79529	0.00195749	0.00195749	0.0494237	1643	tags=100%, list=12%, signal=89%	Notch3/Bmp4/Notch2/Pdgfra/Tcf21
BP	GO:0072104	glomerular capillary formation	6	-0.885153	-1.79529	0.00195749	0.00195749	0.0494237	1643	tags=100%, list=12%, signal=89%	Notch3/Bmp4/Notch2/Pdgfra/Tcf21
BP	GO:0046717	acid secretion	68	0.627937	1.54323	0.00198911	0.00198911	0.0501581	1626	tags=29%, list=11%, signal=26%	Bdnf/Cck/Cacna1a/Pak1/Grm2/Slc6a1/Syt4/Snca/Cckbr/Grm7/Apba1/Adora1/Syk/Hrh3/Oprl1/P2rx7/Dpysl2/Tnfrsf11a/Stxbp1/Sv2a
CC	GO:0048787	presynaptic active zone membrane	40	0.688507	1.61126	0.00199867	0.00199867	0.0503351	1470	tags=40%, list=10%, signal=36%	Grm4/Cacna1a/Stx1b/Scn8a/Snap25/Grm7/Nrxn1/Apba1/Ntng2/Adra2a/Ntng1/Kcnma1/Stx1a/Cntnap1/Stxbp1/Cacna1h
CC	GO:0097386	glial cell projection	26	0.747661	1.65279	0.00201422	0.00201422	0.0506625	1191	tags=35%, list=8%, signal=32%	Grm3/Grm5/Syt4/Aqp4/Kcnj10/Mapt/Kcnk2/Gfap/Gjb2
BP	GO:0014051	gamma-aminobutyric acid secretion	12	0.853462	1.6714	0.00202047	0.00202047	0.0507555	1626	tags=58%, list=11%, signal=52%	Cacna1a/Pak1/Slc6a1/Apba1/Hrh3/P2rx7/Sv2a
BP	GO:0010107	potassium ion import	34	0.711755	1.63584	0.00203966	0.00203966	0.0511727	1157	tags=29%, list=8%, signal=27%	Kcnj9/Atp1a3/Kcnj4/Kcnj16/Kcnj3/Kcnj12/Slc12a5/Kcnj10/Kcnj11/Hcn2
BP	GO:0051954	positive regulation of amine transport	33	0.712862	1.6327	0.00205128	0.00205128	0.0513993	1468	tags=36%, list=10%, signal=33%	Cck/Slc6a1/Nat8l/Syt4/Vip/Chrnb2/Stx1a/Kcnb1/P2rx7/Dpysl2/Rab3b/Stxbp1
BP	GO:0007127	meiosis I	63	-0.485358	-1.80588	0.00206186	0.00206186	0.0515991	1657	tags=25%, list=12%, signal=23%	Cep63/Syde1/Ago4/Mlh1/Top2a/Mnd1/Mybl1/Fancm/Brca2/Msh5/Sycp3/Cntd1/Espl1/Fbxo5/Spo11/Tdrd9
BP	GO:0033058	directional locomotion	2	0.99294	1.42038	0.00207039	0.00207039	0.0517475	38	tags=50%, list=0%, signal=50%	Grin2c
BP	GO:0022406	membrane docking	75	0.618663	1.5308	0.00207943	0.00207943	0.0519081	2000	tags=27%, list=14%, signal=23%	Rims1/Stx1b/Camk2a/Unc13a/Nrxn1/Syt1/Ppfia3/Rab3c/Ndrg4/Rab15/Ncam1/Stx1a/Kcnb1/Rab3b/Stxbp1/Unc13c/Sept5/Rab3a/Nsf/Rims2
MF	GO:0016595	glutamate binding	10	0.871658	1.64972	0.00208943	0.00208943	0.052092	1100	tags=60%, list=8%, signal=55%	Grin1/Slc1a3/Grm7/Gad2/Gad1/Slc1a1
BP	GO:0031000	response to caffeine	13	0.842258	1.67746	0.00211389	0.00211389	0.0525697	823	tags=31%, list=6%, signal=29%	Ryr1/Ryr2/Slc8a1/Casq2
BP	GO:0036270	response to diuretic	13	0.842258	1.67746	0.00211389	0.00211389	0.0525697	823	tags=31%, list=6%, signal=29%	Ryr1/Ryr2/Slc8a1/Casq2
BP	GO:0019884	antigen processing and presentation of exogenous antigen	26	0.744171	1.64507	0.0021327	0.0021327	0.0529712	2483	tags=58%, list=17%, signal=48%	Fcgr1/H2-Eb1/Cd74/H2-Aa/H2-Ab1/Fcgr3/Fcer1g/Ifi30/B2m/H2-M3/Tap2/Fcgr2b/H2-T23/H2-DMb1/H2-DMa
CC	GO:0000784	nuclear chromosome, telomeric region	67	-0.475207	-1.80562	0.00215517	0.00215517	0.0533291	4287	tags=51%, list=30%, signal=36%	Acd/Rpa1/Cbx5/Smchd1/Thoc1/Ercc4/Xrcc5/Xrcc4/Kdm1a/Ercc1/Thoc2/Terf2/Pinx1/Pot1a/Wrnip1/Tnks/Pml/Xrcc6/Thoc5/Telo2/Dclre1b/Nabp1/Sirt6/Sirt7/Dclre1a/H3f3b/Thoc3/Pot1b/Ten1/Ppp1r10/Brca2/Rad50/Pold1/Pif1
BP	GO:0061982	meiosis I cell cycle process	67	-0.487498	-1.85232	0.00215517	0.00215517	0.0533291	1657	tags=25%, list=12%, signal=23%	Cep63/Syde1/Ago4/Mlh1/Top2a/Mnd1/Mapk15/Mybl1/Fancm/Brca2/Msh5/Sycp3/Cntd1/Espl1/Fbxo5/Spo11/Tdrd9
MF	GO:0099511	voltage-gated calcium channel activity involved in regulation of cytosolic calcium levels	12	0.848801	1.66227	0.00215517	0.00215517	0.0533291	97	tags=33%, list=1%, signal=33%	Cnr1/Cacna1e/Cacna1a/Cacna1b
CC	GO:0099192	cerebellar Golgi cell to granule cell synapse	1	0.998877	1.32955	0.00216025	0.00216025	0.0533604	17	tags=100%, list=0%, signal=100%	Gabra6
BP	GO:0099552	trans-synaptic signaling by lipid, modulating synaptic transmission	4	0.958227	1.53024	0.0021645	0.0021645	0.0533604	155	tags=75%, list=1%, signal=74%	Cnr1/Grm5/Pak1
BP	GO:0099553	trans-synaptic signaling by endocannabinoid, modulating synaptic transmission	4	0.958227	1.53024	0.0021645	0.0021645	0.0533604	155	tags=75%, list=1%, signal=74%	Cnr1/Grm5/Pak1
BP	GO:0002028	regulation of sodium ion transport	78	0.610414	1.51523	0.00217639	0.00217639	0.0535869	1527	tags=27%, list=11%, signal=24%	Hecw1/Scn2b/Scn1b/Neto2/Neto1/Adrb2/Slc8a1/Sptbn4/Scn4b/Fgf14/Scnn1b/Nkain2/Plcb1/Nkain1/Fgf12/Glrx/Nos1/Ywhah/Scn3b/Ank3/Fxyd6
BP	GO:0048488	synaptic vesicle endocytosis	60	0.640455	1.55808	0.00222128	0.00222128	0.0545568	1961	tags=32%, list=14%, signal=27%	Slc17a7/Syt7/Dnm1/Syp/Snca/Syt2/Amph/Syt1/Dnm3/Sh3gl2/Napb/Sncb/Pacsin1/Stx1a/Dnajc6/Rab27b/Nlgn1/Pip5k1c/Syt11
BP	GO:0140238	presynaptic endocytosis	60	0.640455	1.55808	0.00222128	0.00222128	0.0545568	1961	tags=32%, list=14%, signal=27%	Slc17a7/Syt7/Dnm1/Syp/Snca/Syt2/Amph/Syt1/Dnm3/Sh3gl2/Napb/Sncb/Pacsin1/Stx1a/Dnajc6/Rab27b/Nlgn1/Pip5k1c/Syt11
BP	GO:0051938	L-glutamate import	13	0.838402	1.66978	0.002246	0.002246	0.0550958	1100	tags=46%, list=8%, signal=43%	Slc17a7/Slc1a6/Slc1a2/Slc1a3/Kcnj10/Slc1a1
CC	GO:0043083	synaptic cleft	18	0.792937	1.66043	0.00225225	0.00225225	0.0551809	1096	tags=44%, list=8%, signal=41%	Cbln1/Nptx1/Grin1/Cdh8/Adgrb3/Dnm3/Gria3/Sparcl1
MF	GO:0001965	G-protein alpha-subunit binding	24	0.758332	1.66053	0.00227327	0.00227327	0.0555007	642	tags=33%, list=5%, signal=32%	Crhr1/Rgs1/Gria1/Rgs8/Rgs7/Adrb2/Rgs14/Rgs4
BP	GO:0086010	membrane depolarization during action potential	24	0.760267	1.66476	0.00227327	0.00227327	0.0555007	1470	tags=50%, list=10%, signal=45%	Scn8a/Scn1a/Scn2b/Scn1b/Cacna1i/Scn4b/Cacna1c/Cacna1g/Ywhah/Scn3b/Ank3/Cacna1h
BP	GO:0021554	optic nerve development	9	0.877544	1.62904	0.0022737	0.0022737	0.0555007	995	tags=56%, list=7%, signal=52%	Kcna2/Ephb2/Ephb1/Chrnb2/Gli3
MF	GO:0005219	ryanodine-sensitive calcium-release channel activity	3	0.975154	1.48831	0.0022807	0.0022807	0.0555351	357	tags=100%, list=3%, signal=98%	Ryr1/Ryr2/Ryr3
BP	GO:0045163	clustering of voltage-gated potassium channels	3	0.975103	1.48823	0.0022807	0.0022807	0.0555351	331	tags=67%, list=2%, signal=65%	Cntn2/Kcnip2
MF	GO:0001664	G protein-coupled receptor binding	176	0.544422	1.39736	0.00230808	0.00230808	0.0561329	2660	tags=35%, list=19%, signal=29%	Cxcl10/Wnt7a/Cxcl14/Cxcl9/Grm5/Gria1/Npy/Atp1a3/Dnm1/Cckbr/Adrb1/Npb/Apln/Adrb2/C3/Dnm3/Fcgr1/Homer2/Adra2a/Adora1/Pf4/Rtp3/Myoc/Hspa1a/Uchl1/Gnao1/Adra2c/Gnaz/Wnt4/Gprasp2/Shank1/Gna15/Gnat2/Pdyn/S1pr1/Akap5/Cthrc1/Tub/Mrap2/Ccl9/Nsf/Ror2/Fyn/Wnt5b/Ppp1r9b/Dnaja1/Gnaq/Cxcl16/P2ry1/Homer3/Fzd1/Calm1/S1pr2/Reep1/Penk/Palm/Cnrip1/Prnp/Rspo3/Arrb2/Calm2
BP	GO:0010807	regulation of synaptic vesicle priming	11	0.859433	1.65801	0.00232431	0.00232431	0.0564584	1644	tags=64%, list=12%, signal=56%	Rims1/Stx1b/Unc13a/Napb/Stx1a/Stxbp1/Rab3a
BP	GO:0042742	defense response to bacterium	107	0.582292	1.4704	0.00244051	0.00244051	0.0592086	2874	tags=43%, list=20%, signal=35%	Chga/Havcr2/Adgrb1/Fcgr1/Vgf/Naip2/Lcn2/C5ar1/Lyz2/Hck/Gbp6/Syk/Isg15/Myo1f/P2rx7/Mpeg1/Gbp3/Serpine1/Gbp2/Cd4/Naip5/Tnfrsf14/Fcer1g/Gbp7/Rarres2/Plac8/Bcl3/Acp5/Lgals9/Gbp8/Syt11/Nr1h4/Cd36/Rpl30/Il27ra/H2-M3/Nlrp3/H2-T23/Spon2/Irf8/Tlr9/Iigp1/Cyba/Tlr2/Anxa3/Trem2
BP	GO:0051928	positive regulation of calcium ion transport	92	0.594382	1.48979	0.00245952	0.00245952	0.0594159	1639	tags=24%, list=12%, signal=21%	Cxcl10/Ryr2/Camk2a/Grin1/Stac2/Cacnb3/Ccr1/Snca/Thy1/Adrb1/Adrb2/Akap6/Fgf14/Ank2/Cacna1c/Lilra5/P2rx7/Serpine1/Adcyap1r1/Cd4/Trpv2/Akap5
MF	GO:0005237	inhibitory extracellular ligand-gated ion channel activity	11	0.851947	1.64356	0.00246103	0.00246103	0.0594159	1099	tags=73%, list=8%, signal=67%	Gabra6/Gabra5/Gabra1/Gabrb2/Gabrg2/Gabra2/Gabra3/Glrb
MF	GO:0005283	amino acid:sodium symporter activity	11	0.855732	1.65087	0.00246103	0.00246103	0.0594159	1100	tags=64%, list=8%, signal=59%	Slc6a12/Slc1a6/Slc1a2/Slc6a1/Slc1a3/Slc6a13/Slc1a1
BP	GO:0070593	dendrite self-avoidance	11	0.855245	1.64993	0.00246103	0.00246103	0.0594159	590	tags=45%, list=4%, signal=44%	Cntn6/Nrcam/Dscaml1/Dscam/Vstm2l
BP	GO:0071371	cellular response to gonadotropin stimulus	8	0.89389	1.62296	0.00247561	0.00247561	0.0596951	409	tags=38%, list=3%, signal=36%	Epha8/Epha5/Wt1
BP	GO:0031503	protein-containing complex localization	238	0.523951	1.35518	0.00250075	0.00250075	0.0602282	1763	tags=18%, list=12%, signal=16%	Nptx1/Stx1b/Camk2a/Gsg1l/Arc/Snap25/Reln/Cacng5/Nptxr/Cacng3/Dnm1/Anks1b/Cacng8/Nptx2/Caly/Cplx1/Neto1/Cnih2/Cacng2/Nrxn1/Lrrc7/Akap6/Zfp365/Dnm3/Kif5c/Pacsin1/Kif5a/Hhex/Nxf7/Dlg2/Grip2/Hpca/Shisa6/Mapk10/Cnih3/Tnik/Akap5/Clstn1/Kif17/Tub/Adam22/Stxbp6/Nlgn1
CC	GO:0044853	plasma membrane raft	101	0.586269	1.47705	0.00254816	0.00254816	0.060896	1470	tags=25%, list=10%, signal=22%	Cdh15/Add2/Kcnd2/Slc2a3/Adrb2/Itgam/Adcy8/Akap6/Slc22a6/Chrnb2/Lcp2/Cacna1c/Hck/Nos1ap/Cdh1/Selplg/Itgb2/Kcnma1/Nos1/Mlc1/Cdh13/Lrp4/Adcyap1r1/Hmox1/Cacna1h
BP	GO:0044558	uterine smooth muscle relaxation	1	0.998737	1.32936	0.00255302	0.00255302	0.060896	19	tags=100%, list=0%, signal=100%	Abcc8
BP	GO:0061853	regulation of neuroblast migration	1	0.998737	1.32936	0.00255302	0.00255302	0.060896	19	tags=100%, list=0%, signal=100%	Abcc8
BP	GO:0061855	negative regulation of neuroblast migration	1	0.998737	1.32936	0.00255302	0.00255302	0.060896	19	tags=100%, list=0%, signal=100%	Abcc8
BP	GO:1900719	regulation of uterine smooth muscle relaxation	1	0.998737	1.32936	0.00255302	0.00255302	0.060896	19	tags=100%, list=0%, signal=100%	Abcc8
BP	GO:1900721	positive regulation of uterine smooth muscle relaxation	1	0.998737	1.32936	0.00255302	0.00255302	0.060896	19	tags=100%, list=0%, signal=100%	Abcc8
BP	GO:1905603	regulation of maintenance of permeability of blood-brain barrier	1	0.998737	1.32936	0.00255302	0.00255302	0.060896	19	tags=100%, list=0%, signal=100%	Abcc8
BP	GO:1905604	negative regulation of maintenance of permeability of blood-brain barrier	1	0.998737	1.32936	0.00255302	0.00255302	0.060896	19	tags=100%, list=0%, signal=100%	Abcc8
BP	GO:0032392	DNA geometric change	35	-0.563062	-1.85384	0.00259965	0.00259965	0.0618615	3212	tags=46%, list=23%, signal=35%	Ercc2/Pot1a/Mnat1/Supv3l1/Recql5/Recql/Trex1/Mcm9/Rtel1/Mcm6/Ercc3/Top2a/Blm/Rad50/Ddx11/Pif1
BP	GO:0035556	intracellular signal transduction	2004	0.42744	1.12501	0.00259974	0.00259974	0.0618615	2731	tags=23%, list=19%, signal=21%	Gh/Crhr1/Neurod1/Plch2/Prl/Grm4/Adra1d/Cxcl10/Neurod2/Epha8/Adcy1/Nrg3/Wnt7a/Ryr2/Rasal1/Grik2/Grm5/Unc13a/Prkcb/Jph3/Tlr8/Pak1/Reln/Ntrk3/S100a9/Ptprt/Iqsec3/Prkcg/Stac2/Sez6l/Rasgrf1/Lingo1/Rap1gap2/Rasgef1c/Grm1/Dusp26/Gpr37l1/Cnksr2/Prr5/Chga/Nrgn/Otud7a/Epha5/Rtn4r/Rasd2/Ccr1/Adcy2/Fgf13/Adgrb2/Cckbr/Psd/Rap1gap/Ptprr/Stmn3/Pex5l/Sfrp4/Sez6/Trpm2/Pmaip1/Ephb2/Mmd2/Rit2/Adrb1/Rgs6/Rgs7/Nrxn1/…
BP	GO:0048148	behavioral response to cocaine	13	0.831973	1.65697	0.00264236	0.00264236	0.0628003	1081	tags=38%, list=8%, signal=36%	Crhr1/Snca/Homer2/Adra1b/Nos1
BP	GO:0071313	cellular response to caffeine	7	0.904647	1.59785	0.00269501	0.00269501	0.0639106	823	tags=57%, list=6%, signal=54%	Ryr1/Ryr2/Slc8a1/Casq2
BP	GO:0032026	response to magnesium ion	9	0.875025	1.62436	0.00270001	0.00270001	0.0639106	1481	tags=56%, list=10%, signal=50%	Ryr2/Kcna1/Snca/Ank3/Smpd3
MF	GO:0033218	amide binding	271	0.511129	1.32363	0.00270108	0.00270108	0.0639106	2775	tags=29%, list=19%, signal=24%	Crhr1/Grin1/Gria2/Gria1/Apba2/Atp1a3/Gpr37l1/Dlgap3/Tubb3/Rtn4r/Trhde/Cckbr/Pex5l/Ephb2/Crhbp/Apba1/Adrb2/Sstr1/Vipr1/Gria3/Pirb/Sstr3/Ramp1/Sorl1/Gpr37/Glp2r/Cd74/Slc40a1/H2-Aa/H2-Ab1/Oprl1/Itgb2/Dpp4/Ppp3ca/Olfm1/Adcyap1r1/Gprasp2/Plod1/Galr3/Tmem158/Col25a1/Mas1/H2-D1/Bace2/Clstn1/Eci3/Vipr2/Acot12/Mag/Cemip/Cd14/Adnp/Nr1h4/Cd36/Hsp90ab1/Npr1/Bdkrb1/H2-M3/Kiss1r/Acot7/Hspd1/Galr2/Tap2/Pggt1b/C…
BP	GO:0061438	renal system vasculature morphogenesis	7	-0.857216	-1.8144	0.0027084	0.0027084	0.0639106	1643	tags=86%, list=12%, signal=76%	Pdgfrb/Notch3/Bmp4/Notch2/Pdgfra/Tcf21
BP	GO:0061439	kidney vasculature morphogenesis	7	-0.857216	-1.8144	0.0027084	0.0027084	0.0639106	1643	tags=86%, list=12%, signal=76%	Pdgfrb/Notch3/Bmp4/Notch2/Pdgfra/Tcf21
BP	GO:0070235	regulation of activation-induced cell death of T cells	7	-0.855931	-1.81168	0.0027084	0.0027084	0.0639106	655	tags=57%, list=5%, signal=55%	Ceacam1/Fadd/Ripk3/Tnfrsf4
BP	GO:0032094	response to food	19	0.773622	1.63482	0.00272885	0.00272885	0.0642306	188	tags=16%, list=1%, signal=16%	Gh/Cck/Prkcg
BP	GO:0048857	neural nucleus development	14	0.827404	1.6677	0.00273153	0.00273153	0.0642306	886	tags=43%, list=6%, signal=40%	Cacna1a/Kirrel3/Cdk5r2/Arx/Chrnb2/Cdk5r1
MF	GO:0042562	hormone binding	64	0.632021	1.54709	0.00273167	0.00273167	0.0642306	2340	tags=38%, list=16%, signal=31%	Crhr1/Chrm3/Cckbr/Crym/Crhbp/Hk3/Ar/Vipr1/Chrnb2/Ramp1/Glp2r/Slc40a1/Cdh13/Pgr/Adcyap1r1/Galr3/Vipr2/Chrnb4/Ctsh/Npr1/Hspd1/Galr2/Ache/Prlr
BP	GO:1901214	regulation of neuron death	319	0.496276	1.28872	0.0028	0.0028	0.0657595	2279	tags=23%, list=16%, signal=20%	Gh/Crhr1/Bdnf/Gabra5/Cacna1a/Grid2/Grin1/Grik2/Gabrb2/Prkcg/Chl1/Faim2/Tfap2b/Chga/Nefl/Snca/Trpm2/Pmaip1/Grm7/Gabrb3/Ptpn5/Agap2/Vstm2l/Mapt/Ptprz1/Ephb1/Sncb/Crlf1/Sorl1/Mef2c/Adora1/C5ar1/Cdk5r1/Coro1a/Nos1ap/Dlx1/Kcnma1/Nos1/Kcnb1/Mdk/Epor/Hsph1/Hmox1/Fas/C1qa/Ssh1/Gpnmb/Stxbp1/Nr4a3/Pak3/Gpr75/Sncg/Kcnip3/Mt1/Ncf2/Ppp2r2b/Epha7/Mag/Tyrobp/Tfap2a/Amigo2/Adnp/Fyn/Fgfr3/Slc7a11/Hsp90ab1/Tnfrsf1…
BP	GO:0032103	positive regulation of response to external stimulus	213	0.529378	1.36559	0.00280393	0.00280393	0.0657738	2386	tags=29%, list=17%, signal=24%	Cnr1/Cxcl10/Fabp4/Cxcl14/Ntrk3/S100a9/Il16/Ttbk1/Ccr1/Snca/Dscam/C3ar1/C3/Havcr2/Scg2/Fcgr1/Alox5ap/Ctss/Hspb1/C5ar1/Smoc2/Cd74/Nckap1l/Ly86/Nupr1/Lilra5/Mdk/Fkbp1b/Cdh13/Aif1/Dhx58/Fn1/Serpine1/Tubb2b/Tnfrsf11a/Rac2/Fcgr3/Gbp5/Ptprj/S1pr1/Fcer1g/Lpar1/Rarres2/Ccr2/Pik3cg/Il17rb/Cebpa/Lgals9/Met/Pla2g7/Ptn/Zfp580/Lpl/Ly96/Ddx60/Ctsc/Tgfb1/Hspd1/H2-T23/Zc3hav1/Tiam1
BP	GO:0095500	acetylcholine receptor signaling pathway	15	0.818296	1.66733	0.0028274	0.0028274	0.0660071	1825	tags=67%, list=13%, signal=58%	Chrm3/Chrm1/Rgs8/Chrnb2/Plcb1/Cdk5r1/Hrh3/Ly6h/Ly6e/Rgs10
CC	GO:0097449	astrocyte projection	15	0.819145	1.66907	0.0028274	0.0028274	0.0660071	1191	tags=53%, list=8%, signal=49%	Grm3/Grm5/Syt4/Aqp4/Kcnj10/Kcnk2/Gfap/Gjb2
BP	GO:1903831	signal transduction involved in cellular response to ammonium ion	15	0.818296	1.66733	0.0028274	0.0028274	0.0660071	1825	tags=67%, list=13%, signal=58%	Chrm3/Chrm1/Rgs8/Chrnb2/Plcb1/Cdk5r1/Hrh3/Ly6h/Ly6e/Rgs10
MF	GO:0005332	gamma-aminobutyric acid:sodium symporter activity	4	0.955077	1.52521	0.0028305	0.0028305	0.0660071	543	tags=75%, list=4%, signal=72%	Slc6a12/Slc6a1/Slc6a13
MF	GO:0005372	water transmembrane transporter activity	4	0.955448	1.5258	0.0028305	0.0028305	0.0660071	390	tags=50%, list=3%, signal=49%	Slc14a1/Aqp4
BP	GO:0030516	regulation of axon extension	101	0.583792	1.47081	0.00285394	0.00285394	0.0664756	2459	tags=34%, list=17%, signal=28%	Bdnf/Pak1/Ntrk3/Rtn4r/Dscam/Cdh4/Sema4f/Aatk/Mapt/L1cam/Plxna4/Tnr/Cdk5r1/Islr2/Sema3a/Fn1/Olfm1/Dpysl2/Sema7a/Trim46/Sema4a/Map2/Sema6b/Slit1/Trpv2/Mag/Sema3e/Adnp/Map3k13/Arhgap4/Plxna3/Rufy3/Map1b/Sema4g
BP	GO:0043090	amino acid import	24	0.751293	1.64511	0.0028715	0.0028715	0.0668062	1100	tags=33%, list=8%, signal=31%	Slc17a7/Slc1a6/Slc1a2/Slc6a1/Slc1a3/Kcnj10/Rgs4/Slc1a1
BP	GO:0046907	intracellular transport	1355	0.437653	1.14981	0.00289971	0.00289971	0.0673047	2510	tags=17%, list=18%, signal=16%	Rims4/Crhr1/Neurod1/Syndig1/Rims1/Grm4/Adcy1/Cacna1a/Stx1b/Stxbp5l/Nrxn3/Wnt7a/Camk2a/Bsn/Grik2/Unc13a/Prkcb/Snap25/Syt7/Pak1/Cacng5/Cacng3/Gdap1/Ank1/Prkcg/Apba2/Ppfia2/Cadps2/Trim9/Sgsm1/Chrm1/Rims3/Dnm1/Ap3b2/Zdhhc2/Chga/Syt4/Golga7b/Cacnb3/Syp/Nefl/Cacng8/Snca/Caly/Map6/Rph3a/Cplx1/Pex5l/Syt2/Cnih2/Cacng2/Grm7/Wasf1/Lin7a/Rasgrp1/Apba1/Adrb2/Pax6/Ptpn5/Cplx2/Syt1/Lrrc7/Agap2/Prkce/Zdhhc14/Ptp…
BP	GO:0051051	negative regulation of transport	416	0.485283	1.26363	0.00289971	0.00289971	0.0673047	2901	tags=28%, list=20%, signal=23%	Crhr1/Abcc8/Hecw1/Cnr1/Mctp1/Stx1b/Stxbp5l/Lrrtm1/Prkcb/Tlr8/Gpm6b/Trim9/Chga/Syt4/Cacnb3/Vsnl1/Snca/Sfrp4/Ephb2/Cnih2/Crhbp/Grm7/Vip/Prkce/Ptpn22/Mrln/Rgs4/Apod/Kcnj11/Mapt/Adra2a/Snph/Prrt2/Pacsin1/Casq2/Adora1/Derl3/Fgf12/Coro1a/Cd74/Hrh3/Oprl1/Nos1/Kcnab1/Kcnb1/Lilra5/Fabp5/Fkbp1b/Rsad2/Gnao1/Ppp3ca/Asic1/Npy1r/Fn1/C1qtnf3/Ank3/Icam1/Cd300a/Hmox1/Nol3/Bag3/Siglece/Sirpa/Prom2/Yod1/Cd84/Srcin1…
BP	GO:0071415	cellular response to purine-containing compound	10	0.865104	1.63731	0.0029252	0.0029252	0.067817	823	tags=50%, list=6%, signal=47%	Ryr1/Ryr2/Trpm2/Slc8a1/Casq2
BP	GO:0051387	negative regulation of neurotrophin TRK receptor signaling pathway	5	-0.902886	-1.73583	0.0029396	0.0029396	0.0680714	784	tags=80%, list=6%, signal=76%	Spry2/Agt/Spry1/Agtr2
MF	GO:0019104	DNA N-glycosylase activity	11	-0.76474	-1.85903	0.00297619	0.00297619	0.0688383	1196	tags=64%, list=8%, signal=58%	Mpg/Nthl1/Ung/Neil2/Ogg1/Neil1/Mutyh
BP	GO:0000706	meiotic DNA double-strand break processing	2	-0.988892	-1.49004	0.00298571	0.00298571	0.0689781	65	tags=100%, list=0%, signal=100%	Spo11
BP	GO:0060730	regulation of intestinal epithelial structure maintenance	2	0.990255	1.41654	0.00301148	0.00301148	0.0694926	7	tags=50%, list=0%, signal=50%	Neurod1
BP	GO:0042552	myelination	127	0.565233	1.43775	0.00303214	0.00303214	0.0698881	2942	tags=38%, list=21%, signal=30%	Ntrk3/Cntn2/Omg/Adgrg6/Kcnj10/Mal2/Ptprz1/Nkx6-2/S100b/Mall/Pou3f2/Abcd2/Myoc/B4galt5/Itgax/Xk/Ugt8a/Gjc3/Pou3f1/Fa2h/Cntnap1/Hexb/Slc8a3/Adam22/Trf/Egr2/Mag/Tnfrsf21/Ptn/Fyn/Fgfr3/Pllp/Plp1/B4galt6/Tnfrsf1b/Hexa/Ctsc/Tgfb1/Olig2/Fam126a/Tmem98/Mal/Cldn5/Ppp3r1/Tlr2/Eif2ak3/Myrf/Ntrk2
BP	GO:0060700	regulation of ribonuclease activity	10	0.86268	1.63273	0.00306449	0.00306449	0.0705518	992	tags=50%, list=7%, signal=47%	Oas2/Oasl1/Oas1a/Oas3/Oasl2
BP	GO:0002791	regulation of peptide secretion	374	0.488838	1.27174	0.00309969	0.00309969	0.0711969	2066	tags=22%, list=14%, signal=19%	Abcc8/Cnr1/Crtam/Cacna1e/Myt1/Stxbp5l/Syt7/Tlr8/S100a9/Tfap2b/Gpr68/Chga/Syt4/Epha5/Vsnl1/Tfr2/Cckbr/Pex5l/Trpm2/Adrb1/Crhbp/Nrxn1/Apln/Panx2/Rasgrp1/Pax6/Rasl10b/Havcr2/Adcy8/C1qtnf4/Prkce/Ptpn22/Kcnj11/Adra2a/Flt3/Gpr27/Adora1/Nnat/Cd74/Glrx/Syk/Nos1/Kcnb1/Lilra5/Mdk/Panx1/Mapk11/Fkbp1b/Rsad2/Ppp3ca/P2rx7/Aif1/Fn1/C1qtnf3/Clec9a/Gja1/Socs1/Tnfrsf14/Sybu/Cd84/Srcin1/Frmd4a/Pde8b/Pde1c/Il17rb/Arn…
MF	GO:0005198	structural molecule activity	453	0.47883	1.24846	0.00309969	0.00309969	0.0711969	2643	tags=22%, list=19%, signal=18%	Mybpc1/Rims1/Col6a5/Bsn/Reln/Emilin2/Ppfia2/Add2/Ina/Krt222/Col19a1/Tuba8/Tubb3/Nefl/Tnc/Spon1/Camk2b/Hapln1/Mal2/Mapk8ip2/Rgs14/Dnm3/Homer2/Mfap5/Nefm/Mall/Cldn10/Cldn6/Ltbp2/Col22a1/Tubb4a/Gfap/Lamc2/Erc2/Tubb2a/Ksr2/Pclo/Dlg2/Vtn/Igfbp6/Tln2/Fn1/Ctnna2/Sptbn2/Mrpl23/Ank3/Tubb2b/Crygn/Shank1/Papln/Col25a1/Col6a3/Tecta/Tubg2/Col15a1/Emid1/Krt1/Rpl37rt/Impg2/Fbln5/Lama1/Spock2/Efemp1/Lum/Tgfbi/La…
BP	GO:0051705	multi-organism behavior	55	0.64254	1.54945	0.00310859	0.00310859	0.0713187	1637	tags=27%, list=11%, signal=24%	Ptchd1/Grin1/Kirrel3/Grid1/Crhbp/Nrxn1/Mapk8ip2/Chrnb2/Tbx1/Npas4/Gad1/Nr2e1/Shank1/Atxn1/Sept5
CC	GO:0005913	cell-cell adherens junction	95	0.588967	1.4794	0.00316682	0.00316682	0.0725709	2174	tags=24%, list=15%, signal=21%	Fat2/Cdh15/Cdh22/Igsf21/Cdh8/Ajap1/Lrrc7/Cdh4/Ctnnd2/Cdh1/Cdh20/Cdh13/Tln2/Ctnna2/Pdlim1/Gja1/Cdh6/Itga6/Cdh11/Pgm5/Cdh18/Prickle4/Lyn
MF	GO:0008227	G protein-coupled amine receptor activity	13	0.828942	1.65094	0.00317083	0.00317083	0.0725789	1237	tags=77%, list=9%, signal=70%	Adra1d/Chrm3/Chrm1/Adrb1/Adrb2/Htr5a/Adra2a/Adra1b/Hrh3/Adra2c
BP	GO:0002857	positive regulation of natural killer cell mediated immune response to tumor cell	2	0.989426	1.41535	0.0031997	0.0031997	0.0729872	45	tags=50%, list=0%, signal=50%	Crtam
BP	GO:0002860	positive regulation of natural killer cell mediated cytotoxicity directed against tumor cell target	2	0.989426	1.41535	0.0031997	0.0031997	0.0729872	45	tags=50%, list=0%, signal=50%	Crtam
BP	GO:0019236	response to pheromone	2	0.990047	1.41624	0.0031997	0.0031997	0.0729872	85	tags=50%, list=1%, signal=50%	Tmem145
BP	GO:0060041	retina development in camera-type eye	114	0.572548	1.44895	0.00324609	0.00324609	0.0739538	2278	tags=28%, list=16%, signal=24%	Neurod1/Hcn1/Lhx2/Fjx1/Rorb/Megf11/Calb1/Thy1/Dscam/Fat3/Ihh/Dcx/Pax6/Miat/Celf4/Bhlhe22/Dlx1/Nr2e1/Casz1/Gnat2/Ikzf1/Tgif2/Tub/Lama1/Atp8a2/Rbp4/Tspan12/Ptn/Mertk/Tulp1/Hipk2/Ache
BP	GO:0051592	response to calcium ion	108	0.576348	1.4556	0.00325236	0.00325236	0.0739538	1209	tags=22%, list=8%, signal=20%	Kcnmb4/Neurod2/Hcn1/Ryr2/Rasal1/Syt7/Cpne9/Cpne6/Cpne5/Syt4/Trpm2/Syt2/Crhbp/Nrxn1/Syt13/Adcy8/Syt1/Alox5ap/Mef2c/Cpne4/Kcnma1/Hpca/Ppp3ca/P2rx7
BP	GO:1903588	negative regulation of blood vessel endothelial cell proliferation involved in sprouting angiogenesis	4	-0.934026	-1.6822	0.00325325	0.00325325	0.0739538	138	tags=50%, list=1%, signal=50%	Ngfr/Dll4
BP	GO:0008089	anterograde axonal transport	46	0.659424	1.56335	0.00327761	0.00327761	0.0744223	1549	tags=28%, list=11%, signal=25%	Ap3b2/Nefl/Cnih2/Fez1/Kif5c/Hspb1/Kif5a/Dlg2/Map1a/Trim46/Rab27b/Map2/Sybu
MF	GO:0005544	calcium-dependent phospholipid binding	43	0.668351	1.57678	0.00329779	0.00329779	0.0747949	1604	tags=33%, list=11%, signal=29%	Syt7/Cpne9/Cpne6/Cpne5/Syt4/Rph3a/Syt2/Syt13/Syt1/Pla2g4c/Cpne4/Pclo/Syt6/Cpne7
MF	GO:0004971	AMPA glutamate receptor activity	4	0.954166	1.52375	0.00333	0.00333	0.0752674	657	tags=100%, list=5%, signal=95%	Gria4/Gria2/Gria1/Gria3
BP	GO:0010989	negative regulation of low-density lipoprotein particle clearance	4	0.952856	1.52166	0.00333	0.00333	0.0752674	19	tags=25%, list=0%, signal=25%	Abcc8
MF	GO:0098973	structural constituent of postsynaptic actin cytoskeleton	4	0.952325	1.52082	0.00333	0.00333	0.0752674	442	tags=50%, list=3%, signal=48%	Ina/Camk2b
BP	GO:0060384	innervation	24	0.746848	1.63538	0.00335008	0.00335008	0.0756351	2432	tags=58%, list=17%, signal=48%	Nptx1/Gabra5/Unc13a/Gabrb2/Prkcg/Gabrb3/Ret/Sema3a/Col25a1/Fgfr3/Sulf2/Rnf165/Lrig1/Chd7
BP	GO:0048709	oligodendrocyte differentiation	86	0.592765	1.48105	0.00339018	0.00339018	0.0764534	2038	tags=31%, list=14%, signal=27%	Prdm8/Lingo1/Cntn2/Omg/Pax6/Kcnj10/Zfp365/Ptprz1/Nkx6-2/B4galt5/Olig1/Gli3/Dlx1/Mdk/Vtn/Il34/Fa2h/Cntnap1/Slc8a3/Ptprj/Mag/Tnfrsf21/Ptn/Fgfr3/Plp1/B4galt6/Tnfrsf1b
BP	GO:1905144	response to acetylcholine	17	0.793574	1.65075	0.00339836	0.00339836	0.0764642	1825	tags=59%, list=13%, signal=51%	Chrm3/Chrm1/Rgs8/Chrnb2/Plcb1/Cdk5r1/Hrh3/Ly6h/Ly6e/Rgs10
BP	GO:1905145	cellular response to acetylcholine	17	0.793574	1.65075	0.00339836	0.00339836	0.0764642	1825	tags=59%, list=13%, signal=51%	Chrm3/Chrm1/Rgs8/Chrnb2/Plcb1/Cdk5r1/Hrh3/Ly6h/Ly6e/Rgs10
MF	GO:0086089	voltage-gated potassium channel activity involved in atrial cardiac muscle cell action potential repolarization	2	-0.987157	-1.48742	0.00341224	0.00341224	0.0766895	186	tags=100%, list=1%, signal=99%	Kcna5
BP	GO:0098943	neurotransmitter receptor transport, postsynaptic endosome to lysosome	7	0.900267	1.59012	0.00344363	0.00344363	0.0773074	448	tags=57%, list=3%, signal=55%	Cacng5/Cacng3/Cacng8/Cacng2
CC	GO:0080008	Cul4-RING E3 ubiquitin ligase complex	28	-0.584459	-1.82862	0.00347464	0.00347464	0.0779153	3593	tags=46%, list=25%, signal=35%	Dcaf12l1/Dcaf6/Dcaf11/Ddb1/Dcaf8/Dcaf13/Fbxw5/Dcaf17/Dcaf15/Dcaf12l2/Ddb2/Det1/Glmn
BP	GO:0045785	positive regulation of cell adhesion	312	0.4954	1.28601	0.0035	0.0035	0.0783698	2377	tags=29%, list=17%, signal=25%	Kif26b/Emilin2/Dusp26/Rap1gap/Thy1/Ihh/Rasgrp1/Apbb1ip/Itgal/Havcr2/Prkce/Ptpn22/Rell2/L1cam/Ret/Edil3/Spp1/Cd44/Prex1/Myoc/Coro1a/Smoc2/Cd74/H2-Aa/H2-Ab1/Gli3/Syk/Chrd/Cdh1/Nckap1l/Itgb2/Dpp4/Egr3/Cd86/Mdk/Vtn/Runx1/Runx3/Cdh13/Ppp3ca/Aif1/Fn1/Wnt4/Ank3/Icam1/Hsph1/S100a10/Cd4/Il2rg/Sirpa/Nr4a3/Dock8/Smoc1/Ptprc/Ikzf1/Socs1/Tnfrsf14/Ptprj/Emid1/Vav1/Itga6/Cspg5/Nfkbid/Ccr2/Ada/Spock2/Bcl6/Ephb6/…
MF	GO:0003924	GTPase activity	253	0.512773	1.32673	0.0035028	0.0035028	0.0783698	2232	tags=23%, list=16%, signal=20%	Diras2/Rnf112/Gng13/Eef1a2/Sept3/Dnm1/Diras1/Tuba8/Tubb3/Rasd2/Rit2/Gng3/Gm4951/Mx1/Rasl10b/Agap2/Rasl10a/Dnm3/Rab3c/Rab6b/Mx2/Atl1/Tubb4a/Ifi47/Rab9b/Mras/Gbp6/Rab15/Tubb2a/Rhof/Gnao1/Gnaz/Gbp3/Tubb2b/Gbp2/Gng7/Rab27b/Rac2/Rab7b/Rab3b/Gna15/Gbp5/Gnat2/Tubg2/Sept5/Gbp7/Rab3a/Rhou/Rragb/Gnb3/Sept11/Gbp8/Igtp/Rhobtb3/Tuba4a/Gng4/Gnaq/Rasd1/Rab6a
BP	GO:0098917	retrograde trans-synaptic signaling	14	0.821219	1.65524	0.00351197	0.00351197	0.0784864	2143	tags=71%, list=15%, signal=61%	Cnr1/Bdnf/Syt4/Plcb1/Dagla/Nos1/Fabp5/Tenm2/Nlgn1/Farp1
BP	GO:0035640	exploration behavior	27	0.726213	1.6158	0.00352651	0.00352651	0.0787227	1054	tags=37%, list=7%, signal=34%	Crhr1/Lrrtm1/Jph3/Chl1/Ptpn5/Prkce/Tnr/Lsamp/Gad1/Dpp4
BP	GO:0007272	ensheathment of neurons	129	0.563406	1.43378	0.00353571	0.00353571	0.078751	2942	tags=37%, list=21%, signal=30%	Ntrk3/Cntn2/Omg/Adgrg6/Kcnj10/Mal2/Ptprz1/Nkx6-2/S100b/Mall/Pou3f2/Abcd2/Myoc/B4galt5/Itgax/Xk/Ugt8a/Gjc3/Pou3f1/Fa2h/Cntnap1/Hexb/Slc8a3/Adam22/Trf/Egr2/Mag/Tnfrsf21/Ptn/Fyn/Fgfr3/Pllp/Plp1/B4galt6/Tnfrsf1b/Hexa/Ctsc/Tgfb1/Olig2/Fam126a/Tmem98/Mal/Cldn5/Ppp3r1/Tlr2/Eif2ak3/Myrf/Ntrk2
BP	GO:0008366	axon ensheathment	129	0.563406	1.43378	0.00353571	0.00353571	0.078751	2942	tags=37%, list=21%, signal=30%	Ntrk3/Cntn2/Omg/Adgrg6/Kcnj10/Mal2/Ptprz1/Nkx6-2/S100b/Mall/Pou3f2/Abcd2/Myoc/B4galt5/Itgax/Xk/Ugt8a/Gjc3/Pou3f1/Fa2h/Cntnap1/Hexb/Slc8a3/Adam22/Trf/Egr2/Mag/Tnfrsf21/Ptn/Fyn/Fgfr3/Pllp/Plp1/B4galt6/Tnfrsf1b/Hexa/Ctsc/Tgfb1/Olig2/Fam126a/Tmem98/Mal/Cldn5/Ppp3r1/Tlr2/Eif2ak3/Myrf/Ntrk2
BP	GO:0021680	cerebellar Purkinje cell layer development	26	0.73325	1.62093	0.0035545	0.0035545	0.0790808	1270	tags=27%, list=9%, signal=25%	Cacna1a/Sez6l/Faim2/Sez6/Sez6l2/Cend1/Sptbn2
MF	GO:0003887	DNA-directed DNA polymerase activity	23	-0.630656	-1.86645	0.00357356	0.00357356	0.0794156	2224	tags=43%, list=16%, signal=37%	Poll/Polg/Rev1/Polb/Polm/Pole/Poln/Pold1/Pole2/Pold4
BP	GO:0099641	anterograde axonal protein transport	9	0.867178	1.6098	0.00369476	0.00369476	0.0819256	1422	tags=67%, list=10%, signal=60%	Kif5c/Hspb1/Kif5a/Dlg2/Map1a/Rab27b
BP	GO:1905383	protein localization to presynapse	9	0.867178	1.6098	0.00369476	0.00369476	0.0819256	1422	tags=67%, list=10%, signal=60%	Kif5c/Hspb1/Kif5a/Dlg2/Map1a/Rab27b
BP	GO:0060326	cell chemotaxis	189	0.531828	1.36758	0.00370965	0.00370965	0.0821639	2221	tags=29%, list=16%, signal=25%	Cxcl10/Cxcl14/Cxcl9/S100a9/Il16/Chga/Ccr1/Trpm2/C3ar1/Csf3r/Itgam/Scg2/Ephb1/Ptpro/Hspb1/Spp1/Pf4/C5ar1/Prex1/Ackr4/Coro1a/Smoc2/Cd74/Syk/Pde4d/Nckap1l/Kit/Itgb2/Egr3/Mdk/Aif1/Serpine1/Rac2/Fcgr3/Fgf1/Ptprj/Padi2/S1pr1/Vav1/Fcer1g/Lpar1/Rarres2/Pde4b/Ccr2/Ccl9/Bin2/Dock4/Met/Pla2g7/Ptn/Zfp580/Plxnb3/Cxcl16/Lyn/Cyp7b1
BP	GO:1902883	negative regulation of response to oxidative stress	45	0.664349	1.57239	0.00371991	0.00371991	0.0822995	2332	tags=33%, list=16%, signal=28%	Mctp1/Gpr37l1/Hk3/Hspb1/Gpr37/Glrx/Epor/Hsph1/Nol3/Nr4a3/Met/Fyn/Slc7a11/Fzd1/Ngb
CC	GO:0033017	sarcoplasmic reticulum membrane	18	0.776037	1.62504	0.00375375	0.00375375	0.0829557	1166	tags=44%, list=8%, signal=41%	Ryr1/Ryr2/Ryr3/Akap6/Mrln/Nos1ap/Nos1/Fkbp1b
MF	GO:0004965	G protein-coupled GABA receptor activity	2	0.988794	1.41445	0.00376435	0.00376435	0.0830051	43	tags=50%, list=0%, signal=50%	Gabbr2
CC	GO:0038039	G protein-coupled receptor heterodimeric complex	2	0.988794	1.41445	0.00376435	0.00376435	0.0830051	43	tags=50%, list=0%, signal=50%	Gabbr2
BP	GO:2001024	negative regulation of response to drug	32	0.701387	1.60036	0.00377272	0.00377272	0.0830973	1469	tags=34%, list=10%, signal=31%	Cnr1/Gpr37l1/Snca/Hk3/Rgs4/Gpr37/Glrx/Epor/Hsph1/Nol3/Nr4a3
CC	GO:0034707	chloride channel complex	31	0.702412	1.59549	0.00378788	0.00378788	0.0833386	1099	tags=32%, list=8%, signal=30%	Gabrd/Gabra6/Gabra5/Gabra1/Gabrb2/Gabrg2/Gabra2/Gabrb3/Gabra3/Glrb
BP	GO:0070997	neuron death	349	0.489462	1.2725	0.00379962	0.00379962	0.0835044	3023	tags=30%, list=21%, signal=24%	Gh/Crhr1/Bdnf/Gabra5/Cacna1a/Grid2/Grin1/Grik2/Gabrb2/Prkcg/Chl1/Faim2/Tfap2b/Chga/Nefl/Snca/Trpm2/Pmaip1/Grm7/Gabrb3/Ptpn5/Agap2/Cit/Vstm2l/Aatk/Mapt/Ptprz1/Ephb1/Dpysl4/Sncb/Crlf1/Sorl1/Mef2c/Adora1/C5ar1/Cdk5r1/Coro1a/Nos1ap/Dlx1/Kcnma1/Nos1/Kcnb1/Plau/Mdk/Epor/Hsph1/Hmox1/Fas/C1qa/Ssh1/Gpnmb/Stxbp1/Nr4a3/Pak3/Gpr75/Sncg/Kcnip3/Mt1/Ncf2/Ppp2r2b/Epha7/Mag/Tnfrsf21/Tyrobp/Tfap2a/Amigo2/Adnp/Fyn/…
CC	GO:0005802	trans-Golgi network	200	0.527753	1.35947	0.00380685	0.00380685	0.0835708	2678	tags=23%, list=19%, signal=19%	Gh/Crhr1/March4/Bsn/Clvs1/Snap25/Mmp24/Caln1/Cabp7/Ap3b2/Rbfox1/Pcsk1n/Chst1/Ntsr2/Rgs20/Clvs2/Sorl1/Ap1s1/Cdh1/Pclo/March1/Lgr5/Ece2/Nmnat2/Rab7b/Pld4/Chac1/Bace2/Car4/Tgfbi/5330417C22Rik/Postn/Myo1b/Nsg1/Chst7/Scamp3/Rab6a/March9/Chst2/Clip3/Bok/Pam/Rab38/Gcnt1/Arl5b/Scamp5
BP	GO:0045113	regulation of integrin biosynthetic process	4	0.950269	1.51753	0.0038295	0.0038295	0.0839752	706	tags=75%, list=5%, signal=71%	S100a9/Ar/Tmeff2
MF	GO:0003779	actin binding	337	0.491568	1.27759	0.00389961	0.00389961	0.0853239	2462	tags=24%, list=17%, signal=20%	Mybpc1/Arc/Myo1g/Add2/Cdk5r2/Snca/Enc1/Cap2/Tmsb15b1/Wasf1/Pstpip2/Phactr3/Adcy8/Ablim3/Prkce/Neb/Sptbn4/Tagln3/Homer2/Fmnl1/Coro2a/Tnnc1/Phactr1/Cdk5r1/Mical2/Coro1a/Ablim2/Klhl3/Pstpip1/Vash1/Kcnma1/Fhdc1/Actr3b/Panx1/Tmod1/Klhl2/Ywhah/Myo1f/Tmod2/Hpca/Tln2/Aif1/Map1a/Ctnna2/Eps8l1/Fhod3/Lcp1/Ssh1/Shroom1/Synpo2/Pdlim1/Map2/Myo16/Evl/Fscn1/Akap5/Tmsb4x/Myl4/Rusc1/Cnn2/Spire1/Parvg/Ppp1r9b/Mobp/…
BP	GO:0040007	growth	859	0.451866	1.18323	0.00389961	0.00389961	0.0853239	2707	tags=23%, list=19%, signal=20%	Gh/Rims1/Kif26b/Bdnf/Nell2/Wnt7a/Lhx2/Rasal1/Slitrk1/Unc13a/Prkcb/Pak1/Cpne9/Pi16/Ntrk3/Cpne6/Apba2/Zc3h12d/Cpne5/Slc1a2/Bcl11a/Fstl4/Syt4/Arx/Il3ra/Omg/Rtn4r/Fgf13/Wt1/Tnc/Syt2/Dscam/Adrb1/Wasf1/Ihh/Dcx/Slc12a5/Apba1/Adrb2/C3/Syt1/Ar/Cdh4/Sema4f/Akap6/Bcan/Rgs4/Gap43/Sptbn4/Sh3gl2/Aatk/Mapt/Flt3/Tro/L1cam/Plxna4/Plcb1/Tnr/Pou3f2/Mef2c/Kcnk2/Unc79/Cd44/Frzb/Adra1b/Cacna1c/Gdf15/Cdk5r1/Islr2/Hhex/…
CC	GO:0016342	catenin complex	25	0.736248	1.62088	0.00392857	0.00392857	0.0858629	2091	tags=44%, list=15%, signal=38%	Cdh15/Cdh22/Cdh8/Cdh4/Cdh1/Cdh20/Cdh13/Cdh6/Cdh11/Apc2/Cdh18
BP	GO:0050796	regulation of insulin secretion	132	0.557925	1.42119	0.00393939	0.00393939	0.0860047	2016	tags=24%, list=14%, signal=21%	Abcc8/Cnr1/Cacna1e/Myt1/Stxbp5l/Syt7/Tfap2b/Gpr68/Chga/Epha5/Vsnl1/Trpm2/Nrxn1/Adcy8/Prkce/Kcnj11/Adra2a/Gpr27/Nnat/Glrx/Nos1/Kcnb1/Fkbp1b/Ppp3ca/Gja1/Sybu/Pde8b/Pde1c/Arntl/Rbp4/Nr1h4/Enho
BP	GO:0034698	response to gonadotropin	9	0.86379	1.60351	0.00397897	0.00397897	0.0867733	409	tags=33%, list=3%, signal=32%	Epha8/Epha5/Wt1
BP	GO:0034776	response to histamine	5	0.933531	1.54608	0.00399361	0.00399361	0.0869016	529	tags=80%, list=4%, signal=77%	Gabra1/Gabrb2/Gabrg2/Gabrb3
BP	GO:0071420	cellular response to histamine	5	0.933531	1.54608	0.00399361	0.00399361	0.0869016	529	tags=80%, list=4%, signal=77%	Gabra1/Gabrb2/Gabrg2/Gabrb3
MF	GO:0005539	glycosaminoglycan binding	141	0.552518	1.4094	0.00403226	0.00403226	0.0876465	2112	tags=33%, list=15%, signal=28%	Cxcl10/Nell2/Serpind1/Tnfaip6/Ncan/Rtn4r/Nell1/Hapln1/Lyve1/Hapln4/Itgam/Spock3/Bcan/Fgf14/Lrtm2/Ltbp2/Pf4/Cd44/Igfals/Fbln7/Lamc2/Fgf12/Smoc2/Chrd/Ncam1/Mdk/Vtn/Pcsk6/Fn1/Gpnmb/Slit1/Col25a1/Ptprc/Fgfbp3/Fgf1/Impg2/Mamdc2/Spock2/Cemip/Fgf9/Ptn/Lpl/Postn/Hapln2/Vcan/Sulf2
BP	GO:0018120	peptidyl-arginine ADP-ribosylation	2	-0.98449	-1.48341	0.00405204	0.00405204	0.08798	224	tags=100%, list=2%, signal=98%	Art3
BP	GO:0007159	leukocyte cell-cell adhesion	221	0.520746	1.34477	0.00410246	0.00410246	0.0889775	2567	tags=34%, list=18%, signal=28%	S100a9/Zc3h12d/Add2/Thy1/Ihh/Rasgrp1/Itgal/Itgam/Havcr2/Ptpn22/Madcam1/L1cam/Podxl2/Tnfaip8l2/Cd44/Coro1a/Cd74/H2-Aa/H2-Ab1/Gli3/Syk/Selplg/Nckap1l/Fgl2/Itgb2/Dpp4/Egr3/Cd86/Mdk/Runx1/Runx3/Aif1/Gnrh1/Icam1/Hsph1/Cd300a/Cd4/Gpnmb/Rac2/Il2rg/Sirpa/Nr4a3/Dock8/Ptprc/Ikzf1/Socs1/Tnfrsf14/Dtx1/Nfkbid/Ccr2/Ada/Bcl6/Ephb6/Tnfrsf21/Lgals9/Itgb7/Hsp90aa1/Sash3/Cd59b/Cd274/Icosl/Il4ra/H2-M3/Tgfb1/Myb/Hspd…
BP	GO:0001983	baroreceptor response to increased systemic arterial blood pressure	1	0.998246	1.32871	0.00412412	0.00412412	0.0892521	26	tags=100%, list=0%, signal=100%	Adra1d
BP	GO:0001986	negative regulation of the force of heart contraction involved in baroreceptor response to increased systemic arterial blood pressure	1	0.998246	1.32871	0.00412412	0.00412412	0.0892521	26	tags=100%, list=0%, signal=100%	Adra1d
BP	GO:0031110	regulation of microtubule polymerization or depolymerization	75	0.603281	1.49274	0.00415887	0.00415887	0.0899061	2450	tags=29%, list=17%, signal=24%	Stmn2/Pak1/Fgf13/Snca/Stmn3/Inpp5j/Stmn4/Stmn1/Mapt/Gda/Tubb4a/Map6d1/Map1a/Map2/Apc2/Met/Ska3/Nin/Mapk8/Clip3/Sgk1/Map1b
BP	GO:0098953	receptor diffusion trapping	10	0.85188	1.61229	0.00417885	0.00417885	0.0900439	448	tags=50%, list=3%, signal=48%	Camk2a/Cacng5/Cacng3/Cacng8/Cacng2
BP	GO:0098970	postsynaptic neurotransmitter receptor diffusion trapping	10	0.85188	1.61229	0.00417885	0.00417885	0.0900439	448	tags=50%, list=3%, signal=48%	Camk2a/Cacng5/Cacng3/Cacng8/Cacng2
BP	GO:0099628	neurotransmitter receptor diffusion trapping	10	0.85188	1.61229	0.00417885	0.00417885	0.0900439	448	tags=50%, list=3%, signal=48%	Camk2a/Cacng5/Cacng3/Cacng8/Cacng2
BP	GO:0048513	animal organ development	2407	0.420999	1.10854	0.00419958	0.00419958	0.0902944	2492	tags=21%, list=17%, signal=21%	Gh/Crhr1/Neurod1/Mybpc1/Prl/Olfm3/Cbln1/Neurod2/Kif26b/Bdnf/Ryr1/Myt1/Gabra5/Cacna1a/Grid2/Ptchd1/Nrg3/Rnf112/Wnt7a/Hcn1/Lhx2/Ryr2/Cxcl14/Neurod6/Grin1/Prdm8/Scn8a/Pou2f2/Fjx1/Pax3/Pak1/Reln/Pi16/Ntrk3/Ank1/Gabrb2/Crtac1/Mmp17/Slitrk5/Gpm6b/Rorb/Sez6l/Add2/Faim2/Mycl/Slc1a2/Kirrel3/Oas2/Cntn2/Neurl1a/Gpr37l1/Bcl11a/Kcna1/Rbfox1/Foxg1/Tfap2b/Gpr68/Col19a1/Cdk5r2/Arx/Epha5/Il3ra/Megf11/Tubb3/Jakmip…
BP	GO:1902533	positive regulation of intracellular signal transduction	733	0.456663	1.19455	0.00419958	0.00419958	0.0902944	2231	tags=21%, list=16%, signal=18%	Gh/Crhr1/Prl/Grm4/Neurod2/Epha8/Wnt7a/Grm5/Prkcb/Pak1/Reln/Ntrk3/S100a9/Rasgrf1/Grm1/Gpr37l1/Prr5/Chga/Rtn4r/Rasd2/Ccr1/Pmaip1/Mmd2/Rit2/Adrb1/Nrxn1/Rasgef1a/Rasgrp1/Adrb2/Itgal/C3/Havcr2/C1qtnf4/Mapk8ip2/Agap2/Ar/Prkce/Akap6/Dok5/Ptpn22/Ntsr2/Pik3r5/Rell2/Adra2a/Flt3/Crlf1/L1cam/Tbx1/Rundc3a/S100b/Ndrg4/Plcb1/Gm5127/Ret/Thpo/Camta1/Adora1/Cd44/Pik3ap1/Adra1b/C5ar1/Glipr2/Gpr3/Gpr37/Gdf15/Myoc/Al…
BP	GO:0032536	regulation of cell projection size	8	0.875199	1.58902	0.0042231	0.0042231	0.0907018	1072	tags=62%, list=8%, signal=58%	Wnt7a/Cntn2/Nefl/Nefm/Xk
BP	GO:0050795	regulation of behavior	53	0.642014	1.54361	0.0042983	0.0042983	0.0920454	1763	tags=32%, list=12%, signal=28%	Crhr1/Cnr1/Kcna2/Cck/Reln/Cckbr/Nrxn1/Chrnb2/Mef2c/Adora1/Oprl1/Mdk/Sgip1/Nr4a3/Gja1/Ada/Nlgn1
BP	GO:0010243	response to organonitrogen compound	626	0.462812	1.20951	0.00429957	0.00429957	0.0920454	2942	tags=24%, list=21%, signal=20%	Gh/Crhr1/Cnr1/Ryr1/Cacna1a/Hcn1/Ryr2/Cacna1b/Camk2a/Grin1/Gabra1/Grm5/Prkcb/Pak1/Gabrb2/Prkcg/Slc1a2/Slc6a1/Atp1a3/Neurl1a/Slc1a3/Snca/Gabrg2/Wt1/Trpm2/Crhbp/Cbs/Gabrb3/Adrb2/Slc8a1/Adcy8/Prkce/Akap6/Ptpn22/Foxo6/Serpina3n/Kcnj11/Homer2/Vgf/Chrnb2/Cdo1/Plcb1/Sorl1/Sgtb/Mef2c/Usp13/Casq2/Derl3/Adra1b/C5ar1/Gdf15/Syk/Cdh1/Pde4d/Ncam1/Itgb2/Nos1/Glrb/Gatm/Panx1/Hcn2/Pdxp/Cdh13/Gnao1/P2rx7/Asic1/Ccnd…
CC	GO:0099512	supramolecular fiber	684	0.461204	1.20584	0.00429957	0.00429957	0.0920454	2160	tags=19%, list=15%, signal=17%	Mybpc1/Kif26b/Ryr1/Ryr2/Scn8a/Kcnn2/Scn1a/Pak1/Ank1/Chl1/Slc8a2/Ina/Sphkap/Dnm1/Krt222/Tuba8/Fsd1/Tubb3/Jakmip1/Ryr3/Tppp/Nefl/Fgf13/Snca/Timp4/Map6/Sync/Crhbp/Pstpip2/Dcx/Slc8a1/Dnah5/Rgs14/Stmn1/Neb/Fez1/Dnm3/Mapt/Rassf5/Mfap5/Snph/Ank2/Nefm/Kif5c/Mef2c/Hspb1/Casq2/Tnnc1/Mtus2/Cacna1c/Cdk5r1/Tubb4a/Ccsap/Kif5a/Gfap/Hck/Map6d1/Coro1a/Ablim2/Pstpip1/Nos1ap/Tubb2a/Kif11/Ky/Spag5/Fhdc1/Nos1/Gdpd2/T…
BP	GO:0021631	optic nerve morphogenesis	5	0.930507	1.54107	0.0043131	0.0043131	0.0922355	995	tags=100%, list=7%, signal=93%	Kcna2/Ephb2/Ephb1/Chrnb2/Gli3
BP	GO:0061025	membrane fusion	108	0.569846	1.43918	0.00437036	0.00437036	0.0933595	1749	tags=19%, list=12%, signal=16%	Stx1b/Snap25/Syt7/Trim9/Syt4/Snca/Cplx1/Syt2/Mx1/Cplx2/Syt1/Snph/Prrt2/Mx2/Coro1a/Stx1a/Rab7b/Stxbp1/Rab3a/Stxbp6
CC	GO:0044431	Golgi apparatus part	434	0.478338	1.24608	0.00439956	0.00439956	0.0938822	2567	tags=19%, list=18%, signal=16%	Gh/Crhr1/March4/Bsn/Clvs1/Snap25/Mmp24/Caln1/B4galnt4/B4galnt1/Cabp7/Ap3b2/Rbfox1/Map6/Cabp1/Pcsk1n/Chst1/Prkce/Cit/Ntsr2/B4galnt3/Rgs20/Clvs2/Mall/Sorl1/Ap1s1/B3gat1/Atl1/B3galt1/Glipr2/Lyz2/Map6d1/Cdh1/Pclo/Vtn/Pmepa1/B4galnt2/March1/Lgr5/Ece2/Sptbn2/Nmnat2/Rab27b/Rab7b/Smpd3/Pld4/Chac1/H2-D1/Bace2/Fut10/Car4/Necab3/Tgfbi/5330417C22Rik/Chsy1/Nsf/Xylt1/Ugcg/Postn/Myo1b/Abcb1b/Nsg1/Chst7/Scamp3/H…
CC	GO:0031045	dense core granule	25	0.730145	1.60745	0.00440476	0.00440476	0.0938922	1632	tags=44%, list=11%, signal=39%	Stxbp5l/Syt4/Syt2/Crhbp/Syt1/Scg2/Cadps/Cpe/Ncs1/Pdyn/Bace2
CC	GO:0005579	membrane attack complex	3	-0.953046	-1.59146	0.00441655	0.00441655	0.0940425	673	tags=100%, list=5%, signal=95%	Hc/C6
BP	GO:0003321	positive regulation of blood pressure by epinephrine-norepinephrine	5	0.929911	1.54008	0.00447284	0.00447284	0.0951391	864	tags=80%, list=6%, signal=75%	Adra1d/Adrb1/Adrb2/Adra1b
MF	GO:0004949	cannabinoid receptor activity	1	0.998035	1.32843	0.00451689	0.00451689	0.0959052	29	tags=100%, list=0%, signal=100%	Cnr1
BP	GO:0022409	positive regulation of cell-cell adhesion	168	0.538492	1.38036	0.00451853	0.00451853	0.0959052	2377	tags=37%, list=17%, signal=31%	Kif26b/Rap1gap/Thy1/Ihh/Rasgrp1/Itgal/Havcr2/Ptpn22/L1cam/Cd44/Coro1a/Cd74/H2-Aa/H2-Ab1/Gli3/Syk/Cdh1/Nckap1l/Itgb2/Dpp4/Egr3/Cd86/Mdk/Runx1/Runx3/Aif1/Ank3/Icam1/Hsph1/Cd4/Il2rg/Sirpa/Nr4a3/Dock8/Ptprc/Ikzf1/Socs1/Tnfrsf14/Itga6/Nfkbid/Ccr2/Ada/Bcl6/Ephb6/Lgals9/Hsp90aa1/Sash3/Piezo1/Cd59b/Cd274/Mex3b/Icosl/Il4ra/H2-M3/Tgfb1/Myb/Hspd1/Igfbp2/Pdpn/Nlrp3/Efnb1/H2-T23
BP	GO:0050868	negative regulation of T cell activation	83	0.592845	1.47857	0.00453141	0.00453141	0.0960759	2262	tags=36%, list=16%, signal=31%	Zc3h12d/Ihh/Havcr2/Ptpn22/Tnfaip8l2/Cd44/Cd74/H2-Aa/H2-Ab1/Gli3/Fgl2/Cd86/Mdk/Runx1/Runx3/Gnrh1/Cd300a/Gpnmb/Socs1/Tnfrsf14/Dtx1/Nfkbid/Bcl6/Tnfrsf21/Lgals9/Cd274/Il4ra/H2-M3/Tgfb1/Pag1
BP	GO:2000302	positive regulation of synaptic vesicle exocytosis	10	0.84682	1.60271	0.00459674	0.00459674	0.097357	753	tags=50%, list=5%, signal=47%	Rims1/Syt7/Syt2/Syt1/Prrt2
BP	GO:0006833	water transport	6	0.909142	1.55673	0.00466853	0.00466853	0.0987592	390	tags=33%, list=3%, signal=32%	Slc14a1/Aqp4
CC	GO:0000781	chromosome, telomeric region	96	-0.480642	-1.94708	0.0046729	0.0046729	0.0987592	4293	tags=54%, list=30%, signal=38%	Atm/Dhx36/Acd/Rpa1/Cbx5/Smchd1/Thoc1/Ercc4/Xrcc5/Zbtb48/Xrcc4/Kdm1a/Ercc1/Dmc1/Smc5/Thoc2/Terf2/Pinx1/Rif1/Pot1a/Nsmce2/Wrnip1/Ezh2/Tnks/Setx/Rpa2/Pml/Xrcc6/Thoc5/Telo2/Dclre1b/Nabp1/Nsmce1/Rtel1/Sirt6/Sirt7/Dclre1a/Wrap53/H3f3b/Lrwd1/Thoc3/Ezh1/Pot1b/Ten1/Blm/Rnf8/Ppp1r10/Brca2/Rad50/Pold1/Pif1/Spo11
BP	GO:0048013	ephrin receptor signaling pathway	32	0.695266	1.5864	0.00468732	0.00468732	0.0989586	2462	tags=47%, list=17%, signal=39%	Epha8/Epha5/Ephb2/Efna3/Ngef/Ephb1/Chn1/Cdk5r1/Efna2/Epha7/Efna4/Ephb3/Efnb1/Tiam1/Sipa1l1
BP	GO:0048519	negative regulation of biological process	4002	0.411096	1.08402	0.00469953	0.00469953	0.099111	2481	tags=19%, list=17%, signal=22%	Gh/Crhr1/Neurod1/Pkib/Plch2/Prl/Abcc8/Cbln1/Adra1d/Hecw1/Cnr1/Mctp1/Elfn2/Wif1/Cxcl10/Neurod2/Grin2c/Brinp3/Mir124a-1hg/Fabp4/Rgs1/Bdnf/Ryr1/Lrfn5/Myt1/Gpr132/Cck/Gabra5/Cacna1a/Stx1b/Grid2/Scrt1/Stxbp5l/Nrg3/Rnf112/Wnt7a/Hcn1/Lhx2/Ryr2/Cxcl14/Rasal1/Lrrtm1/Grin1/Grik2/Prdm8/Stmn2/Grm5/Spock1/Dlk2/Arc/Prkcb/Jph3/Pax3/Tlr8/Pak1/Pi16/Ntrk3/Ptprt/Gria1/Gabrb2/Prkcg/Chl1/Aoah/Zc3h12d/Optc/Gpm6b/Rorb/…
BP	GO:0043524	negative regulation of neuron apoptotic process	157	0.540168	1.38273	0.00472409	0.00472409	0.0995232	2796	tags=32%, list=20%, signal=26%	Bdnf/Gabra5/Cacna1a/Grin1/Grik2/Gabrb2/Prkcg/Chl1/Faim2/Tfap2b/Nefl/Snca/Grm7/Gabrb3/Agap2/Vstm2l/Ptprz1/Sncb/Crlf1/Mef2c/C5ar1/Coro1a/Dlx1/Nos1/Mdk/Epor/Hsph1/Hmox1/Stxbp1/Nr4a3/Mt1/Mag/Tfap2a/Amigo2/Adnp/Fyn/Hsp90ab1/Pin1/Hipk2/Hspd1/Fzd9/Bok/Ndnf/Oxr1/Slc30a10/Arrb2/Gdf5/Six4/Gclc/Cx3cr1/Arrb1
BP	GO:0007157	heterophilic cell-cell adhesion via plasma membrane cell adhesion molecules	35	0.684304	1.57598	0.00474684	0.00474684	0.0998963	1917	tags=37%, list=13%, signal=32%	Cbln1/Grid2/Cadm3/Igsf21/Nrxn1/Itgal/Cdh4/L1cam/Alcam/Tenm2/Nlgn1/Lgals9/Amigo2
BP	GO:0021826	substrate-independent telencephalic tangential migration	7	0.892023	1.57556	0.00479114	0.00479114	0.100615	932	tags=57%, list=7%, signal=53%	Nrg3/Cntn2/Arx/Lhx6
BP	GO:0021843	substrate-independent telencephalic tangential interneuron migration	7	0.892023	1.57556	0.00479114	0.00479114	0.100615	932	tags=57%, list=7%, signal=53%	Nrg3/Cntn2/Arx/Lhx6
MF	GO:0070379	high mobility group box 1 binding	1	-0.997965	-1.33017	0.00488699	0.00488699	0.101556	31	tags=100%, list=0%, signal=100%
BP	GO:1904472	positive regulation of endothelin secretion	1	-0.997965	-1.33017	0.00488699	0.00488699	0.101556	31	tags=100%, list=0%, signal=100%
BP	GO:1904596	regulation of connective tissue replacement involved in inflammatory response wound healing	1	-0.997965	-1.33017	0.00488699	0.00488699	0.101556	31	tags=100%, list=0%, signal=100%
BP	GO:1904597	negative regulation of connective tissue replacement involved in inflammatory response wound healing	1	-0.997965	-1.33017	0.00488699	0.00488699	0.101556	31	tags=100%, list=0%, signal=100%
MF	GO:1904599	advanced glycation end-product binding	1	-0.997965	-1.33017	0.00488699	0.00488699	0.101556	31	tags=100%, list=0%, signal=100%
BP	GO:1904603	regulation of advanced glycation end-product receptor activity	1	-0.997965	-1.33017	0.00488699	0.00488699	0.101556	31	tags=100%, list=0%, signal=100%
BP	GO:1904604	negative regulation of advanced glycation end-product receptor activity	1	-0.997965	-1.33017	0.00488699	0.00488699	0.101556	31	tags=100%, list=0%, signal=100%
BP	GO:1904605	positive regulation of advanced glycation end-product receptor activity	1	-0.997965	-1.33017	0.00488699	0.00488699	0.101556	31	tags=100%, list=0%, signal=100%
BP	GO:1905204	negative regulation of connective tissue replacement	1	-0.997965	-1.33017	0.00488699	0.00488699	0.101556	31	tags=100%, list=0%, signal=100%
MF	GO:0042803	protein homodimerization activity	736	0.454795	1.18969	0.00489951	0.00489951	0.101556	2588	tags=22%, list=18%, signal=19%	Syndig1/Cbln1/Cdh15/Camk2a/Cadm3/Cdh22/Grik2/Unc13a/Dlk2/Pvalb/Ptprt/Asgr1/Igsf21/Add2/Cdh8/Trim9/Syt16/Tfap2b/Syt4/Fsd1/Omg/Dscaml1/Rap1gap/Crym/Camk2b/Grm7/Apln/Rasgrp1/Cbs/Adrb2/Ptpn5/Adcy8/Cdh4/Ntsr2/Slc22a6/Zfp365/Sh3gl2/Mapt/Homer2/Adra2a/Alox5ap/Pirb/Tbx1/S100b/Plcb1/Sgtb/Ptpro/Hspb1/Asns/Abcd2/Casq2/Hpgds/Bhlha15/Lcn2/Prmt8/Tnnc1/Prdm6/Mtus2/Glipr2/Faah/Gdf15/Schip1/Mthfd1l/Hhex/Coro1a/Cd…
BP	GO:0061024	membrane organization	562	0.467337	1.22071	0.00489951	0.00489951	0.101556	2889	tags=24%, list=20%, signal=20%	Stx1b/Camk2a/Snap25/Syt7/Nrcam/Reln/Cacng5/Cacng3/S100a9/Shisa7/Trim9/Cntn2/Dnm1/Lrrc4/Syt4/Kcnip2/Cacng8/Snca/Dmkn/Cplx1/Pmaip1/Syt2/Ephb2/Cacng2/Nrxn1/Megf10/Lhfpl4/Mx1/Cplx2/C3/Syt1/Lrrc7/Ar/Adgrb1/Dnm3/Sptbn4/Sh3gl2/Fcgr1/Snph/Tmeff2/Ank2/Prrt2/Pacsin1/Abcd2/Mx2/Atl1/Fcho1/Rtp3/Myoc/Ano3/Coro1a/Nckap1l/Itgb2/Elmo1/Dlg2/Stx1a/Glrb/Grip2/Sgip1/Atp8b1/Lrp4/P2rx7/Aif1/Ank3/Shisa6/Cd300a/S100a10/N…
BP	GO:2000171	negative regulation of dendrite development	33	0.694169	1.58988	0.00490028	0.00490028	0.101556	1207	tags=33%, list=8%, signal=31%	Bcl11a/Fstl4/Sez6/Fat3/Cit/Dnm3/Ngef/Ptprz1/Tlx2/Ywhah/Ppp3ca
BP	GO:0098542	defense response to other organism	289	0.501048	1.29895	0.00490245	0.00490245	0.101556	2799	tags=31%, list=20%, signal=26%	Cxcl10/Cxcl9/Tlr8/Oas2/Chga/Mx1/Oasl1/Havcr2/Ptpn22/Slfn8/Adgrb1/Oas1a/Fcgr1/Vgf/Naip2/Ifit3b/Oas3/Ifit3/Lcn2/Mx2/Pf4/Htra1/C5ar1/Lyz2/Hck/Itgax/Gbp6/Pik3cd/Oasl2/Zbp1/Syk/Isg20/Ifit1/Fgl2/Cd86/Isg15/Tlr7/Ifit2/Myo1f/Rsad2/P2rx7/Dhx58/Mpeg1/Gbp3/Serpine1/Gbp2/Cd4/Ptprc/Naip5/Tnfrsf14/Tmem173/Ifitm1/Fcer1g/Gbp7/Rarres2/Plac8/Bcl3/Acp5/Lgals9/Gbp8/Trim6/Syt11/Nr1h4/Cd36/Rpl30/Il27ra/Ddx60/Il4ra/H2-…
BP	GO:0072092	ureteric bud invasion	3	0.967544	1.47669	0.00491228	0.00491228	0.101653	55	tags=33%, list=0%, signal=33%	Kif26b
BP	GO:0009409	response to cold	31	0.694079	1.57656	0.00493572	0.00493572	0.101926	686	tags=23%, list=5%, signal=22%	Dio2/Cdh8/Adrb1/Pcsk1n/Adrb2/Lrp11/Vgf
BP	GO:0021578	hindbrain maturation	7	0.888484	1.56931	0.00494086	0.00494086	0.101926	981	tags=71%, list=7%, signal=67%	Cacna1a/Grin1/Cdk5r2/Cdk5r1/Cend1
CC	GO:0030314	junctional membrane complex	7	0.888029	1.5685	0.00494086	0.00494086	0.101926	823	tags=71%, list=6%, signal=67%	Ryr1/Jph3/Jph4/Ryr3/Casq2
BP	GO:0098881	exocytic insertion of neurotransmitter receptor to plasma membrane	8	0.868373	1.57663	0.00495122	0.00495122	0.101928	403	tags=38%, list=3%, signal=36%	Stx1b/Snap25/Cplx1
BP	GO:0098967	exocytic insertion of neurotransmitter receptor to postsynaptic membrane	8	0.868373	1.57663	0.00495122	0.00495122	0.101928	403	tags=38%, list=3%, signal=36%	Stx1b/Snap25/Cplx1
CC	GO:0001518	voltage-gated sodium channel complex	9	0.859448	1.59545	0.00497371	0.00497371	0.102285	1224	tags=67%, list=9%, signal=61%	Scn8a/Scn1a/Scn2b/Scn1b/Scn4b/Scn3b
MF	GO:0036041	long-chain fatty acid binding	12	0.816902	1.5998	0.00498384	0.00498384	0.102387	689	tags=33%, list=5%, signal=32%	Fabp4/S100a9/Snca/Alox5ap
MF	GO:0003697	single-stranded DNA binding	98	-0.426721	-1.73423	0.005	0.005	0.102613	3117	tags=32%, list=22%, signal=25%	Pola1/Pot1a/Mcmdc2/Polr3c/Aptx/Pcbp2/Tdp1/Rpa3/Hmces/Trex1/Rpa2/Alyref/Nabp1/Mcm9/Alyref2/Mcm6/Ighmbp2/Mlh1/Pcbp3/Ssbp1/Nup35/Pot1b/Ten1/Blm/Mcm8/Brca2/Rad50/Ddx11/Cdc45/Mcm10/Rad18
BP	GO:1902805	positive regulation of synaptic vesicle transport	11	0.825091	1.59175	0.00505879	0.00505879	0.103712	1763	tags=64%, list=12%, signal=56%	Rims1/Syt7/Syt2/Syt1/Prrt2/Map2/Nlgn1
CC	GO:0099144	anchored component of synaptic membrane	16	0.791826	1.63102	0.00508259	0.00508259	0.104092	1064	tags=44%, list=7%, signal=41%	Cntn6/Snap25/Cntn2/Ntng2/Ntng1/Rgs7bp/Dlg2
BP	GO:0006820	anion transport	383	0.481836	1.25376	0.00509949	0.00509949	0.104309	1921	tags=19%, list=13%, signal=17%	Gabrd/Gabra6/Fabp4/Bdnf/Cck/Gabra5/Cacna1a/Slc17a7/Gabra1/Slc1a6/Grm5/Pak1/Gabrb2/Grm2/Slc1a2/Slc6a1/Slc1a3/Slc7a14/Syt4/Slc13a3/Snca/Slc2a3/Gabrg2/Sfrp4/Car7/Grm7/Slc25a18/Gabra2/Slc12a5/Apba1/Gabrb3/Kcnj10/Slc22a6/Stra6l/Rgs4/Ano5/Slc32a1/Racgap1/Slc52a3/Slc16a7/Adora1/Slc4a4/Gabra3/Nfkbie/Syk/Hrh3/Xk/Glrb/Slc1a1/Atp8b1/P2rx7/Slc1a4/Dpysl2/Tnfrsf11a/Atp10b/Acsl5/Stxbp1/Gja1/Slc2a9/Slco4a1/Sv2a/…
MF	GO:0086008	voltage-gated potassium channel activity involved in cardiac muscle cell action potential repolarization	8	-0.799545	-1.76413	0.00510367	0.00510367	0.104309	353	tags=38%, list=2%, signal=37%	Kcne4/Kcnq1/Kcna5
MF	GO:0005254	chloride channel activity	39	0.674928	1.57468	0.00512535	0.00512535	0.104644	1218	tags=31%, list=9%, signal=28%	Gabrd/Gabra6/Gabra5/Slc17a7/Gabra1/Gabrb2/Gabrg2/Gabra2/Gabrb3/Gabra3/Glrb/Slc1a4
MF	GO:0050811	GABA receptor binding	15	0.798268	1.62653	0.00514073	0.00514073	0.10485	1639	tags=33%, list=12%, signal=30%	Gabra5/Jakmip1/Lhfpl4/Plcl2/Akap5
MF	GO:0008503	benzodiazepine receptor activity	10	0.842067	1.59371	0.00515392	0.00515392	0.104918	925	tags=60%, list=6%, signal=56%	Gabra6/Gabra5/Gabra1/Gabrg2/Gabra2/Gabra3
CC	GO:0005814	centriole	100	-0.444867	-1.81597	0.00515464	0.00515464	0.104918	2234	tags=37%, list=16%, signal=31%	Sclt1/Mdm1/Pcm1/Fbf1/Capg/Pcnt/Kif2a/Wdr34/Cep63/Cep152/Cep164/Fam161a/Cep135/Akna/Cby1/Ccdc68/Cntln/Top2a/Ofd1/Rttn/Kif24/Cep128/Cep162/Mapk15/Cfap20/Cep295/Odf2/Cep250/Cchcr1/Cep89/Alms1/Crocc/Cntrob/Wdr90/Hap1/Ccdc78/Pla2g3
BP	GO:0010033	response to organic substance	1989	0.423861	1.11561	0.00519948	0.00519948	0.105468	2932	tags=24%, list=21%, signal=22%	Gh/Crhr1/Neurod1/Abcc8/Cnr1/Cxcl10/Brinp3/Epha8/Fabp4/Bdnf/Ryr1/Cacna1e/Myt1/Cacna1a/Egr4/Tmem145/Hcn1/Ryr2/Cacna1b/Camk2a/Cxcl9/Grin1/Stmn2/Gabra1/Grm5/Prkcb/Pak1/Gdap1/Ntrk3/Ptprt/Gabrb2/Elavl2/Prkcg/Acsbg1/Chrm3/Rorb/Ina/Slc1a2/Slc6a1/Oas2/Chrm1/Atp1a3/Neurl1a/Slc1a3/Rgs8/Ptprn2/Tfap2b/Gpr68/Epha5/Il3ra/Vsnl1/Syp/Adam23/Ccr1/Adcy2/Snca/Timp4/Rap1gap/Aqp4/Gabrg2/Calb1/Sfrp4/Wt1/Trpm2/Ptprn/Crhb…
CC	GO:0099080	supramolecular complex	689	0.458819	1.19953	0.00519948	0.00519948	0.105468	2160	tags=19%, list=15%, signal=17%	Mybpc1/Kif26b/Ryr1/Ryr2/Scn8a/Kcnn2/Scn1a/Pak1/Ank1/Chl1/Slc8a2/Ina/Sphkap/Dnm1/Krt222/Tuba8/Fsd1/Tubb3/Jakmip1/Ryr3/Tppp/Nefl/Fgf13/Snca/Timp4/Map6/Sync/Crhbp/Pstpip2/Dcx/Slc8a1/Dnah5/Rgs14/Stmn1/Neb/Fez1/Dnm3/Mapt/Rassf5/Mfap5/Snph/Ank2/Nefm/Kif5c/Mef2c/Hspb1/Casq2/Tnnc1/Mtus2/Cacna1c/Cdk5r1/Tubb4a/Ccsap/Kif5a/Gfap/Hck/Map6d1/Coro1a/Ablim2/Pstpip1/Nos1ap/Tubb2a/Kif11/Ky/Spag5/Fhdc1/Nos1/Gdpd2/T…
CC	GO:0099081	supramolecular polymer	689	0.458819	1.19953	0.00519948	0.00519948	0.105468	2160	tags=19%, list=15%, signal=17%	Mybpc1/Kif26b/Ryr1/Ryr2/Scn8a/Kcnn2/Scn1a/Pak1/Ank1/Chl1/Slc8a2/Ina/Sphkap/Dnm1/Krt222/Tuba8/Fsd1/Tubb3/Jakmip1/Ryr3/Tppp/Nefl/Fgf13/Snca/Timp4/Map6/Sync/Crhbp/Pstpip2/Dcx/Slc8a1/Dnah5/Rgs14/Stmn1/Neb/Fez1/Dnm3/Mapt/Rassf5/Mfap5/Snph/Ank2/Nefm/Kif5c/Mef2c/Hspb1/Casq2/Tnnc1/Mtus2/Cacna1c/Cdk5r1/Tubb4a/Ccsap/Kif5a/Gfap/Hck/Map6d1/Coro1a/Ablim2/Pstpip1/Nos1ap/Tubb2a/Kif11/Ky/Spag5/Fhdc1/Nos1/Gdpd2/T…
BP	GO:0090128	regulation of synapse maturation	14	0.808877	1.63036	0.00520291	0.00520291	0.105468	607	tags=43%, list=4%, signal=41%	Neurod2/Reln/Neurl1a/Camk2b/Nrxn1/Nrg2
BP	GO:0072578	neurotransmitter-gated ion channel clustering	16	0.789799	1.62684	0.00520966	0.00520966	0.105497	1985	tags=62%, list=14%, signal=54%	Reln/Shisa7/Nrxn1/Lhfpl4/Glrb/Grip2/Shisa6/Ssh1/Nlgn1/Slc7a11
BP	GO:0072610	interleukin-12 secretion	7	0.886299	1.56545	0.00524031	0.00524031	0.105542	1154	tags=71%, list=8%, signal=66%	Tlr8/Flt3/Lilra5/Mdk/Mapk11
BP	GO:2001182	regulation of interleukin-12 secretion	7	0.886299	1.56545	0.00524031	0.00524031	0.105542	1154	tags=71%, list=8%, signal=66%	Tlr8/Flt3/Lilra5/Mdk/Mapk11
MF	GO:0003688	DNA replication origin binding	22	-0.627803	-1.83014	0.00524476	0.00524476	0.105542	3117	tags=45%, list=22%, signal=36%	Pola1/Orc5/Mcmdc2/Orc3/Mcm9/Mcm6/Mcm8/Ddx11/Cdc45/Mcm10
BP	GO:0098712	L-glutamate import across plasma membrane	12	0.81551	1.59708	0.00525323	0.00525323	0.105542	1100	tags=42%, list=8%, signal=38%	Slc1a6/Slc1a2/Slc1a3/Kcnj10/Slc1a1
BP	GO:0002034	regulation of blood vessel diameter by renin-angiotensin	4	-0.916259	-1.6502	0.00525526	0.00525526	0.105542	599	tags=50%, list=4%, signal=48%	Agt/Agtr2
BP	GO:0003072	renal control of peripheral vascular resistance involved in regulation of systemic arterial blood pressure	4	-0.916259	-1.6502	0.00525526	0.00525526	0.105542	599	tags=50%, list=4%, signal=48%	Agt/Agtr2
MF	GO:0001641	group II metabotropic glutamate receptor activity	2	0.985332	1.4095	0.00527009	0.00527009	0.105542	211	tags=100%, list=1%, signal=99%	Grm3/Grm2
MF	GO:0005042	netrin receptor activity	5	0.926278	1.53407	0.00527157	0.00527157	0.105542	73	tags=40%, list=1%, signal=40%	Unc5a/Unc5d
BP	GO:0031133	regulation of axon diameter	5	0.925102	1.53212	0.00527157	0.00527157	0.105542	1072	tags=100%, list=8%, signal=93%	Wnt7a/Cntn2/Nefl/Nefm/Xk
BP	GO:0035235	ionotropic glutamate receptor signaling pathway	13	0.81071	1.61462	0.00528471	0.00528471	0.105542	886	tags=38%, list=6%, signal=36%	Camk2a/Grin1/Gria2/Atp1a3/Cdk5r1
BP	GO:0050966	detection of mechanical stimulus involved in sensory perception of pain	13	0.807054	1.60734	0.00528471	0.00528471	0.105542	355	tags=31%, list=2%, signal=30%	Scn1a/Kcna1/Cacnb3/Phf24
MF	GO:0008373	sialyltransferase activity	17	0.780201	1.62293	0.00528634	0.00528634	0.105542	1282	tags=29%, list=9%, signal=27%	St8sia5/St8sia3/St6galnac5/St8sia1/St8sia2
BP	GO:0014048	regulation of glutamate secretion	17	0.779707	1.6219	0.00528634	0.00528634	0.105542	1468	tags=53%, list=10%, signal=48%	Cck/Syt4/Snca/Grm7/Adora1/Hrh3/P2rx7/Dpysl2/Stxbp1
MF	GO:0030506	ankyrin binding	17	0.780514	1.62358	0.00528634	0.00528634	0.105542	1496	tags=41%, list=10%, signal=37%	Kcnq2/Nrcam/Slc8a1/Sptbn4/Kcnj11/Cdh1/Ptprc
BP	GO:0071695	anatomical structure maturation	143	0.54559	1.39302	0.00533897	0.00533897	0.106312	2154	tags=27%, list=15%, signal=23%	Epha8/Ryr1/Cacna1a/Grin1/Nrcam/Cntn2/Bcl11a/Cdk5r2/Kcnip2/Nrxn1/Adgrb3/C3/Sptbn4/Plcb1/Ret/Phospho1/Bhlha15/Cdk5r1/Myoc/B4galt5/Cend1/Dazl/Dlg2/Grip2/Mreg/Pgr/Ank3/Srrm4/C1qa/Gja1/S1pr1/Aldh1a2/Tal1/Xylt1/Fam20c/Fgfr3/B4galt6/Map3k13/Gnaq
BP	GO:0007289	spermatid nucleus differentiation	13	-0.723528	-1.84555	0.0053432	0.0053432	0.106312	890	tags=46%, list=6%, signal=43%	Tbpl1/Chd5/Rnf8/Pygo1/Sycp3/Hmgb2
BP	GO:0010159	specification of animal organ position	3	-0.948414	-1.58373	0.00534635	0.00534635	0.106312	739	tags=100%, list=5%, signal=95%	Tbx3/Hoxa3
BP	GO:0032304	negative regulation of icosanoid secretion	3	-0.949544	-1.58561	0.00534635	0.00534635	0.106312	55	tags=67%, list=0%, signal=66%	Acsl4/Agtr2
BP	GO:0042448	progesterone metabolic process	9	-0.786354	-1.79887	0.00539629	0.00539629	0.107198	2235	tags=44%, list=16%, signal=37%	Srd5a1/Stat5b/Akr1c14/Egr1
MF	GO:0001640	adenylate cyclase inhibiting G protein-coupled glutamate receptor activity	6	0.905926	1.55123	0.00544662	0.00544662	0.10809	452	tags=67%, list=3%, signal=65%	Grm4/Grm3/Grm2/Grm7
MF	GO:0099186	structural constituent of postsynapse	19	0.759983	1.606	0.0054577	0.0054577	0.108201	1064	tags=26%, list=7%, signal=24%	Ina/Nefl/Camk2b/Dnm3/Dlg2
MF	GO:0015108	chloride transmembrane transporter activity	54	0.634379	1.52735	0.00547386	0.00547386	0.108413	1218	tags=26%, list=9%, signal=24%	Gabrd/Gabra6/Gabra5/Slc17a7/Gabra1/Gabrb2/Gabrg2/Gabra2/Slc12a5/Gabrb3/Gabra3/Glrb/Slc1a1/Slc1a4
BP	GO:0006573	valine metabolic process	4	0.942047	1.5044	0.00549451	0.00549451	0.108605	176	tags=25%, list=1%, signal=25%	Bcat1
BP	GO:0006997	nucleus organization	104	-0.41752	-1.6972	0.00549451	0.00549451	0.108605	2221	tags=24%, list=16%, signal=20%	Usp36/Nup93/Tbpl1/Ets1/Pml/Nup54/Nup133/Zpr1/Wrap53/H3f3b/Wdr73/Nup35/Parp11/Chd5/Dmpk/Sun3/Akap8l/Aff2/Rnf8/Spag4/Pygo1/Sycp3/Chmp4c/Hmgb2/Neat1
CC	GO:0097125	cyclin B1-CDK1 complex	2	-0.981254	-1.47853	0.00554489	0.00554489	0.109492	198	tags=100%, list=1%, signal=99%	Cdk1
BP	GO:0043266	regulation of potassium ion transport	84	0.588572	1.46857	0.00555841	0.00555841	0.10965	1781	tags=31%, list=12%, signal=27%	Abcc8/Kcnc1/Kcna1/Dpp10/Kcnip2/Neto2/Dpp6/Neto1/Rgs7/Kcns2/Vip/Adrb2/Akap6/Rgs4/Ank2/Casq2/Adora1/Kcnip4/Kcnip1/Nos1/Kcnab1/Kcnc2/Ank3/Kcnab2/Akap5/Kcnip3
BP	GO:0032075	positive regulation of nuclease activity	6	-0.848853	-1.72167	0.00559284	0.00559284	0.11022	273	tags=67%, list=2%, signal=65%	Prkcd/Pcna/Ddx11/Hmgb2
BP	GO:0009617	response to bacterium	352	0.483882	1.25807	0.00569943	0.00569943	0.112209	2806	tags=34%, list=20%, signal=28%	Cnr1/Cxcl10/Fabp4/Rgs1/Cxcl9/Oas2/Chga/Snca/Dgkb/C3/Havcr2/Prkce/Ifi204/Ptpn22/Adgrb1/Serpina3n/Ifi44/Fcgr1/Vgf/Naip2/Slfn2/Ifit3/Mef2c/Abcd2/Lcn2/Pf4/Mt2/C5ar1/Lyz2/Hck/Gbp6/Syk/Pde4d/Ifit1/Ly86/Nos1/Cd86/Isg15/Myo1f/P2rx7/Dhx58/Mpeg1/Gbp3/Serpine1/Gbp2/Tnfrsf11a/Cd4/Lrg1/Fcgr4/Sirpa/Gbp5/Naip5/Tnfrsf14/Cd84/Cd68/Adgrl2/Mrc1/Fcer1g/Gbp7/Rarres2/Pde4b/B2m/Trf/Ncf2/Plac8/Adamts9/Bcl3/Il12rb2/Acp5/…
BP	GO:0017085	response to insecticide	10	0.839922	1.58965	0.0057111	0.0057111	0.112327	361	tags=30%, list=3%, signal=29%	Scn2b/Scn1b/Nefl
MF	GO:0004993	G protein-coupled serotonin receptor activity	5	0.922187	1.52729	0.0057508	0.0057508	0.112884	1016	tags=80%, list=7%, signal=74%	Chrm3/Chrm1/Htr5a/Hrh3
MF	GO:0099589	serotonin receptor activity	5	0.922187	1.52729	0.0057508	0.0057508	0.112884	1016	tags=80%, list=7%, signal=74%	Chrm3/Chrm1/Htr5a/Hrh3
BP	GO:0045759	negative regulation of action potential	6	0.904586	1.54893	0.00575786	0.00575786	0.112911	695	tags=67%, list=5%, signal=63%	Cnr1/Hcn1/Kcnc4/Chrnb2
MF	GO:0140101	catalytic activity, acting on a tRNA	106	-0.373969	-1.5218	0.00578035	0.00578035	0.11324	3857	tags=50%, list=27%, signal=37%	Sars2/Kars/Pus1/Pop4/Aarsd1/Farsa/Farsb/Rpp38/Dus3l/Tarsl2/Thumpd3/Fto/Qars/Iars/Eprs/Mettl2/Tsen15/Nsun6/Trmt1l/Ptrhd1/Elac2/Tsen2/Prorsd1/Tars2/Qrsl1/Tars/Dars/Trmt13/Nsun3/Pop7/Dars2/Trmt1/Rars2/Vars/Trit1/Cars/Pars2/Dus4l/Rpp30/Lars/Rpp21/Lrrc47/Bcdin3d/Qtrt1/Lcmt2/Vars2/Dtd2/Mars2/Trmt10b/Mettl6/Trpt1/Trmt12/Trmt5
BP	GO:1904427	positive regulation of calcium ion transmembrane transport	57	0.630227	1.52462	0.00585854	0.00585854	0.114659	877	tags=21%, list=6%, signal=20%	Cxcl10/Ryr2/Stac2/Cacnb3/Snca/Thy1/Adrb1/Adrb2/Akap6/Fgf14/Ank2/Cacna1c
BP	GO:0000726	non-recombinational repair	46	-0.494287	-1.72397	0.00588928	0.00588928	0.114891	4110	tags=52%, list=29%, signal=37%	Smchd1/Ercc4/Xrcc5/Rbbp8/Xrcc4/Ercc1/Top2b/Nudt16l1/Rif1/Pola1/Poll/Polb/Xrcc6/Dclre1b/Lig3/Mad2l2/Dclre1a/Wrap53/Mlh1/Nhej1/Polm/Rnf8/Ogg1/Lig1
BP	GO:0009636	response to toxic substance	245	0.507213	1.31229	0.00590354	0.00590354	0.114891	3200	tags=33%, list=22%, signal=26%	Crhr1/Cnr1/Rnf112/Grin1/Scn8a/Gria1/Slc6a1/Gpr37l1/Scn2b/Scn1b/Nefl/Trpm2/Crhbp/Hk3/Slc30a3/Prkce/Ddc/Chrnb2/Aldh1a1/Cdo1/Gsta3/Lcn2/Unc79/Mt2/Adra1b/Gpr37/Glrx/Kcnma1/Nupr1/Asic1/Gnrh1/Kcnc2/Epor/Hsph1/Hmox1/Fas/Nol3/Pde1b/Sirpa/Nr4a3/Smpd3/Sod3/Fbln5/Chrnb4/B2m/Mt1/Met/Zfp580/Fyn/Slc7a11/Cd36/Kcnmb1/Mapk8/Ttpa/Eps8/Ngb/Pon1/Foxp1/Cryab/Inmt/Adcy7/Atp1a2/Mmp2/Arsa/Ppara/Foxo3/Trp53inp1/Slc18a2/T…
BP	GO:0035054	embryonic heart tube anterior/posterior pattern specification	1	-0.997404	-1.32942	0.00590511	0.00590511	0.114891	39	tags=100%, list=0%, signal=100%
BP	GO:0051042	negative regulation of calcium-independent cell-cell adhesion	1	-0.997404	-1.32942	0.00590511	0.00590511	0.114891	39	tags=100%, list=0%, signal=100%
BP	GO:0060804	positive regulation of Wnt signaling pathway by BMP signaling pathway	1	-0.997404	-1.32942	0.00590511	0.00590511	0.114891	39	tags=100%, list=0%, signal=100%
CC	GO:0070724	BMP receptor complex	1	-0.997404	-1.32942	0.00590511	0.00590511	0.114891	39	tags=100%, list=0%, signal=100%
BP	GO:0008033	tRNA processing	107	-0.386345	-1.57771	0.00595238	0.00595238	0.115589	3637	tags=38%, list=26%, signal=29%	Dph3/Lage3/Mettl2/Tsen15/Elp6/Trmt1l/Elac2/Cdk5rap1/Polr3k/Tprkb/Mocs3/Tsen2/Clp1/Adat1/Trmt13/Nsun3/Elac1/Pop7/Trmt1/Rpusd4/Ctu1/Tyw1/Elp2/Trit1/Ankrd16/Pusl1/Dus4l/Rpp30/Ctu2/Rpp21/Bcdin3d/Qtrt1/Lcmt2/Trub1/Trmu/Trub2/Trmt10b/Mettl6/Trpt1/Trmt12/Trmt5
BP	GO:2000312	regulation of kainate selective glutamate receptor activity	3	0.965779	1.474	0.00596491	0.00596491	0.115589	424	tags=67%, list=3%, signal=65%	Neto2/Neto1
BP	GO:1901379	regulation of potassium ion transmembrane transport	69	0.603947	1.48532	0.00596734	0.00596734	0.115589	1303	tags=28%, list=9%, signal=25%	Abcc8/Kcnc1/Kcna1/Dpp10/Kcnip2/Neto2/Dpp6/Neto1/Rgs7/Kcns2/Akap6/Rgs4/Ank2/Casq2/Kcnip4/Kcnip1/Kcnab1/Kcnc2/Ank3
CC	GO:0044224	juxtaparanode region of axon	9	0.855714	1.58852	0.00596845	0.00596845	0.115589	1542	tags=67%, list=11%, signal=59%	Kcna2/Cntn2/Kcna1/Dlg2/Kcnab1/Kcnab2
CC	GO:0046930	pore complex	18	-0.649556	-1.81365	0.00597015	0.00597015	0.115589	1478	tags=28%, list=10%, signal=25%	Plekha7/Bax/C8g/Hc/C6
BP	GO:0021819	layer formation in cerebral cortex	14	0.802022	1.61654	0.00598335	0.00598335	0.115607	1289	tags=43%, list=9%, signal=39%	Reln/Cdk5r2/Dcx/Cdk5r1/Gli3/Nr2e1
CC	GO:0044327	dendritic spine head	14	0.801398	1.61528	0.00598335	0.00598335	0.115607	1200	tags=43%, list=8%, signal=39%	Atp1a3/Dnm1/Nrgn/Dnm3/Rgs7bp/Hpca
BP	GO:0007605	sensory perception of sound	112	0.563202	1.42452	0.00598985	0.00598985	0.115607	1659	tags=25%, list=12%, signal=22%	Mir124a-1hg/Gabra5/Scn8a/Gabrb2/Dnm1/Slc1a3/Aqp4/Crym/Grm7/Gabrb3/Gjb6/Sptbn4/Homer2/Chrnb2/Tbx1/Slc52a3/Cdh1/Kit/Kcnma1/Atp8b1/Gjc3/Gjb2/Map1a/Icam1/Srrm4/Hexb/Tecta/Tub
BP	GO:0002250	adaptive immune response	250	0.505901	1.30888	0.0060048	0.0060048	0.115607	2590	tags=34%, list=18%, signal=28%	Crtam/Pou2f2/Prkcb/Myo1g/Gzmb/C3ar1/Cd48/C3/Havcr2/Fcgr1/Pirb/Mef2c/H2-Eb1/Cd44/C2/Cd74/C4b/H2-Aa/Pik3cd/H2-Ab1/Syk/Tnfsf13/Adgre1/Fgl2/Dpp4/Alcam/Cd86/C1qc/Rsad2/P2rx7/C1rl/Icam1/Fas/Tnfrsf11a/Cd4/Sema4a/C1qa/C1qb/Fcgr3/Ptprc/Tnfrsf14/H2-D1/Cd84/Camk4/Fcer1g/Nfkbid/Ccr2/Ada/Bcl6/B2m/Ephb6/Bcl3/Tnfrsf21/Rftn1/Susd4/Fyn/Sash3/Tnfrsf1b/Cd274/Rnf19b/Ctsh/Il27ra/Gzmm/Icosl/Exosc6/Was/Ctsc/Il4ra/Lyn/H…
CC	GO:0008622	epsilon DNA polymerase complex	4	-0.911034	-1.64079	0.00600601	0.00600601	0.115607	531	tags=50%, list=4%, signal=48%	Pole/Pole2
BP	GO:0010046	response to mycotoxin	4	-0.911922	-1.64239	0.00600601	0.00600601	0.115607	6	tags=50%, list=0%, signal=50%	Pdgfb/Egr1
BP	GO:0021859	pyramidal neuron differentiation	11	0.821846	1.58549	0.00601586	0.00601586	0.115667	515	tags=27%, list=4%, signal=26%	Unc5d/Foxg1/Dcx
MF	GO:0019211	phosphatase activator activity	10	-0.758424	-1.78932	0.00602196	0.00602196	0.115667	68	tags=30%, list=0%, signal=30%	Phactr4/Igfbp3/Bmp2
BP	GO:0098884	postsynaptic neurotransmitter receptor internalization	29	0.696897	1.56847	0.00603879	0.00603879	0.115667	1938	tags=31%, list=14%, signal=27%	Gsg1l/Arc/Dnm1/Caly/Dnm3/Pacsin1/Hpca/Akap5/Pip5k1c
BP	GO:0140239	postsynaptic endocytosis	29	0.696897	1.56847	0.00603879	0.00603879	0.115667	1938	tags=31%, list=14%, signal=27%	Gsg1l/Arc/Dnm1/Caly/Dnm3/Pacsin1/Hpca/Akap5/Pip5k1c
BP	GO:1900452	regulation of long-term synaptic depression	17	0.775792	1.61376	0.00604154	0.00604154	0.115667	1089	tags=53%, list=8%, signal=49%	Cbln1/Grid2/Arc/Sorcs3/Adcy8/Mapt/Pirb/Adora1/Kcnb1
BP	GO:0019722	calcium-mediated signaling	143	0.543135	1.38675	0.00604412	0.00604412	0.115667	1703	tags=25%, list=12%, signal=22%	Neurod2/Ryr2/Grm5/Jph3/Grm1/Ccr1/Adgrb2/Trpm2/Rit2/Slc8a1/Itgal/Akap6/Mapt/Homer2/Ank2/L1cam/Camta1/Casq2/Bhlha15/Ackr4/Syk/Ksr2/Camkk2/Pde4d/Ncam1/Fkbp1b/Cdh13/Rcan2/Ppp3ca/Cd4/Tenm2/Ptprc/Ptprj/Akap5/Ccr2/Ada
BP	GO:0001993	regulation of systemic arterial blood pressure by norepinephrine-epinephrine	6	0.902654	1.54562	0.00606909	0.00606909	0.115922	864	tags=67%, list=6%, signal=63%	Adra1d/Adrb1/Adrb2/Adra1b
BP	GO:0031339	negative regulation of vesicle fusion	6	0.903003	1.54622	0.00606909	0.00606909	0.115922	950	tags=67%, list=7%, signal=62%	Trim9/Syt4/Prrt2/Coro1a
CC	GO:0030141	secretory granule	226	0.510507	1.31904	0.00610366	0.00610366	0.115929	2755	tags=29%, list=19%, signal=24%	Gh/Prl/Bdnf/Stxbp5l/Chgb/Fstl4/Ptprn2/Chga/Syt4/Scg3/Snca/Slc2a3/Rph3a/Syt2/Ptprn/Crhbp/Ica1l/Pcsk1n/Syt1/Scg2/Kcnj11/Vgf/Ppfia3/Cadps/Pf4/Lyz2/Kit/Stx1a/Nos1/Angptl6/Pla1a/Cpe/Serpine1/Ncs1/Fas/Rab27b/Rab3b/Stxbp1/Hexb/Pdyn/Bace2/Rab3a/Car4/Ncf2/Lrguk/Snx10/Ctsh/Hexa/Sparc/Tgfb1/Spx/Hspd1/Sh3gl3/Vamp1/Penk/Ins2/Pdia3/Pcsk2/Pam/Vwf/Arsa/Smpd1/Cxadr/Baiap2/Unc13d/Pla2g4a
CC	GO:0097505	Rad6-Rad18 complex	1	-0.997333	-1.32933	0.00610874	0.00610874	0.115929	40	tags=100%, list=0%, signal=100%
BP	GO:0019227	neuronal action potential propagation	9	0.854137	1.58559	0.00611056	0.00611056	0.115929	1409	tags=67%, list=10%, signal=60%	Scn1a/Nrcam/Ntrk3/Scn1b/Fkbp1b/Cntnap1
BP	GO:0098870	action potential propagation	9	0.854137	1.58559	0.00611056	0.00611056	0.115929	1409	tags=67%, list=10%, signal=60%	Scn1a/Nrcam/Ntrk3/Scn1b/Fkbp1b/Cntnap1
MF	GO:0004890	GABA-A receptor activity	14	0.80083	1.61414	0.00611342	0.00611342	0.115929	925	tags=64%, list=6%, signal=60%	Gabrd/Gabra6/Gabra5/Gabra1/Gabrb2/Gabrg2/Gabra2/Gabrb3/Gabra3
CC	GO:1902711	GABA-A receptor complex	14	0.80083	1.61414	0.00611342	0.00611342	0.115929	925	tags=64%, list=6%, signal=60%	Gabrd/Gabra6/Gabra5/Gabra1/Gabrb2/Gabrg2/Gabra2/Gabrb3/Gabra3
BP	GO:0007213	G protein-coupled acetylcholine receptor signaling pathway	8	0.8623	1.5656	0.00611621	0.00611621	0.115929	1016	tags=75%, list=7%, signal=70%	Chrm3/Chrm1/Rgs8/Plcb1/Cdk5r1/Hrh3
MF	GO:0008331	high voltage-gated calcium channel activity	8	0.86331	1.56744	0.00611621	0.00611621	0.115929	877	tags=50%, list=6%, signal=47%	Cacna1a/Cacna1b/Cacnb3/Cacna1c
BP	GO:0001837	epithelial to mesenchymal transition	111	-0.329542	-1.35527	0.00613497	0.00613497	0.116063	2808	tags=32%, list=20%, signal=26%	Pef1/Ddx17/Hdac2/Cul7/Pdcd6/Msx2/Fgfr2/Smad3/Ezh2/Nfatc1/Crb2/Tgfbr3/Pofut2/Dab2/Vangl2/Vegfa/Pawr/Erg/Akna/Mad2l2/Phldb2/Kbtbd8/Nog/Snai1/Snai2/Ldlrad4/Bmp4/Twist1/Il1b/Heyl/Efna1/Sfrp2/Gsc/Bmp2/Ager
BP	GO:0007098	centrosome cycle	111	-0.381238	-1.56788	0.00613497	0.00613497	0.116063	2445	tags=39%, list=17%, signal=32%	Chd3/Mcph1/Ccp110/4933427D14Rik/Haus1/Bbs4/Chmp2a/Atf5/C2cd3/Vps4b/Dync1li1/Haus3/Rbm14/Pard6a/Cdk5rap2/Mdm1/Pcm1/Cep85/Golga2/Cep63/Fbxw5/Cep152/Cep135/Nubp1/Haus5/Kat2b/Cntln/Haus8/Rttn/Brca1/Haus6/Cep295/Odf2/Cep250/Alms1/Cep131/Crocc/Brca2/Cntrob/Xrcc2/Haus4/Chmp4c/Cep72
BP	GO:1990089	response to nerve growth factor	32	0.686095	1.56547	0.00617355	0.00617355	0.116571	950	tags=19%, list=7%, signal=18%	Bdnf/Stmn2/Ntrk3/Wasf1/Sh3gl2/Coro1a
BP	GO:1990090	cellular response to nerve growth factor stimulus	32	0.686095	1.56547	0.00617355	0.00617355	0.116571	950	tags=19%, list=7%, signal=18%	Bdnf/Stmn2/Ntrk3/Wasf1/Sh3gl2/Coro1a
BP	GO:0060047	heart contraction	157	0.534041	1.36704	0.00623178	0.00623178	0.117558	1224	tags=20%, list=9%, signal=19%	Adra1d/Cacna1e/Ryr2/Cacna1b/Kcnn2/Scn1a/Atp1a3/Chga/Scn2b/Scn1b/Adrb1/Apln/Adrb2/Slc8a1/Akap6/Rgs4/Sptbn4/Scn4b/Ank2/Casq2/Adora1/Tnnc1/Adra1b/Cacna1c/Cacna1g/Pde4d/Nos1/Slc1a1/Fkbp1b/Sema3a/Gnao1/Scn3b
BP	GO:0009266	response to temperature stimulus	126	0.55294	1.4062	0.00626516	0.00626516	0.118076	1942	tags=24%, list=14%, signal=21%	Mmp24/Dio2/Cdh8/Trpm2/Adrb1/Pcsk1n/Slc12a5/Adrb2/Arpp21/Mapt/Lrp11/Vgf/Ephb1/Slc52a3/Adora1/Hspa1b/Ano3/Hspa1a/Nos1/St8sia1/Hmox1/Bag3/Fgf1/Trpv2/Pde4b/Hsf4/Chordc1/Plac8/Xylt1/Hsp90aa1
MF	GO:0005540	hyaluronic acid binding	17	0.773377	1.60874	0.00629327	0.00629327	0.118458	2101	tags=65%, list=15%, signal=55%	Tnfaip6/Ncan/Hapln1/Lyve1/Hapln4/Bcan/Cd44/Impg2/Cemip/Hapln2/Vcan
BP	GO:0048665	neuron fate specification	15	0.789039	1.60772	0.00629739	0.00629739	0.118458	995	tags=40%, list=7%, signal=37%	Ntrk3/Pax6/Myt1l/Nkx6-2/Pou3f2/Gli3
BP	GO:0070296	sarcoplasmic reticulum calcium ion transport	21	0.74395	1.59951	0.0063322	0.0063322	0.119	1363	tags=43%, list=10%, signal=39%	Ryr1/Ryr2/Slc8a1/Mrln/Ank2/Casq2/Pde4d/Fkbp1b/Nol3
BP	GO:0051235	maintenance of location	253	0.505389	1.30762	0.00640512	0.00640512	0.120257	3421	tags=32%, list=24%, signal=25%	Plch2/Cxcl10/Ryr1/Slc17a7/Ryr2/Jph3/B4galnt1/Ryr3/Snca/Pex5l/Thy1/Trpm2/Rit2/Ubash3b/Tmsb15b1/Slc8a1/C3/Slc30a3/Prkce/Akap6/Ank2/Plcb1/Sorl1/Casq2/Lcn2/Coro1a/Pde4d/Vstm2a/Fkbp1b/Tln2/P2rx7/Nrros/Ank3/Nol3/Cd4/Ptprc/Hexb/Igsf11/Plin5/Tmsb4x/Cemip/Dand5/Lgals9/Pip5k1c/Cd36/Lpl/Hexa/Bdkrb1/Lyn/Tgfb1/Tmsb10/Dmd/Plin2/Chd7/Enpp1/Fitm2/Cyba/Thra/Ppara/Cry2/Gaa/Rangap1/Cry1/Ptk2b/Dzip1/Sirt1/Osbpl8/Jph…
BP	GO:0035790	platelet-derived growth factor receptor-alpha signaling pathway	5	-0.885904	-1.70318	0.00641368	0.00641368	0.120304	1021	tags=60%, list=7%, signal=56%	Phf14/Pdgfra/Cbl
BP	GO:0051279	regulation of release of sequestered calcium ion into cytosol	59	0.620249	1.50692	0.00646392	0.00646392	0.121116	1363	tags=25%, list=10%, signal=23%	Cxcl10/Ryr2/Jph3/Snca/Thy1/Ubash3b/Slc8a1/Prkce/Akap6/Ank2/Casq2/Coro1a/Pde4d/Fkbp1b/Nol3
BP	GO:0009410	response to xenobiotic stimulus	130	0.552112	1.40492	0.00646922	0.00646922	0.121116	1703	tags=22%, list=12%, signal=20%	Crhr1/Cnr1/Ryr1/Ryr2/Grin1/Prkcg/Slitrk5/Gsto2/Snca/Crhbp/Slc8a1/Adcy8/Prkce/Homer2/Chrnb2/Cdo1/Gsta3/Casq2/Adra1b/Ncam1/Nos1/Asic1/Pgr/Gstm6/Adgrl3/Pde1b/Ugt1a7c/Cyp2s1/Ada
BP	GO:0010335	response to non-ionic osmotic stress	1	-0.997123	-1.32905	0.00651598	0.00651598	0.121648	43	tags=100%, list=0%, signal=100%
BP	GO:0071471	cellular response to non-ionic osmotic stress	1	-0.997123	-1.32905	0.00651598	0.00651598	0.121648	43	tags=100%, list=0%, signal=100%
BP	GO:0090362	positive regulation of platelet-derived growth factor production	1	-0.997123	-1.32905	0.00651598	0.00651598	0.121648	43	tags=100%, list=0%, signal=100%
BP	GO:0051580	regulation of neurotransmitter uptake	17	0.772157	1.6062	0.006545	0.006545	0.122074	1459	tags=41%, list=10%, signal=37%	Gpm6b/Nat8l/Snca/Rgs4/Gfap/Nos1/Rab3b
BP	GO:0010771	negative regulation of cell morphogenesis involved in differentiation	92	0.5768	1.44572	0.00655872	0.00655872	0.122216	2459	tags=37%, list=17%, signal=31%	Bcl11a/Fstl4/Rtn4r/Fgf13/Thy1/Ephb2/Cit/Sema4f/Dnm3/Aatk/Ngef/Tlx2/Tnr/Dab1/Cdk5r1/Ywhah/Sema3a/Ppp3ca/Lrp4/Sema7a/Trim46/Sema4a/Map2/Sema6b/Slit1/Nlgn1/Epha7/Mag/Sema3e/Postn/Arhgap4/Plxna3/Rufy3/Sema4g
BP	GO:2001251	negative regulation of chromosome organization	112	-0.308109	-1.26017	0.00657895	0.00657895	0.122477	2280	tags=38%, list=16%, signal=33%	Ercc4/Xrcc5/Ctbp1/Xrcc4/Kdm1a/Ercc1/Jarid2/Terf2/Sin3a/Pinx1/Birc5/Trip12/Pot1a/Smarcb1/Mnat1/Dync1li1/Ubr5/Kdm4c/Cdk5rap2/Tnks/Kdm5a/Phf1/Mcrs1/Prmt6/Dnmt1/Psmg2/Tpr/Pml/Pih1d1/H1f0/Rtel1/H3f3b/Mllt6/Top2a/Pcid2/Brca1/Ten1/Spdl1/Twist1/Dnmt3b/Rad50/Pif1/Fbxo5
BP	GO:0051250	negative regulation of lymphocyte activation	107	0.563508	1.42296	0.00660972	0.00660972	0.122935	2359	tags=35%, list=17%, signal=29%	Zc3h12d/Ihh/Havcr2/Ptpn22/Flt3/Tnfaip8l2/Cd44/Cd74/H2-Aa/H2-Ab1/Gli3/Fgl2/Cd86/Mdk/Runx1/Runx3/Gnrh1/Cd300a/Fas/Gpnmb/Socs1/Tnfrsf14/Dtx1/Nfkbid/Bcl6/Sox11/Tnfrsf21/Tyrobp/Lgals9/Cd274/Mertk/Il4ra/Lyn/H2-M3/Tgfb1/Pag1/Fcgr2b
BP	GO:0051053	negative regulation of DNA metabolic process	113	-0.344427	-1.41647	0.00666667	0.00666667	0.123461	1814	tags=19%, list=13%, signal=17%	Pml/H1f0/Zfp830/Lig3/Gmnn/Mad2l2/Rtel1/Mlh1/Tipin/Mapk15/Pot1b/Ten1/Blm/Twist1/Brca2/Rmi2/Ogg1/Rad50/Dusp1/Pif1/Fbxo5/Rad18
BP	GO:0031630	regulation of synaptic vesicle fusion to presynaptic active zone membrane	10	0.833827	1.57812	0.00668617	0.00668617	0.123461	753	tags=60%, list=5%, signal=57%	Syt7/Cplx1/Syt2/Cplx2/Syt1/Prrt2
BP	GO:1901032	negative regulation of response to reactive oxygen species	21	0.738024	1.58677	0.00669752	0.00669752	0.123461	2332	tags=48%, list=16%, signal=40%	Gpr37l1/Hk3/Gpr37/Glrx/Epor/Hsph1/Nol3/Nr4a3/Met/Ngb
BP	GO:1903206	negative regulation of hydrogen peroxide-induced cell death	21	0.738024	1.58677	0.00669752	0.00669752	0.123461	2332	tags=48%, list=16%, signal=40%	Gpr37l1/Hk3/Gpr37/Glrx/Epor/Hsph1/Nol3/Nr4a3/Met/Ngb
BP	GO:2001039	negative regulation of cellular response to drug	21	0.738024	1.58677	0.00669752	0.00669752	0.123461	2332	tags=48%, list=16%, signal=40%	Gpr37l1/Hk3/Gpr37/Glrx/Epor/Hsph1/Nol3/Nr4a3/Met/Ngb
BP	GO:0045955	negative regulation of calcium ion-dependent exocytosis	11	0.818895	1.5798	0.00669948	0.00669948	0.123461	678	tags=27%, list=5%, signal=26%	Trim9/Syt4/Adra2a
CC	GO:0062023	collagen-containing extracellular matrix	271	0.498788	1.29167	0.00670268	0.00670268	0.123461	2929	tags=36%, list=21%, signal=29%	Gh/Col6a5/Reln/Emilin2/Il16/Ncan/Tnc/Spon1/Hapln1/Rell2/Bcan/Gpc5/Mfap5/Ptprz1/F13a1/Tnr/Ltbp2/Pf4/Htra1/Col22a1/Myoc/Lamc2/Smoc2/Sparcl1/Vtn/Runx1/Igfbp6/Megf6/Pcsk6/Fn1/Serpine1/S100a10/Plod1/Itih3/Papln/Col25a1/Smoc1/Col6a3/Tecta/Itih2/Sod3/Col15a1/Emid1/Krt1/Impg2/Mamdc2/Itga6/Rarres2/Fbln5/Lama1/Spock2/Efemp1/Trf/Lum/Tgfbi/Fgf9/Lgals9/Lama4/Hsp90aa1/Ptn/Adamtsl4/Col3a1/Postn/Vcan/Nid1/Col1a2…
MF	GO:0030545	receptor regulator activity	215	0.513552	1.32526	0.00670872	0.00670872	0.123461	2516	tags=32%, list=18%, signal=26%	Gh/Prl/Cxcl10/Bdnf/Cck/Nrg3/Wnt7a/Cxcl14/Cxcl9/Npy/Il16/Fgf13/Apln/Vip/C1qtnf4/Prkce/Sema4f/Scg2/Mapt/Fgf14/Vgf/Crlf1/Thpo/Spp1/Pf4/Gdf15/Fgf12/Tnfsf13/Mdk/Fndc5/Il34/Ly6h/Sema3a/Gnrh1/Wnt4/Sema7a/Fgf11/Ly6e/Sema4a/Gpnmb/Sema6b/Pdyn/Fgf1/Dkk3/Mrap2/Ccl9/Efemp1/Osgin1/Epha7/Fgf9/Dand5/Sema3e/Ptn/Sst/Enho/Cxcl16/Ogn/Tgfb1/Spx/Fgf7/Manf/Cmtm5/Penk/Sema4g/Ins2/Kitl/App/Tnfsf13b
BP	GO:0071372	cellular response to follicle-stimulating hormone stimulus	5	0.919659	1.5231	0.00670927	0.00670927	0.123461	337	tags=40%, list=2%, signal=39%	Epha8/Epha5
BP	GO:0051953	negative regulation of amine transport	23	0.731593	1.59398	0.00672834	0.00672834	0.123461	1016	tags=39%, list=7%, signal=36%	Crhr1/Cnr1/Chga/Syt4/Snca/Grm7/Rgs4/Adora1/Hrh3
BP	GO:0097305	response to alcohol	99	0.568743	1.4321	0.0067292	0.0067292	0.123461	1498	tags=18%, list=11%, signal=16%	Crhr1/Cnr1/Grin1/Epha5/Adcy2/Crhbp/Adcy8/Prkce/Chrnb2/Aldh1a1/Cdo1/Npas4/Unc79/Cdh1/Mlc1/Gnrh1/Adcy3/Spidr
MF	GO:0005253	anion channel activity	48	0.637518	1.51892	0.00673328	0.00673328	0.123461	1218	tags=25%, list=9%, signal=23%	Gabrd/Gabra6/Gabra5/Slc17a7/Gabra1/Gabrb2/Gabrg2/Gabra2/Gabrb3/Gabra3/Glrb/Slc1a4
CC	GO:0032588	trans-Golgi network membrane	29	0.695863	1.56615	0.00673557	0.00673557	0.123461	2678	tags=41%, list=19%, signal=34%	Mmp24/Caln1/Cabp7/March1/Lgr5/Pld4/Myo1b/Nsg1/Scamp3/Clip3/Bok/Scamp5
BP	GO:0018242	protein O-linked glycosylation via serine	7	0.879474	1.55339	0.00673754	0.00673754	0.123461	821	tags=43%, list=6%, signal=40%	Galnt13/Mgat5b/Galnt16
BP	GO:0018243	protein O-linked glycosylation via threonine	7	0.880235	1.55474	0.00673754	0.00673754	0.123461	821	tags=43%, list=6%, signal=40%	Galntl6/Galnt13/Galnt16
BP	GO:0042670	retinal cone cell differentiation	7	0.879643	1.55369	0.00673754	0.00673754	0.123461	1504	tags=71%, list=11%, signal=64%	Hcn1/Rorb/Thy1/Casz1/Gnat2
BP	GO:0045920	negative regulation of exocytosis	26	0.712689	1.57548	0.00675355	0.00675355	0.12364	1886	tags=35%, list=13%, signal=30%	Trim9/Syt4/Snca/Adra2a/Cd300a/Hmox1/Cd84/Ccr2/Lgals9
BP	GO:0001941	postsynaptic membrane organization	40	0.660961	1.54679	0.00677326	0.00677326	0.123887	2530	tags=42%, list=18%, signal=35%	Reln/Shisa7/Lrrc4/Ephb2/Nrxn1/Lhfpl4/Glrb/Grip2/Lrp4/Shisa6/Ssh1/Nlgn1/Ptn/Slc7a11/Etv5/Fzd9/Shank3
BP	GO:0043650	dicarboxylic acid biosynthetic process	10	0.833404	1.57732	0.00682546	0.00682546	0.124631	909	tags=30%, list=6%, signal=28%	Gls2/Slc1a3/Mthfd1l
MF	GO:1905030	voltage-gated ion channel activity involved in regulation of postsynaptic membrane potential	4	0.938724	1.4991	0.00682651	0.00682651	0.124631	877	tags=100%, list=6%, signal=94%	Kcnd2/Kcna1/Kcnc4/Cacna1c
BP	GO:0021626	central nervous system maturation	8	0.859936	1.56131	0.00684433	0.00684433	0.124779	981	tags=62%, list=7%, signal=58%	Cacna1a/Grin1/Cdk5r2/Cdk5r1/Cend1
MF	GO:0043176	amine binding	6	0.898975	1.53932	0.00684718	0.00684718	0.124779	547	tags=33%, list=4%, signal=32%	Htr3a/Htr5a
BP	GO:0043299	leukocyte degranulation	53	0.630881	1.51685	0.00687728	0.00687728	0.125212	2174	tags=40%, list=15%, signal=34%	Crhr1/Chga/Rasgrp1/Itgam/Cplx2/Coro1a/Syk/Kit/Itgb2/Myo1f/Cd300a/Hmox1/Rac2/Stxbp1/Nr4a3/Cd84/Fcer1g/Ccr2/Lgals9/Il4ra/Lyn
BP	GO:0036474	cell death in response to hydrogen peroxide	33	0.682595	1.56337	0.00695157	0.00695157	0.126449	2445	tags=36%, list=17%, signal=30%	Rnf112/Gpr37l1/Hk3/Gpr37/Glrx/Epor/Hsph1/Nol3/Nr4a3/Met/Ngb/Foxp1
BP	GO:0090026	positive regulation of monocyte chemotaxis	11	0.818298	1.57865	0.00697293	0.00697293	0.126721	1956	tags=55%, list=14%, signal=47%	Cxcl10/Ccr1/Aif1/Serpine1/Ccr2/Pla2g7
MF	GO:0051378	serotonin binding	4	0.937855	1.49771	0.00699301	0.00699301	0.126827	547	tags=50%, list=4%, signal=48%	Htr3a/Htr5a
BP	GO:1903046	meiotic cell cycle process	115	-0.313878	-1.28785	0.00699301	0.00699301	0.126827	1657	tags=21%, list=12%, signal=19%	Dicer1/Golga2/Cep63/Syde1/Ago4/Grb14/Mlh1/Top2a/Mnd1/Mapk15/Mybl1/Fancm/Mastl/Brca2/Msh5/Rad50/Sycp3/Pde3a/Cntd1/Espl1/Fbxo5/Spo11/Cyp26b1/Tdrd9
BP	GO:0044093	positive regulation of molecular function	1172	0.437634	1.14843	0.0069993	0.0069993	0.126827	2534	tags=20%, list=18%, signal=18%	Neurod1/Pkib/Grm4/Abcc8/Neurod2/Epha8/Rgs1/Adcy1/Bdnf/Cck/Kcnc1/Hcn1/Ryr2/Camk2a/Grin1/Grm5/Arc/Prkcb/Pak1/Reln/Cacng3/Ntrk3/S100a9/Iqsec3/Stac2/Rasgrf1/Eef1a2/Add2/Sgsm1/Neurl1a/Grm1/Kcna1/Rgs8/Ttbk1/Cdk5r2/Cacnb3/Epha5/Cacng8/Rtn4r/Snca/Rap1gap/Thy1/Pmaip1/Spon1/Ephb2/Mmd2/Adrb1/Htr3a/Camk2b/Cacng2/Rgs6/Rgs7/Plekhg4/Nrxn1/Rasgrp1/Adrb2/Pax6/Chn2/Adcy8/Agap2/Ar/St18/Akap6/Pik3r5/Rgs14/Stmn1/Efna…
BP	GO:0061478	response to platelet aggregation inhibitor	12	0.807379	1.58115	0.00700431	0.00700431	0.126827	1465	tags=33%, list=10%, signal=30%	Epha5/Adcy2/Adcy8/Adcy3
MF	GO:0032357	oxidized purine DNA binding	8	-0.785392	-1.7329	0.00701754	0.00701754	0.126951	756	tags=50%, list=5%, signal=47%	Pot1a/Blm/Ogg1/Mutyh
BP	GO:0006261	DNA-dependent DNA replication	116	-0.414398	-1.70536	0.00704225	0.00704225	0.127282	2262	tags=33%, list=16%, signal=28%	Chtf18/Recql5/Wrnip1/Rrm2b/Wdhd1/Recql/Polg/Orc3/Rnaseh1/Zfp830/Gins4/Lig3/Cdk9/Mcm9/Zpr1/Rtel1/Mcm6/Ciz1/Rpain/Atad5/Tipin/Ssbp1/Blm/Fancm/Mcm8/Brca2/Pole/Poln/Pold1/Rfc4/Lig1/Ddx11/Pole2/Pold4/Fbxo5/Cdc45/Gmnc/Mcm10
BP	GO:1904862	inhibitory synapse assembly	11	0.818174	1.57841	0.00710965	0.00710965	0.128383	1377	tags=73%, list=10%, signal=66%	Gabra1/Gabrb2/Gabrg2/Gabra2/Lhfpl4/Gabrb3/Npas4/Sema4a
BP	GO:0002444	myeloid leukocyte mediated immunity	68	0.603265	1.4826	0.00711893	0.00711893	0.128434	2390	tags=35%, list=17%, signal=30%	Crhr1/Chga/Rasgrp1/Itgam/Cplx2/C3/Fcgr1/Syk/Kit/Itgb2/Myo1f/Cd300a/Hmox1/Rac2/Stxbp1/Nr4a3/Fcgr3/Cd84/Fcer1g/Ccr2/Il4ra/Lyn/H2-T23/Spon2
MF	GO:0001639	PLC activating G protein-coupled glutamate receptor activity	2	0.981964	1.40468	0.00715227	0.00715227	0.128918	259	tags=100%, list=2%, signal=98%	Grm5/Grm1
BP	GO:0097529	myeloid leukocyte migration	128	0.550731	1.40063	0.00717679	0.00717679	0.129102	1717	tags=27%, list=12%, signal=24%	Cxcl10/Cxcl9/S100a9/Chga/Ccr1/C3ar1/Csf3r/Itgam/Scg2/Plcb1/Ptpro/Spp1/Pf4/C5ar1/Prex1/Cd74/Syk/Pde4d/Nckap1l/Kit/Itgb2/Mdk/Aif1/Serpine1/Cd300a/Rac2/Sirpa/Fcgr3/Ptprj/Vav1/Fcer1g/Rarres2/Pde4b/Ccr2/Ccl9
BP	GO:0031632	positive regulation of synaptic vesicle fusion to presynaptic active zone membrane	5	0.917086	1.51884	0.0071885	0.0071885	0.129102	753	tags=80%, list=5%, signal=76%	Syt7/Syt2/Syt1/Prrt2
BP	GO:0035902	response to immobilization stress	5	0.916775	1.51833	0.0071885	0.0071885	0.129102	685	tags=60%, list=5%, signal=57%	Crhbp/Ptpn5/Lrp11
BP	GO:0099502	calcium-dependent activation of synaptic vesicle fusion	5	0.917086	1.51884	0.0071885	0.0071885	0.129102	753	tags=80%, list=5%, signal=76%	Syt7/Syt2/Syt1/Prrt2
MF	GO:0004896	cytokine receptor activity	59	0.615874	1.49629	0.00720568	0.00720568	0.129294	2416	tags=42%, list=17%, signal=35%	Il3ra/Ccr1/Csf3r/Gfra4/Flt3/Crlf1/Cd44/Ackr4/Cd74/Il2rb/Epor/Cd4/Il2rg/Ccr2/Gpr75/Il10ra/Il17rb/Il17re/Il12rb2/Il27ra/Il4ra/Ifnar2/Csf2rb/Prlr/Il13ra1
BP	GO:0061047	positive regulation of branching involved in lung morphogenesis	5	-0.87396	-1.68022	0.00721539	0.00721539	0.129351	739	tags=60%, list=5%, signal=57%	Bmp4/Wnt2b/Pdgfra
BP	GO:0002090	regulation of receptor internalization	61	0.616576	1.50352	0.00728232	0.00728232	0.130433	1938	tags=23%, list=14%, signal=20%	Lrrtm1/Gsg1l/Arc/Sfrp4/Apln/Ptpn5/Sh3gl2/Napb/Pacsin1/Syk/Hpca/Akap5/Nsf/Pip5k1c
BP	GO:0036297	interstrand cross-link repair	24	-0.579899	-1.74392	0.00729927	0.00729927	0.130619	1780	tags=62%, list=12%, signal=55%	Ercc4/Nucks1/Ercc1/Fan1/Fancg/Xpa/Dclre1b/Mcm9/Dclre1a/Fancf/Fancc/Faap100/Ercc6l2/Mcm8/Fancl
BP	GO:0032793	positive regulation of CREB transcription factor activity	15	0.783148	1.59572	0.00732554	0.00732554	0.13097	560	tags=27%, list=4%, signal=26%	Adcy1/Reln/Epha5/Adcy8
BP	GO:0035493	SNARE complex assembly	20	0.744897	1.59008	0.00736106	0.00736106	0.131487	1749	tags=35%, list=12%, signal=31%	Snap25/Trim9/Snca/Prrt2/Stx1a/Stxbp1/Stxbp6
BP	GO:0031023	microtubule organizing center organization	118	-0.393751	-1.62398	0.00746269	0.00746269	0.133091	2212	tags=29%, list=16%, signal=25%	Rbm14/Pard6a/Cdk5rap2/Mdm1/Pcm1/Cep85/Bcas3/Golga2/Gcc2/Cep63/Fbxw5/Cep152/Cep135/Nubp1/Haus5/Kat2b/Cntln/Haus8/Rttn/Brca1/Haus6/Cep295/Odf2/Cep250/Alms1/Cep131/Crocc/Brca2/Cntrob/Xrcc2/Ccdc78/Haus4/Chmp4c/Cep72
BP	GO:0070268	cornification	2	-0.977275	-1.47253	0.00746428	0.00746428	0.133091	30	tags=100%, list=0%, signal=100%	Cyp26b1
BP	GO:0099011	neuronal dense core vesicle exocytosis	7	0.876436	1.54803	0.00748615	0.00748615	0.133242	1620	tags=86%, list=11%, signal=76%	Unc13a/Syt4/Cadps/Stxbp1/Syt6/Unc13c
BP	GO:0099525	presynaptic dense core vesicle exocytosis	7	0.876436	1.54803	0.00748615	0.00748615	0.133242	1620	tags=86%, list=11%, signal=76%	Unc13a/Syt4/Cadps/Stxbp1/Syt6/Unc13c
CC	GO:0097440	apical dendrite	25	0.716337	1.57705	0.0075	0.0075	0.133369	1428	tags=28%, list=10%, signal=25%	Hcn1/Rasgrf1/Neurl1a/Sez6/Kif5a/Fas/Map2
BP	GO:0015813	L-glutamate transmembrane transport	18	0.757825	1.58691	0.00750751	0.00750751	0.133383	1100	tags=33%, list=8%, signal=31%	Slc1a6/Slc1a2/Slc1a3/Slc25a18/Kcnj10/Slc1a1
MF	GO:0048018	receptor ligand activity	198	0.517448	1.33235	0.00751428	0.00751428	0.133384	2516	tags=31%, list=18%, signal=26%	Gh/Prl/Cxcl10/Bdnf/Cck/Nrg3/Wnt7a/Cxcl14/Cxcl9/Npy/Il16/Fgf13/Apln/Vip/C1qtnf4/Sema4f/Scg2/Mapt/Fgf14/Vgf/Crlf1/Thpo/Spp1/Pf4/Gdf15/Fgf12/Tnfsf13/Mdk/Fndc5/Il34/Sema3a/Gnrh1/Wnt4/Sema7a/Fgf11/Sema4a/Gpnmb/Sema6b/Pdyn/Fgf1/Ccl9/Efemp1/Osgin1/Epha7/Fgf9/Dand5/Sema3e/Ptn/Sst/Enho/Cxcl16/Ogn/Tgfb1/Spx/Fgf7/Manf/Cmtm5/Penk/Sema4g/Ins2/Kitl/Tnfsf13b
BP	GO:0021830	interneuron migration from the subpallium to the cortex	6	0.89733	1.53651	0.00762527	0.00762527	0.135233	932	tags=67%, list=7%, signal=62%	Nrg3/Cntn2/Arx/Lhx6
BP	GO:0060674	placenta blood vessel development	28	-0.56159	-1.75707	0.0076442	0.0076442	0.135447	973	tags=25%, list=7%, signal=23%	Plcd3/Nsdhl/Plcd1/Notch2/Socs3/Hes1/Junb
MF	GO:0005200	structural constituent of cytoskeleton	51	0.628724	1.5055	0.00766821	0.00766821	0.135657	1550	tags=27%, list=11%, signal=25%	Mybpc1/Add2/Ina/Tuba8/Tubb3/Nefl/Camk2b/Tubb4a/Gfap/Tubb2a/Tln2/Ank3/Tubb2b/Tubg2
BP	GO:0050771	negative regulation of axonogenesis	64	0.608252	1.48891	0.00766968	0.00766968	0.135657	2459	tags=41%, list=17%, signal=34%	Bcl11a/Fstl4/Rtn4r/Fgf13/Thy1/Ephb2/Sema4f/Aatk/Tnr/Dab1/Cdk5r1/Sema3a/Lrp4/Sema7a/Trim46/Sema4a/Map2/Sema6b/Slit1/Epha7/Mag/Sema3e/Arhgap4/Plxna3/Rufy3/Sema4g
MF	GO:0005251	delayed rectifier potassium channel activity	20	0.743017	1.58607	0.00772911	0.00772911	0.136586	1232	tags=55%, list=9%, signal=50%	Kcnq5/Kcna2/Kcnc1/Kcnq2/Kcna1/Kcnc4/Kcna6/Kcna4/Kcnb1/Kcng4/Kcnc2
BP	GO:0001840	neural plate development	9	-0.768959	-1.75907	0.00775717	0.00775717	0.13696	3070	tags=78%, list=22%, signal=61%	C2cd3/Dvl1/Vangl2/Dvl2/Ptch1/Nog/Zfp568
BP	GO:0001678	cellular glucose homeostasis	120	0.554454	1.4063	0.00779747	0.00779747	0.137513	1687	tags=20%, list=12%, signal=18%	Neurod1/Abcc8/Cacna1e/Myt1/Ptprn2/Gpr68/Epha5/Vsnl1/Aqp4/Ptprn/Nrxn1/Hk3/Adcy8/Prkce/Adra2a/Gpr27/Kcnb1/Hkdc1/Fkbp1b/Ppp3ca/Icam1/Sybu/Pde8b/Pde1c
BP	GO:0003012	muscle system process	282	0.493424	1.27888	0.00780234	0.00780234	0.137513	2921	tags=32%, list=20%, signal=26%	Mybpc1/Abcc8/Ryr1/Ryr2/Kcnn2/Scn1a/Pak1/Pi16/Stac2/Chrm3/Atp1a3/Kcna1/Chga/Scn2b/Scn1b/Ryr3/Adrb1/Adrb2/Slc8a1/Ar/Akap6/Rgs4/Scn4b/Adra2a/Chrnb2/Ank2/Mef2c/Casq2/Adora1/Tnnc1/Adra1b/Cacna1c/Myoc/Cacna1g/Pde4d/Kit/Kcnma1/Nos1/Gatm/Grip2/Tmod1/Fkbp1b/Tmod2/Ppp3ca/Aif1/Scn3b/Adra2c/Npy1r/Nol3/Nr4a3/Cacna1h/Smpd3/Slc8a3/Pde4b/Ada/Chrnb4/Tifab/Atp8a2/Myl4/Dock4/Met/Tnfrsf1b/Pin1/Myh6/Sulf2/Inpp5f/P2ry…
BP	GO:0072093	metanephric renal vesicle formation	4	0.936449	1.49546	0.00782551	0.00782551	0.137799	55	tags=25%, list=0%, signal=25%	Kif26b
BP	GO:0002355	detection of tumor cell	1	0.996912	1.32693	0.00785546	0.00785546	0.138204	45	tags=100%, list=0%, signal=100%	Crtam
BP	GO:0021988	olfactory lobe development	33	0.679518	1.55633	0.00786325	0.00786325	0.138218	1946	tags=36%, list=14%, signal=31%	Lhx2/Crtac1/Arx/Pax6/Uncx/Sema3a/Nr2e1/Sema7a/Slit1/Robo2/Csf1r/Robo1
MF	GO:0005250	A-type (transient outward) potassium channel activity	3	0.960389	1.46577	0.00789474	0.00789474	0.138365	331	tags=67%, list=2%, signal=65%	Kcnd2/Kcnip2
CC	GO:0099535	synapse-associated extracellular matrix	7	0.874454	1.54453	0.00793532	0.00793532	0.138365	1096	tags=86%, list=8%, signal=79%	Ncan/Tnc/Bcan/Ptprz1/Tnr/Sparcl1
CC	GO:0048788	cytoskeleton of presynaptic active zone	6	0.895501	1.53337	0.00793651	0.00793651	0.138365	1023	tags=83%, list=7%, signal=77%	Rims4/Rims1/Bsn/Rims3/Pclo
BP	GO:0001582	detection of chemical stimulus involved in sensory perception of sweet taste	1	-0.996561	-1.3283	0.00794136	0.00794136	0.138365	51	tags=100%, list=0%, signal=100%
MF	GO:0008508	bile acid:sodium symporter activity	1	-0.996421	-1.32811	0.00794136	0.00794136	0.138365	53	tags=100%, list=0%, signal=100%
MF	GO:0033041	sweet taste receptor activity	1	-0.996561	-1.3283	0.00794136	0.00794136	0.138365	51	tags=100%, list=0%, signal=100%
MF	GO:0043250	sodium-dependent organic anion transmembrane transporter activity	1	-0.996421	-1.32811	0.00794136	0.00794136	0.138365	53	tags=100%, list=0%, signal=100%
BP	GO:0043251	sodium-dependent organic anion transport	1	-0.996421	-1.32811	0.00794136	0.00794136	0.138365	53	tags=100%, list=0%, signal=100%
CC	GO:1903767	sweet taste receptor complex	1	-0.996561	-1.3283	0.00794136	0.00794136	0.138365	51	tags=100%, list=0%, signal=100%
CC	GO:1903768	taste receptor complex	1	-0.996561	-1.3283	0.00794136	0.00794136	0.138365	51	tags=100%, list=0%, signal=100%
BP	GO:0021872	forebrain generation of neurons	58	0.616006	1.49223	0.00797279	0.00797279	0.138791	2285	tags=40%, list=16%, signal=33%	Cntn2/Foxg1/Arx/Dcx/Pax6/Uncx/Lhx6/Gli3/Dlx1/Tbr1/Satb2/Sema3a/Nr2e1/Robo2/Bcl11b/B2m/Csf1r/Tfap2a/Robo1/Sox1/Gnaq/Numbl/Plxna3
CC	GO:0046658	anchored component of plasma membrane	48	0.634276	1.5112	0.00803649	0.00803649	0.139778	1112	tags=29%, list=8%, signal=27%	Cntn6/Snap25/Igsf21/Cntn2/Rtn4r/Thy1/Cd48/Ntng2/Gpc5/Prmt8/Ntng1/Rgs7bp/Dlg2/Rtn4rl2
MF	GO:0034617	tetrahydrobiopterin binding	2	-0.976415	-1.47124	0.00810407	0.00810407	0.140801	164	tags=100%, list=1%, signal=99%	Th
BP	GO:0035566	regulation of metanephros size	1	-0.996281	-1.32792	0.00814498	0.00814498	0.140801	55	tags=100%, list=0%, signal=100%
CC	GO:0046691	intracellular canaliculus	1	-0.996211	-1.32783	0.00814498	0.00814498	0.140801	56	tags=100%, list=0%, signal=100%
BP	GO:0086050	membrane repolarization during bundle of His cell action potential	1	-0.996211	-1.32783	0.00814498	0.00814498	0.140801	56	tags=100%, list=0%, signal=100%
[truncated: 1,247 more rows]

## Sheet: Legend
Dataset EV4. GSEA of GO results from full gene distribution of ABR vs AB in choroid plexus. GSEA of GO results performed on the full gene distribution between ABR and AB mice in choroid plexus. Results were filtered based on a p-value cutoff of 0.05. AB, antibiotics-treated; ABR, recolonized AB; GSEA, Gene Set Enrichment Analysis; GO, Gene Ontology.
