# Supplementary material for: Gut microbiota regulates blood‐cerebrospinal fluid barrier function and Aβ pathology
Source: EMBO J. 2023 Jul 10;42(17):e111515. doi: 10.15252/embj.2022111515 (PMC10476279; doi:10.15252/embj.2022111515)
Supplement: Supplementary file 7 — Dataset EV5 [file EMBJ-42-e111515-s011.xlsx]

## Sheet: Data
ID	Description	setSize	enrichmentScore	NES	pvalue	p.adjust	qvalues	rank	leading_edge	core_enrichment
mmu04020	Calcium signaling pathway	171	-0.620301	-1.60029	0.000100654	0.000100654	0.0019413	1562	tags=30%, list=11%, signal=27%	14814/12322/20698/11555/19882/18795/14173/18049/12426/58861/18573/70086/11556/18439/110891/12288/18682/210044/20541/228550/14164/18127/12061/18125/18751/18438/15563/18575/228785/11554/12291/11550/12323/11548/110893/12373/20192/14810/12287/239556/11514/20191/19713/18213/18752/12290/432530/12286/14816/20190/14813
mmu04080	Neuroactive ligand-receptor interaction	150	-0.629326	-1.61663	0.000100929	0.000100929	0.0019413	1277	tags=38%, list=9%, signal=35%	20287/53623/12426/11539/58861/70086/18166/14745/11556/18439/109648/110886/216643/12061/108068/18438/14803/11606/15563/13609/12267/11554/13614/30878/14405/11550/12424/11548/94226/14807/22355/11444/110637/14401/18217/12273/14406/14810/14800/12266/14806/14394/108069/14395/14799/11551/18441/12801/242425/12921/14403/14802/14816/14813/14804/268934/14399
mmu04723	Retrograde endocannabinoid signaling	126	-0.738431	-1.88442	0.000101771	0.000101771	0.0019413	1471	tags=29%, list=11%, signal=26%	14402/269060/18795/14073/53623/19094/12288/210044/68194/110886/216643/18751/14704/16519/14405/72961/14401/14406/12287/140919/14800/11514/22348/14394/18752/14395/14799/16524/432530/116837/12286/12801/14403/14802/14816/64337/14399
mmu04514	Cell adhesion molecules	99	-0.703158	-1.77279	0.000103178	0.000103178	0.0019413	1806	tags=42%, list=13%, signal=37%	20970/53321/17968/18417/15042/192167/12737/14964/241568/15894/14663/12504/20345/54419/18189/20612/14961/16414/58187/16421/50723/16409/16408/14969/11658/14960/17967/171171/207683/16728/192198/17136/12561/12550/319504/272381/21367/12524/94332/18191/80883/12555
mmu04724	Glutamatergic synapse	98	-0.737955	-1.85862	0.000103327	0.000103327	0.0019413	1922	tags=40%, list=14%, signal=34%	58234/243961/14645/18783/26558/14814/14681/26557/18795/232889/53623/12288/210044/20511/108068/18751/14704/16519/14807/110637/72961/14810/140919/14800/11514/14806/216456/18752/108069/20512/14799/432530/12286/14802/14816/64337/14813/20513/268934
mmu04713	Circadian entrainment	81	-0.686491	-1.70908	0.000104548	0.000104548	0.0019413	978	tags=28%, list=7%, signal=27%	12288/210044/18125/18751/14704/16519/12291/12323/20192/14810/19416/239556/14800/11514/20191/18752/14799/16524/432530/14802/20190/64337/14813
mmu04727	GABAergic synapse	77	-0.794863	-1.9721	0.000104855	0.000104855	0.0019413	978	tags=38%, list=7%, signal=35%	12288/210044/110886/216643/18751/14704/243616/57138/14405/14417/14401/14406/12287/14415/11514/22348/216456/14394/18752/14395/232333/432530/12286/242425/14403/14412/14411/64337/14399
mmu05032	Morphine addiction	76	-0.750445	-1.86072	0.000104965	0.000104965	0.0019413	1577	tags=39%, list=12%, signal=35%	14681/14402/18584/11539/18573/210044/110886/216643/18751/14704/18576/238871/18575/16519/14405/14401/14406/12287/11514/22348/14394/18752/14395/16524/432530/12286/242425/14403/64337/14399
mmu04911	Insulin secretion	67	-0.714149	-1.75608	0.000105887	0.000105887	0.0019413	2260	tags=39%, list=16%, signal=33%	20525/11516/11517/12671/78284/12322/16534/18795/140493/12288/210044/16514/18751/20614/12323/12424/16531/16533/11514/58802/20191/232975/18752/140492/432530/20927
mmu04721	Synaptic vesicle cycle	64	-0.754147	-1.84938	0.000106383	0.000106383	0.0019413	657	tags=34%, list=5%, signal=33%	76252/12890/20511/243616/12889/20614/382018/103967/72961/12287/56216/13429/140919/22348/20512/208898/232333/116837/12286/14412/14411/20513
mmu04720	Long-term potentiation	60	-0.697596	-1.69982	0.000107009	0.000107009	0.0019413	978	tags=23%, list=7%, signal=22%	14814/12322/18795/12288/18751/12323/14810/14800/11514/18752/14799/432530/14816/14813
mmu04929	GnRH secretion	54	-0.709769	-1.7114	0.000108378	0.000108378	0.0019413	1699	tags=33%, list=12%, signal=29%	20750/18707/16534/18795/140493/15166/12288/16514/18751/76854/16519/12291/239556/18752/16524/15165/140492/242425
mmu04730	Long-term depression	51	-0.774605	-1.85826	0.000109075	0.000109075	0.0019413	1867	tags=37%, list=14%, signal=32%	18783/14687/16000/17096/14681/18795/232889/53623/18125/18751/14800/18752/14799/12286/12921/14816/20190/19051/14804
mmu04610	Complement and coagulation cascades	45	-0.73932	-1.75224	0.000110497	0.000110497	0.0019413	1536	tags=58%, list=11%, signal=51%	18791/19124/50909/15139/12258/333883/21824/18787/74145/22370/16414/12263/16411/12061/16409/12262/12259/12260/12267/232345/12273/22371/12268/12266/15160/18793
mmu04742	Taste transduction	40	-0.773249	-1.80637	0.000112562	0.000112562	0.0019413	1665	tags=48%, list=12%, signal=42%	11418/20276/18795/56843/18573/12288/110886/15561/18575/11514/14394/14395/18441/12286/242425/14816/64337/268934/14399
mmu05150	Staphylococcus aureus infection	33	-0.779998	-1.78441	0.000115473	0.000115473	0.0019413	1326	tags=73%, list=10%, signal=66%	50909/15139/14998/16661/15894/246256/14129/20345/14961/16414/12263/14131/16409/16408/14969/12262/14960/12259/12260/14130/12267/12273/12268/12266
mmu05033	Nicotine addiction	31	-0.830328	-1.88724	0.00011655	0.00011655	0.0019413	889	tags=65%, list=6%, signal=60%	110886/216643/14405/11444/72961/14401/14406/14810/12287/140919/14800/22348/14394/14395/14799/12286/14403/14802/14813/14399
mmu04970	Salivary secretion	58	-0.699766	-1.70087	0.000214731	0.000214731	0.00337792	1562	tags=29%, list=11%, signal=26%	11555/16534/18795/11556/210044/18125/18751/11554/11550/17105/11548/20192/16531/11514/232975/18752/432530
mmu04971	Gastric acid secretion	58	-0.688023	-1.67232	0.000322096	0.000322096	0.00480021	1417	tags=22%, list=10%, signal=20%	18795/12426/210044/18751/228785/12323/16513/11514/232975/18752/16526/432530/16517
mmu00100	Steroid biosynthesis	15	0.833192	2.22415	0.000413565	0.000413565	0.00585521	1285	tags=80%, list=9%, signal=73%	13121/18194/66234/16987/13360/15490/74754/73166/20775/235293/20652/14137
mmu04512	ECM-receptor interaction	74	-0.647372	-1.6026	0.000526205	0.000526205	0.0070952	2112	tags=39%, list=15%, signal=33%	12827/16403/114249/12842/319480/20750/12833/12491/81877/12826/16772/12840/12843/12643/12834/22370/192897/16421/12835/64176/12824/21960/22371/16782/75209/21923/19699/14268/665033
mmu04961	Endocrine and other factor-regulated calcium reabsorption	44	-0.705325	-1.67082	0.000553342	0.000553342	0.00712196	1417	tags=25%, list=10%, signal=22%	18795/110891/20541/18751/110893/103967/13429/22337/232975/18752/12307
mmu04024	cAMP signaling pathway	159	-0.571737	-1.4715	0.000604473	0.000604473	0.0074418	2032	tags=29%, list=15%, signal=25%	11517/78284/21954/16890/333329/14814/12322/18578/26414/11555/18707/22353/22324/14634/53623/11539/18166/98932/15166/243270/18035/12288/109648/210044/19354/12064/15245/18576/238871/14632/11554/18479/13614/12323/22355/14810/14800/11514/20191/232975/14799/432530/242425/12921/14802/14813
mmu04261	Adrenergic signaling in cardiomyocytes	129	-0.582382	-1.48733	0.000813008	0.000813008	0.00959207	2212	tags=27%, list=16%, signal=23%	81905/54376/21924/326618/12297/78284/72930/21954/12322/12916/11555/22004/12296/18795/19094/54377/110891/12288/210044/20541/11606/11554/11550/20266/12323/11548/110893/399548/11514/20191/232975/12300/320207/432530/140723
mmu04145	Phagosome	118	-0.587376	-1.4947	0.000918367	0.000918367	0.0104017	2643	tags=36%, list=19%, signal=30%	15015/14991/66237/22154/16402/56644/22142/15040/50909/14998/21355/227613/17970/12721/12491/15042/17533/14964/22151/24088/17969/76252/246256/14129/14961/16414/22042/14131/18125/16409/14969/14960/73710/22153/13040/14130/226421/17972/20288/22152/53857/12266/12475
mmu04726	Serotonergic synapse	77	-0.630611	-1.56458	0.0011534	0.0011534	0.0125613	1577	tags=27%, list=12%, signal=24%	14681/74519/14402/18795/232889/12288/18751/14704/15563/15561/16519/11689/14401/12287/13195/16508/18752/16524/140492/12286/64337
mmu05017	Spinocerebellar ataxia	132	-0.571501	-1.4607	0.00192972	0.00192972	0.0199112	1810	tags=15%, list=13%, signal=13%	20238/14814/26414/18707/18795/53623/13131/14169/18751/65115/14810/14800/18752/14799/19699/12286/14816/20190/14813/20513
mmu04613	Neutrophil extracellular trap formation	94	-0.606538	-1.52401	0.00196891	0.00196891	0.0199112	1523	tags=23%, list=11%, signal=21%	20963/69146/18707/18795/24088/17969/246256/14129/19094/20345/19354/16414/16409/16408/18751/170743/17972/12273/22371/12266/18752/170744
mmu05322	Systemic lupus erythematosus	34	-0.707069	-1.61972	0.00253924	0.00253924	0.0247933	1254	tags=44%, list=9%, signal=40%	50909/15139/14998/246256/14129/14961/12263/14969/12262/14960/12259/12260/12268/12266/12524
mmu05414	Dilated cardiomyopathy	79	-0.615965	-1.53117	0.00282575	0.00282575	0.0261342	2212	tags=38%, list=16%, signal=32%	16399/16402/81905/54376/21924/326618/12297/16403/21954/319480/16000/22004/12296/21803/16772/54377/110891/12288/192897/210044/20541/16421/11606/11554/110893/11514/20191/12300/432530/140723
mmu04923	Regulation of lipolysis in adipocytes	45	-0.678686	-1.60853	0.00287293	0.00287293	0.0261342	2141	tags=36%, list=16%, signal=30%	66853/23945/16890/11555/18707/11539/384783/18166/11556/109648/210044/18576/11554/11770/11514/432530
mmu04072	Phospholipase D signaling pathway	125	-0.563255	-1.43664	0.00295346	0.00295346	0.0261342	1867	tags=28%, list=14%, signal=24%	19157/30955/19159/104418/380921/108071/14823/18783/271849/72318/20698/17532/13139/20963/20418/18707/14360/18795/232889/217480/216148/14127/14745/210044/108068/11606/103967/13429/110197/11514/108069/320207/432530/14816/268934
mmu04921	Oxytocin signaling pathway	127	-0.564483	-1.4407	0.00355944	0.00355944	0.0305419	1867	tags=24%, list=14%, signal=21%	18783/12322/108099/207565/14681/12296/12443/18795/232889/98932/54377/12288/210044/18127/28240/18751/228785/16519/12323/20192/12575/16515/11514/20191/18752/12300/16524/320207/432530/140723/20190
mmu04728	Dopaminergic synapse	114	-0.574337	-1.45888	0.00378168	0.00378168	0.0314945	1982	tags=24%, list=14%, signal=20%	78284/72930/12322/26414/14681/16574/18795/68566/16572/53623/19094/12288/21823/18751/14704/16519/12323/12287/13195/14800/18752/14799/16524/20265/12286/14802/64337
mmu04930	Type II diabetes mellitus	39	-0.679507	-1.58301	0.00429718	0.00429718	0.0347652	1670	tags=38%, list=12%, signal=34%	216233/26414/18707/18754/216019/12702/384783/12288/16514/12291/212032/12287/12290/12286/20927
mmu00640	Propanoate metabolism	30	0.661831	2.08243	0.00475543	0.00475543	0.0374039	2995	tags=67%, list=22%, signal=52%	68738/380660/110446/107476/20917/52665/110821/110460/97212/16832/16828/20916/100705/104776/66904/13171/80911/12040/268860/227095
mmu00785	Lipoic acid metabolism	3	0.945254	1.59033	0.00535595	0.00535595	0.0409886	714	tags=67%, list=5%, signal=63%	67164/623661
mmu04972	Pancreatic secretion	62	-0.623057	-1.52355	0.00565213	0.00565213	0.042117	1417	tags=19%, list=10%, signal=17%	18795/20287/210044/18751/12424/16531/54403/11514/20191/232975/18752/432530
mmu04371	Apelin signaling pathway	117	-0.564866	-1.43647	0.00582048	0.00582048	0.0422594	1753	tags=23%, list=13%, signal=20%	108099/20698/17532/20750/12443/18795/18754/18787/110891/210044/20541/18127/18125/14704/18576/11475/228785/30878/110893/20192/12550/11514/20191/320207/432530/20190/64337
mmu04260	Cardiac muscle contraction	67	-0.609899	-1.49973	0.007518	0.007518	0.0509943	2212	tags=27%, list=16%, signal=23%	81905/54376/21924/326618/12297/21954/22004/12296/54377/110891/12288/20541/110893/12373/20191/232975/12300/140723
mmu04061	Viral protein interaction with cytokine and cytokine receptor	37	-0.665929	-1.54315	0.00762056	0.00762056	0.0509943	1331	tags=46%, list=10%, signal=42%	230979/12978/12772/76527/21938/16186/56838/20308/16185/20305/15945/56744/17329/57266/213208/12768/252837
mmu04062	Chemokine signaling pathway	138	-0.544541	-1.39458	0.00770557	0.00770557	0.0509943	2096	tags=25%, list=15%, signal=22%	56484/20846/94176/22376/271849/17096/66102/20418/18707/140580/18795/22324/12772/17969/277360/216148/18035/56838/20308/210044/19354/15162/18751/14704/20305/18479/15945/56744/17329/57266/12768/11514/320207/432530/64337
mmu00900	Terpenoid backbone biosynthesis	21	0.684095	1.96781	0.00774393	0.00774393	0.0509943	1793	tags=62%, list=13%, signal=54%	110196/192156/319554/15357/110446/208715/52014/14593/68603/110460/17855/230709/57295
mmu04666	Fc gamma R-mediated phagocytosis	83	-0.586716	-1.46393	0.00855503	0.00855503	0.0538259	2995	tags=37%, list=22%, signal=29%	242687/30948/18717/68089/19264/234779/18753/16885/22325/17357/22376/18783/20698/17096/20963/18707/22324/232889/18754/17969/246256/14129/16331/19354/83767/15162/18751/14130/18479/218038/18752
mmu04270	Vascular smooth muscle contraction	97	-0.572791	-1.4428	0.00868217	0.00868217	0.0538259	1950	tags=27%, list=14%, signal=23%	17880/18783/18755/68458/11535/18795/232889/18754/98932/12288/210044/18751/11606/56089/11475/228785/51801/13614/11550/11548/16531/16533/11514/58802/18752/432530
mmu04540	Gap junction	73	-0.597694	-1.47798	0.00874421	0.00874421	0.0538259	1417	tags=21%, list=10%, signal=19%	18795/22151/14745/14609/210044/18751/73710/22153/11554/22152/53857/11514/18752/432530/14816
mmu01523	Antifolate resistance	25	0.619621	1.8753	0.010327	0.010327	0.0622166	1718	tags=24%, list=13%, signal=21%	16176/11684/14275/16150/13361/16151
mmu04360	Axon guidance	173	-0.521485	-1.34541	0.0111715	0.0111715	0.065902	2746	tags=32%, list=20%, signal=26%	234779/18845/20130/18846/16885/244058/13845/19057/70584/20348/20360/22065/65254/218877/20349/20562/18481/13643/14159/26456/18208/19876/12322/20564/243743/18707/13839/14360/22419/241568/20361/20359/98932/20346/19354/13638/231148/108151/20355/171171/16728/192198/13176/18479/12323/117600/210801/107448/270190/319713/13844/80883/22417/140571/13842
mmu04141	Protein processing in endoplasmic reticulum	156	0.358591	1.43741	0.0119048	0.0119048	0.0687944	3958	tags=45%, list=29%, signal=32%	64209/12282/192193/20338/14828/74126/70377/78943/116891/320011/66967/18453/22433/216197/22030/13198/67812/57377/140740/110616/99683/12304/75744/100037258/68292/218811/16430/226641/70361/67437/66435/270669/15481/13666/19106/269523/69608/80286/11911/53421/66256/81910/18415/17872/12028/17155/223455/12915/50527/59007/67475/26419/12043/13418/94232/107513/66890/17156/57743/19359/26400/13665/217379/1936…
mmu04670	Leukocyte transendothelial migration	90	-0.566687	-1.42084	0.0136104	0.0136104	0.0760471	2877	tags=33%, list=21%, signal=27%	12562/69524/234779/12741/26415/22325/17907/22330/17970/18417/12737/18707/22324/54354/15894/17969/17390/12386/98932/19094/54419/19354/16414/58187/16409/16408/18751/21838/17972/18752
mmu04672	Intestinal immune network for IgA production	23	-0.712124	-1.55485	0.013697	0.013697	0.0760471	2600	tags=57%, list=19%, signal=46%	20300/24099/17123/14998/21803/56838/14961/16421/50723/14969/14960/69583/12524
mmu04510	Focal adhesion	183	-0.514544	-1.32835	0.0147798	0.0147798	0.0804812	2449	tags=30%, list=18%, signal=25%	16399/16402/329251/22325/17907/70584/12827/18481/13866/22330/16403/12842/11796/70549/271849/170736/319480/20750/16000/26414/12833/64099/81877/20418/12826/18707/14360/12443/22324/16772/68794/216148/12840/12843/98932/12643/12834/22370/192897/19354/16421/18751/228785/12835/18479/12824/21960/22371/16782/19417/21923/18752/19699/14268/665033
mmu05412	Arrhythmogenic right ventricular cardiomyopathy	67	-0.588562	-1.44726	0.0155654	0.0155654	0.0831599	2775	tags=40%, list=20%, signal=32%	12289/53313/16480/13726/16399/16842/16402/11474/81905/54376/12297/16403/319480/12296/16772/12386/54377/110891/14609/12288/192897/20541/16421/110893/20191/12300/140723
mmu04918	Thyroid hormone synthesis	53	-0.610538	-1.46946	0.0172563	0.0172563	0.0904865	965	tags=19%, list=7%, signal=18%	18795/210044/14725/18751/14778/11514/232975/18752/11889/432530
mmu05410	Hypertrophic cardiomyopathy	73	-0.576762	-1.42622	0.0187526	0.0187526	0.0965447	2775	tags=42%, list=20%, signal=34%	12289/53313/13726/16399/16402/81905/54376/21924/326618/12297/16403/21954/108099/319480/16000/22004/12296/21803/16772/54377/110891/12288/192897/20541/16421/11606/13614/110893/20191/12300/140723
mmu04022	cGMP-PKG signaling pathway	133	-0.526543	-1.34594	0.0209222	0.0209222	0.105791	1562	tags=20%, list=11%, signal=17%	11555/18795/18754/11539/384783/98932/11556/110891/12288/210044/20541/18127/18576/228785/11554/11550/11548/110893/16531/16533/11514/58802/232975/11551/320207/432530
mmu04974	Protein digestion and absorption	68	-0.580886	-1.43023	0.0213644	0.0213644	0.106131	2250	tags=44%, list=16%, signal=37%	12819/12822/20510/12827/107581/12823/12842/12814/12831/12816/53867/12833/50934/12826/16534/77018/12840/12843/12821/12825/12834/110891/20541/12835/12824/110893/13482/69700/232975/665033
mmu04725	Cholinergic synapse	93	-0.548791	-1.37852	0.0255932	0.0255932	0.124947	1999	tags=27%, list=15%, signal=23%	12671/78284/12322/11423/226922/14681/18707/14360/18795/12288/210044/18751/14704/16519/12323/11444/16515/12287/16536/11514/18752/320207/432530/12286/64337
mmu00020	Citrate cycle (TCA cycle)	28	0.528685	1.63789	0.0301282	0.0301282	0.144594	5845	tags=82%, list=43%, signal=47%	20917/15926/11428/269951/66945/20916/235339/67834/104112/18563/11429/17449/18293/66052/66925/14194/67680/13382/15929/239017/68263/12974/18597
mmu04976	Bile secretion	51	-0.588753	-1.41241	0.0355585	0.0355585	0.163025	2260	tags=27%, list=16%, signal=23%	20525/20537/18669/27409/394432/20287/18671/210044/54403/11514/232975/11829/140492/432530
mmu05320	Autoimmune thyroid disease	17	-0.711359	-1.48536	0.0356959	0.0356959	0.163025	2643	tags=71%, list=19%, signal=57%	15015/14991/15040/14998/15042/14964/14102/14939/14961/14969/14960/12524
mmu05330	Allograft rejection	17	-0.711359	-1.48536	0.0356959	0.0356959	0.163025	2643	tags=71%, list=19%, signal=57%	15015/14991/15040/14998/15042/14964/14102/14939/14961/14969/14960/12524
mmu04664	Fc epsilon RI signaling pathway	53	-0.582035	-1.40086	0.0384198	0.0384198	0.17268	2746	tags=36%, list=20%, signal=29%	234779/12229/26415/22325/18783/26414/17096/20963/18707/14360/22324/232889/14127/19094/16331/19354/11690/16822/11689
mmu00512	Mucin type O-glycan biosynthesis	24	-0.664189	-1.45914	0.0414943	0.0414943	0.178761	1713	tags=42%, list=12%, signal=37%	20447/56336/72297/207839/20442/71685/108760/14537/270049/271786
mmu04650	Natural killer cell mediated cytotoxicity	70	-0.555557	-1.36943	0.0415477	0.0415477	0.178761	1871	tags=34%, list=14%, signal=30%	15170/271849/24055/20963/20418/18707/14360/14964/22324/15894/216148/246256/14127/12506/14102/14939/19354/16414/22177/16408/18751/16822/18479/18752
mmu00604	Glycosphingolipid biosynthesis - ganglio series	15	-0.721065	-1.47355	0.0416667	0.0416667	0.178761	1333	tags=40%, list=10%, signal=36%	20447/20442/26938/20449/14421/225742
mmu03460	Fanconi anemia pathway	42	0.445314	1.50129	0.0473098	0.0473098	0.199943	3048	tags=40%, list=22%, signal=32%	15205/233826/272158/208836/71718/100040608/104806/56210/330554/18861/230484/75764/19714/17350/21976/245000/21975
mmu04740	Olfactory transduction	38	-0.601498	-1.39697	0.0481053	0.0481053	0.200315	1877	tags=29%, list=14%, signal=25%	333329/12322/238384/18573/110891/20541/243634/18575/12323/110893/64337

## Sheet: Legend
Dataset EV5. GSEA of KEGG results from full gene distribution of AB vs SPF in choroid plexus. GSEA of KEGG results performed on the full gene distribution between AB and SPF mice in choroid plexus. Results were filtered based on a p-value cutoff of 0.05, a minimum GeneSetSize of 3 and a maximum GeneSetSize of 800. AB, antibiotics-treated; GSEA, Gene Set Enrichment Analysis; KEGG, Kyoto Encycloped…
