# Supplementary material for: Gut microbiota regulates blood‐cerebrospinal fluid barrier function and Aβ pathology
Source: EMBO J. 2023 Jul 10;42(17):e111515. doi: 10.15252/embj.2022111515 (PMC10476279; doi:10.15252/embj.2022111515)
Supplement: Supplementary file 8 — Source Data for Expanded View and Appendix [file EMBJ-42-e111515-s001.zip]

Archive with 12 entries (12 files):
- Source Data for Appendix Figure S10B.xlsx
- Source Data for Appendix Figure S11B.xlsx
- Source Data for Appendix Figure S12.zip
- Source Data for Appendix Figure S1B.xlsx
- Source Data for Appendix Figure S3.xlsx
- Source Data for Appendix Figure S4B.xlsx
- Source Data for Appendix Figure S5B.xlsx
- Source Data for Appendix Figure S6B.xlsx
- Source Data for Appendix Figure S7.xlsx
- Source Data for Appendix Figure S8.zip
- Source Data for Appendix Figure S9.zip
- Source_Data_for_Expanded_View.zip
