# Supplementary material for: Gut microbiota regulates blood‐cerebrospinal fluid barrier function and Aβ pathology
Source: EMBO J. 2023 Jul 10;42(17):e111515. doi: 10.15252/embj.2022111515 (PMC10476279; doi:10.15252/embj.2022111515)
Supplement: Supplementary file 8 — Source Data for Expanded View and Appendix [file EMBJ-42-e111515-s001.zip › Source Data for Appendix Figure S10B.xlsx]

## Sheet: Appendix Figure S10
Appendix Figure S10B
	PBS	Propionate	Butyrate		Statistical test: one-way ANOVA with Bonferroni's multiple comparisons test
Number of astrocyte in olfactory bulb	108.45	112.969	67.7813		Number of astrocyte in olfactory bulb		Mean Diff.	95.00% CI of diff.	Significant?	Summary	Adjusted P Value
	81.3375	90.3751	88.1157			PBS vs. Propionate	10.85	-15.82 to 37.51	No	ns	0.841
	99.4126	79.0782	94.8938			PBS vs. Butyrate	6.326	-20.34 to 32.99	No	ns	>0.9999
	117.488	81.3375	108.45			Propionate vs. Butyrate	-4.519	-31.18 to 22.14	No	ns	>0.9999
	97.1532	85.8563	112.969
Appendix Figure S10B
	PBS	Propionate	Butyrate		Statistical test: one-way ANOVA with Bonferroni's multiple comparisons test
Number of astrocyte in cortex	146.859	137.822	146.859		Number of astrocyte in cortex		Mean Diff.	95.00% CI of diff.	Significant?	Summary	Adjusted P Value
	158.156	108.45	135.563			PBS vs. Propionate	17.62	-15.54 to 50.79	No	ns	0.4964
	122.006	135.563	117.488			PBS vs. Butyrate	9.941	-23.23 to 43.11	No	ns	>0.9999
	140.081	90.3751	110.709			Propionate vs. Butyrate	-7.682	-40.85 to 25.48	No	ns	>0.9999
	106.191	112.969	112.969
Appendix Figure S10B
	PBS	Propionate	Butyrate		Statistical test: one-way ANOVA with Bonferroni's multiple comparisons test
Number of astrocyte in hippocampus	135.928	122.127	131.629		Number of astrocyte in hippocampus		Mean Diff.	95.00% CI of diff.	Significant?	Summary	Adjusted P Value
	109.683	111.719	100.86			PBS vs. Propionate	9.367	-9.607 to 28.34	No	ns	0.5854
	123.937	116.697	104.027			PBS vs. Butyrate	8.38	-10.59 to 27.35	No	ns	0.7294
	126.652	100.181	118.281			Propionate vs. Butyrate	-0.9864	-19.96 to 17.99	No	ns	>0.9999
	110.136	108.778	109.638
Appendix Figure S10B
	PBS	Propionate	Butyrate		Statistical test: one-way ANOVA with Bonferroni's multiple comparisons test
Number of astrocyte in striatum	117.488	108.45	112.969		Number of astrocyte in striatum		Mean Diff.	95.00% CI of diff.	Significant?	Summary	Adjusted P Value
	94.8938	122.006	92.6344			PBS vs. Propionate	5.423	-13.49 to 24.33	No	ns	>0.9999
	108.45	103.931	101.672			PBS vs. Butyrate	4.067	-14.84 to 22.98	No	ns	>0.9999
	124.266	90.3751	108.45			Propionate vs. Butyrate	-1.356	-20.26 to 17.55	No	ns	>0.9999
	106.191	99.4126	115.228
Appendix Figure S10B
	PBS	Propionate	Butyrate		Statistical test: one-way ANOVA with Bonferroni's multiple comparisons test
Number of astrocyte in cerebellum	79.1855	56.5611	72.3982		Number of astrocyte in cerebellum		Mean Diff.	95.00% CI of diff.	Significant?	Summary	Adjusted P Value
	61.086	74.6606	65.6109			PBS vs. Propionate	11.31	-5.054 to 27.68	No	ns	0.2363
	88.2353	58.8235	67.8733			PBS vs. Butyrate	5.882	-10.48 to 22.25	No	ns	>0.9999
	67.8733	52.0362	58.8235			Propionate vs. Butyrate	-5.43	-21.80 to 10.94	No	ns	>0.9999
	58.8235	56.5611	61.086
