# Supplementary material for: Gut microbiota regulates blood‐cerebrospinal fluid barrier function and Aβ pathology
Source: EMBO J. 2023 Jul 10;42(17):e111515. doi: 10.15252/embj.2022111515 (PMC10476279; doi:10.15252/embj.2022111515)
Supplement: Supplementary file 8 — Source Data for Expanded View and Appendix [file EMBJ-42-e111515-s001.zip › Source Data for Appendix Figure S11B.xlsx]

## Sheet: Appendix Figure S11B
Appendix Figure S11B
	PBS	Propionate	Butyrate		Statistical test: one-way ANOVA with Bonferroni's multiple comparisons test
Number of astrocyte in olfactory bulb	88.6	92.9	87.9		Number of astrocyte in olfactory bulb		Mean Diff.	95.00% CI of diff.	Significant?	Summary	Adjusted P Value
	93.5	90.4	73.8			PBS vs. Propionate	1.58	-11.18 to 14.34	No	ns	>0.9999
	79.6	79.2	92.1			PBS vs. Butyrate	2.2	-10.56 to 14.96	No	ns	>0.9999
	97.3	82.2	89.6			Propionate vs. Butyrate	0.62	-12.14 to 13.38	No	ns	>0.9999
	77.8	84.2	82.4
Appendix Figure S11B
	PBS	Propionate	Butyrate		Statistical test: one-way ANOVA with Bonferroni's multiple comparisons test
Number of astrocyte in cortex	16.3	14.3	18.1		Number of astrocyte in cortex		Mean Diff.	95.00% CI of diff.	Significant?	Summary	Adjusted P Value
	14.5	16.6	17.8			PBS vs. Propionate	1.32	-3.282 to 5.922	No	ns	>0.9999
	20.8	21.4	16.2			PBS vs. Butyrate	0.92	-3.682 to 5.522	No	ns	>0.9999
	16.2	14.4	14.5			Propionate vs. Butyrate	-0.4	-5.002 to 4.202	No	ns	>0.9999
	17.9	12.4	14.5
Appendix Figure S11B
	PBS	Propionate	Butyrate		Statistical test: one-way ANOVA with Bonferroni's multiple comparisons test
Number of astrocyte in hippocampus	115.3	102.4	106.5		Number of astrocyte in oippocampus		Mean Diff.	95.00% CI of diff.	Significant?	Summary	Adjusted P Value
	106.9	112.5	99.638			PBS vs. Propionate	6.26	-6.992 to 19.51	No	ns	0.6412
	121.3	96.8	104.7			PBS vs. Butyrate	3.972	-9.280 to 17.22	No	ns	>0.9999
	96.7	100.5	98.5			Propionate vs. Butyrate	-2.288	-15.54 to 10.96	No	ns	>0.9999
	101.6	98.3	112.6
Appendix Figure S11B
	PBS	Propionate	Butyrate		Statistical test: one-way ANOVA with Bonferroni's multiple comparisons test
Number of astrocyte in striatum	37.8	48.1	52.8		Number of astrocyte in striatum		Mean Diff.	95.00% CI of diff.	Significant?	Summary	Adjusted P Value
	48.9	27.2	32.3			PBS vs. Propionate	-0.44	-16.85 to 15.97	No	ns	>0.9999
	52.1	40.4	31.4			PBS vs. Butyrate	5.9	-10.51 to 22.31	No	ns	>0.9999
	34.6	57.7	38.6			Propionate vs. Butyrate	6.34	-10.07 to 22.75	No	ns	0.9119
	46.4	48.6	35.2
Appendix Figure S11B
	PBS	Propionate	Butyrate		Statistical test: one-way ANOVA with Bonferroni's multiple comparisons test
Number of astrocyte in cerebellum	54.2	51.5	65.9		Number of astrocyte in cerebellum		Mean Diff.	95.00% CI of diff.	Significant?	Summary	Adjusted P Value
	56.7	49.3	47.6			PBS vs. Propionate	5.84	-4.358 to 16.04	No	ns	0.4123
	53.9	53.4	52.8			PBS vs. Butyrate	2.88	-7.318 to 13.08	No	ns	>0.9999
	62.3	41.7	53.5			Propionate vs. Butyrate	-2.96	-13.16 to 7.238	No	ns	>0.9999
	53.8	55.8	46.7
