# Supplementary material for: Gut microbiota regulates blood‐cerebrospinal fluid barrier function and Aβ pathology
Source: EMBO J. 2023 Jul 10;42(17):e111515. doi: 10.15252/embj.2022111515 (PMC10476279; doi:10.15252/embj.2022111515)
Supplement: Supplementary file 8 — Source Data for Expanded View and Appendix [file EMBJ-42-e111515-s001.zip › Source Data for Appendix Figure S1B.xlsx]

## Sheet: Appendix Figure S1B
Appendix Figure S1B	SPF	AB		Unpaired t test
Cecal weight (% of body weight)	1.51	7.83		P value	<0.0001
	1.76	8.79		P value summary	****
	2.03	9.23		Significantly different (P < 0.05)?	Yes
	1.93	6.84		One- or two-tailed P value?	Two-tailed
	1.57	8.61		t, df	t=19.07 df=11
	2.11
	1.54
	1.63
