# Supplementary material for: Gut microbiota regulates blood‐cerebrospinal fluid barrier function and Aβ pathology
Source: EMBO J. 2023 Jul 10;42(17):e111515. doi: 10.15252/embj.2022111515 (PMC10476279; doi:10.15252/embj.2022111515)
Supplement: Supplementary file 8 — Source Data for Expanded View and Appendix [file EMBJ-42-e111515-s001.zip › Source Data for Appendix Figure S3.xlsx]

## Sheet: Appendix Figure S3
Appendix Figure S3	SPF	AB		Unpaired t test
Acss1	0.916347	1.31633		P value	0.0786
	0.985047	1.03051		P value summary	ns
	1.07092	1.01031		Significantly different (P < 0.05)?	No
	0.946656	1.24267		One- or two-tailed P value?	Two-tailed
	1.08103	1.69731		t, df	t=2.015 df=8
Appendix Figure S3	SPF	AB		Unpaired t test
Acss3	0.96885	0.924824		P value	0.2142
	1.12754	1.28618		P value summary	ns
	0.884342	1.10499		Significantly different (P < 0.05)?	No
	0.856965	1.37001		One- or two-tailed P value?	Two-tailed
	1.1623	1.01374		t, df	t=1.349 df=8
Appendix Figure S3	SPF	AB		Unpaired t test
Acat1	1.09347	1.14638		P value	0.036
	0.961199	1.12875		P value summary	*
	0.970018	1.02293		Significantly different (P < 0.05)?	Yes
	0.908289	1.10229		One- or two-tailed P value?	Two-tailed
	1.06702	1.11111		t, df	t=2.516 df=8
Appendix Figure S3	SPF	AB		Unpaired t test
Acaca	1.05605	1.19821		P value	0.0591
	1.02559	1.03574		P value summary	ns
	0.989033	1.06621		Significantly different (P < 0.05)?	No
	0.903737	1.0459		One- or two-tailed P value?	Two-tailed
	1.02559	1.08651		t, df	t=2.199 df=8
Appendix Figure S3	SPF	AB		Unpaired t test
Suclg2	1.21976	0.975808		P value	0.2743
	1.00427	1.46371		P value summary	ns
	0.899573	1.09778		Significantly different (P < 0.05)?	No
	1.01342	0.997154		One- or two-tailed P value?	Two-tailed
	0.86298	1.09778		t, df	t=1.174 df=8
