# Supplementary material for: Gut microbiota regulates blood‐cerebrospinal fluid barrier function and Aβ pathology
Source: EMBO J. 2023 Jul 10;42(17):e111515. doi: 10.15252/embj.2022111515 (PMC10476279; doi:10.15252/embj.2022111515)
Supplement: Supplementary file 8 — Source Data for Expanded View and Appendix [file EMBJ-42-e111515-s001.zip › Source Data for Appendix Figure S4B.xlsx]

## Sheet: Appendix Figure S4B
Appendix Figure S4B
		PBS			LPS
TEER	PBS	95.37	99.66	92.07	54.78	47.52	57.09
	Propionate (0.1 μM)	93.72	104.94	95.37	66.66	75.24	77.88
	Propionate (1 μM)	106.26	105.93	101.64	81.84	85.14	83.49
	Propionate (10 μM)	89.1	98.34	94.71	85.14	86.79	81.18
	Butyrate (0.1 μM)	89.43	98.34	101.97	53.46	67.32	69.3
	Butyrate (1 μM)	104.28	95.7	105.6	75.24	68.64	68.31
	Butyrate (10 μM)	89.1	98.34	96.36	70.29	62.04	66.33
Statistical test: two-way ANOVA with Bonferroni's multiple comparisons test
	Mean Diff.	95.00% CI of diff.	Significant?	Summary	Adjusted P Value
PBS:PBS vs. PBS:LPS	42.57	26.63 to 58.51	Yes	****	<0.0001
PBS:PBS vs. Propionate (0.1 μM):PBS	-2.31	-18.25 to 13.63	No	ns	>0.9999
PBS:PBS vs. Propionate (0.1 μM):LPS	22.44	6.499 to 38.38	Yes	***	0.0007
PBS:PBS vs. Propionate (1 μM):PBS	-8.91	-24.85 to 7.031	No	ns	>0.9999
PBS:PBS vs. Propionate (1 μM):LPS	12.21	-3.731 to 28.15	No	ns	0.5278
PBS:PBS vs. Propionate (10 μM):PBS	1.65	-14.29 to 17.59	No	ns	>0.9999
PBS:PBS vs. Propionate (10 μM):LPS	11.33	-4.611 to 27.27	No	ns	0.8915
PBS:PBS vs. Butyrate (0.1 μM):PBS	-0.88	-16.82 to 15.06	No	ns	>0.9999
PBS:PBS vs. Butyrate (0.1 μM):LPS	32.34	16.4 to 48.28	Yes	****	<0.0001
PBS:PBS vs. Butyrate (1 μM):PBS	-6.16	-22.1 to 9.781	No	ns	>0.9999
PBS:PBS vs. Butyrate (1 μM):LPS	24.97	9.029 to 40.91	Yes	***	0.0001
PBS:PBS vs. Butyrate (10 μM):PBS	1.1	-14.84 to 17.04	No	ns	>0.9999
PBS:PBS vs. Butyrate (10 μM):LPS	29.48	13.54 to 45.42	Yes	****	<0.0001
PBS:LPS vs. Propionate (0.1 μM):PBS	-44.88	-60.82 to -28.94	Yes	****	<0.0001
PBS:LPS vs. Propionate (0.1 μM):LPS	-20.13	-36.07 to -4.189	Yes	**	0.0031
PBS:LPS vs. Propionate (1 μM):PBS	-51.48	-67.42 to -35.54	Yes	****	<0.0001
PBS:LPS vs. Propionate (1 μM):LPS	-30.36	-46.3 to -14.42	Yes	****	<0.0001
PBS:LPS vs. Propionate (10 μM):PBS	-40.92	-56.86 to -24.98	Yes	****	<0.0001
PBS:LPS vs. Propionate (10 μM):LPS	-31.24	-47.18 to -15.3	Yes	****	<0.0001
PBS:LPS vs. Butyrate (0.1 μM):PBS	-43.45	-59.39 to -27.51	Yes	****	<0.0001
PBS:LPS vs. Butyrate (0.1 μM):LPS	-10.23	-26.17 to 5.711	No	ns	>0.9999
PBS:LPS vs. Butyrate (1 μM):PBS	-48.73	-64.67 to -32.79	Yes	****	<0.0001
PBS:LPS vs. Butyrate (1 μM):LPS	-17.6	-33.54 to -1.659	Yes	*	0.0168
PBS:LPS vs. Butyrate (10 μM):PBS	-41.47	-57.41 to -25.53	Yes	****	<0.0001
PBS:LPS vs. Butyrate (10 μM):LPS	-13.09	-29.03 to 2.851	No	ns	0.308
Propionate (0.1 μM):PBS vs. Propionate (0.1 μM):LPS	24.75	8.809 to 40.69	Yes	***	0.0001
Propionate (0.1 μM):PBS vs. Propionate (1 μM):PBS	-6.6	-22.54 to 9.341	No	ns	>0.9999
Propionate (0.1 μM):PBS vs. Propionate (1 μM):LPS	14.52	-1.421 to 30.46	No	ns	0.1252
Propionate (0.1 μM):PBS vs. Propionate (10 μM):PBS	3.96	-11.98 to 19.9	No	ns	>0.9999
Propionate (0.1 μM):PBS vs. Propionate (10 μM):LPS	13.64	-2.301 to 29.58	No	ns	0.2186
Propionate (0.1 μM):PBS vs. Butyrate (0.1 μM):PBS	1.43	-14.51 to 17.37	No	ns	>0.9999
Propionate (0.1 μM):PBS vs. Butyrate (0.1 μM):LPS	34.65	18.71 to 50.59	Yes	****	<0.0001
Propionate (0.1 μM):PBS vs. Butyrate (1 μM):PBS	-3.85	-19.79 to 12.09	No	ns	>0.9999
Propionate (0.1 μM):PBS vs. Butyrate (1 μM):LPS	27.28	11.34 to 43.22	Yes	****	<0.0001
Propionate (0.1 μM):PBS vs. Butyrate (10 μM):PBS	3.41	-12.53 to 19.35	No	ns	>0.9999
Propionate (0.1 μM):PBS vs. Butyrate (10 μM):LPS	31.79	15.85 to 47.73	Yes	****	<0.0001
Propionate (0.1 μM):LPS vs. Propionate (1 μM):PBS	-31.35	-47.29 to -15.41	Yes	****	<0.0001
Propionate (0.1 μM):LPS vs. Propionate (1 μM):LPS	-10.23	-26.17 to 5.711	No	ns	>0.9999
Propionate (0.1 μM):LPS vs. Propionate (10 μM):PBS	-20.79	-36.73 to -4.849	Yes	**	0.002
Propionate (0.1 μM):LPS vs. Propionate (10 μM):LPS	-11.11	-27.05 to 4.831	No	ns	>0.9999
Propionate (0.1 μM):LPS vs. Butyrate (0.1 μM):PBS	-23.32	-39.26 to -7.379	Yes	***	0.0004
Propionate (0.1 μM):LPS vs. Butyrate (0.1 μM):LPS	9.9	-6.041 to 25.84	No	ns	>0.9999
Propionate (0.1 μM):LPS vs. Butyrate (1 μM):PBS	-28.6	-44.54 to -12.66	Yes	****	<0.0001
Propionate (0.1 μM):LPS vs. Butyrate (1 μM):LPS	2.53	-13.41 to 18.47	No	ns	>0.9999
Propionate (0.1 μM):LPS vs. Butyrate (10 μM):PBS	-21.34	-37.28 to -5.399	Yes	**	0.0014
Propionate (0.1 μM):LPS vs. Butyrate (10 μM):LPS	7.04	-8.901 to 22.98	No	ns	>0.9999
Propionate (1 μM):PBS vs. Propionate (1 μM):LPS	21.12	5.179 to 37.06	Yes	**	0.0016
Propionate (1 μM):PBS vs. Propionate (10 μM):PBS	10.56	-5.381 to 26.5	No	ns	>0.9999
Propionate (1 μM):PBS vs. Propionate (10 μM):LPS	20.24	4.299 to 36.18	Yes	**	0.0029
Propionate (1 μM):PBS vs. Butyrate (0.1 μM):PBS	8.03	-7.911 to 23.97	No	ns	>0.9999
Propionate (1 μM):PBS vs. Butyrate (0.1 μM):LPS	41.25	25.31 to 57.19	Yes	****	<0.0001
Propionate (1 μM):PBS vs. Butyrate (1 μM):PBS	2.75	-13.19 to 18.69	No	ns	>0.9999
Propionate (1 μM):PBS vs. Butyrate (1 μM):LPS	33.88	17.94 to 49.82	Yes	****	<0.0001
Propionate (1 μM):PBS vs. Butyrate (10 μM):PBS	10.01	-5.931 to 25.95	No	ns	>0.9999
Propionate (1 μM):PBS vs. Butyrate (10 μM):LPS	38.39	22.45 to 54.33	Yes	****	<0.0001
Propionate (1 μM):LPS vs. Propionate (10 μM):PBS	-10.56	-26.5 to 5.381	No	ns	>0.9999
Propionate (1 μM):LPS vs. Propionate (10 μM):LPS	-0.88	-16.82 to 15.06	No	ns	>0.9999
Propionate (1 μM):LPS vs. Butyrate (0.1 μM):PBS	-13.09	-29.03 to 2.851	No	ns	0.308
Propionate (1 μM):LPS vs. Butyrate (0.1 μM):LPS	20.13	4.189 to 36.07	Yes	**	0.0031
Propionate (1 μM):LPS vs. Butyrate (1 μM):PBS	-18.37	-34.31 to -2.429	Yes	*	0.01
Propionate (1 μM):LPS vs. Butyrate (1 μM):LPS	12.76	-3.181 to 28.7	No	ns	0.3775
Propionate (1 μM):LPS vs. Butyrate (10 μM):PBS	-11.11	-27.05 to 4.831	No	ns	>0.9999
Propionate (1 μM):LPS vs. Butyrate (10 μM):LPS	17.27	1.329 to 33.21	Yes	*	0.0209
Propionate (10 μM):PBS vs. Propionate (10 μM):LPS	9.68	-6.261 to 25.62	No	ns	>0.9999
Propionate (10 μM):PBS vs. Butyrate (0.1 μM):PBS	-2.53	-18.47 to 13.41	No	ns	>0.9999
Propionate (10 μM):PBS vs. Butyrate (0.1 μM):LPS	30.69	14.75 to 46.63	Yes	****	<0.0001
Propionate (10 μM):PBS vs. Butyrate (1 μM):PBS	-7.81	-23.75 to 8.131	No	ns	>0.9999
Propionate (10 μM):PBS vs. Butyrate (1 μM):LPS	23.32	7.379 to 39.26	Yes	***	0.0004
Propionate (10 μM):PBS vs. Butyrate (10 μM):PBS	-0.55	-16.49 to 15.39	No	ns	>0.9999
Propionate (10 μM):PBS vs. Butyrate (10 μM):LPS	27.83	11.89 to 43.77	Yes	****	<0.0001
Propionate (10 μM):LPS vs. Butyrate (0.1 μM):PBS	-12.21	-28.15 to 3.731	No	ns	0.5278
Propionate (10 μM):LPS vs. Butyrate (0.1 μM):LPS	21.01	5.069 to 36.95	Yes	**	0.0017
Propionate (10 μM):LPS vs. Butyrate (1 μM):PBS	-17.49	-33.43 to -1.549	Yes	*	0.018
Propionate (10 μM):LPS vs. Butyrate (1 μM):LPS	13.64	-2.301 to 29.58	No	ns	0.2186
Propionate (10 μM):LPS vs. Butyrate (10 μM):PBS	-10.23	-26.17 to 5.711	No	ns	>0.9999
Propionate (10 μM):LPS vs. Butyrate (10 μM):LPS	18.15	2.209 to 34.09	Yes	*	0.0116
Butyrate (0.1 μM):PBS vs. Butyrate (0.1 μM):LPS	33.22	17.28 to 49.16	Yes	****	<0.0001
Butyrate (0.1 μM):PBS vs. Butyrate (1 μM):PBS	-5.28	-21.22 to 10.66	No	ns	>0.9999
Butyrate (0.1 μM):PBS vs. Butyrate (1 μM):LPS	25.85	9.909 to 41.79	Yes	****	<0.0001
Butyrate (0.1 μM):PBS vs. Butyrate (10 μM):PBS	1.98	-13.96 to 17.92	No	ns	>0.9999
Butyrate (0.1 μM):PBS vs. Butyrate (10 μM):LPS	30.36	14.42 to 46.3	Yes	****	<0.0001
Butyrate (0.1 μM):LPS vs. Butyrate (1 μM):PBS	-38.5	-54.44 to -22.56	Yes	****	<0.0001
Butyrate (0.1 μM):LPS vs. Butyrate (1 μM):LPS	-7.37	-23.31 to 8.571	No	ns	>0.9999
Butyrate (0.1 μM):LPS vs. Butyrate (10 μM):PBS	-31.24	-47.18 to -15.3	Yes	****	<0.0001
Butyrate (0.1 μM):LPS vs. Butyrate (10 μM):LPS	-2.86	-18.8 to 13.08	No	ns	>0.9999
Butyrate (1 μM):PBS vs. Butyrate (1 μM):LPS	31.13	15.19 to 47.07	Yes	****	<0.0001
Butyrate (1 μM):PBS vs. Butyrate (10 μM):PBS	7.26	-8.681 to 23.2	No	ns	>0.9999
Butyrate (1 μM):PBS vs. Butyrate (10 μM):LPS	35.64	19.7 to 51.58	Yes	****	<0.0001
Butyrate (1 μM):LPS vs. Butyrate (10 μM):PBS	-23.87	-39.81 to -7.929	Yes	***	0.0003
Butyrate (1 μM):LPS vs. Butyrate (10 μM):LPS	4.51	-11.43 to 20.45	No	ns	>0.9999
Butyrate (10 μM):PBS vs. Butyrate (10 μM):LPS	28.38	12.44 to 44.32	Yes	****	<0.0001
Appendix Figure S4B
		PBS			LPS
70 kDa FITC-dextran leakage (%)	PBS	1.2775	1.31	1.3275	2.22	2.39	2.2375
	Propionate (0.1 μM)	1.345	1.2825	1.3525	1.8725	1.9225	1.905
	Propionate (1 μM)	1.285	1.435	1.3575	1.755	1.815	1.7775
	Propionate (10 μM)	1.2575	1.24	1.22	1.7125	1.7325	1.6975
	Butyrate (0.1 μM)	1.31	1.3075	1.315	1.9875	2.355	2.035
	Butyrate (1 μM)	1.325	1.335	1.3225	1.955	1.745	1.9625
	Butyrate (10 μM)	1.2575	1.25	1.2525	1.705	2.07	2.2375
Statistical test: two-way ANOVA with Bonferroni's multiple comparisons test
	Mean Diff.	95.00% CI of diff.	Significant?	Summary	Adjusted P Value
PBS:PBS vs. PBS:LPS	-0.9775	-1.305 to -0.65	Yes	****	<0.0001
PBS:PBS vs. Propionate (0.1 μM):PBS	-0.02167	-0.3492 to 0.3059	No	ns	>0.9999
PBS:PBS vs. Propionate (0.1 μM):LPS	-0.595	-0.9225 to -0.2675	Yes	****	<0.0001
PBS:PBS vs. Propionate (1 μM):PBS	-0.05417	-0.3817 to 0.2734	No	ns	>0.9999
PBS:PBS vs. Propionate (1 μM):LPS	-0.4775	-0.805 to -0.15	Yes	***	0.0004
PBS:PBS vs. Propionate (10 μM):PBS	0.06583	-0.2617 to 0.3934	No	ns	>0.9999
PBS:PBS vs. Propionate (10 μM):LPS	-0.4092	-0.7367 to -0.08165	Yes	**	0.0036
PBS:PBS vs. Butyrate (0.1 μM):PBS	-0.005833	-0.3334 to 0.3217	No	ns	>0.9999
PBS:PBS vs. Butyrate (0.1 μM):LPS	-0.8208	-1.148 to -0.4933	Yes	****	<0.0001
PBS:PBS vs. Butyrate (1 μM):PBS	-0.0225	-0.35 to 0.305	No	ns	>0.9999
PBS:PBS vs. Butyrate (1 μM):LPS	-0.5825	-0.91 to -0.255	Yes	****	<0.0001
PBS:PBS vs. Butyrate (10 μM):PBS	0.05167	-0.2759 to 0.3792	No	ns	>0.9999
PBS:PBS vs. Butyrate (10 μM):LPS	-0.6992	-1.027 to -0.3716	Yes	****	<0.0001
PBS:LPS vs. Propionate (0.1 μM):PBS	0.9558	0.6283 to 1.283	Yes	****	<0.0001
PBS:LPS vs. Propionate (0.1 μM):LPS	0.3825	0.05498 to 0.71	Yes	**	0.0085
PBS:LPS vs. Propionate (1 μM):PBS	0.9233	0.5958 to 1.251	Yes	****	<0.0001
PBS:LPS vs. Propionate (1 μM):LPS	0.5	0.1725 to 0.8275	Yes	***	0.0002
PBS:LPS vs. Propionate (10 μM):PBS	1.043	0.7158 to 1.371	Yes	****	<0.0001
PBS:LPS vs. Propionate (10 μM):LPS	0.5683	0.2408 to 0.8959	Yes	****	<0.0001
PBS:LPS vs. Butyrate (0.1 μM):PBS	0.9717	0.6441 to 1.299	Yes	****	<0.0001
PBS:LPS vs. Butyrate (0.1 μM):LPS	0.1567	-0.1709 to 0.4842	No	ns	>0.9999
PBS:LPS vs. Butyrate (1 μM):PBS	0.955	0.6275 to 1.283	Yes	****	<0.0001
PBS:LPS vs. Butyrate (1 μM):LPS	0.395	0.06748 to 0.7225	Yes	**	0.0057
PBS:LPS vs. Butyrate (10 μM):PBS	1.029	0.7016 to 1.357	Yes	****	<0.0001
PBS:LPS vs. Butyrate (10 μM):LPS	0.2783	-0.04919 to 0.6059	No	ns	0.2318
Propionate (0.1 μM):PBS vs. Propionate (0.1 μM):LPS	-0.5733	-0.9009 to -0.2458	Yes	****	<0.0001
Propionate (0.1 μM):PBS vs. Propionate (1 μM):PBS	-0.0325	-0.36 to 0.295	No	ns	>0.9999
Propionate (0.1 μM):PBS vs. Propionate (1 μM):LPS	-0.4558	-0.7834 to -0.1283	Yes	***	0.0008
Propionate (0.1 μM):PBS vs. Propionate (10 μM):PBS	0.0875	-0.24 to 0.415	No	ns	>0.9999
Propionate (0.1 μM):PBS vs. Propionate (10 μM):LPS	-0.3875	-0.715 to -0.05998	Yes	**	0.0072
Propionate (0.1 μM):PBS vs. Butyrate (0.1 μM):PBS	0.01583	-0.3117 to 0.3434	No	ns	>0.9999
Propionate (0.1 μM):PBS vs. Butyrate (0.1 μM):LPS	-0.7992	-1.127 to -0.4716	Yes	****	<0.0001
Propionate (0.1 μM):PBS vs. Butyrate (1 μM):PBS	-0.0008333	-0.3284 to 0.3267	No	ns	>0.9999
Propionate (0.1 μM):PBS vs. Butyrate (1 μM):LPS	-0.5608	-0.8884 to -0.2333	Yes	****	<0.0001
Propionate (0.1 μM):PBS vs. Butyrate (10 μM):PBS	0.07333	-0.2542 to 0.4009	No	ns	>0.9999
Propionate (0.1 μM):PBS vs. Butyrate (10 μM):LPS	-0.6775	-1.005 to -0.35	Yes	****	<0.0001
Propionate (0.1 μM):LPS vs. Propionate (1 μM):PBS	0.5408	0.2133 to 0.8684	Yes	****	<0.0001
Propionate (0.1 μM):LPS vs. Propionate (1 μM):LPS	0.1175	-0.21 to 0.445	No	ns	>0.9999
Propionate (0.1 μM):LPS vs. Propionate (10 μM):PBS	0.6608	0.3333 to 0.9884	Yes	****	<0.0001
Propionate (0.1 μM):LPS vs. Propionate (10 μM):LPS	0.1858	-0.1417 to 0.5134	No	ns	>0.9999
Propionate (0.1 μM):LPS vs. Butyrate (0.1 μM):PBS	0.5892	0.2616 to 0.9167	Yes	****	<0.0001
Propionate (0.1 μM):LPS vs. Butyrate (0.1 μM):LPS	-0.2258	-0.5534 to 0.1017	No	ns	>0.9999
Propionate (0.1 μM):LPS vs. Butyrate (1 μM):PBS	0.5725	0.245 to 0.9	Yes	****	<0.0001
Propionate (0.1 μM):LPS vs. Butyrate (1 μM):LPS	0.0125	-0.315 to 0.34	No	ns	>0.9999
Propionate (0.1 μM):LPS vs. Butyrate (10 μM):PBS	0.6467	0.3191 to 0.9742	Yes	****	<0.0001
Propionate (0.1 μM):LPS vs. Butyrate (10 μM):LPS	-0.1042	-0.4317 to 0.2234	No	ns	>0.9999
Propionate (1 μM):PBS vs. Propionate (1 μM):LPS	-0.4233	-0.7509 to -0.09581	Yes	**	0.0023
Propionate (1 μM):PBS vs. Propionate (10 μM):PBS	0.12	-0.2075 to 0.4475	No	ns	>0.9999
Propionate (1 μM):PBS vs. Propionate (10 μM):LPS	-0.355	-0.6825 to -0.02748	Yes	*	0.0208
Propionate (1 μM):PBS vs. Butyrate (0.1 μM):PBS	0.04833	-0.2792 to 0.3759	No	ns	>0.9999
Propionate (1 μM):PBS vs. Butyrate (0.1 μM):LPS	-0.7667	-1.094 to -0.4391	Yes	****	<0.0001
Propionate (1 μM):PBS vs. Butyrate (1 μM):PBS	0.03167	-0.2959 to 0.3592	No	ns	>0.9999
Propionate (1 μM):PBS vs. Butyrate (1 μM):LPS	-0.5283	-0.8559 to -0.2008	Yes	****	<0.0001
Propionate (1 μM):PBS vs. Butyrate (10 μM):PBS	0.1058	-0.2217 to 0.4334	No	ns	>0.9999
Propionate (1 μM):PBS vs. Butyrate (10 μM):LPS	-0.645	-0.9725 to -0.3175	Yes	****	<0.0001
Propionate (1 μM):LPS vs. Propionate (10 μM):PBS	0.5433	0.2158 to 0.8709	Yes	****	<0.0001
Propionate (1 μM):LPS vs. Propionate (10 μM):LPS	0.06833	-0.2592 to 0.3959	No	ns	>0.9999
Propionate (1 μM):LPS vs. Butyrate (0.1 μM):PBS	0.4717	0.1441 to 0.7992	Yes	***	0.0005
Propionate (1 μM):LPS vs. Butyrate (0.1 μM):LPS	-0.3433	-0.6709 to -0.01581	Yes	*	0.0302
Propionate (1 μM):LPS vs. Butyrate (1 μM):PBS	0.455	0.1275 to 0.7825	Yes	***	0.0008
Propionate (1 μM):LPS vs. Butyrate (1 μM):LPS	-0.105	-0.4325 to 0.2225	No	ns	>0.9999
Propionate (1 μM):LPS vs. Butyrate (10 μM):PBS	0.5292	0.2016 to 0.8567	Yes	****	<0.0001
Propionate (1 μM):LPS vs. Butyrate (10 μM):LPS	-0.2217	-0.5492 to 0.1059	No	ns	>0.9999
Propionate (10 μM):PBS vs. Propionate (10 μM):LPS	-0.475	-0.8025 to -0.1475	Yes	***	0.0004
Propionate (10 μM):PBS vs. Butyrate (0.1 μM):PBS	-0.07167	-0.3992 to 0.2559	No	ns	>0.9999
Propionate (10 μM):PBS vs. Butyrate (0.1 μM):LPS	-0.8867	-1.214 to -0.5591	Yes	****	<0.0001
Propionate (10 μM):PBS vs. Butyrate (1 μM):PBS	-0.08833	-0.4159 to 0.2392	No	ns	>0.9999
Propionate (10 μM):PBS vs. Butyrate (1 μM):LPS	-0.6483	-0.9759 to -0.3208	Yes	****	<0.0001
Propionate (10 μM):PBS vs. Butyrate (10 μM):PBS	-0.01417	-0.3417 to 0.3134	No	ns	>0.9999
Propionate (10 μM):PBS vs. Butyrate (10 μM):LPS	-0.765	-1.093 to -0.4375	Yes	****	<0.0001
Propionate (10 μM):LPS vs. Butyrate (0.1 μM):PBS	0.4033	0.07581 to 0.7309	Yes	**	0.0043
Propionate (10 μM):LPS vs. Butyrate (0.1 μM):LPS	-0.4117	-0.7392 to -0.08415	Yes	**	0.0033
Propionate (10 μM):LPS vs. Butyrate (1 μM):PBS	0.3867	0.05915 to 0.7142	Yes	**	0.0074
Propionate (10 μM):LPS vs. Butyrate (1 μM):LPS	-0.1733	-0.5009 to 0.1542	No	ns	>0.9999
Propionate (10 μM):LPS vs. Butyrate (10 μM):PBS	0.4608	0.1333 to 0.7884	Yes	***	0.0007
Propionate (10 μM):LPS vs. Butyrate (10 μM):LPS	-0.29	-0.6175 to 0.03752	No	ns	0.1621
Butyrate (0.1 μM):PBS vs. Butyrate (0.1 μM):LPS	-0.815	-1.143 to -0.4875	Yes	****	<0.0001
Butyrate (0.1 μM):PBS vs. Butyrate (1 μM):PBS	-0.01667	-0.3442 to 0.3109	No	ns	>0.9999
Butyrate (0.1 μM):PBS vs. Butyrate (1 μM):LPS	-0.5767	-0.9042 to -0.2491	Yes	****	<0.0001
Butyrate (0.1 μM):PBS vs. Butyrate (10 μM):PBS	0.0575	-0.27 to 0.385	No	ns	>0.9999
Butyrate (0.1 μM):PBS vs. Butyrate (10 μM):LPS	-0.6933	-1.021 to -0.3658	Yes	****	<0.0001
Butyrate (0.1 μM):LPS vs. Butyrate (1 μM):PBS	0.7983	0.4708 to 1.126	Yes	****	<0.0001
Butyrate (0.1 μM):LPS vs. Butyrate (1 μM):LPS	0.2383	-0.08919 to 0.5659	No	ns	0.7604
Butyrate (0.1 μM):LPS vs. Butyrate (10 μM):PBS	0.8725	0.545 to 1.2	Yes	****	<0.0001
Butyrate (0.1 μM):LPS vs. Butyrate (10 μM):LPS	0.1217	-0.2059 to 0.4492	No	ns	>0.9999
Butyrate (1 μM):PBS vs. Butyrate (1 μM):LPS	-0.56	-0.8875 to -0.2325	Yes	****	<0.0001
Butyrate (1 μM):PBS vs. Butyrate (10 μM):PBS	0.07417	-0.2534 to 0.4017	No	ns	>0.9999
Butyrate (1 μM):PBS vs. Butyrate (10 μM):LPS	-0.6767	-1.004 to -0.3491	Yes	****	<0.0001
Butyrate (1 μM):LPS vs. Butyrate (10 μM):PBS	0.6342	0.3066 to 0.9617	Yes	****	<0.0001
Butyrate (1 μM):LPS vs. Butyrate (10 μM):LPS	-0.1167	-0.4442 to 0.2109	No	ns	>0.9999
Butyrate (10 μM):PBS vs. Butyrate (10 μM):LPS	-0.7508	-1.078 to -0.4233	Yes	****	<0.0001
