# Supplementary material for: Gut microbiota regulates blood‐cerebrospinal fluid barrier function and Aβ pathology
Source: EMBO J. 2023 Jul 10;42(17):e111515. doi: 10.15252/embj.2022111515 (PMC10476279; doi:10.15252/embj.2022111515)
Supplement: Supplementary file 8 — Source Data for Expanded View and Appendix [file EMBJ-42-e111515-s001.zip › Source Data for Appendix Figure S5B.xlsx]

## Sheet: Appendix Figure S5B
Appendix Figure S5B	PBS	LPS (50ng/ml)	LPS (100ng/ml)	LPS (500ng/ml)		Statistical test: one-way ANOVA with Bonferroni's multiple comparisons test
Relative cell viability	1.00126	0.95196	0.951011	0.882402		Relative cell viability		Mean Diff.	95.00% CI of diff.	Significant?	Summary	Adjusted P Value
	0.992731	0.969027	0.914981	1.05626			PBS vs. LPS (50ng/ml)	0.05815	-0.08865 to 0.205	No	ns	>0.9999
	1.00601	0.904551	0.959987	0.904551			PBS vs. LPS (100ng/ml)	0.05801	-0.08879 to 0.2048	No	ns	>0.9999
							PBS vs. LPS (500ng/ml)	0.05226	-0.09454 to 0.1991	No	ns	>0.9999
							LPS (50ng/ml) vs. LPS (100ng/ml)	-0.000147	-0.1469 to 0.1467	No	ns	>0.9999
							LPS (50ng/ml) vs. LPS (500ng/ml)	-0.005891	-0.1527 to 0.1409	No	ns	>0.9999
							LPS (100ng/ml) vs. LPS (500ng/ml)	-0.005744	-0.1525 to 0.1411	No	ns	>0.9999
