# Supplementary material for: Gut microbiota regulates blood‐cerebrospinal fluid barrier function and Aβ pathology
Source: EMBO J. 2023 Jul 10;42(17):e111515. doi: 10.15252/embj.2022111515 (PMC10476279; doi:10.15252/embj.2022111515)
Supplement: Supplementary file 8 — Source Data for Expanded View and Appendix [file EMBJ-42-e111515-s001.zip › Source Data for Appendix Figure S6B.xlsx]

## Sheet: Appendix Figure S6B
Appendix Figure S6B						Statistical test: one-way ANOVA with Bonferroni's multiple comparisons test
	PBS	LPS	LPS/propionate	LPS/butyrate		Ocln		Mean Diff.	95.00% CI of diff.	Significant?	Summary	Adjusted P Value
Ocln	1.00818	0.51478	0.48283	0.531069			PBS vs. LPS	0.4782	0.2568 to 0.6996	Yes	***	0.0004
	1.12956	0.521509	0.627736	0.533836			PBS vs. LPS/Propionate	0.4487	0.2273 to 0.6701	Yes	***	0.0006
	0.862264	0.529245	0.543208	0.588239			PBS vs. LPS/Butyrate	0.449	0.2275 to 0.6704	Yes	***	0.0006
Zo1	0.924512	0.611923	0.56603	0.538321			LPS vs. LPS/Propionate	-0.02941	-0.2508 to 0.192	No	ns	>0.9999
	1.06838	0.590608	0.575422	0.594205			LPS vs. LPS/Butyrate	-0.0292	-0.2506 to 0.1922	No	ns	>0.9999
	1.0071	0.629174	0.539254	0.6004			LPS/Propionate vs. LPS/Butyrate	0.00021	-0.2212 to 0.2216	No	ns	>0.9999
Cldn1	1.02024	0.453312	0.393964	0.47258		Zo1		Mean Diff.	95.00% CI of diff.	Significant?	Summary	Adjusted P Value
	1.00534	0.456073	0.578027	0.465237			PBS vs. LPS	0.3894	0.2697 to 0.5092	Yes	****	<0.0001
	0.97442	0.415661	0.402245	0.463636			PBS vs. LPS/Propionate	0.4398	0.32 to 0.5595	Yes	****	<0.0001
Cdh1	1.18693	1.05128	0.659497	0.791095			PBS vs. LPS/Butyrate	0.4224	0.3026 to 0.5421	Yes	****	<0.0001
	0.986278	0.953308	1.39793	1.34707			LPS vs. LPS/Propionate	0.05033	-0.0694 to 0.1701	No	ns	>0.9999
	0.826797	0.669859	0.724213	1.05693			LPS vs. LPS/Butyrate	0.03293	-0.08681 to 0.1527	No	ns	>0.9999
							LPS/Propionate vs. LPS/Butyrate	-0.01741	-0.1371 to 0.1023	No	ns	>0.9999
						Cldn1		Mean Diff.	95.00% CI of diff.	Significant?	Summary	Adjusted P Value
							PBS vs. LPS	0.5583	0.4035 to 0.7132	Yes	****	<0.0001
							PBS vs. LPS/Propionate	0.5419	0.3871 to 0.6968	Yes	****	<0.0001
							PBS vs. LPS/Butyrate	0.5328	0.378 to 0.6877	Yes	****	<0.0001
							LPS vs. LPS/Propionate	-0.0164	-0.1712 to 0.1384	No	ns	>0.9999
							LPS vs. LPS/Butyrate	-0.02547	-0.1803 to 0.1294	No	ns	>0.9999
							LPS/Propionate vs. LPS/Butyrate	-0.009072	-0.1639 to 0.1458	No	ns	>0.9999
						Cdh1		Mean Diff.	95.00% CI of diff.	Significant?	Summary	Adjusted P Value
							PBS vs. LPS	0.1085	-0.6903 to 0.9073	No	ns	>0.9999
							PBS vs. LPS/Propionate	0.07279	-0.726 to 0.8716	No	ns	>0.9999
							PBS vs. LPS/Butyrate	-0.06503	-0.8639 to 0.7338	No	ns	>0.9999
							LPS vs. LPS/Propionate	-0.03573	-0.8346 to 0.7631	No	ns	>0.9999
							LPS vs. LPS/Butyrate	-0.1735	-0.9724 to 0.6253	No	ns	>0.9999
							LPS/Propionate vs. LPS/Butyrate	-0.1378	-0.9366 to 0.661	No	ns	>0.9999
