# Supplementary material for: Gut microbiota regulates blood‐cerebrospinal fluid barrier function and Aβ pathology
Source: EMBO J. 2023 Jul 10;42(17):e111515. doi: 10.15252/embj.2022111515 (PMC10476279; doi:10.15252/embj.2022111515)
Supplement: Supplementary file 8 — Source Data for Expanded View and Appendix [file EMBJ-42-e111515-s001.zip › Source Data for Appendix Figure S7.xlsx]

## Sheet: Appendix Figure S7
Appendix Figure S7
	SPF	AB		Unpaired t test
Fecal: Propionic acid	0.671156	0.584275		P value	0.0461
	0.685274	0.053215		P value summary	*
	0.458297	0.065378		Significantly different (P < 0.05)?	Yes
	0.915508	0.087207		One- or two-tailed P value?	Two-tailed
	2.26977	0.194396		t, df	t=2.358 df=8
Appendix Figure S7
	SPF	AB		Unpaired t test
Fecal: Butyric acid	0.708407	0.363657		P value	0.047
	1.14546	0.035921		P value summary	*
	0.165703	0.079181		Significantly different (P < 0.05)?	Yes
	0.66726	0.072175		One- or two-tailed P value?	Two-tailed
	2.31317	0.133452		t, df	t=2.346 df=8
		51100000	8880000
		10400000	212000000
		27000000	7200000
		27600000	4590000
		29200000	358000
		28700000
		11100000
		17900000
		30500000
		2.59444e+07
