# Supplementary material for: Gut microbiota regulates blood‐cerebrospinal fluid barrier function and Aβ pathology
Source: EMBO J. 2023 Jul 10;42(17):e111515. doi: 10.15252/embj.2022111515 (PMC10476279; doi:10.15252/embj.2022111515)
Supplement: Supplementary file 10 — Source Data for Figure 2 [file EMBJ-42-e111515-s006.zip]

Archive with 6 entries (6 files):
- Source Data for Figure 2B.xlsx
- Source Data for Figure 2C.xlsx
- Source Data for Figure 2D.xlsx
- Source Data for Figure 2E.pdf
- Source Data for Figure 2F.xlsx
- Source Data for Figure 2G.xlsx
