# Supplementary material for: Gut microbiota regulates blood‐cerebrospinal fluid barrier function and Aβ pathology
Source: EMBO J. 2023 Jul 10;42(17):e111515. doi: 10.15252/embj.2022111515 (PMC10476279; doi:10.15252/embj.2022111515)
Supplement: Supplementary file 10 — Source Data for Figure 2 [file EMBJ-42-e111515-s006.zip › Source Data for Figure 2B.xlsx]

## Sheet: Figure 2B
	ZO-1
	<5 m	5-10 m	>10 m		Statistical test: one-way ANOVA with Bonferroni's multiple comparisons test
SPF	90.3333	8	1.66667		ZO-1 (<5 m)		Mean Diff.	95.00% CI of diff.	Significant?	Summary	Adjusted P Value		ZO-1 (>10 m)		Mean Diff.	95.00% CI of diff.	Significant?	Summary	Adjusted P Value
	83.4225	13.9037	2.6738			SPF vs. AB	-8.258	-15.59 to -0.926	Yes	*	0.02			SPF vs. AB	1.809	0.6086 to 3.009	Yes	**	0.0012
	87.8049	10.2439	1.95122			SPF vs. ABR	-1.485	-8.817 to 5.847	No	ns	>0.9999			SPF vs. ABR	0.5426	-0.6575 to 1.743	No	ns	>0.9999
	78.7611	16.8142	4.42478			SPF vs. GF	-10.98	-18.31 to -3.645	Yes	**	0.0013			SPF vs. GF	2.286	1.086 to 3.486	Yes	****	<0.0001
	93.2153	5.01475	1.76991			SPF vs. GFR	-5.898	-13.23 to 1.434	No	ns	0.1963			SPF vs. GFR	1.363	0.1629 to 2.563	Yes	*	0.0187
AB	95.4717	3.77359	0.754717			AB vs. ABR	6.773	-0.5588 to 14.1	No	ns	0.086			AB vs. ABR	-1.266	-2.466 to -0.06599	Yes	*	0.0336
	95.4936	4.29185	0.214592			AB vs. GF	-2.719	-10.05 to 4.612	No	ns	>0.9999			AB vs. GF	0.4773	-0.7228 to 1.677	No	ns	>0.9999
	95.9144	3.50195	0.583658			AB vs. GFR	2.36	-4.972 to 9.692	No	ns	>0.9999			AB vs. GFR	-0.4458	-1.646 to 0.7543	No	ns	>0.9999
	96.9349	2.29885	0.766284			ABR vs. GF	-9.492	-16.82 to -2.161	Yes	**	0.0058			ABR vs. GF	1.743	0.5433 to 2.943	Yes	**	0.0018
	91.0112	7.86517	1.1236			ABR vs. GFR	-4.413	-11.74 to 2.919	No	ns	0.7223			ABR vs. GFR	0.8203	-0.3798 to 2.02	No	ns	0.4349
ABR	94.1924	4.71869	1.08893			GF vs. GFR	5.08	-2.252 to 12.41	No	ns	0.4098			GF vs. GFR	-0.9231	-2.123 to 0.277	No	ns	0.2487
	87.1166	10.5317	2.35174
	88.0184	9.67742	2.30415		ZO-1 (5-10 m)		Mean Diff.	95.00% CI of diff.	Significant?	Summary	Adjusted P Value
	83.2168	14.6853	2.0979			SPF vs. AB	6.449	0.02282 to 12.88	Yes	*	0.0487
	88.417	9.65251	1.9305			SPF vs. ABR	0.9422	-5.484 to 7.368	No	ns	>0.9999
GF	96.6777	2.99003	0.332226			SPF vs. GF	8.691	2.265 to 15.12	Yes	**	0.0038
	98.1777	1.82232	0			SPF vs. GFR	4.535	-1.892 to 10.96	No	ns	0.3774
	96.3942	3.125	0.480769			AB vs. ABR	-5.507	-11.93 to 0.9194	No	ns	0.1371
	99.3631	0.636943	0			AB vs. GF	2.242	-4.184 to 8.668	No	ns	>0.9999
	97.8102	1.94647	0.243309			AB vs. GFR	-1.914	-8.341 to 4.512	No	ns	>0.9999
GFR	96.0076	2.6616	1.3308			ABR vs. GF	7.749	1.323 to 14.18	Yes	*	0.0112
	91.3223	7.85124	0.826446			ABR vs. GFR	3.592	-2.834 to 10.02	No	ns	0.932
	87.1212	11.3636	1.51515			GF vs. GFR	-4.156	-10.58 to 2.27	No	ns	0.5482
	93.2886	5.7047	1.00671
	95.2854	3.72208	0.992556
	OCLN
	<5 m	5-10 m	>10 m		Statistical test: one-way ANOVA with Bonferroni's multiple comparisons test
SPF	85.2941	11.7647	2.94118		OCLN (<5 m)		Mean Diff.	95.00% CI of diff.	Significant?	Summary	Adjusted P Value		OCLN (>10 m)		Mean Diff.	95.00% CI of diff.	Significant?	Summary	Adjusted P Value
	76.5101	19.4631	4.02685			SPF vs. AB	-5.671	-12.26 to 0.9194	No	ns	0.1338			SPF vs. AB	2.956	0.7052 to 5.207	Yes	**	0.0051
	83.6364	13.3333	3.0303			SPF vs. ABR	0.02969	-6.56 to 6.62	No	ns	>0.9999			SPF vs. ABR	0.24	-2.011 to 2.491	No	ns	>0.9999
	82.8571	11.4286	5.71429			SPF vs. GF	-10.3	-16.89 to -3.709	Yes	***	0.0008			SPF vs. GF	3.947	1.696 to 6.198	Yes	***	0.0002
	80.2721	13.6054	6.12245			SPF vs. GFR	-1.683	-8.273 to 4.907	No	ns	>0.9999			SPF vs. GFR	1.129	-1.121 to 3.38	No	ns	>0.9999
AB	88.2023	10.6742	1.1236			AB vs. ABR	5.7	-0.8898 to 12.29	No	ns	0.1297			AB vs. ABR	-2.716	-4.967 to -0.4652	Yes	*	0.0111
	82.1839	16.092	1.72414			AB vs. GF	-4.628	-11.22 to 1.962	No	ns	0.3857			AB vs. GF	0.9909	-1.26 to 3.242	No	ns	>0.9999
	92.735	6.41026	0.854701			AB vs. GFR	3.988	-2.602 to 10.58	No	ns	0.7082			AB vs. GFR	-1.827	-4.077 to 0.4242	No	ns	0.1871
	88.1579	10.9649	0.877193			ABR vs. GF	-10.33	-16.92 to -3.738	Yes	***	0.0008			ABR vs. GF	3.707	1.456 to 5.958	Yes	***	0.0004
	85.6436	11.8812	2.47525			ABR vs. GFR	-1.712	-8.302 to 4.878	No	ns	>0.9999			ABR vs. GFR	0.8894	-1.361 to 3.14	No	ns	>0.9999
ABR	85.0575	12.6437	2.29885			GF vs. GFR	8.616	2.026 to 15.21	Yes	**	0.0053			GF vs. GFR	-2.818	-5.068 to -0.5667	Yes	**	0.008
	82.1138	13.0081	4.87805
	84.186	11.6279	4.18605		OCLN (5-10 m)		Mean Diff.	95.00% CI of diff.	Significant?	Summary	Adjusted P Value
	77.6119	17.9105	4.47761			SPF vs. AB	2.715	-3.286 to 8.715	No	ns	>0.9999
	79.452	15.7534	4.79452			SPF vs. ABR	-0.2697	-6.27 to 5.731	No	ns	>0.9999
GF	93.2584	6.17978	0.561798			SPF vs. GF	6.352	0.3513 to 12.35	Yes	*	0.0328
	88.5058	11.4942	0			SPF vs. GFR	0.5534	-5.447 to 6.554	No	ns	>0.9999
	88.2812	11.7188	0			AB vs. ABR	-2.984	-8.985 to 3.016	No	ns	>0.9999
	96.124	3.10078	0.775194			AB vs. GF	3.637	-2.363 to 9.637	No	ns	0.7039
	93.8931	5.34351	0.763359			AB vs. GFR	-2.161	-8.161 to 3.839	No	ns	>0.9999
GFR	84.375	13.0208	2.60417			ABR vs. GF	6.621	0.621 to 12.62	Yes	*	0.0236
	86.6667	11.5152	1.81818			ABR vs. GFR	0.8231	-5.177 to 6.823	No	ns	>0.9999
	83.3333	13.8889	2.77778			GF vs. GFR	-5.798	-11.8 to 0.2021	No	ns	0.0636
	82.6087	14.2857	3.10559
	80	14.1176	5.88235
	CDH1
	<5 m	5-10 m	>10 m		Statistical test: one-way ANOVA with Bonferroni's multiple comparisons test
SPF	61.2245	20.9184	17.8571		CDH1 (<5 m)		Mean Diff.	95.00% CI of diff.	Significant?	Summary	Adjusted P Value		CDH1 (>10 m)		Mean Diff.	95.00% CI of diff.	Significant?	Summary	Adjusted P Value
	52.3809	18.4524	29.1667			SPF vs. AB	-14.42	-24.94 to -3.895	Yes	**	0.0033			SPF vs. AB	13.21	5.421 to 20.99	Yes	***	0.0003
	55.1219	24.8781	20			SPF vs. ABR	-2.17	-12.69 to 8.354	No	ns	>0.9999			SPF vs. ABR	3.624	-4.161 to 11.41	No	ns	>0.9999
	52.8409	19.3182	27.8409			SPF vs. GF	-18.41	-28.93 to -7.883	Yes	***	0.0002			SPF vs. GF	16.53	8.742 to 24.31	Yes	****	<0.0001
	53.5377	32.3113	14.1509			SPF vs. GFR	-12.49	-23.02 to -1.968	Yes	*	0.0128			SPF vs. GFR	9.391	1.606 to 17.18	Yes	*	0.0111
AB	73.7705	18.0328	8.19672			AB vs. ABR	12.25	1.725 to 22.77	Yes	*	0.0152			AB vs. ABR	-9.583	-17.37 to -1.797	Yes	**	0.0093
	70.8571	19.4286	9.71429			AB vs. GF	-3.987	-14.51 to 6.537	No	ns	>0.9999			AB vs. GF	3.321	-4.465 to 11.11	No	ns	>0.9999
	69.3431	21.5328	9.12409			AB vs. GFR	1.927	-8.597 to 12.45	No	ns	>0.9999			AB vs. GFR	-3.816	-11.6 to 3.97	No	ns	>0.9999
	64.0777	26.9417	8.98058			ABR vs. GF	-16.24	-26.76 to -5.712	Yes	***	0.0009			ABR vs. GF	12.9	5.118 to 20.69	Yes	***	0.0004
	69.1542	23.8806	6.96517			ABR vs. GFR	-10.32	-20.85 to 0.2024	No	ns	0.0574			ABR vs. GFR	5.767	-2.019 to 13.55	No	ns	0.3003
ABR	59.5745	23.4043	17.0213			GF vs. GFR	5.914	-4.61 to 16.44	No	ns	0.9161			GF vs. GFR	-7.136	-14.92 to 0.6493	No	ns	0.0905
	43.7159	29.5082	26.776
	68.239	18.239	13.522		CDH1 (5-10 m)		Mean Diff.	95.00% CI of diff.	Significant?	Summary	Adjusted P Value
	56.2893	26.4151	17.2956			SPF vs. AB	1.212	-7.284 to 9.709	No	ns	>0.9999
	58.1395	25.5814	16.2791			SPF vs. ABR	-1.454	-9.95 to 7.042	No	ns	>0.9999
GF	78.0488	17.0732	4.87805			SPF vs. GF	1.879	-6.617 to 10.38	No	ns	>0.9999
	72.973	22.1622	4.86486			SPF vs. GFR	3.101	-5.395 to 11.6	No	ns	>0.9999
	67.3387	26.2097	6.45161			AB vs. ABR	-2.666	-11.16 to 5.83	No	ns	>0.9999
	72.4638	21.7391	5.7971			AB vs. GF	0.6668	-7.829 to 9.163	No	ns	>0.9999
	76.3158	19.2982	4.38596			AB vs. GFR	1.889	-6.608 to 10.38	No	ns	>0.9999
GFR	63.5021	24.8945	11.6034			ABR vs. GF	3.333	-5.163 to 11.83	No	ns	>0.9999
	63.3484	23.0769	13.5747			ABR vs. GFR	4.555	-3.941 to 13.05	No	ns	>0.9999
	67.033	19.5604	13.4066			GF vs. GFR	1.222	-7.274 to 9.718	No	ns	>0.9999
	70.2899	14.4927	15.2174
	73.3945	18.3486	8.25688
	CLDN1
	<5 m	5-10 m	>10 m		Statistical test: two-way ANOVA with Bonferroni's multiple comparisons test
SPF	50.4902	29.4118	20.098		CLDN1 (<5 m)		Mean Diff.	95.00% CI of diff.	Significant?	Summary	Adjusted P Value		CLDN1 (>10 m)		Mean Diff.	95.00% CI of diff.	Significant?	Summary	Adjusted P Value
	56.1225	25	18.8775			SPF vs. AB	-3.938	-11.73 to 3.853	No	ns	>0.9999			SPF vs. AB	2.228	-3.982 to 8.437	No	ns	>0.9999
	50.8834	30.742	18.3746			SPF vs. ABR	0.5782	-7.213 to 8.369	No	ns	>0.9999			SPF vs. ABR	0.1143	-6.095 to 6.324	No	ns	>0.9999
	51.004	23.2932	25.7028			SPF vs. GF	-22.87	-30.66 to -15.08	Yes	****	<0.0001			SPF vs. GF	14.67	8.462 to 20.88	Yes	****	<0.0001
	53.3333	26.3333	20.3333			SPF vs. GFR	-14.78	-22.57 to -6.989	Yes	****	<0.0001			SPF vs. GFR	10.61	4.4 to 16.82	Yes	***	0.0003
AB	53.4188	29.0598	17.5214			AB vs. ABR	4.516	-3.275 to 12.31	No	ns	0.8251			AB vs. ABR	-2.113	-8.323 to 4.096	No	ns	>0.9999
	56.3574	25.7732	17.8694			AB vs. GF	-18.93	-26.72 to -11.14	Yes	****	<0.0001			AB vs. GF	12.44	6.235 to 18.65	Yes	****	<0.0001
	53.5849	23.0189	23.3962			AB vs. GFR	-10.84	-18.63 to -3.05	Yes	**	0.0028			AB vs. GFR	8.382	2.173 to 14.59	Yes	**	0.0039
	66.6667	21.4286	11.9048			ABR vs. GF	-23.45	-31.24 to -15.66	Yes	****	<0.0001			ABR vs. GF	14.56	8.348 to 20.77	Yes	****	<0.0001
	51.497	26.9461	21.5569			ABR vs. GFR	-15.36	-23.15 to -7.567	Yes	****	<0.0001			ABR vs. GFR	10.5	4.286 to 16.7	Yes	***	0.0003
ABR	49.5	26	24.5			GF vs. GFR	8.092	0.3008 to 15.88	Yes	*	0.0379			GF vs. GFR	-4.062	-10.27 to 2.147	No	ns	0.5235
	52.0599	26.5918	21.3483
	49.8339	27.907	22.2591		CLDN1 (5-10 m)		Mean Diff.	95.00% CI of diff.	Significant?	Summary	Adjusted P Value
	52.9412	29.7578	17.301			SPF vs. AB	1.711	-4.019 to 7.44	No	ns	>0.9999
	54.6075	27.9864	17.4061			SPF vs. ABR	-0.6925	-6.422 to 5.037	No	ns	>0.9999
GF	73.4772	17.7665	8.75634			SPF vs. GF	8.2	2.47 to 13.93	Yes	**	0.0021
	78.2051	14.1026	7.69231			SPF vs. GFR	4.17	-1.56 to 9.9	No	ns	0.3268
	79.6825	17.7778	2.53968			AB vs. ABR	-2.403	-8.133 to 3.326	No	ns	>0.9999
	75.8025	19.0124	5.18518			AB vs. GF	6.489	0.7594 to 12.22	Yes	*	0.0191
	69.0244	25.1219	5.85366			AB vs. GFR	2.459	-3.27 to 8.189	No	ns	>0.9999
GFR	65.1042	21.875	13.0208			ABR vs. GF	8.892	3.163 to 14.62	Yes	***	0.0009
	65.6863	24.0196	10.2941			ABR vs. GFR	4.863	-0.8672 to 10.59	No	ns	0.1452
	64.0167	24.8954	11.0879			GF vs. GFR	-4.03	-9.76 to 1.7	No	ns	0.3831
	68.306	23.4973	8.19672
	72.6191	19.6429	7.7381
