# Supplementary material for: Gut microbiota regulates blood‐cerebrospinal fluid barrier function and Aβ pathology
Source: EMBO J. 2023 Jul 10;42(17):e111515. doi: 10.15252/embj.2022111515 (PMC10476279; doi:10.15252/embj.2022111515)
Supplement: Supplementary file 10 — Source Data for Figure 2 [file EMBJ-42-e111515-s006.zip › Source Data for Figure 2C.xlsx]

## Sheet: Figure 2C
							Statistical test: one-way ANOVA with Bonferroni's multiple comparisons test
	SPF	AB	ABR	GF	GFR		ZO-1		Mean Diff.	95.00% CI of diff.	Significant?	Summary	Adjusted P Value
ZO-1	27.518	15.761	16.625	10.065	14.602			SPF vs. AB	9.424	3.892 to 14.96	Yes	***	0.0003
	18.356	11.708	23.336	6.904	12.792			SPF vs. ABR	5.191	-0.3405 to 10.72	No	ns	0.0775
	28.548	13.822	18.97	10.243	11.804			SPF vs. GF	14.29	8.755 to 19.82	Yes	****	<0.0001
	23.573	12.957	16.261	7.807	10.787			SPF vs. GFR	11.09	5.557 to 16.62	Yes	****	<0.0001
	19.919	16.548	16.767	11.463	12.488			AB vs. ABR	-4.233	-9.764 to 1.299	No	ns	0.2554
								AB vs. GF	4.863	-0.6687 to 10.39	No	ns	0.1176
								AB vs. GFR	1.665	-3.867 to 7.196	No	ns	>0.9999
								ABR vs. GF	9.095	3.564 to 14.63	Yes	***	0.0004
								ABR vs. GFR	5.897	0.3657 to 11.43	Yes	*	0.031
								GF vs. GFR	-3.198	-8.73 to 2.333	No	ns	0.8325
	SPF	AB	ABR	GF	GFR		OCLN		Mean Diff.	95.00% CI of diff.	Significant?	Summary	Adjusted P Value
OCLN	16.15	13.925	17.537	14.904	14.644			SPF vs. AB	7.136	1.373 to 12.9	Yes	**	0.0088
	15.676	15.021	22.219	9.856	12.366			SPF vs. ABR	2.393	-3.37 to 8.156	No	ns	>0.9999
	18.772	10.966	16.772	8.804	12.314			SPF vs. GF	9.49	3.727 to 15.25	Yes	***	0.0004
	25.704	12.869	17.628	10.039	14.411			SPF vs. GFR	6.04	0.2765 to 11.8	Yes	*	0.0354
	24.803	12.643	14.985	10.052	17.172			AB vs. ABR	-4.743	-10.51 to 1.02	No	ns	0.173
								AB vs. GF	2.354	-3.409 to 8.117	No	ns	>0.9999
								AB vs. GFR	-1.097	-6.86 to 4.667	No	ns	>0.9999
								ABR vs. GF	7.097	1.334 to 12.86	Yes	**	0.0092
								ABR vs. GFR	3.647	-2.116 to 9.41	No	ns	0.598
								GF vs. GFR	-3.45	-9.214 to 2.313	No	ns	0.7363
	SPF	AB	ABR	GF	GFR		CDH1		Mean Diff.	95.00% CI of diff.	Significant?	Summary	Adjusted P Value
CDH1	41.559	35.79	38.286	19.559	32.31			SPF vs. AB	22.26	11.5 to 33.02	Yes	****	<0.0001
	57.037	28.33	48.07	18.582	35.353			SPF vs. ABR	9.755	-1.004 to 20.51	No	ns	0.097
	45.244	22.306	33.973	16.271	35.41			SPF vs. GF	31.47	20.72 to 42.23	Yes	****	<0.0001
	59.054	24.858	37.235	19.132	33.21			SPF vs. GFR	16.25	5.491 to 27.01	Yes	**	0.0012
	42.137	22.457	38.692	14.116	27.501			AB vs. ABR	-12.5	-23.26 to -1.744	Yes	*	0.0154
								AB vs. GF	9.216	-1.542 to 19.97	No	ns	0.1374
								AB vs. GFR	-6.009	-16.77 to 4.75	No	ns	0.935
								ABR vs. GF	21.72	10.96 to 32.48	Yes	****	<0.0001
								ABR vs. GFR	6.494	-4.264 to 17.25	No	ns	0.7146
								GF vs. GFR	-15.22	-25.98 to -4.466	Yes	**	0.0024
	SPF	AB	ABR	GF	GFR		CLDN1		Mean Diff.	95.00% CI of diff.	Significant?	Summary	Adjusted P Value
CLDN1	34.074	30.958	44.268	28.36	28.334			SPF vs. AB	5.935	-4.369 to 16.24	No	ns	0.8433
	37.895	35.912	37.442	19.762	24.974			SPF vs. ABR	-1.917	-12.22 to 8.387	No	ns	>0.9999
	50.297	31.47	46.639	12.284	26.114			SPF vs. GF	19.94	9.634 to 30.24	Yes	****	<0.0001
	39.187	32.272	34.513	18.155	21.361			SPF vs. GFR	15.23	4.926 to 25.54	Yes	**	0.0015
	32.428	33.592	40.605	15.629	16.944			AB vs. ABR	-7.853	-18.16 to 2.452	No	ns	0.2608
								AB vs. GF	14	3.698 to 24.31	Yes	**	0.0036
								AB vs. GFR	9.295	-1.009 to 19.6	No	ns	0.1002
								ABR vs. GF	21.86	11.55 to 32.16	Yes	****	<0.0001
								ABR vs. GFR	17.15	6.844 to 27.45	Yes	***	0.0004
								GF vs. GFR	-4.707	-15.01 to 5.597	No	ns	>0.9999
