# Supplementary material for: Gut microbiota regulates blood‐cerebrospinal fluid barrier function and Aβ pathology
Source: EMBO J. 2023 Jul 10;42(17):e111515. doi: 10.15252/embj.2022111515 (PMC10476279; doi:10.15252/embj.2022111515)
Supplement: Supplementary file 10 — Source Data for Figure 2 [file EMBJ-42-e111515-s006.zip › Source Data for Figure 2D.xlsx]

## Sheet: Figure 2D
							Statistical test: one-way ANOVA with Bonferroni's multiple comparisons test
	SPF	AB	ABR	GF	GFR		ZO-1		Mean Diff.	95.00% CI of diff.	Significant?	Summary	Adjusted P Value
ZO-1	4.48	3.74	3.27	1.83	2.02			SPF vs. AB	2.872	0.5151 to 5.229	Yes	*	0.0102
	5.85	2.63	6.26	1.56	5.17			SPF vs. ABR	0.632	-1.725 to 2.989	No	ns	>0.9999
	6.37	2.6	5.18	1.15	3.88			SPF vs. GF	4.58	2.223 to 6.937	Yes	****	<0.0001
	8.2	1.82	6.54	0.95	3.58			SPF vs. GFR	2.202	-0.1549 to 4.559	No	ns	0.0799
	5.44	5.19	5.93	1.95	4.68			AB vs. ABR	-2.24	-4.597 to 0.1169	No	ns	0.0712
								AB vs. GF	1.708	-0.6489 to 4.065	No	ns	0.3336
								AB vs. GFR	-0.67	-3.027 to 1.687	No	ns	>0.9999
								ABR vs. GF	3.948	1.591 to 6.305	Yes	***	0.0004
								ABR vs. GFR	1.57	-0.7869 to 3.927	No	ns	0.4856
								GF vs. GFR	-2.378	-4.735 to -0.02107	Yes	*	0.0469
	SPF	AB	ABR	GF	GFR		OCLN		Mean Diff.	95.00% CI of diff.	Significant?	Summary	Adjusted P Value
OCLN	2.44	1.14	2.55	0.82	1.9			SPF vs. AB	1.76	0.4345 to 3.085	Yes	**	0.0045
	3.17	1.35	3.11	0.78	2.95			SPF vs. ABR	0.412	-0.9135 to 1.737	No	ns	>0.9999
	2.6	1.88	2.39	0.64	2.08			SPF vs. GF	2.444	1.119 to 3.769	Yes	***	0.0001
	3.34	0.78	3.91	0.53	2.26			SPF vs. GFR	0.73	-0.5955 to 2.055	No	ns	0.9781
	4.76	2.36	2.29	1.32	3.47			AB vs. ABR	-1.348	-2.673 to -0.02254	Yes	*	0.0442
								AB vs. GF	0.684	-0.6415 to 2.009	No	ns	>0.9999
								AB vs. GFR	-1.03	-2.355 to 0.2955	No	ns	0.2359
								ABR vs. GF	2.032	0.7065 to 3.357	Yes	**	0.001
								ABR vs. GFR	0.318	-1.007 to 1.643	No	ns	>0.9999
								GF vs. GFR	-1.714	-3.039 to -0.3885	Yes	**	0.0059
	SPF	AB	ABR	GF	GFR		CDH1		Mean Diff.	95.00% CI of diff.	Significant?	Summary	Adjusted P Value
CDH1	25.11	13.33	26.32	14.53	20.31			SPF vs. AB	11.89	4.499 to 19.29	Yes	***	0.0006
	27.21	14.25	28.85	13.46	17.35			SPF vs. ABR	1.258	-6.135 to 8.651	No	ns	>0.9999
	22.35	18.95	26.34	9.23	21.64			SPF vs. GF	14.82	7.431 to 22.22	Yes	****	<0.0001
	27.86	10.25	27.69	8.75	25.34			SPF vs. GFR	6.834	-0.5594 to 14.23	No	ns	0.0857
	34.47	20.76	21.51	16.91	18.19			AB vs. ABR	-10.63	-18.03 to -3.241	Yes	**	0.002
								AB vs. GF	2.932	-4.461 to 10.33	No	ns	>0.9999
								AB vs. GFR	-5.058	-12.45 to 2.335	No	ns	0.4332
								ABR vs. GF	13.57	6.173 to 20.96	Yes	***	0.0001
								ABR vs. GFR	5.576	-1.817 to 12.97	No	ns	0.2748
								GF vs. GFR	-7.99	-15.38 to -0.5966	Yes	*	0.0279
	SPF	AB	ABR	GF	GFR		CLDN1		Mean Diff.	95.00% CI of diff.	Significant?	Summary	Adjusted P Value
CLDN1	16.14	15.67	16.02	10.12	11.87			SPF vs. AB	-0.388	-4.57 to 3.794	No	ns	>0.9999
	16.68	14.56	21.82	9.13	12.06			SPF vs. ABR	-1.59	-5.772 to 2.592	No	ns	>0.9999
	15.27	17.11	16.34	6.54	13.34			SPF vs. GF	8.754	4.572 to 12.94	Yes	****	<0.0001
	19.2	18.78	21.79	5.32	13.86			SPF vs. GFR	4.196	0.0144 to 8.378	Yes	*	0.0488
	15.88	18.99	15.15	8.29	11.06			AB vs. ABR	-1.202	-5.384 to 2.98	No	ns	>0.9999
								AB vs. GF	9.142	4.96 to 13.32	Yes	****	<0.0001
								AB vs. GFR	4.584	0.4024 to 8.766	Yes	*	0.0249
								ABR vs. GF	10.34	6.162 to 14.53	Yes	****	<0.0001
								ABR vs. GFR	5.786	1.604 to 9.968	Yes	**	0.003
								GF vs. GFR	-4.558	-8.74 to -0.3764	Yes	*	0.0261
