# Supplementary material for: Gut microbiota regulates blood‐cerebrospinal fluid barrier function and Aβ pathology
Source: EMBO J. 2023 Jul 10;42(17):e111515. doi: 10.15252/embj.2022111515 (PMC10476279; doi:10.15252/embj.2022111515)
Supplement: Supplementary file 10 — Source Data for Figure 2 [file EMBJ-42-e111515-s006.zip › Source Data for Figure 2F.xlsx]

## Sheet: Figure 2F
	SPF	AB	ABR	GF	GFR		Statistical test: one-way ANOVA with Bonferroni's multiple comparisons test
Relative IgG level	1.01385	1.35303	0.986402	1.68917	1.24112		Relative IgG level		Mean Diff.	95.00% CI of diff.	Significant?	Summary	Adjusted P Value
	0.876053	1.13734	1.21564	1.33208	0.821659			SPF vs. AB	-0.4191	-1.134 to 0.2956	No	ns	0.8102
	1.25246	1.52426	1.01417	1.14055	1.48679			SPF vs. ABR	-0.1929	-0.9077 to 0.5218	No	ns	>0.9999
	0.857648	2.13286	1.37956	1.5964	0.926996			SPF vs. GF	-0.7321	-1.447 to -0.01735	Yes	*	0.0419
		1.33306	1.42065	2.01068	0.821659			SPF vs. GFR	-0.05964	-0.8024 to 0.6831	No	ns	>0.9999
		1.03406	1.14104	2.62371				AB vs. ABR	0.2262	-0.4131 to 0.8655	No	ns	>0.9999
								AB vs. GF	-0.313	-0.9523 to 0.3263	No	ns	>0.9999
								AB vs. GFR	0.3595	-0.311 to 1.03	No	ns	>0.9999
								ABR vs. GF	-0.5392	-1.178 to 0.1001	No	ns	0.1528
								ABR vs. GFR	0.1333	-0.5372 to 0.8038	No	ns	>0.9999
								GF vs. GFR	0.6725	0.001964 to 1.343	Yes	*	0.0489
