# Supplementary material for: Gut microbiota regulates blood‐cerebrospinal fluid barrier function and Aβ pathology
Source: EMBO J. 2023 Jul 10;42(17):e111515. doi: 10.15252/embj.2022111515 (PMC10476279; doi:10.15252/embj.2022111515)
Supplement: Supplementary file 10 — Source Data for Figure 2 [file EMBJ-42-e111515-s006.zip › Source Data for Figure 2G.xlsx]

## Sheet: Figure 2G
	SPF	AB	ABR	GF	GFR		Statistical test: one-way ANOVA with Bonferroni's multiple comparisons test
Relative blood-CSF barrier leakage	0.863294	1.80006	1.30861	1.99011	1.1359		Relative blood-CSF barrier leakage		Mean Diff.	95.00% CI of diff.	Significant?	Summary	Adjusted P Value
	0.863294	1.82345	1.49923	1.33153	0.88876			SPF vs. AB	-0.5012	-0.9096 to -0.09277	Yes	**	0.0077
	1.51994	1.4971	1.36698	1.22649	0.647485			SPF vs. ABR	-0.1311	-0.5088 to 0.2467	No	ns	>0.9999
	1.39351	0.954565	0.914434	1.17473	1.56624			SPF vs. GF	-0.4632	-0.8931 to -0.0332	Yes	*	0.027
	0.948942	1.58688	0.947141	1.85563	0.761618			SPF vs. GFR	0.05628	-0.3352 to 0.4477	No	ns	>0.9999
	0.956407	0.927153	0.975036	1.2004	0.82872			AB vs. ABR	0.3701	-0.06893 to 0.8091	No	ns	0.1636
	0.885066	1.91899	0.863294		0.836984			AB vs. GF	0.03802	-0.4466 to 0.5227	No	ns	>0.9999
	0.869727		1.35883		0.884085			AB vs. GFR	0.5574	0.1066 to 1.008	Yes	**	0.0071
	0.889486		0.946208					ABR vs. GF	-0.3321	-0.7912 to 0.1271	No	ns	0.3752
	0.981027							ABR vs. GFR	0.1874	-0.2359 to 0.6107	No	ns	>0.9999
	0.889503							GF vs. GFR	0.5194	0.04896 to 0.9899	Yes	*	0.0216
	0.970878
	0.96893
