# Supplementary material for: Gut microbiota regulates blood‐cerebrospinal fluid barrier function and Aβ pathology
Source: EMBO J. 2023 Jul 10;42(17):e111515. doi: 10.15252/embj.2022111515 (PMC10476279; doi:10.15252/embj.2022111515)
Supplement: Supplementary file 11 — Source Data for Figure 3 [file EMBJ-42-e111515-s005.zip]

Archive with 2 entries (2 files):
- Source Data for Figure 3C.xlsx
- Source Data for Figure 3D.xlsx
