# Supplementary material for: Gut microbiota regulates blood‐cerebrospinal fluid barrier function and Aβ pathology
Source: EMBO J. 2023 Jul 10;42(17):e111515. doi: 10.15252/embj.2022111515 (PMC10476279; doi:10.15252/embj.2022111515)
Supplement: Supplementary file 11 — Source Data for Figure 3 [file EMBJ-42-e111515-s005.zip › Source Data for Figure 3C.xlsx]

## Sheet: Figure 3C
Figure 3C
	SPF	AB	ABR	GF	GFR		Statistical test: one-way ANOVA with Bonferroni's multiple comparisons test
Fecal: Propionic acid	1.96959	0.0416274	0.339572	0.0867238	0.34227		Fecal: Propionic acid		Mean Diff.	95.00% CI of diff.	Significant?	Summary	Adjusted P Value
	0.400857	0.0344197	1.83854	0.0705353	0.277516			SPF vs. AB	0.9704	0.3211 to 1.62	Yes	**	0.0011
	1.04069	0.0119872	0.828694	0.0678373	0.176916			SPF vs. ABR	-0.0279	-0.6414 to 0.5856	No	ns	>0.9999
	1.06381	0.0287152	1.16788	0.0358073	0.0137987			SPF vs. GF	0.9402	0.2909 to 1.59	Yes	**	0.0016
	1.12548	0.0313362	1.42227	0.0379272				SPF vs. GFR	0.7974	0.09784 to 1.497	Yes	*	0.0174
	1.10621		0.57045					AB vs. ABR	-0.9983	-1.703 to -0.2934	Yes	**	0.002
	0.427837							AB vs. GF	-0.03015	-0.7664 to 0.7061	No	ns	>0.9999
	0.689936							AB vs. GFR	-0.173	-0.9539 to 0.6079	No	ns	>0.9999
	1.17559							ABR vs. GF	0.9681	0.2632 to 1.673	Yes	**	0.0028
								ABR vs. GFR	0.8253	0.07386 to 1.577	Yes	*	0.0239
								GF vs. GFR	-0.1429	-0.9238 to 0.638	No	ns	>0.9999
		51100000	1080000	8810000	2250000	8880000	1.96959	0.0416274	0.339572	0.0867238	0.34227
		10400000	893000	47700000	1830000	212000000	0.400857	0.0344197	1.83854	0.0705353
		27000000	311000	21500000	1760000	7200000	1.04069	0.0119872	0.828694	0.0678373	0.277516
		27600000	745000	30300000	929000	4590000	1.06381	0.0287152	1.16788	0.0358073	0.176916
		29200000	813000	36900000	984000	358000	1.12548	0.0313362	1.42227	0.0379272	0.0137987
		28700000		14800000			1.10621		0.57045
		11100000					0.427837
		17900000					0.689936
		30500000					1.17559
		2.59444e+07
