# Supplementary material for: Gut microbiota regulates blood‐cerebrospinal fluid barrier function and Aβ pathology
Source: EMBO J. 2023 Jul 10;42(17):e111515. doi: 10.15252/embj.2022111515 (PMC10476279; doi:10.15252/embj.2022111515)
Supplement: Supplementary file 11 — Source Data for Figure 3 [file EMBJ-42-e111515-s005.zip › Source Data for Figure 3D.xlsx]

## Sheet: Figure 3D
Figure 3D
	SPF	AB	ABR	GF	GFR		Statistical test: one-way ANOVA with Bonferroni's multiple comparisons test
Fecal: Butyric acid	0.409692	0	0.731592	0	0.819852		Fecal: Butyric acid		Mean Diff.	95.00% CI of diff.	Significant?	Summary	Adjusted P Value
	0.471995	0	2.64317	0	0.039759			SPF vs. AB	1	-0.6027 to 2.603	No	ns	0.6625
	0.623033	0	1.8219	0	0.718399			SPF vs. ABR	-1.328	-2.842 to 0.1867	No	ns	0.1229
	0.854311	0	1.16111	0	0.307102			SPF vs. GF	1	-0.6027 to 2.603	No	ns	0.6625
	1.4915	0	5.47514	0	2.75569			SPF vs. GFR	0.07184	-1.531 to 1.675	No	ns	>0.9999
	0.774072		2.13342					AB vs. ABR	-2.328	-4.068 to -0.5878	Yes	**	0.0037
	0.769352							AB vs. GF	0	-1.817 to 1.817	No	ns	>0.9999
	1.26495							AB vs. GFR	-0.9282	-2.745 to 0.8891	No	ns	>0.9999
	2.3411							ABR vs. GF	2.328	0.5878 to 4.068	Yes	**	0.0037
								ABR vs. GFR	1.4	-0.3404 to 3.139	No	ns	0.2041
								GF vs. GFR	-0.9282	-2.745 to 0.8891	No	ns	>0.9999
		51100000	1080000	8810000	2250000	8880000	1.96959	0.0416274	0.339572	0.0867238	0.34227
		10400000	893000	47700000	1830000	212000000	0.400857	0.0344197	1.83854	0.0705353
		27000000	311000	21500000	1760000	7200000	1.04069	0.0119872	0.828694	0.0678373	0.277516
		27600000	745000	30300000	929000	4590000	1.06381	0.0287152	1.16788	0.0358073	0.176916
		29200000	813000	36900000	984000	358000	1.12548	0.0313362	1.42227	0.0379272	0.0137987
		28700000		14800000			1.10621		0.57045
		11100000					0.427837
		17900000					0.689936
		30500000					1.17559
		2.59444e+07
