# Supplementary material for: Gut microbiota regulates blood‐cerebrospinal fluid barrier function and Aβ pathology
Source: EMBO J. 2023 Jul 10;42(17):e111515. doi: 10.15252/embj.2022111515 (PMC10476279; doi:10.15252/embj.2022111515)
Supplement: Supplementary file 12 — Source Data for Figure 4 [file EMBJ-42-e111515-s003.zip]

Archive with 9 entries (9 files):
- Source Data for Figure 4B.xlsx
- Source Data for Figure 4C.xlsx
- Source Data for Figure 4E.xlsx
- Source Data for Figure 4H.xlsx
- Source Data for Figure 4I.xlsx
- Source Data for Figure 4J.xlsx
- Source Data for Figure 4K.xlsx
- Source Data for Figure 4L.pdf
- Source Data for Figure 4M.xlsx
