# Supplementary material for: Gut microbiota regulates blood‐cerebrospinal fluid barrier function and Aβ pathology
Source: EMBO J. 2023 Jul 10;42(17):e111515. doi: 10.15252/embj.2022111515 (PMC10476279; doi:10.15252/embj.2022111515)
Supplement: Supplementary file 12 — Source Data for Figure 4 [file EMBJ-42-e111515-s003.zip › Source Data for Figure 4B.xlsx]

## Sheet: Figure 4B
Figure 4B						Statistical test: one-way ANOVA with Bonferroni's multiple comparisons test
	PBS	LPS	LPS/propionate	LPS/butyrate		TEER		Mean Diff.	95.00% CI of diff.	Significant?	Summary	Adjusted P Value
TEER	95.37	54.78	81.84	75.24			PBS vs. LPS	42.57	31.81 to 53.33	Yes	****	<0.0001
	99.66	47.52	85.14	68.64			PBS vs. LPS/propionate	12.21	1.447 to 22.97	Yes	*	0.0255
	92.07	57.09	83.49	68.31			PBS vs. LPS/butyrate	24.97	14.21 to 35.73	Yes	***	0.0002
							LPS vs. LPS/propionate	-30.36	-41.12 to -19.6	Yes	****	<0.0001
							LPS vs. LPS/butyrate	-17.6	-28.36 to -6.837	Yes	**	0.0028
							LPS/propionate vs. LPS/butyrate	12.76	1.997 to 23.52	Yes	*	0.0199
