# Supplementary material for: Gut microbiota regulates blood‐cerebrospinal fluid barrier function and Aβ pathology
Source: EMBO J. 2023 Jul 10;42(17):e111515. doi: 10.15252/embj.2022111515 (PMC10476279; doi:10.15252/embj.2022111515)
Supplement: Supplementary file 12 — Source Data for Figure 4 [file EMBJ-42-e111515-s003.zip › Source Data for Figure 4C.xlsx]

## Sheet: Figure 4C
Figure 4C						Statistical test: one-way ANOVA with Bonferroni's multiple comparisons test
	PBS	LPS	LPS/propionate	LPS/butyrate		FITC-dextran leakage		Mean Diff.	95.00% CI of diff.	Significant?	Summary	Adjusted P Value
FITC-dextran leakage	1.2775	2.22	1.755	1.955			PBS vs. LPS	-0.9775	-1.205 to -0.7505	Yes	****	<0.0001
	1.31	2.39	1.815	1.745			PBS vs. LPS/propionate	-0.4775	-0.7045 to -0.2505	Yes	***	0.0005
	1.3275	2.2375	1.7775	1.9625			PBS vs. LPS/butyrate	-0.5825	-0.8095 to -0.3555	Yes	***	0.0001
							LPS vs. LPS/propionate	0.5	0.273 to 0.727	Yes	***	0.0004
							LPS vs. LPS/butyrate	0.395	0.168 to 0.622	Yes	**	0.0018
							LPS/propionate vs. LPS/butyrate	-0.105	-0.332 to 0.122	No	ns	0.8776
