# Supplementary material for: Gut microbiota regulates blood‐cerebrospinal fluid barrier function and Aβ pathology
Source: EMBO J. 2023 Jul 10;42(17):e111515. doi: 10.15252/embj.2022111515 (PMC10476279; doi:10.15252/embj.2022111515)
Supplement: Supplementary file 12 — Source Data for Figure 4 [file EMBJ-42-e111515-s003.zip › Source Data for Figure 4E.xlsx]

## Sheet: Figure 4E
Figure 4E						Statistical test: one-way ANOVA with Bonferroni's multiple comparisons test
OCLN	PBS	LPS	LPS/propionate	LPS/butyrate		OCLN		Mean Diff.	95.00% CI of diff.	Significant?	Summary	Adjusted P Value
	90	15	78	65			PBS vs. LPS	71.33	56.3 to 86.36	Yes	****	<0.0001
	85	23	80	58			PBS vs. LPS/propionate	9.667	-5.364 to 24.7	No	ns	0.3339
	88	11	76	74			PBS vs. LPS/butyrate	22	6.97 to 37.03	Yes	**	0.0056
							LPS vs. LPS/propionate	-61.67	-76.7 to -46.64	Yes	****	<0.0001
							LPS vs. LPS/butyrate	-49.33	-64.36 to -34.3	Yes	****	<0.0001
							LPS/propionate vs. LPS/butyrate	12.33	-2.697 to 27.36	No	ns	0.128
ZO-1	PBS	LPS	LPS/propionate	LPS/butyrate		ZO-1		Mean Diff.	95.00% CI of diff.	Significant?	Summary	Adjusted P Value
	87.5	18	73.3	63			PBS vs. LPS	67.4	52.23 to 82.57	Yes	****	<0.0001
	90.7	26	75.5	55			PBS vs. LPS/propionate	18.83	3.665 to 34	Yes	*	0.0153
	96	28	68.9	70			PBS vs. LPS/butyrate	28.73	13.57 to 43.9	Yes	**	0.001
							LPS vs. LPS/propionate	-48.57	-63.73 to -33.4	Yes	****	<0.0001
							LPS vs. LPS/butyrate	-38.67	-53.83 to -23.5	Yes	***	0.0001
							LPS/propionate vs. LPS/butyrate	9.9	-5.268 to 25.07	No	ns	0.317
