# Supplementary material for: Gut microbiota regulates blood‐cerebrospinal fluid barrier function and Aβ pathology
Source: EMBO J. 2023 Jul 10;42(17):e111515. doi: 10.15252/embj.2022111515 (PMC10476279; doi:10.15252/embj.2022111515)
Supplement: Supplementary file 12 — Source Data for Figure 4 [file EMBJ-42-e111515-s003.zip › Source Data for Figure 4H.xlsx]

## Sheet: Figure 4H
Figure 4H	OCLN
	<5 m	5-10 m	>10 m		Statistical test: one-way ANOVA with Bonferroni's multiple comparisons test
PBS	80.6452	17.7419	1.6129		OCLN (<5 m)		Mean Diff.	95.00% CI of diff.	Significant?	Summary	Adjusted P Value
	78.9474	19.2982	1.75439			PBS vs. Propionate	5.567	1.477 to 9.657	Yes	**	0.0078
	86.6667	13.3333	0			PBS vs. Butyrate	3.597	-0.4932 to 7.688	No	ns	0.0927
	83.3333	13.3333	3.33333			Propionate vs. Butyrate	-1.97	-6.06 to 2.121	No	ns	0.6166
	84.6154	13.4615	1.92308
Propionate	77.6471	17.6471	4.70588		OCLN (5-10 m)		Mean Diff.	95.00% CI of diff.	Significant?	Summary	Adjusted P Value
	79.6875	17.1875	3.125			PBS vs. Propionate	-2.286	-5.693 to 1.121	No	ns	0.2603
	76.7857	17.8571	5.35714			PBS vs. Butyrate	-2.182	-5.589 to 1.225	No	ns	0.301
	77.5862	17.2414	5.17241			Propionate vs. Butyrate	0.1041	-3.303 to 3.511	No	ns	>0.9999
	74.6667	18.6667	6.66667
Butyrate	78.8462	19.2308	1.92308		OCLN (>10 m)		Mean Diff.	95.00% CI of diff.	Significant?	Summary	Adjusted P Value
	81.6327	15.3061	3.06122			PBS vs. Propionate	-3.281	-5.27 to -1.291	Yes	**	0.0019
	79.6117	17.4757	2.91262			PBS vs. Butyrate	-1.415	-3.404 to 0.5746	No	ns	0.2145
	76.4706	19.1176	4.41176			Propionate vs. Butyrate	1.866	-0.1238 to 3.855	No	ns	0.0688
	79.661	16.9492	3.38983
Figure 4H	ZO-1				Statistical test: one-way ANOVA with Bonferroni's multiple comparisons test
	<5 m	5-10 m	>10 m		ZO-1 (<5 m)		Mean Diff.	95.00% CI of diff.	Significant?	Summary	Adjusted P Value
PBS	87.5831	9.7561	2.66075			PBS vs. Propionate	6.638	3.504 to 9.772	Yes	***	0.0002
	89.339	8.10235	2.55864			PBS vs. Butyrate	4.9	1.766 to 8.034	Yes	**	0.0029
	85.4406	11.4943	3.06513			Propionate vs. Butyrate	-1.738	-4.872 to 1.396	No	ns	0.4473
	86.5031	10.4294	3.06748
	88.5294	8.82353	2.64706		ZO-1 (5-10 m)		Mean Diff.	95.00% CI of diff.	Significant?	Summary	Adjusted P Value
Propionate	82.9167	12.5	4.58333			PBS vs. Propionate	-3.719	-5.598 to -1.84	Yes	***	0.0004
	82.5193	12.5964	4.88432			PBS vs. Butyrate	-2.945	-4.824 to -1.066	Yes	**	0.0028
	78.6364	14.0909	7.27273			Propionate vs. Butyrate	0.7744	-1.105 to 2.654	No	ns	0.8231
	79.8507	13.9303	6.21891
	80.2817	14.0845	5.6338		ZO-1 (>10 m)		Mean Diff.	95.00% CI of diff.	Significant?	Summary	Adjusted P Value
Butyrate	83.8235	12.1324	4.04412			PBS vs. Propionate	-2.919	-4.516 to -1.321	Yes	***	0.0008
	81	13	6			PBS vs. Butyrate	-1.955	-3.552 to -0.3575	Yes	*	0.0158
	81.6092	13.7931	4.5977			Propionate vs. Butyrate	0.9638	-0.6336 to 2.561	No	ns	0.3581
	81.07	13.1687	5.76132
	85.3933	11.236	3.37079
