# Supplementary material for: Gut microbiota regulates blood‐cerebrospinal fluid barrier function and Aβ pathology
Source: EMBO J. 2023 Jul 10;42(17):e111515. doi: 10.15252/embj.2022111515 (PMC10476279; doi:10.15252/embj.2022111515)
Supplement: Supplementary file 12 — Source Data for Figure 4 [file EMBJ-42-e111515-s003.zip › Source Data for Figure 4I.xlsx]

## Sheet: Figure 4I
Figure 4I	PBS	Propionate	Butyrate		Statistical test: one-way ANOVA with Bonferroni's multiple comparisons test
OCLN	10.338	15.13	12.452		OCLN		Mean Diff.	95.00% CI of diff.	Significant?	Summary	Adjusted P Value
	11.884	16.114	12.397			PBS vs. Propionate	-4.272	-6.497 to -2.046	Yes	***	0.0005
	8.257	13.295	13.534			PBS vs. Butyrate	-2.634	-4.86 to -0.4086	Yes	*	0.0194
	12.342	15.558	13.336			Propionate vs. Butyrate	1.637	-0.5886 to 3.863	No	ns	0.1905
	10.745	14.827	15.019
Figure 4I	PBS	Propionate	Butyrate		Statistical test: one-way ANOVA with Bonferroni's multiple comparisons test
ZO-1	18.856	23.296	16.077		ZO-1		Mean Diff.	95.00% CI of diff.	Significant?	Summary	Adjusted P Value
	17.168	22.125	22.633			PBS vs. Propionate	-3.74	-6.893 to -0.5861	Yes	*	0.0192
	17.527	18.533	18.347			PBS vs. Butyrate	-1.325	-4.478 to 1.829	No	ns	0.7971
	18.221	20.959	18.648			Propionate vs. Butyrate	2.415	-0.7385 to 5.568	No	ns	0.1641
	16.564	22.121	19.254
