# Supplementary material for: Gut microbiota regulates blood‐cerebrospinal fluid barrier function and Aβ pathology
Source: EMBO J. 2023 Jul 10;42(17):e111515. doi: 10.15252/embj.2022111515 (PMC10476279; doi:10.15252/embj.2022111515)
Supplement: Supplementary file 12 — Source Data for Figure 4 [file EMBJ-42-e111515-s003.zip › Source Data for Figure 4J.xlsx]

## Sheet: Figure 4J
Figure 4J	PBS	Propionate	Butyrate		Statistical test: one-way ANOVA with Bonferroni's multiple comparisons test
OCLN	1.53	2.4	1.92		OCLN		Mean Diff.	95.00% CI of diff.	Significant?	Summary	Adjusted P Value
	1.8	2.52	1.95			PBS vs. Propionate	-0.676	-1.105 to -0.2475	Yes	**	0.0027
	1.22	2.13	2.3			PBS vs. Butyrate	-0.444	-0.8725 to -0.01548	Yes	*	0.0415
	1.35	1.86	2.03			Propionate vs. Butyrate	0.232	-0.1965 to 0.6605	No	ns	0.4747
	1.84	2.21	1.76
Figure 4J	PBS	Propionate	Butyrate		Statistical test: one-way ANOVA with Bonferroni's multiple comparisons test
ZO-1	2.8	3.78	2.68		ZO-1		Mean Diff.	95.00% CI of diff.	Significant?	Summary	Adjusted P Value
	2.44	3.34	3.24			PBS vs. Propionate	-0.618	-1.139 to -0.09728	Yes	*	0.0191
	2.46	3.17	2.72			PBS vs. Butyrate	-0.252	-0.7727 to 0.2687	No	ns	0.6104
	2.65	2.89	3.22			Propionate vs. Butyrate	0.366	-0.1547 to 0.8867	No	ns	0.2234
	3.15	3.41	2.9
