# Supplementary material for: Gut microbiota regulates blood‐cerebrospinal fluid barrier function and Aβ pathology
Source: EMBO J. 2023 Jul 10;42(17):e111515. doi: 10.15252/embj.2022111515 (PMC10476279; doi:10.15252/embj.2022111515)
Supplement: Supplementary file 12 — Source Data for Figure 4 [file EMBJ-42-e111515-s003.zip › Source Data for Figure 4K.xlsx]

## Sheet: Figure 4K
Figure 4K
	PBS	Propionate	Butyrate		Statistical test: one-way ANOVA with Bonferroni's multiple comparisons test
Relative blood-CSF barrier leakage	0.73939	0.091091	0.183358		Relative blood-CSF barrier leakage		Mean Diff.	95.00% CI of diff.	Significant?	Summary	Adjusted P Value
	0.70346	0.075286	0.113914			PBS vs. Propionate	0.8362	0.08088 to 1.592	Yes	*	0.0288
	2.29994	0.124076	0.265479			PBS vs. Butyrate	0.8364	0.0811 to 1.592	Yes	*	0.0287
	0.704602	0.149894	0.075551			Propionate vs. Butyrate	0.0002184	-0.7551 to 0.7555	No	ns	>0.9999
	0.552606	0.378665	0.179618
