# Supplementary material for: Gut microbiota regulates blood‐cerebrospinal fluid barrier function and Aβ pathology
Source: EMBO J. 2023 Jul 10;42(17):e111515. doi: 10.15252/embj.2022111515 (PMC10476279; doi:10.15252/embj.2022111515)
Supplement: Supplementary file 12 — Source Data for Figure 4 [file EMBJ-42-e111515-s003.zip › Source Data for Figure 4M.xlsx]

## Sheet: Figure 4M
Figure 4M
	PBS	Propionate	Butyrate		Statistical test: one-way ANOVA with Bonferroni's multiple comparisons test
Relative IgG level	1.02	0.58	0.61		Relative IgG level		Mean Diff.	95.00% CI of diff.	Significant?	Summary	Adjusted P Value
	1.21	0.64	0.72			PBS vs. Propionate	0.3457	0.1062 to 0.5852	Yes	**	0.0049
	0.77	0.68	0.68			PBS vs. Butyrate	0.3057	0.06616 to 0.5452	Yes	*	0.0116
	1.18	0.79	0.71			Propionate vs. Butyrate	-0.04	-0.2902 to 0.2102	No	ns	>0.9999
	0.71	0.59	0.76
	1.12
