# Supplementary material for: Gut microbiota regulates blood‐cerebrospinal fluid barrier function and Aβ pathology
Source: EMBO J. 2023 Jul 10;42(17):e111515. doi: 10.15252/embj.2022111515 (PMC10476279; doi:10.15252/embj.2022111515)
Supplement: Supplementary file 13 — Source Data for Figure 5 [file EMBJ-42-e111515-s002.zip]

Archive with 10 entries (10 files):
- Source Data for Figure 5B.xlsx
- Source Data for Figure 5C.xlsx
- Source Data for Figure 5D.xlsx
- Source Data for Figure 5E.pdf
- Source Data for Figure 5F.xlsx
- Source Data for Figure 5I.xlsx
- Source Data for Figure 5J.xlsx
- Source Data for Figure 5K.xlsx
- Source Data for Figure 5L.pdf
- Source Data for Figure 5M.xlsx
