# Supplementary material for: Gut microbiota regulates blood‐cerebrospinal fluid barrier function and Aβ pathology
Source: EMBO J. 2023 Jul 10;42(17):e111515. doi: 10.15252/embj.2022111515 (PMC10476279; doi:10.15252/embj.2022111515)
Supplement: Supplementary file 13 — Source Data for Figure 5 [file EMBJ-42-e111515-s002.zip › Source Data for Figure 5B.xlsx]

## Sheet: Figure 5B
Figure 5B	OCLN
	<5 m	5-10 m	>10 m
Sham	79.2	17.1	3.7		<5 m			5-10 m			>10 m
	80.4	16.9	2.8		Unpaired t test			Unpaired t test			Unpaired t test
	81.1	14.8	4.1		P value	0.001		P value	0.0054		P value	0.001
	82.8	14.3	2.9		P value summary	**		P value summary	**		P value summary	**
Vx	87.9	10.5	1.6		Significantly different (P < 0.05)?	Yes		Significantly different (P < 0.05)?	Yes		Significantly different (P < 0.05)?	Yes
	86.1	12.6	1.3		One- or two-tailed P value?	Two-tailed		One- or two-tailed P value?	Two-tailed		One- or two-tailed P value?	Two-tailed
	89.3	9.2	1.5		t, df	t=5.914 df=6		t, df	t=4.253 df=6		t, df	t=5.923 df=6
	86	12.4	1.5
Figure 5B	CDH1
	<5 m	5-10 m	>10 m
Sham	72.5	16.8	10.7		<5 m			5-10 m			>10 m
	68.4	16.9	14.8		Unpaired t test			Unpaired t test			Unpaired t test
	70.7	18.8	10.5		P value	0.0003		P value	0.0395		P value	0.001
	72.1	17.8	10.1		P value summary	***		P value summary	*		P value summary	**
Vx	79.9	14.3	5.9		Significantly different (P < 0.05)?	Yes		Significantly different (P < 0.05)?	Yes		Significantly different (P < 0.05)?	Yes
	79.7	17.6	2.7		One- or two-tailed P value?	Two-tailed		One- or two-tailed P value?	Two-tailed		One- or two-tailed P value?	Two-tailed
	83.7	13.3	3.1		t, df	t=7.572 df=6		t, df	t=2.621 df=6		t, df	t=5.908 df=6
	83.3	13.8	2.9
Figure 5B	ZO-1
	<5 m	5-10 m	>10 m
Sham	81.7	14.3	4		<5 m			5-10 m			>10 m
	75.9	18.5	5.6		Unpaired t test			Unpaired t test			Unpaired t test
	79.6	16.1	4.3		P value	0.0126		P value	0.1225		P value	0.0101
	79.7	13.2	7		P value summary	*		P value summary	ns		P value summary	*
Vx	86.1	12.5	1.4		Significantly different (P < 0.05)?	Yes		Significantly different (P < 0.05)?	No		Significantly different (P < 0.05)?	Yes
	82.4	15.6	2		One- or two-tailed P value?	Two-tailed		One- or two-tailed P value?	Two-tailed		One- or two-tailed P value?	Two-tailed
	88.1	10.9	1		t, df	t=3.516 df=6		t, df	t=1.797 df=6		t, df	t=3.701 df=6
	84.4	12.1	3.5
