# Supplementary material for: Gut microbiota regulates blood‐cerebrospinal fluid barrier function and Aβ pathology
Source: EMBO J. 2023 Jul 10;42(17):e111515. doi: 10.15252/embj.2022111515 (PMC10476279; doi:10.15252/embj.2022111515)
Supplement: Supplementary file 13 — Source Data for Figure 5 [file EMBJ-42-e111515-s002.zip › Source Data for Figure 5C.xlsx]

## Sheet: Figure 5C
Figure 5C	Sham	Vx		Unpaired t test
OCLN	25.444	16.13		P value	0.0005
	21.424	14.956		P value summary	***
	22.327	16.866		Significantly different (P < 0.05)?	Yes
	23.652	13.313		One- or two-tailed P value?	Two-tailed
				t, df	t=6.762 df=6
Figure 5C	Sham	Vx		Unpaired t test
CDH1	22.942	17.711		P value	0.0123
	26.932	23.468		P value summary	*
	24.811	18.762		Significantly different (P < 0.05)?	Yes
	26.933	16.96		One- or two-tailed P value?	Two-tailed
				t, df	t=3.532 df=6
Figure 5C	Sham	Vx		Unpaired t test
ZO-1	23.177	18.494		P value	0.1336
	21.101	18.301		P value summary	ns
	25.073	12.474		Significantly different (P < 0.05)?	No
	17.05	20.333		One- or two-tailed P value?	Two-tailed
				t, df	t=1.734 df=6
