# Supplementary material for: Gut microbiota regulates blood‐cerebrospinal fluid barrier function and Aβ pathology
Source: EMBO J. 2023 Jul 10;42(17):e111515. doi: 10.15252/embj.2022111515 (PMC10476279; doi:10.15252/embj.2022111515)
Supplement: Supplementary file 13 — Source Data for Figure 5 [file EMBJ-42-e111515-s002.zip › Source Data for Figure 5D.xlsx]

## Sheet: Figure 5D
Figure 5D	Sham	Vx		Unpaired t test
OCLN	2.83	1.72		P value	0.0428
	1.81	1.96		P value summary	*
	3.02	1.53		Significantly different (P < 0.05)?	Yes
	2.14	1.44		One- or two-tailed P value?	Two-tailed
				t, df	t=2.562 df=6
Figure 5D	Sham	Vx		Unpaired t test
CDH1	16.1	6.7		P value	<0.0001
	15.5	4.3		P value summary	****
	16.3	5.2		Significantly different (P < 0.05)?	Yes
	13.2	4.9		One- or two-tailed P value?	Two-tailed
				t, df	t=11.41 df=6
Figure 5D	Sham	Vx		Unpaired t test
ZO-1	3.85	2.08		P value	0.0101
	4.24	2.54		P value summary	*
	3.56	2.22		Significantly different (P < 0.05)?	Yes
	5.77	2.86		One- or two-tailed P value?	Two-tailed
				t, df	t=3.699 df=6
