# Supplementary material for: Gut microbiota regulates blood‐cerebrospinal fluid barrier function and Aβ pathology
Source: EMBO J. 2023 Jul 10;42(17):e111515. doi: 10.15252/embj.2022111515 (PMC10476279; doi:10.15252/embj.2022111515)
Supplement: Supplementary file 13 — Source Data for Figure 5 [file EMBJ-42-e111515-s002.zip › Source Data for Figure 5F.xlsx]

## Sheet: Figure 5F
Figure 5F
	Sham	Vx		Unpaired t test
Relative IgG level	1.009	1.109		P value	0.1562
	1.122	2.478		P value summary	ns
	0.872	1.63		Significantly different (P < 0.05)?	No
	0.997	0.997		One- or two-tailed P value?	Two-tailed
				t, df	t=1.621 df=6
