# Supplementary material for: Gut microbiota regulates blood‐cerebrospinal fluid barrier function and Aβ pathology
Source: EMBO J. 2023 Jul 10;42(17):e111515. doi: 10.15252/embj.2022111515 (PMC10476279; doi:10.15252/embj.2022111515)
Supplement: Supplementary file 13 — Source Data for Figure 5 [file EMBJ-42-e111515-s002.zip › Source Data for Figure 5I.xlsx]

## Sheet: Figure 5I
Figure 5I	OCLN
	<5 m	5-10 m	>10 m		Statistical test: one-way ANOVA with Bonferroni's multiple comparisons test
PBS	87.9	10.5	1.6		OCLN (<5 m)		Mean Diff.	95.00% CI of diff.	Significant?	Summary	Adjusted P Value
	86.1	12.6	1.3			PBS vs. Propionate	2.3	-0.7813 to 5.381	No	ns	0.1689
	89.3	9.2	1.5			PBS vs. Butyrate	3	-0.08135 to 6.081	No	ns	0.0567
	86	12.4	1.5			Propionate vs. Butyrate	0.7	-2.381 to 3.781	No	ns	>0.9999
Propionate	84.6	11.9	3.5		OCLN (5-10 m)		Mean Diff.	95.00% CI of diff.	Significant?	Summary	Adjusted P Value
	84.8	12.3	2.8			PBS vs. Propionate	-1.15	-3.834 to 1.534	No	ns	0.7216
	86.4	11.3	2.3			PBS vs. Butyrate	-1.825	-4.509 to 0.8594	No	ns	0.2318
	84.3	13.8	2			Propionate vs. Butyrate	-0.675	-3.359 to 2.009	No	ns	>0.9999
Butyrate	82.2	13.2	4.6		OCLN (>10 m)		Mean Diff.	95.00% CI of diff.	Significant?	Summary	Adjusted P Value
	83.5	14.4	2.2			PBS vs. Propionate	-1.175	-2.919 to 0.5693	No	ns	0.2387
	85.5	12.7	1.8			PBS vs. Butyrate	-1.2	-2.944 to 0.5443	No	ns	0.2231
	86.1	11.7	2.1			Propionate vs. Butyrate	-0.025	-1.769 to 1.719	No	ns	>0.9999
Figure 5I	CDH1
	<5 m	5-10 m	>10 m		Statistical test: one-way ANOVA with Bonferroni's multiple comparisons test
PBS	79.9	14.3	5.9		CDH1 (<5 m)		Mean Diff.	95.00% CI of diff.	Significant?	Summary	Adjusted P Value
	79.7	17.6	2.7			PBS vs. Propionate	9	4.593 to 13.41	Yes	***	0.0006
	83.7	13.3	3.1			PBS vs. Butyrate	9.225	4.818 to 13.63	Yes	***	0.0005
	83.3	13.8	2.9			Propionate vs. Butyrate	0.225	-4.182 to 4.632	No	ns	>0.9999
Propionate	72.9	18.1	9		CDH1 (5-10 m)		Mean Diff.	95.00% CI of diff.	Significant?	Summary	Adjusted P Value
	69.9	20.6	9.4			PBS vs. Propionate	-3.825	-7.429 to -0.2215	Yes	*	0.0373
	76	16.2	7.8			PBS vs. Butyrate	-3.275	-6.879 to 0.3285	No	ns	0.0774
	71.8	19.4	8.8			Propionate vs. Butyrate	0.55	-3.054 to 4.154	No	ns	>0.9999
Butyrate	70.5	18.9	10.6		CDH1 (>10 m)		Mean Diff.	95.00% CI of diff.	Significant?	Summary	Adjusted P Value
	72.3	19.4	8.3			PBS vs. Propionate	-5.1	-7.53 to -2.67	Yes	***	0.0005
	74.3	16.9	8.8			PBS vs. Butyrate	-5.9	-8.33 to -3.47	Yes	***	0.0002
	72.6	16.9	10.5			Propionate vs. Butyrate	-0.8	-3.23 to 1.63	No	ns	>0.9999
Figure 5I	ZO-1
	<5 m	5-10 m	>10 m		Statistical test: one-way ANOVA with Bonferroni's multiple comparisons test
PBS	86.1	12.5	1.4		ZO-1 (<5 m)		Mean Diff.	95.00% CI of diff.	Significant?	Summary	Adjusted P Value
	82.4	15.6	2			PBS vs. Propionate	4.675	0.7257 to 8.624	Yes	*	0.0211
	88.1	10.9	1			PBS vs. Butyrate	4.8	0.8507 to 8.749	Yes	*	0.0182
	84.4	12.1	3.5			Propionate vs. Butyrate	0.125	-3.824 to 4.074	No	ns	>0.9999
Propionate	78.9	15.2	5.9		ZO-1 (5-10 m)		Mean Diff.	95.00% CI of diff.	Significant?	Summary	Adjusted P Value
	81.4	14.5	4.2			PBS vs. Propionate	-1.625	-4.474 to 1.224	No	ns	0.3858
	80.1	13.9	6			PBS vs. Butyrate	-1.775	-4.624 to 1.074	No	ns	0.3026
	81.9	14	4.1			Propionate vs. Butyrate	-0.15	-2.999 to 2.699	No	ns	>0.9999
Butyrate	81.5	13.9	4.6		ZO-1 (>10 m)		Mean Diff.	95.00% CI of diff.	Significant?	Summary	Adjusted P Value
	80.1	13.7	6.3			PBS vs. Propionate	-3.075	-5.383 to -0.7666	Yes	*	0.0107
	82.1	14.4	3.6			PBS vs. Butyrate	-3.075	-5.383 to -0.7666	Yes	*	0.0107
	78.1	16.2	5.7			Propionate vs. Butyrate	0	-2.308 to 2.308	No	ns	>0.9999
