# Supplementary material for: Gut microbiota regulates blood‐cerebrospinal fluid barrier function and Aβ pathology
Source: EMBO J. 2023 Jul 10;42(17):e111515. doi: 10.15252/embj.2022111515 (PMC10476279; doi:10.15252/embj.2022111515)
Supplement: Supplementary file 13 — Source Data for Figure 5 [file EMBJ-42-e111515-s002.zip › Source Data for Figure 5J.xlsx]

## Sheet: Figure 5J
Figure 5J	PBS	Propionate	Butyrate		Statistical test: one-way ANOVA with Bonferroni's multiple comparisons test
OCLN	16.13	19.981	17.939		OCLN		Mean Diff.	95.00% CI of diff.	Significant?	Summary	Adjusted P Value
	14.956	18.343	21.321			PBS vs. Propionate	-4.83	-9.826 to 0.1655	No	ns	0.0586
	16.866	18.78	17.655			PBS vs. Butyrate	-2.351	-7.347 to 2.644	No	ns	0.6022
	13.313	23.482	13.755			Propionate vs. Butyrate	2.479	-2.517 to 7.475	No	ns	0.5384
Figure 5J	PBS	Propionate	Butyrate		Statistical test: one-way ANOVA with Bonferroni's multiple comparisons test
CDH1	17.711	27.527	25.11		CDH1		Mean Diff.	95.00% CI of diff.	Significant?	Summary	Adjusted P Value
	23.468	27.28	21.2			PBS vs. Propionate	-7.985	-12.37 to -3.601	Yes	**	0.0014
	18.762	26.442	25.909			PBS vs. Butyrate	-5.14	-9.524 to -0.7559	Yes	*	0.0222
	16.96	27.59	25.241			Propionate vs. Butyrate	2.845	-1.539 to 7.229	No	ns	0.2682
Figure 5J	PBS	Propionate	Butyrate		Statistical test: one-way ANOVA with Bonferroni's multiple comparisons test
ZO-1	18.494	23.095	26.631		ZO-1		Mean Diff.	95.00% CI of diff.	Significant?	Summary	Adjusted P Value
	18.301	24.732	22.492			PBS vs. Propionate	-6.844	-12.59 to -1.1	Yes	*	0.0203
	12.474	21.515	22.729			PBS vs. Butyrate	-7.036	-12.78 to -1.293	Yes	*	0.0174
	20.333	27.634	25.895			Propionate vs. Butyrate	-0.1928	-5.936 to 5.551	No	ns	>0.9999
