# Supplementary material for: Gut microbiota regulates blood‐cerebrospinal fluid barrier function and Aβ pathology
Source: EMBO J. 2023 Jul 10;42(17):e111515. doi: 10.15252/embj.2022111515 (PMC10476279; doi:10.15252/embj.2022111515)
Supplement: Supplementary file 13 — Source Data for Figure 5 [file EMBJ-42-e111515-s002.zip › Source Data for Figure 5K.xlsx]

## Sheet: Figure 5K
Figure 5K	PBS	Propionate	Butyrate		Statistical test: one-way ANOVA with Bonferroni's multiple comparisons test
OCLN	1.72	2.69	3.32		OCLN		Mean Diff.	95.00% CI of diff.	Significant?	Summary	Adjusted P Value
	1.96	2.08	2.05			PBS vs. Propionate	-0.4825	-1.443 to 0.4781	No	ns	0.5242
	1.53	1.96	1.79			PBS vs. Butyrate	-0.6975	-1.658 to 0.2631	No	ns	0.1861
	1.44	1.85	2.28			Propionate vs. Butyrate	-0.215	-1.176 to 0.7456	No	ns	>0.9999
Figure 5K	PBS	Propionate	Butyrate		Statistical test: one-way ANOVA with Bonferroni's multiple comparisons test
CDH1	6.7	13.2	14.4		CDH1		Mean Diff.	95.00% CI of diff.	Significant?	Summary	Adjusted P Value
	4.3	11.8	10.2			PBS vs. Propionate	-5.75	-9.764 to -1.736	Yes	**	0.0069
	5.2	9.8	8.7			PBS vs. Butyrate	-5.3	-9.314 to -1.286	Yes	*	0.0113
	4.9	9.3	9			Propionate vs. Butyrate	0.45	-3.564 to 4.464	No	ns	>0.9999
Figure 5K	PBS	Propionate	Butyrate		Statistical test: one-way ANOVA with Bonferroni's multiple comparisons test
ZO-1	2.08	4.72	3.67		ZO-1		Mean Diff.	95.00% CI of diff.	Significant?	Summary	Adjusted P Value
	2.54	3.79	4.7			PBS vs. Propionate	-1.803	-3.183 to -0.4218	Yes	*	0.0121
	2.22	4.97	2.91			PBS vs. Butyrate	-1.515	-2.896 to -0.1343	Yes	*	0.0315
	2.86	3.43	4.48			Propionate vs. Butyrate	0.2875	-1.093 to 1.668	No	ns	>0.9999
