# Supplementary material for: Gut microbiota regulates blood‐cerebrospinal fluid barrier function and Aβ pathology
Source: EMBO J. 2023 Jul 10;42(17):e111515. doi: 10.15252/embj.2022111515 (PMC10476279; doi:10.15252/embj.2022111515)
Supplement: Supplementary file 13 — Source Data for Figure 5 [file EMBJ-42-e111515-s002.zip › Source Data for Figure 5M.xlsx]

## Sheet: Figure 5M
Figure 5M
	PBS	Propionate	Butyrate		Statistical test: one-way ANOVA with Bonferroni's multiple comparisons test
Relative IgG level	1.026	0.542	0.566		Relative IgG level		Mean Diff.	95.00% CI of diff.	Significant?	Summary	Adjusted P Value
	1.061	0.617	0.7			PBS vs. Propionate	0.3798	0.1321 to 0.6274	Yes	**	0.0045
	0.816	0.706	0.719			PBS vs. Butyrate	0.271	0.02334 to 0.5187	Yes	*	0.032
	1.095	0.614	0.929			Propionate vs. Butyrate	-0.1088	-0.3564 to 0.1389	No	ns	0.6896
