# Supplementary material for: Gut microbiota regulates blood‐cerebrospinal fluid barrier function and Aβ pathology
Source: EMBO J. 2023 Jul 10;42(17):e111515. doi: 10.15252/embj.2022111515 (PMC10476279; doi:10.15252/embj.2022111515)
Supplement: Supplementary file 14 — Source Data for Figure 6 [file EMBJ-42-e111515-s007.zip]

Archive with 7 entries (7 files):
- Source Data for Figure 6C.xlsx
- Source Data for Figure 6D.xlsx
- Source Data for Figure 6E.xlsx
- Source Data for Figure 6F.pdf
- Source Data for Figure 6G.xlsx
- Source Data for Figure 6H.xlsx
- Source Data for Figure 6J.xlsx
