# Supplementary material for: Gut microbiota regulates blood‐cerebrospinal fluid barrier function and Aβ pathology
Source: EMBO J. 2023 Jul 10;42(17):e111515. doi: 10.15252/embj.2022111515 (PMC10476279; doi:10.15252/embj.2022111515)
Supplement: Supplementary file 14 — Source Data for Figure 6 [file EMBJ-42-e111515-s007.zip › Source Data for Figure 6C.xlsx]

## Sheet: Figure 6C
Figure 6C	OCLN
	<5 m	5-10 m	>10 m		Statistical test: one-way ANOVA with Bonferroni's multiple comparisons test
PBS	84.5324	13.1295	2.33813		OCLN (<5 m)		Mean Diff.	95.00% CI of diff.	Significant?	Summary	Adjusted P Value
	84.4055	12.6706	2.92398			PBS vs. Propionate	2.249	-2.591 to 7.09	No	ns	0.6727
	84.6491	11.8421	3.50877			PBS vs. Butyrate	3.072	-1.984 to 8.127	No	ns	0.3573
	81.875	15.3125	2.8125			Propionate vs. Butyrate	0.8225	-4.018 to 5.663	No	ns	>0.9999
	80.1843	16.5899	3.22581
Propionate	80.5447	16.3424	3.11284		OCLN (5-10 m)		Mean Diff.	95.00% CI of diff.	Significant?	Summary	Adjusted P Value
	79.7753	17.7903	2.43446			PBS vs. Propionate	-1.72	-5.881 to 2.442	No	ns	0.831
	79.7244	17.3228	2.95276			PBS vs. Butyrate	-1.82	-6.167 to 2.527	No	ns	0.8128
	79.868	15.5116	4.62046			Propionate vs. Butyrate	-0.1004	-4.262 to 4.061	No	ns	>0.9999
	84.058	12.3188	3.62319
	81.3084	14.486	4.20561
Butyrate	86.4286	10.7143	2.85714		OCLN (>10 m)		Mean Diff.	95.00% CI of diff.	Significant?	Summary	Adjusted P Value
	79.8193	14.759	5.42169			PBS vs. Propionate	-0.5433	-2.231 to 1.144	No	ns	>0.9999
	73.9726	19.863	6.16438			PBS vs. Butyrate	-1.28	-3.042 to 0.4824	No	ns	0.2026
	78.9474	17.2249	3.82775			Propionate vs. Butyrate	-0.7367	-2.424 to 0.9507	No	ns	0.756
	81.1189	16.0839	2.7972
Figure 6C	CDH1
	<5 m	5-10 m	>10 m		Statistical test: one-way ANOVA with Bonferroni's multiple comparisons test
PBS	79.5402	15.8621	4.5977		CDH1 (<5 m)		Mean Diff.	95.00% CI of diff.	Significant?	Summary	Adjusted P Value
	75.8389	17.4497	6.71141			PBS vs. Propionate	4.001	-3.768 to 11.77	No	ns	0.5424
	73.0216	18.3453	8.63309			PBS vs. Butyrate	3.093	-5.021 to 11.21	No	ns	0.9429
	73.9812	19.1223	6.89655			Propionate vs. Butyrate	-0.908	-8.677 to 6.861	No	ns	>0.9999
	82.1538	12.9231	4.92308
Propionate	77.0115	16.092	6.89655		CDH1 (5-10 m)		Mean Diff.	95.00% CI of diff.	Significant?	Summary	Adjusted P Value
	70.1053	20.2105	9.68421			PBS vs. Propionate	-1.328	-7.191 to 4.534	No	ns	>0.9999
	79.9197	12.4498	7.63052			PBS vs. Butyrate	-0.614	-6.737 to 5.509	No	ns	>0.9999
	64.3275	23.9766	11.6959			Propionate vs. Butyrate	0.7144	-5.148 to 6.577	No	ns	>0.9999
	72.3881	18.6567	8.95522
	73.6842	17.0279	9.28793
Butyrate	76.6667	14.3333	9		CDH1 (>10 m)		Mean Diff.	95.00% CI of diff.	Significant?	Summary	Adjusted P Value
	79.5876	13.8144	6.59794			PBS vs. Propionate	-2.673	-5.395 to 0.04924	No	ns	0.055
	70.428	20.6226	8.94942			PBS vs. Butyrate	-2.479	-5.322 to 0.3638	No	ns	0.0972
	73.3766	15.5844	11.039			Propionate vs. Butyrate	0.1935	-2.528 to 2.915	No	ns	>0.9999
	69.011	22.4176	8.57143
Figure 6C	ZO-1
	<5 m	5-10 m	>10 m		Statistical test: one-way ANOVA with Bonferroni's multiple comparisons test
PBS	83.3622	13.1716	3.4662		ZO-1 (<5 m)		Mean Diff.	95.00% CI of diff.	Significant?	Summary	Adjusted P Value
	84.0336	12.8151	3.15126			PBS vs. Propionate	3.008	-1.204 to 7.219	No	ns	0.2149
	82.2368	14.4737	3.28947			PBS vs. Butyrate	3.6	-0.7991 to 7.998	No	ns	0.1279
	85.316	11.5242	3.15985			Propionate vs. Butyrate	0.5919	-3.619 to 4.803	No	ns	>0.9999
	79.4964	17.6259	2.8777
Propionate	75.7764	20.8075	3.41615		ZO-1 (5-10 m)		Mean Diff.	95.00% CI of diff.	Significant?	Summary	Adjusted P Value
	79.562	17.5182	2.91971			PBS vs. Propionate	-1.74	-6.301 to 2.82	No	ns	0.9416
	83.6207	10.0575	6.32184			PBS vs. Butyrate	-2.379	-7.142 to 2.384	No	ns	0.5803
	78.0247	15.5556	6.41975			Propionate vs. Butyrate	-0.639	-5.199 to 3.921	No	ns	>0.9999
	82.0827	15.1608	2.75651
	80.2215	14.8734	4.90506
Butyrate	82.1918	14.4814	3.32681		ZO-1 (>10 m)		Mean Diff.	95.00% CI of diff.	Significant?	Summary	Adjusted P Value
	79.8077	15.3846	4.80769			PBS vs. Propionate	-1.268	-3.375 to 0.8397	No	ns	0.3676
	78.5714	18.4211	3.00752			PBS vs. Butyrate	-1.22	-3.422 to 0.9805	No	ns	0.4554
	80.3704	15	4.62963			Propionate vs. Butyrate	0.04711	-2.06 to 2.154	No	ns	>0.9999
	75.5061	18.2186	6.2753
Figure 6C	CLDN1
	<5 m	5-10 m	>10 m		Statistical test: one-way ANOVA with Bonferroni's multiple comparisons test
PBS	65.3439	17.7249	16.9312		CLDN1 (<5 m)		Mean Diff.	95.00% CI of diff.	Significant?	Summary	Adjusted P Value
	64.6681	18.2013	17.1306			PBS vs. Propionate	2.861	-2.158 to 7.88	No	ns	0.4247
	60.4444	20.8889	18.6667			PBS vs. Butyrate	2.4	-2.842 to 7.642	No	ns	0.6925
	70.3252	18.2927	11.3821			Propionate vs. Butyrate	-0.4609	-5.48 to 4.558	No	ns	>0.9999
	63.5379	20.5776	15.8845
Propionate	63.9344	16.3934	19.6721		CLDN1 (5-10 m)		Mean Diff.	95.00% CI of diff.	Significant?	Summary	Adjusted P Value
	60.5178	20.0647	19.4175			PBS vs. Propionate	0.159	-1.923 to 2.241	No	ns	>0.9999
	57.9618	19.7452	22.293			PBS vs. Butyrate	-0.8207	-2.995 to 1.353	No	ns	0.9565
	66.0131	18.9542	15.0327			Propionate vs. Butyrate	-0.9798	-3.061 to 1.102	No	ns	0.6561
	61.5917	19.3772	19.0311
	62	19.3333	18.6667
Butyrate	58.0189	20.7547	21.2264		CLDN1 (>10 m)		Mean Diff.	95.00% CI of diff.	Significant?	Summary	Adjusted P Value
	63.1016	19.7861	17.1123			PBS vs. Propionate	-3.02	-7.231 to 1.191	No	ns	0.2119
	64.1176	20.8824	15			PBS vs. Butyrate	-1.579	-5.977 to 2.819	No	ns	>0.9999
	62.2517	18.8742	18.8742			Propionate vs. Butyrate	1.441	-2.77 to 5.652	No	ns	>0.9999
	64.8305	19.4915	15.678
