# Supplementary material for: Gut microbiota regulates blood‐cerebrospinal fluid barrier function and Aβ pathology
Source: EMBO J. 2023 Jul 10;42(17):e111515. doi: 10.15252/embj.2022111515 (PMC10476279; doi:10.15252/embj.2022111515)
Supplement: Supplementary file 14 — Source Data for Figure 6 [file EMBJ-42-e111515-s007.zip › Source Data for Figure 6D.xlsx]

## Sheet: Figure 6D
Figure 6D	PBS	Propionate	Butyrate		Statistical test: one-way ANOVA with Bonferroni's multiple comparisons test
OCLN	18.786	24.493	22.007		OCLN		Mean Diff.	95.00% CI of diff.	Significant?	Summary	Adjusted P Value
	20.099	21.118	21.035			PBS vs. Propionate	-3.562	-7.43 to 0.3069	No	ns	0.0756
	19.958	24.453	19.029			PBS vs. Butyrate	-2.272	-6.312 to 1.769	No	ns	0.4399
	13.829	22.233	20.451			Propionate vs. Butyrate	1.29	-2.578 to 5.158	No	ns	>0.9999
	17.637	17.331	19.145
		20.112
Figure 6D	PBS	Propionate	Butyrate		Statistical test: one-way ANOVA with Bonferroni's multiple comparisons test
CDH1	22.085	17.732	26.182		CDH1		Mean Diff.	95.00% CI of diff.	Significant?	Summary	Adjusted P Value
	22.486	25.355	26.289			PBS vs. Propionate	-2.174	-7.15 to 2.801	No	ns	0.7546
	23.246	25.987	21.253			PBS vs. Butyrate	-2.779	-7.976 to 2.418	No	ns	0.4973
	17.839	27.099	20.203			Propionate vs. Butyrate	-0.6046	-5.58 to 4.371	No	ns	>0.9999
	20.927	23.316	26.551
		21.457
Figure 6D	PBS	Propionate	Butyrate		Statistical test: one-way ANOVA with Bonferroni's multiple comparisons test
ZO-1	18.19	26.176	27.266		ZO-1		Mean Diff.	95.00% CI of diff.	Significant?	Summary	Adjusted P Value
	20.765	23.713	22.66			PBS vs. Propionate	-5.284	-10.43 to -0.1339	Yes	*	0.0436
	16.815	23.392	20			PBS vs. Butyrate	-3.519	-8.898 to 1.86	No	ns	0.2872
	20.283	18.826	18.587			Propionate vs. Butyrate	1.765	-3.385 to 6.915	No	ns	>0.9999
	13.441	21.576	18.574
		25.413
Figure 6D	PBS	Propionate	Butyrate		Statistical test: one-way ANOVA with Bonferroni's multiple comparisons test
CLDN1	27.308	27.593	27.704		CLDN1		Mean Diff.	95.00% CI of diff.	Significant?	Summary	Adjusted P Value
	27.744	27.553	25.949			PBS vs. Propionate	-0.6041	-2.963 to 1.755	No	ns	>0.9999
	26.403	27.115	26.553			PBS vs. Butyrate	-0.469	-2.933 to 1.995	No	ns	>0.9999
	22.847	27.325	26.155			Propionate vs. Butyrate	0.1351	-2.224 to 2.494	No	ns	>0.9999
	27.01	24.244	27.296
		27.369
