# Supplementary material for: Gut microbiota regulates blood‐cerebrospinal fluid barrier function and Aβ pathology
Source: EMBO J. 2023 Jul 10;42(17):e111515. doi: 10.15252/embj.2022111515 (PMC10476279; doi:10.15252/embj.2022111515)
Supplement: Supplementary file 14 — Source Data for Figure 6 [file EMBJ-42-e111515-s007.zip › Source Data for Figure 6E.xlsx]

## Sheet: Figure 6E
Figure 6E	PBS	Propionate	Butyrate		Statistical test: one-way ANOVA with Bonferroni's multiple comparisons test
OCLN	1.47	1.67	1.72		OCLN		Mean Diff.	95.00% CI of diff.	Significant?	Summary	Adjusted P Value
	1.63	1.78	1.85			PBS vs. Propionate	-0.163	-0.3235 to -0.002511	Yes	*	0.0461
	1.73	1.76	1.69			PBS vs. Butyrate	-0.14	-0.3076 to 0.02763	No	ns	0.1174
	1.48	1.85	1.78			Propionate vs. Butyrate	0.023	-0.1375 to 0.1835	No	ns	>0.9999
	1.6	1.64	1.57
		1.77
Figure 6E	PBS	Propionate	Butyrate		Statistical test: one-way ANOVA with Bonferroni's multiple comparisons test
CDH1	4.7	7.4	8.4		CDH1		Mean Diff.	95.00% CI of diff.	Significant?	Summary	Adjusted P Value
	3.5	6.2	8.2			PBS vs. Propionate	-2.063	-3.724 to -0.4029	Yes	*	0.0139
	4.5	5.8	6.7			PBS vs. Butyrate	-2.26	-3.994 to -0.5257	Yes	*	0.0101
	5.4	8.3	6			Propionate vs. Butyrate	-0.1967	-1.857 to 1.464	No	ns	>0.9999
	6	6.5	6.1
		7.1
Figure 6E	PBS	Propionate	Butyrate		Statistical test: one-way ANOVA with Bonferroni's multiple comparisons test
ZO-1	1.82	2.22	1.97		ZO-1		Mean Diff.	95.00% CI of diff.	Significant?	Summary	Adjusted P Value
	1.74	2.19	2.27			PBS vs. Propionate	-0.3477	-0.5817 to -0.1136	Yes	**	0.0039
	1.92	1.97	1.89			PBS vs. Butyrate	-0.316	-0.5605 to -0.07153	Yes	*	0.0107
	1.68	2.32	2.08			Propionate vs. Butyrate	0.03167	-0.2024 to 0.2657	No	ns	>0.9999
	1.71	2.09	2.24
		1.94
Figure 6E	PBS	Propionate	Butyrate		Statistical test: one-way ANOVA with Bonferroni's multiple comparisons test
CLDN1	5.6	8.3	7.4		CLDN1		Mean Diff.	95.00% CI of diff.	Significant?	Summary	Adjusted P Value
	4.7	9.2	6.4			PBS vs. Propionate	-1.887	-3.47 to -0.3032	Yes	*	0.0182
	5.3	6.2	8.3			PBS vs. Butyrate	-1.34	-2.994 to 0.3138	No	ns	0.1333
	6	6.5	5.9			Propionate vs. Butyrate	0.5467	-1.037 to 2.13	No	ns	>0.9999
	5.8	7.2	6.1
		6.8
