# Supplementary material for: Gut microbiota regulates blood‐cerebrospinal fluid barrier function and Aβ pathology
Source: EMBO J. 2023 Jul 10;42(17):e111515. doi: 10.15252/embj.2022111515 (PMC10476279; doi:10.15252/embj.2022111515)
Supplement: Supplementary file 14 — Source Data for Figure 6 [file EMBJ-42-e111515-s007.zip › Source Data for Figure 6H.xlsx]

## Sheet: Figure 6H
Figure 6H
	PBS	Propionate	Butyrate		Statistical test: one-way ANOVA with Bonferroni's multiple comparisons test
Relative blood-CSF barrier leakage	0.70763	0.704496	0.772781		Relative blood-CSF barrier leakage		Mean Diff.	95.00% CI of diff.	Significant?	Summary	Adjusted P Value
	1.04214	0.967458	0.926139			PBS vs. Propionate	0.1178	-0.08589 to 0.3214	No	ns	0.4151
	1.02126	0.881071	1.03639			PBS vs. Butyrate	0.11	-0.0937 to 0.3136	No	ns	0.4932
	1.1467	1.00681	0.900771			Propionate vs. Butyrate	-0.007811	-0.202 to 0.1864	No	ns	>0.9999
	1.08227	0.901077	0.822723
		0.832517	0.881489
