# Supplementary material for: Gut microbiota regulates blood‐cerebrospinal fluid barrier function and Aβ pathology
Source: EMBO J. 2023 Jul 10;42(17):e111515. doi: 10.15252/embj.2022111515 (PMC10476279; doi:10.15252/embj.2022111515)
Supplement: Supplementary file 14 — Source Data for Figure 6 [file EMBJ-42-e111515-s007.zip › Source Data for Figure 6J.xlsx]

## Sheet: Figure 6J
Figure 6J
	PBS	Propionate	Butyrate		Statistical test: one-way ANOVA with Bonferroni's multiple comparisons test
Aβ plaque area	500	453	368		Aβ plaque area		Mean Diff.	95.00% CI of diff.	Significant?	Summary	Adjusted P Value
	451	440	379			PBS vs. Propionate	0.5275	0.05481 to 1	Yes	*	0.0271
	511	389	346			PBS vs. Butyrate	0.7476	0.2539 to 1.241	Yes	**	0.0034
	526	336	302			Propionate vs. Butyrate	0.2201	-0.2526 to 0.6928	No	ns	0.6701
	496	416	320
		316
Figure 6J
	PBS	Propionate	Butyrate		Statistical test: one-way ANOVA with Bonferroni's multiple comparisons test
Number of Aβ plaque	500	453	368		Number of Aβ plaque		Mean Diff.	95.00% CI of diff.	Significant?	Summary	Adjusted P Value
	451	440	379			PBS vs. Propionate	105.1	35.46 to 174.8	Yes	**	0.0035
	511	389	346			PBS vs. Butyrate	153.8	81.03 to 226.6	Yes	***	0.0002
	526	336	302			Propionate vs. Butyrate	48.67	-21 to 118.3	No	ns	0.232
	496	416	320
		316
