# Supplementary material for: Gut microbiota regulates blood‐cerebrospinal fluid barrier function and Aβ pathology
Source: EMBO J. 2023 Jul 10;42(17):e111515. doi: 10.15252/embj.2022111515 (PMC10476279; doi:10.15252/embj.2022111515)
Supplement: Supplementary file 15 — Source Data for Figure 7 [file EMBJ-42-e111515-s013.zip]

Archive with 4 entries (4 files):
- Source Data for Figure 7B.xlsx
- Source Data for Figure 7D.xlsx
- Source Data for Figure 7E.xlsx
- Source Data for Figure 7F.xlsx
