# Supplementary material for: Gut microbiota regulates blood‐cerebrospinal fluid barrier function and Aβ pathology
Source: EMBO J. 2023 Jul 10;42(17):e111515. doi: 10.15252/embj.2022111515 (PMC10476279; doi:10.15252/embj.2022111515)
Supplement: Supplementary file 15 — Source Data for Figure 7 [file EMBJ-42-e111515-s013.zip › Source Data for Figure 7B.xlsx]

## Sheet: Figure 7B
Figure 7B
	PBS	Propionate	Butyrate		Statistical test: one-way ANOVA with Bonferroni's multiple comparisons test
Number of microglia in hippocampus	122	150	120		Number of microglia in hippocampus		Mean Diff.	95.00% CI of diff.	Significant?	Summary	Adjusted P Value
	95	143	108			PBS vs. Propionate	-22.57	-40.81 to -4.324	Yes	*	0.0143
	103	128	135			PBS vs. Butyrate	-11.6	-30.65 to 7.454	No	ns	0.3554
	123	133	128			Propionate vs. Butyrate	10.97	-7.276 to 29.21	No	ns	0.3682
	115	121	125
		130
