# Supplementary material for: Gut microbiota regulates blood‐cerebrospinal fluid barrier function and Aβ pathology
Source: EMBO J. 2023 Jul 10;42(17):e111515. doi: 10.15252/embj.2022111515 (PMC10476279; doi:10.15252/embj.2022111515)
Supplement: Supplementary file 15 — Source Data for Figure 7 [file EMBJ-42-e111515-s013.zip › Source Data for Figure 7D.xlsx]

## Sheet: Figure 7D
Figure 7D
	PBS	Propionate	Butyrate		Statistical test: one-way ANOVA with Bonferroni's multiple comparisons test
Number of summarized intersections	12	7.7	11		Number of summarized intersections		Mean Diff.	95.00% CI of diff.	Significant?	Summary	Adjusted P Value
	10.6	8.4	9.6			PBS vs. Propionate	3.293	0.4224 to 6.164	Yes	*	0.0245
	14.2	8.5	8.5			PBS vs. Butyrate	2.14	-0.8585 to 5.139	No	ns	0.1824
	15.1	12.4	12.3			Propionate vs. Butyrate	-1.153	-4.024 to 1.718	No	ns	0.5537
	12.9	11.2	12.7
		9.8
Figure 7D
	PBS	Propionate	Butyrate		Statistical test: one-way ANOVA with Bonferroni's multiple comparisons test
Ramification index	1.15	0.58	0.89		Ramification index		Mean Diff.	95.00% CI of diff.	Significant?	Summary	Adjusted P Value
	0.98	0.64	0.81			PBS vs. Propionate	0.3457	0.1097 to 0.5816	Yes	**	0.0051
	0.87	0.8	0.77			PBS vs. Butyrate	0.18	-0.06645 to 0.4264	No	ns	0.17
	1.32	0.91	1.12			Propionate vs. Butyrate	-0.1657	-0.4016 to 0.07029	No	ns	0.1913
	1.15	0.86	0.98
		0.7
Figure 7D
	PBS	Propionate	Butyrate		Statistical test: one-way ANOVA with Bonferroni's multiple comparisons test
Ending radius	31	17.8	25.5		Ending radius		Mean Diff.	95.00% CI of diff.	Significant?	Summary	Adjusted P Value
	27.6	20.6	23.8			PBS vs. Propionate	7.637	2.348 to 12.92	Yes	**	0.0057
	25.5	15.9	18.7			PBS vs. Butyrate	4.92	-0.6034 to 10.44	No	ns	0.0835
	30.5	27	27			Propionate vs. Butyrate	-2.717	-8.005 to 2.572	No	ns	0.3909
	28	24	23
		20
