# Supplementary material for: Gut microbiota regulates blood‐cerebrospinal fluid barrier function and Aβ pathology
Source: EMBO J. 2023 Jul 10;42(17):e111515. doi: 10.15252/embj.2022111515 (PMC10476279; doi:10.15252/embj.2022111515)
Supplement: Supplementary file 15 — Source Data for Figure 7 [file EMBJ-42-e111515-s013.zip › Source Data for Figure 7E.xlsx]

## Sheet: Figure 7E
Figure 7E
	PBS	Propionate	Butyrate		Statistical test: one-way ANOVA with Bonferroni's multiple comparisons test
Number of microglia in hippocampus	22.4	23.6	24.7		Number of microglia in hippocampus		Mean Diff.	95.00% CI of diff.	Significant?	Summary	Adjusted P Value
	20.6	26.7	30.5			PBS vs. Propionate	-3.813	-7.459 to -0.1675	Yes	*	0.0393
	25.1	28.3	26.2			PBS vs. Butyrate	-5.68	-9.488 to -1.872	Yes	**	0.0038
	18.8	26.3	28.3			Propionate vs. Butyrate	-1.867	-5.513 to 1.779	No	ns	0.5496
	21.2	24.9	26.8
		22.8
