# Supplementary material for: Gut microbiota regulates blood‐cerebrospinal fluid barrier function and Aβ pathology
Source: EMBO J. 2023 Jul 10;42(17):e111515. doi: 10.15252/embj.2022111515 (PMC10476279; doi:10.15252/embj.2022111515)
Supplement: Supplementary file 15 — Source Data for Figure 7 [file EMBJ-42-e111515-s013.zip › Source Data for Figure 7F.xlsx]

## Sheet: Figure 7F
Figure 7F	# microglia/plaque
	<250 m^2	<250-600 m^2	>600 m^2			Statistical test: one-way ANOVA with Bonferroni's multiple comparisons test
PBS	1.2	3.2	6			<250 m^2		Mean Diff.	95.00% CI of diff.	Significant?	Summary	Adjusted P Value
	1.5	2.5	5.5				PBS vs. Propionate	0.05667	-0.4906 to 0.6039	No	ns	>0.9999
	2	3	4.5				PBS vs. Butyrate	-0.14	-0.7116 to 0.4316	No	ns	>0.9999
	1	2.4	4.4				Propionate vs. Butyrate	-0.1967	-0.7439 to 0.3506	No	ns	>0.9999
	1.5	2.6	4.6			250-6000 m^2		Mean Diff.	95.00% CI of diff.	Significant?	Summary	Adjusted P Value
Propionate	1.2	2.6	5.5				PBS vs. Propionate	-0.3767	-1.293 to 0.5401	No	ns	0.8389
	1.5	3	6				PBS vs. Butyrate	-0.72	-1.678 to 0.2376	No	ns	0.1785
	2	4	7.2				Propionate vs. Butyrate	-0.3433	-1.26 to 0.5735	No	ns	0.9677
	1.4	3.5	6.4			>600 m^2		Mean Diff.	95.00% CI of diff.	Significant?	Summary	Adjusted P Value
	1	3	5.8				PBS vs. Propionate	-0.9833	-2.44 to 0.4736	No	ns	0.26
	1.2	2.6	5				PBS vs. Butyrate	-1.64	-3.162 to -0.1183	Yes	*	0.0332
Butyrate	1.5	3.6	7.2				Propionate vs. Butyrate	-0.6567	-2.114 to 0.8002	No	ns	0.7132
	1.5	4	6.8
	2	4.2	8
	1.4	3	6.2
	1.5	2.5	5
